# Supplementary material for: Genomic Tracing Reveals Multiple Independent Occurrences of Bactrocera dorsalis in Belgium
Source: Insects. 2025 Dec 15;16(12):1271. doi: 10.3390/insects16121271 (PMC12734248; doi:10.3390/insects16121271)
Supplement: Supplementary file 1 [file insects-16-01271-s001.zip]

Archive with 21 entries (15 files):
- insects-3760316-supplementary/
- insects-3760316-supplementary/Supplementary Material/
- insects-3760316-supplementary/Supplementary Material/Supplementary Files_Vanbergen_et_al_2025_Insects/
- insects-3760316-supplementary/Supplementary Material/Supplementary Files_Vanbergen_et_al_2025_Insects/FIle_S1_DAPC_script/
- insects-3760316-supplementary/Supplementary Material/Supplementary Files_Vanbergen_et_al_2025_Insects/FIle_S1_DAPC_script/cluster_proportions_per_region_normalized.rds
- insects-3760316-supplementary/Supplementary Material/Supplementary Files_Vanbergen_et_al_2025_Insects/FIle_S1_DAPC_script/dapc_final_model.rds
- insects-3760316-supplementary/Supplementary Material/Supplementary Files_Vanbergen_et_al_2025_Insects/FIle_S1_DAPC_script/example_input/
- insects-3760316-supplementary/Supplementary Material/Supplementary Files_Vanbergen_et_al_2025_Insects/FIle_S1_DAPC_script/example_input/bactrocera_dorsalis_coi_bold_wgs_dapc.fasta
- insects-3760316-supplementary/Supplementary Material/Supplementary Files_Vanbergen_et_al_2025_Insects/FIle_S1_DAPC_script/example_input/new_queries.fasta
- insects-3760316-supplementary/Supplementary Material/Supplementary Files_Vanbergen_et_al_2025_Insects/FIle_S1_DAPC_script/example_input/updated_aln.fasta
- insects-3760316-supplementary/Supplementary Material/Supplementary Files_Vanbergen_et_al_2025_Insects/FIle_S1_DAPC_script/example_output/
- insects-3760316-supplementary/Supplementary Material/Supplementary Files_Vanbergen_et_al_2025_Insects/FIle_S1_DAPC_script/example_output/DAPC_assignment.png
- insects-3760316-supplementary/Supplementary Material/Supplementary Files_Vanbergen_et_al_2025_Insects/FIle_S1_DAPC_script/example_output/posteriors.csv
- insects-3760316-supplementary/Supplementary Material/Supplementary Files_Vanbergen_et_al_2025_Insects/FIle_S1_DAPC_script/predict_supplement.R
- insects-3760316-supplementary/Supplementary Material/Supplementary Files_Vanbergen_et_al_2025_Insects/FIle_S1_DAPC_script/screenshot_MAFFT_add_sequences_part_1.png
- insects-3760316-supplementary/Supplementary Material/Supplementary Files_Vanbergen_et_al_2025_Insects/FIle_S1_DAPC_script/screenshot_MAFFT_add_sequences_part_2.png
- insects-3760316-supplementary/Supplementary Material/Supplementary Files_Vanbergen_et_al_2025_Insects/File_S2_bd.mitogenomes.mafft.filtered.trimmed.fasta
- insects-3760316-supplementary/Supplementary Material/Supplementary Files_Vanbergen_et_al_2025_Insects/File_S3_bd.mitogenomes.mafft.filtered.trimmed.bootstrapped.renamed.tree.newick
- insects-3760316-supplementary/Supplementary Material/Supplementary Files_Vanbergen_et_al_2025_Insects/File_S4_alignment_Bdorsalis_trapped_adults_pairs_NJ_SNP_tree.fasta
- insects-3760316-supplementary/Supplementary Material/Supplementary_Figures_Vanbergen_et_al_2025_Insects.pdf
- insects-3760316-supplementary/Supplementary Material/Supplementary_Tables_Vanbergen_et_al_2025_Insects.xlsx
