# Supplementary material for: Genomic Tracing Reveals Multiple Independent Occurrences of Bactrocera dorsalis in Belgium
Source: Insects. 2025 Dec 15;16(12):1271. doi: 10.3390/insects16121271 (PMC12734248; doi:10.3390/insects16121271)
Supplement: Supplementary file 1 [file insects-16-01271-s001.zip › insects-3760316-supplementary/Supplementary Material/Supplementary Files_Vanbergen_et_al_2025_Insects/FIle_S1_DAPC_script/example_input/bactrocera_dorsalis_coi_bold_wgs_dapc.fasta]

>AGIMP023-13/6-640 [Species: Bactrocera dorsalis] [Country: India]
aactttatattttatcttc---ggagcctgagcaggaatagtaggaacat---ccctta-gaattttagtccgagctgaactcggtcacccaggagctttaatcggtgacgatcaaatttataatgtaattgtaacagctcatgctttcgtaataattttctttatagttataccaattataattggtgga-tttggaaattgacttgttcctttaatattaggagctccc-gatatagcatttccac----gaatgaataatataagattttgattattacctccttcccttacattactattagtaagaagtatagtagaaaacggagctggtacaggttgaacagtttacccacccctatcatctgttattgcacacggaggagcttcagttgacctagctattttttcacttcacttagcgggtatttcctcaattttaggagcagtaaatttcattacaacagtaattaatatacgatcgacaggaatcacctttgatcgaat-acctctattcgtttgagcagttgtattaacagctttattacttttattatcattaccagtttt-agca-ggggctattactatattactaacagaccgaaacttaaatactt-ccttttttgaccctgccggagggg---gagatc-----------------------------
>AGIRI216-17/6-640 [Species: Bactrocera dorsalis] [Country: India]
aactttatattttatcttc---ggagcctgagcaggaatagtaggaacat---ccctta-gaattttagtccgagctgaactcggtcacccaggagctttaatcggtgacgatcaaatttataatgtaattgtaacagctcatgctttcgtaataattttctttatagttataccaattataattggtgga-tttggaaattgacttgttcctttaatattaggagctccc-gatatagcatttccac----gaatgaataatataagattttgattattacctccttcccttacattactattagtaagaagtatagtagaaaacggagctggtacaggttgaacagtttacccacccctatcatctgttattgcacacggaggagcttcagttgacctagctattttttcacttcacttagcgggtatttcctcaattttaggagcagtaaatttcattacaacagtaattaatatacgatcgacaggaatcacctttgatcgaat-acctctattcgtttgagcagttgtattaacagctttattacttttattatcattaccagtttt-agca-ggggctattactatattactaacagaccgaaacttaaatactt-ccttttttgaccctgccggagggg---gagatc-----------------------------
>GBMNF30250-22/6-640 [Species: Bactrocera dorsalis] [Country: China]
aactttatattttatcttc---ggagcctgagcaggaatagtaggaacat---ccctta-gaattttagtccgagctgaactcggtcacccaggagctttaatcggtgacgatcaaatttataatgtaattgtaacagctcatgctttcgtaataattttctttatagttataccaattataattggtgga-tttggaaattgacttgttcctttaatattaggagctccc-gatatagcatttccac----gaatgaataatataagattttgattattacctccttcccttacattactattagtaagaagtatagtagaaaacggagctggtacaggttgaacagtttacccacccctatcatctgttattgcacacggaggagcttcagttgacctagctattttttcacttcacttagcgggtatttcctcaattttaggagcagtaaatttcattacaacagtaattaatatacgatcgacaggaatcacctttgatcgaat-acctctattcgtttgagcagttgtattaacagctttattacttttattatcattaccagtttt-agca-ggggctattactatattactaacagaccgaaacttaaatactt-ccttttttgaccctgccggaggag---gagatc-----------------------------
>GBMNF30252-22/6-640 [Species: Bactrocera dorsalis] [Country: China]
aactttatattttatcttc---ggagcctgagcaggaatagtaggaacat---ccctta-gaattttagtccgagctgaactcggtcacccgggagctttaatcggtgacgatcaaatttataatgtaattgtaacagctcatgctttcgtaataattttctttatagttataccaattataattggtgga-tttggaaattgacttgttcctttaatattaggagctccc-gatatagcatttccac----gaatgaataatataagattttgattattacctccttcccttacattactattagtaagaagtatagtagaaaacggagctggtacaggttgaacagtttacccacccctatcatctgttattgcacacggaggagcttcagttgacctagctattttttcacttcacttagcgggtatttcctcaattttaggagcagtaaatttcattacaacagtaattaatatacgatcgacaggaatcacctttgatcgaat-acctctattcgtttgagcagttgtattaacagctttattacttttattatcattaccagtttt-agca-ggggctattactatattactaacagaccgaaacttaaatactt-ccttttttgaccctgccggaggag---gagatc-----------------------------
>GBMNF30254-22/6-640 [Species: Bactrocera dorsalis] [Country: China]
aactttatattttatcttc---ggagcctgagcaggaatagtagggacat---ctctta-gaattttagtccgagctgaactcggtcacccgggagctttaatcggtgacgatcaaatttataatgtaattgtaacagctcatgctttcgtaataattttctttatagttataccaattataattggtgga-tttggaaattgacttgttcctttaatattaggagctccc-gatatagcatttccac----gaatgaataatataagattttgattattacctccttcccttacattactattagtaagaagtatagtagaaaacggagctggtacaggttgaacagtttacccacccctatcatctgttattgcacacggaggagcttcagttgacctagctattttttcacttcacttagcgggtatttcctcaattttaggagcagtaaatttcattacaacagtaattaatatacgatcgacaggaatcacctttgatcgaat-acctctattcgtttgagcagttgtattaacagctttattacttttattatcattaccagtttt-agca-ggggctattactatattactaacagaccgaaacttaaatactt-ccttttttgaccctgccggaggag---gagatc-----------------------------
>GBMNF30248-22/6-640 [Species: Bactrocera dorsalis] [Country: China]
aactttatattttatcttc---ggagcctgagcaggaatagtaggaacat---ccctta-gaattttagtccgagctgaactcggtcacccaggagctttaatcggtgacgatcaaatttataatgtaattgtaacagctcatgctttcgtaataattttctttatagttataccaattataattggtgga-tttggaaattgacttgttcctttaatattaggagctccc-gatatagcatttccac----gaataaataatataagattttgattattacctccttcccttacattactattagtaagaagtatagtagaaaacggagctggtacaggttgaacagtttacccacccctatcatctgttattgcacacggaggagcttcagttgacctagctattttttcacttcacttagcgggtatttcctcaattttaggagcagtaaatttcattacaacagtaattaatatacgatcgacaggaatcacctttgatcgaat-acctctattcgtttgagcagttgtattaacagctttattacttttattatcattaccagtttt-agca-ggagctattactatattactaacagaccgaaacttaaatactt-ccttttttgaccctgccggaggag---gagatc-----------------------------
>GBMNF30249-22/6-640 [Species: Bactrocera dorsalis] [Country: China]
aactttatattttatcttc---ggagcctgagcaggaatagtaggaacat---ccctta-gaattttagtccgagctgaactcggtcacccaggagctttaatcggtgacgatcaaatttataatgtaattgtaacagctcatgctttcgtaataattttctttatagttataccaattataattggtgga-tttggaaattgacttgttcctttaatattaggagctccc-gatatagcatttccac----gaataaataatataagattttgattattacctccttcccttacattactattagtaagaagtatagtagaaaacggagctggtacaggttgaacagtttacccacccctatcatctgttattgcacacggaggagcttcagttgacctagctattttttcacttcacttagcgggtatttcctcaattttaggagcagtaaatttcattacaacagtaattaatatacgatcgacaggaatcacctttgatcgaat-acctctattcgtttgagcagttgtattaacagctttattacttttattatcattaccagtttt-agca-ggagctattactatattactaacagaccgaaacttaaatactt-ccttttttgaccctgccggaggag---gagatc-----------------------------
>GBMNF30255-22/6-640 [Species: Bactrocera dorsalis] [Country: China]
aactttatattttatcttc---ggagcctgagcaggaatagtaggaacat---ccctta-gaattttagtccgagctgaactcggtcacccaggagctttaattggtgacgatcaaatttataatgtaattgtaacagctcatgctttcgtaataattttctttatagttataccaattataattggtgga-tttggaaattgacttgttcctttaatattaggagctccc-gatatagcatttccac----gaatgaataatataagattttgattattacctccttcccttacattactattagtaagaagtatagtagaaaacggagctggtacaggttgaacagtttacccacccctatcatctattattgcacacggaggagcttcagttgacctagctattttttcacttcacttagcgggtatttcctcaattttaggagcagtaaatttcattacaacagtaattaatatacgatcgacaggaatcacctttgatcgaat-acctctattcgtttgagcagttgtattaacagctttattacttttattatcattaccagtttt-agca-ggggctattactatattactaacagaccgaaacttaaatactt-ccttttttgaccctgccggaggag---gagatc-----------------------------
>GBMNF30256-22/6-640 [Species: Bactrocera dorsalis] [Country: China]
aactttatattttatcttc---ggagcctgagcaggaatagtaggaacat---ccctta-gaattttagtccgagctgaactcggtcacccaggagctttaattggtgacgatcaaatttataatgtaattgtaacagctcatgctttcgtaataattttctttatagttataccaattataattggtgga-tttggaaattgacttgttcctttaatattaggagctccc-gatatagcatttccac----gaatgaataatataagattttgattattacctccttcccttacattactattagtaagaagtatagtagaaaacggagctggtacaggttgaacagtttacccacccctatcatctattattgcacacggaggagcttcagttgacctagctattttttcacttcacttagcgggtatttcctcaattttaggagcagtaaatttcattacaacagtaattaatatacgatcgacaggaatcacctttgatcgaat-acctctattcgtttgagcagttgtattaacagctttattacttttattatcattaccagtttt-agca-ggggctattactatattactaacagaccgaaacttaaatactt-ccttttttgaccctgccggaggag---gagatc-----------------------------
>GBMNF30251-22/6-640 [Species: Bactrocera dorsalis] [Country: China]
aactttatattttatcttc---ggagcctgagcaggaatagtaggaacat---ccctta-gaattttagtgcgagctgaactcggtcacccaggagctttaatcggtgacgatcaaatttataatgtaattgtaacagctcatgctttcgtaataattttctttatagttataccaattataattggtgga-tttggaaattgacttgttcctttaatattaggagctccc-gatatagcatttccac----gaatgaataatataagattttgattattacctccttcccttacattactattagtaagaagtatagtagaaaacggagctggtacaggttgaacagtttacccacccctatcatctgttattgcacacgggggagcttcagttgacctagctattttttcacttcacttagcgggtatttcctcaattttaggagcagtaaatttcattacaacagtaattaatatacgatcgacaggaatcacctttgatcgaat-acctctattcgtttgagcagttgtattaacagctttattacttttattatcattaccagtttt-agca-ggggctattactatactactaacagaccgaaacttaaatactt-ccttttttgaccctgccggaggag---gagatc-----------------------------
>GBMNF30253-22/6-640 [Species: Bactrocera dorsalis] [Country: China]
aactttatattttatcttc---ggagcctgagcaggaatagtaggaacat---ccctta-gaattttagtgcgagctgaactcggtcacccaggagctttaatcggtgacgatcaaatttataatgtaattgtaacagctcatgctttcgtaataattttctttatagttataccaattataattggtgga-tttggaaattgacttgttcctttaatattaggagctccc-gatatagcatttccac----gaatgaataatataagattttgattattacctccttcccttacattactattagtaagaagtatagtagaaaacggagctggtacaggttgaacagtttacccacccctatcatctgttattgcacacgggggagcttcagttgacctagctattttttcacttcacttagcgggtatttcctcaattttaggagcagtaaatttcattacaacagtaattaatatacgatcgacaggaatcacctttgatcgaat-acctctattcgtttgagcagttgtattaacagctttattacttttattatcattaccagtttt-agca-ggggctattactatactactaacagaccgaaacttaaatactt-ccttttttgaccctgccggaggag---gagatc-----------------------------
>GBAAY34734-24/6-624 [Species: Bactrocera dorsalis] [Country: India]
aactttatattttatcttc---ggagcctgagcaggaatagtaggaacat---ccctta-gaattttagtccgagctgaactcggtcacccaggagctttaatcggtgacgatcaaatttataatgtaattgtaacagctcatgctttcgtaataattttctttatagttataccaattataattggtgga-tttggaaattgacttgttcctttaatattaggagctccc-gatatagcatttccac----gaatgaataatataagattttgattattacctccttcccttacattactattagtaagaagtatagtagaaaacggagctggtacaggttgaacagtttacccacccctatcatctgttattgcacacggaggagcttcagttgacctagctattttttcacttcacttagcgggtatttcctcaattttaggagcagtaaatttcattacaacagtaattaatatacgatcgacaggaatcacctttgatcgaat-acctctattcgtttgagcagttgtattaacagctttattacttttattatcattaccagtttt-agca-ggggctattactatattactaacagaccgaaacttaaatactt-ccttttttgaccct------------------------------------------------
>GBDPT987-14/6-637 [Species: Bactrocera dorsalis] [Country: India]
aactttatattttatcttc---ggagcctgagcaggaatagtaggaacat---ccctta-gaattttagtccgagctgaactcggtcacccaggagctttaatcggtgacgatcaaatttataatgtaattgtaacagctcatgctttcgtaataattttctttatagttataccaattataattggtgga-tttggaaattgacttgttcctttaatattaggagctccc-gatatagcatttccac----gaatgaataatataagattttgattattacctccttcccttacattactattagtaagaagtatagtagaaaacggagctggtacaggttgaacagtttacccacccctatcatctgttattgcacacggaggagcttcagttgacctagctattttttcacttcacttagcgggtatttcctcaattttaggagcagtaaatttcattacaacagtaattaatatacgatcgacaggaatcacctttgatcgaat-acctctattcgtttgagcagttgtattaacagctttattacttttattatcattaccagtttt-agca-ggggctattactatattactaacagaccgaaacttaaatactt-ccttttttgaccctgccggagggg---gag--------------------------------
>FFPA1026-20/6-663 [Species: Bactrocera dorsalis] [Country: Bhutan]
aactttatattttatcttc---ggagcctgagcaggaatagtagggacat---cactta-gaattttagtccgagctgaactcggtcacccaggagctttaatcggtgacgatcaaatttataatgtaattgtaacagctcatgctttcgtaataattttctttatagttataccaattataattggtgga-tttggaaattgacttgttcctttaatattaggagctccc-gatatagcatttccac----gaatgaataatataagattttgattattacctccttcccttacattactattagtaagaagtatagtagaaaacggagctggtacaggttgaacagtttacccacccctatcatctgttattgcacacggaggagcttcagttgacctagctattttttcacttcacttagcgggtatttcctcaattttaggagcagtaaatttcattacaacagtaattaatatacgatcgacaggaatcacctttgatcgaat-acctctattcgtttgagcagttgtattaacagctttattacttttattatcattaccagtttt-agca-ggggctattactatattactaacagaccgaaacttaaatactt-ccttttttgaccctgccggaggag---gagatcctattctt------taccaacatttattt
>GBCAA32408-24/6-663 [Species: Bactrocera dorsalis] [Country: Unrecoverable]
aactttatattttatcttc---ggagcctgagcaggaatagtaggaacat---ccctta-gaattttagtccgagctgaactcggtcacccaggagctttaatcggtgacgatcaaatttataatgtaattgtaacagctcatgctttcgtaataattttctttatagttataccaattataattggtgga-tttggaaattgacttgttcctttaatattaggagctccc-gatatagcatttccac----gaatgaataatataagattttgattattacctccttcccttacattactattagtaagaagtatagtagaaaacggagctggtacaggttgaacagtttacccacccctatcatctgttattgcacacggaggagcttcagttgacctagctattttttcacttcacttagcaggtatttcctcaattttaggagcagtaaatttcattacaacagtaattaatatacgatcgacaggaatcacctttgatcgaat-acctctattcgtttgagcagttgtattaacagctttattacttttattatcattaccagtttt-agca-ggggctattactatattactaacagaccgaaacttaaatactt-ccttttttgaccctgccggaggag---gagatcctattctt------taccaacatttattt
>DACIN5465-23/1-658 [Species: Bactrocera dorsalis] [Country: Cambodia]
aactttatattttatcttc---ggagcctgagcaggaatagtaggaacat---ccctta-gaattttagtccgagctgaactcggtcacccaggagctttaatcggtgacgatcaaatttataatgtaattgtaacagctcatgctttcgtaataattttctttatagttataccaattataattggtgga-tttggaaattgacttgttcctttaatattaggagctccc-gatatagcatttccac----gaatgaataatataagattttgattattacctccttcccttacattactattagtaagaagtatagtagaaaacggagctggtacaggttgaacagtttacccacccctatcatctgttattgcacacggaggagcttcagttgacctagctattttttcacttcacttagcgggtatttcctcaattttaggagcagtaaatttcattacaacagtaattaatatacgatcgacaggaatcacctttgatcgaat-acctctattcgtttgagcagttgtattaacagctttattacttttattatcattaccagtttt-agca-ggggctattactatactactaacagaccgaaacttaaatactt-ccttttttgaccctgccggaggag---gagatcctattctt------taccaacatttattt
>FFPA1375-20/1-654 [Species: Bactrocera dorsalis] [Country: Bhutan]
aactttatattttatcttc---ggagcctgagcaggaatagtaggaacat---ccctta-gaattttagtccgagctgaactcggtcacccaggagctttaatcggtgacgatcaaatttataatgtaattgtaacagctcatgctttcgtaataattttctttatagttataccaattataattggtgga-tttggaaattgacttgttcctttaatattaggagctccc-gatatagcatttccac----gaatgaataatataagattttgattattacctccttcccttacattactattagtaagaagtatagtagaaaacggagctggtacaggttgaacagtttacccacccctatcatctgttattgcacacggaggagcttcagttgacctagctattttttcacttcacttagcgggtatttcctcaattttaggagcagtaaatttcattacaacagtaattaatatacgatcgacaggaatcacctttgatcgaat-acctctattcgtttgagcagttgtattaacagctttattacttttattatcattaccagtttt-agca-ggggctattactatactactaacagaccgaaacttaaatactt-ccttttttgaccctgccggaggag---gagatcctattctt------taccaacattt----
>FFPA1379-20/1-654 [Species: Bactrocera dorsalis] [Country: Bhutan]
aactttatattttatcttc---ggagcctgagcaggaatagtaggaacat---ccctta-gaattttagtccgagctgaactcggtcacccaggagctttaattggtgacgatcaaatttataatgtaattgtaacagctcatgctttcgtaataattttctttatagttataccaattataattggtgga-tttggaaattgacttgttcctttaatattaggagctccc-gatatagcatttccac----gaatgaataatataagattttgattattacctccttcccttacattactattagtaagaagtatagtagaaaacggagctggtacaggttgaacagtttacccacccctatcatctgttattgcacacggaggagcttcagttgacctagctattttttcacttcacttagcgggtatttcctcaattttaggagcagtaaatttcattacaacagtaattaatatacgatcgacaggaatcacctttgatcgaat-acctctattcgtttgagcagttgtattaacagctttattacttttattatcattaccagtttt-agca-ggggctattactatattactaacagaccgaaatttaaatactt-ccttttttgaccctgcaggaggag---gagatcctattctt------taccaacattt----
>GBCAA32699-24/1-658 [Species: Bactrocera dorsalis] [Country: Unrecoverable]
aactttatattttatcttc---ggagcctgagcaggaatagtaggaacat---ccctta-gaattttagtccgagctgaactcggtcacccaggagctttaattggtgacgatcaaatttataatgtaattgtaacagctcatgctttcgtaataattttctttatagttataccaattataattggtgga-tttggaaattgacttgttcctttaatattaggagctccc-gatatagcatttccac----gaatgaataatataagattttgattattacctccttcccttacattactattagtaagaagtatagtagaaaacggagctggtacaggttgaacagtttacccacccctatcatctgttattgcacacggaggagcttcagttgacctagctattttttcacttcacttagcgggtatttcctcaattttaggagcagtaaatttcattacaacagtaattaatatacgatcgacaggaatcacctttgatcgaat-acctctattcgtttgagcagttgtattaacagctttattacttttattatcattaccagtttt-agca-ggggctattactatattactaacagaccgaaatttaaatactt-ccttttttgaccctgcaggaggag---gagatcctattctt------taccaacatttattt
>FFPA1359-20/1-651 [Species: Bactrocera dorsalis] [Country: Bhutan]
aactttatattttatcttc---ggagcctgagcaggaatagtaggaacat---ccctta-gaattttagtccgagctgaactcggtcacccaggagctttaatcggtgacgatcaaatttataatgtaattgtaacagctcatgctttcgtaataattttctttatagttataccaattataattggtgga-tttggaaattgacttgttcctttaatattaggagctccc-gatatagcatttccac----gaatgaataatataagattttgattattacctccttcccttacattactattagtaagaagtatagtagaaaacggagctggtacaggttgaacagtttacccacccctatcatctgttattgcacacggaggagcttcagttgacctagctattttttcacttcacttagcgggtatttcctcaattttaggagcagtaaatttcattacaacagtaattaatatacgatcgacaggaatcacctttgatcgaat-acctctattcgtttgagcagttgtattaacagctttattacttttattatcattaccagtttt-agca-ggggctattactatattactaacagaccgaaacttaaatactt-ccttttttgaccctgccggaggag---gagatcctattctt------taccaaca-------
>FFPA1371-20/1-658 [Species: Bactrocera dorsalis] [Country: Bhutan]
aactttatattttatcttc---ggagcctgagcaggaatagtaggaacat---ccctta-gaattttagtccgagctgaactcggtcacccaggagctttaatcggtgacgatcaaatttataatgtaattgtaacagctcatgctttcgtaataattttctttatagttataccaattataattggtgga-tttggaaattgacttgttcctttaatattaggagctccc-gatatagcatttccac----gaatgaataatataagattttgattattacctccttcccttacattactattagtaagaagtatagtagaaaacggagctggtacaggttgaacagtttacccacccctatcatctgttattgcacacggaggagcttcagttgacctagctattttttcacttcacttagcaggtatttcctcaattttaggagcagtaaatttcattacaacagtaattaatatacgatcgacaggaatcacctttgatcgaat-acctctattcgtttgagcagttgtattaacagctttattacttttattatcattaccagtttt-agca-ggggctattactatattactaacagaccgaaacttaaatactt-ccttttttgaccctgccggaggag---gagatcctattctt------taccaacatttattt
>FFPA1376-20/1-658 [Species: Bactrocera dorsalis] [Country: Bhutan]
aactttatattttatcttc---ggagcctgagcaggaatagtaggaacat---ccctta-gaattttagtccgagctgaactcggtcacccaggagctttaatcggtgacgatcaaatttataatgtaattgtaacagctcatgctttcgtaataattttctttatagttataccaattataattggtgga-tttggaaattgacttgttcctttaatattaggagctccc-gatatagcatttccac----gaatgaataatataagattttgattattacctccttcccttacattactattagtaagaagtatagtagaaaacggagctggtacaggttgaacagtttacccacccctatcatctgttattgcacacggaggagcttcagttgacctagctattttttcacttcacttagcaggtatttcctcaattttaggagcagtaaatttcattacaacagtaattaatatacgatcgacaggaatcacctttgatcgaat-acctctattcgtttgagcagttgtattaacagctttattacttttattatcattaccagtttt-agca-ggggctattactatattactaacagaccgaaacttaaatactt-ccttttttgaccctgccggaggag---gagatcctattctt------taccaacatttattt
>FFPA1380-20/1-658 [Species: Bactrocera dorsalis] [Country: Bhutan]
aactttatattttatcttc---ggagcctgagcaggaatagtaggaacat---ccctta-gaattttagtccgagctgaactcggtcacccaggagctttaatcggtgacgatcaaatttataatgtaattgtaacagctcatgctttcgtaataattttctttatagttataccaattataattggtgga-tttggaaattgacttgttcctttaatattaggagctccc-gatatagcatttccac----gaatgaataatataagattttgattattacctccttcccttacattactattagtaagaagtatagtagaaaacggagctggtacaggttgaacagtttacccacccctatcatctgttattgcacacggaggagcttcagttgacctagctattttttcacttcacttagcaggtatttcctcaattttaggagcagtaaatttcattacaacagtaattaatatacgatcgacaggaatcacctttgatcgaat-acctctattcgtttgagcagttgtattaacagctttattacttttattatcattaccagtttt-agca-ggggctattactatattactaacagaccgaaacttaaatactt-ccttttttgaccctgccggaggag---gagatcctattctt------taccaacatttattt
>FFPA1373-20/1-658 [Species: Bactrocera dorsalis] [Country: Bhutan]
aactttatattttatcttc---ggagcctgagcaggaatagtaggaacat---ccctta-gaattttagtccgagctgaactcggtcacccaggagctttaatcggtgacgatcaaatttataatgtaattgtaacagctcatgctttcgtaataattttctttatagttataccaattataattggtgga-tttggaaattgacttgttcctttaatattaggagctccc-gatatagcatttccac----gaatgaataatataagattttgattattacctccttcccttacattactattagtaagaagtatagtagaaaacggagctggtacaggttgaacagtttacccacccctatcatctgttattgcacacggaggagcttcagttgacctagctattttttcacttcacttagcgggtatttcctcaattttaggagcagtaaatttcattacaacagtaattaatatacgatcgacaggaatcacctttgatcgaat-acctctattcgtttgagcagttgtattaacagctttattacttttattatcattaccagtttt-agca-ggggctattactatattactaacagaccgaaacttaaatactt-ccttttttgaccctgccggaggag---gagatcctattctt------taccaacatttattt
>FFPA1378-20/1-658 [Species: Bactrocera dorsalis] [Country: Bhutan]
aactttatattttatcttc---ggagcctgagcaggaatagtaggaacat---ccctta-gaattttagtccgagctgaactcggtcacccaggagctttaatcggtgacgatcaaatttataatgtaattgtaacagctcatgctttcgtaataattttctttatagttataccaattataattggtgga-tttggaaattgacttgttcctttaatattaggagctccc-gatatagcatttccac----gaatgaataatataagattttgattattacctccttcccttacattactattagtaagaagtatagtagaaaacggagctggtacaggttgaacagtttacccacccctatcatctgttattgcacacggaggagcttcagttgacctagctattttttcacttcacttagcgggtatttcctcaattttaggagcagtaaatttcattacaacagtaattaatatacgatcgacaggaatcacctttgatcgaat-acctctattcgtttgagcagttgtattaacagctttattacttttattatcattaccagtttt-agca-ggggctattactatattactaacagaccgaaacttaaatactt-ccttttttgaccctgccggaggag---gagatcctattctt------taccaacatttattt
>FFPA1642-22/1-658 [Species: Bactrocera dorsalis] [Country: China]
aactttatattttatcttc---ggagcctgagcaggaatagtaggaacat---ccctta-gaattttagtccgagctgaactcggtcacccaggagctttaatcggtgacgatcaaatttataatgtaattgtaacagctcatgctttcgtaataattttctttatagttataccaattataattggtgga-tttggaaattgacttgttcctttaatattaggagctccc-gatatagcatttccac----gaatgaataatataagattttgattattacctccttcccttacattactattagtaagaagtatagtagaaaacggagctggtacaggttgaacagtttacccacccctatcatctgttattgcacacggaggagcttcagttgacctagctattttttcacttcacttagcgggtatttcctcaattttaggagcagtaaatttcattacaacagtaattaatatacgatcgacaggaatcacctttgatcgaat-acctctattcgtttgagcagttgtattaacagctttattacttttattatcattaccagtttt-agca-ggggctattactatattactaacagaccgaaacttaaatactt-ccttttttgaccctgccggaggag---gagatcctattctt------taccaacatttattt
>FFPA1377-20/1-658 [Species: Bactrocera dorsalis] [Country: Bhutan]
aactttatattttatcttc---ggagcctgagcaggaatagtaggaacat---ccctta-gaattttagtccgagctgaactcggtcacccaggagctttaatcggtgacgatcaaatttataatgtaattgtaacagctcatgctttcgtaataattttctttatagttataccaattataattggtgga-tttggaaattgacttgttcctttaatattaggagctccc-gatatagcatttccac----gaatgaataatataagattttgattattacctccttcccttacattactattagtaagaagtatagtagaaaacggagctggtacaggttgaacagtttacccacccctatcatctgttattgcacacggaggagcttcagttgacctagctattttttcacttcacttagcaggtatttcctcaattttaggagcagtaaatttcattacaacagtaattaatatacgatcgacaggaatcacctttgatcgaat-acctctattcgtttgagcagttgtattaacagctttattacttttattatcattaccagtttt-agca-ggggctattactatattactaacagaccgaaacttaaatactt-ccttttttgaccctgctggaggag---gagatcctattctt------taccaacatttattt
>FFPA1639-22/1-658 [Species: Bactrocera dorsalis] [Country: China]
aactttatattttatcttc---ggagcctgagcaggaatagtaggaacat---ccctta-gaattttagtccgagctgaactcggtcacccaggagctttaattggtgacgatcaaatttataatgtaattgtaacagctcatgctttcgtaataattttctttatagttataccaattataattggtgga-tttggaaattgacttgttcctttaatattaggagctccc-gatatagcatttccac----gaatgaataatataagattttgattattacctccttcccttacattactattagtaagaagtatagtagaaaacggagctggtacaggttgaacagtttacccacccctatcatctgttattgcacacggaggagcttcagttgacctagctattttttcacttcacttagcgggtatttcctcaattttaggagcagtaaatttcattacaacagtaattaatatacgatcgacaggaatcacctttgatcgaat-acctctattcgtttgagcagttgtattaacagctttattacttttattatcattaccagtttt-agca-ggggctattactatattactaacagaccgaaacttaaatactt-ccttttttgaccctgccggaggag---gagatcctattctt------taccaacatttattt
>FFPA1641-22/1-658 [Species: Bactrocera dorsalis] [Country: China]
aactttatattttatcttc---ggagcctgagcaggaatagtaggaacat---ccctta-gaattttagtccgagctgaactcggtcacccaggagctttaatcggtgacgatcaaatttataatgtaattgtaacagctcatgctttcgtaataattttctttatagttataccaattataattggtgga-tttggaaattgacttgttcctttaatattaggagctccc-gatatagcatttccac----gaatgaataatataagattttgattattacctccttcccttacactactattagtaagaagtatagtagaaaacggagctggtacaggttgaacagtttacccacccctatcatctgttattgcacacggaggagcttcagttgacctagctattttttcacttcacttagcgggtatttcctcaattttaggagcagtaaatttcattacaacagtaattaatatacgatcgacaggaatcacctttgatcgaat-acctctattcgtttgagcagttgtattaacagctttattacttttattatcattaccagtttt-agca-ggggctattactatattactaacagaccgaaacttaaatactt-ccttttttgaccctgccggaggag---gagatcctattctt------taccaacatttattt
>FFPA1374-20/1-658 [Species: Bactrocera dorsalis] [Country: Bhutan]
aactttatattttatcttc---ggagcctgagcaggaatagtaggaacat---ccctta-gaattttagtacgagctgaactcggtcacccaggagctttaatcggtgacgatcaaatttataatgtaattgtaacagctcatgctttcgtaataattttctttatagttataccaattataattggtgga-tttggaaattgacttgttcctttaatattaggagctccc-gatatagcatttccac----gaatgaataatataagattttgattattacctccttcccttacattactattagtaagaagtatagtagaaaacggagctggtacaggttgaacagtttacccacccctatcatctgttattgcacacggaggagcttcagttgatctagctattttttcacttcacttagcaggtatttcctcaattttaggagcagtaaatttcattacaacagtaattaatatacgatcgacaggaatcacctttgatcgaat-acctctattcgtttgagcagttgtattaacagctttattacttttattatcgttaccagtttt-agca-ggggctattactatattactaacagaccgaaacttaaatactt-ccttttttgaccctgccggaggag---gagatcctattctt------taccaacatttattt
>FFPA1360-20/1-640 [Species: Bactrocera dorsalis] [Country: Bhutan]
aactttatattttatcttc---ggagcctgagcaggaatagtaggaacat---ccctta-gaattttagtccgagctgaactcggtcacccaggagctttaatcggtgacgatcaaatttataatgtaattgtaacagctcatgctttcgtaataattttctttatggttataccaattataattggtgga-tttggaaattgacttgttcctttaatattaggagctccc-gatatagcatttccac----gaatgaataatataagattttgattattacctccttcccttacattactattagtaagaagtatagtagaaaacggagctggtacaggttgaacagtttacccacccctatcatctgttattgcacacggaggagcttcagttgacctagctattttttcacttcacttagcgggtatttcctcaattttaggagcagtaaatttcattacaacagtaattaatatacgatcgacaggaatcacctttgatcgaat-acctctattcgtttgagcagttgtattaacagctttattacttttattatcattaccagtttt-agca-ggggctattactatattactaacagaccgaaacttaaatactt-ccttttttgaccctgccggaggag---gagaccctatt------------------------
>FFPA1590-21/1-640 [Species: Bactrocera dorsalis] [Country: Cameroon]
aactttatattttatcttc---ggagcctgagcaggaatagtaggaacat---ccctta-gaattttagtccgagctgaactcggtcacccaggagctttaatcggtgacgatcaaatttataatgtaattgtaacagctcatgctttcgtaataattttctttatagttataccaattataattggtgga-tttggaaattgacttgttcctttaatattaggagctccc-gatatagcatttccac----gaatgaataatataagattttgattattacctccttcccttacattactattagtaagaagtatagtagaaaacggagctggtacaggttgaacagtttacccacccctatcatctgttattgcacacgggggagcttcagttgacctagctattttttcacttcacttagcgggtatttcctcaattttaggagcagtaaatttcattacaacagtaattaatatacgatcgacaggaatcacctttgatcgaat-acctctattcgtttgagcagttgtattaacagctttattacttttattatcattaccagtttt-agca-ggggctattactatattactaacagaccgaaacttaaatactt-ccttttttgaccctgccggaggag---gagatcctatt------------------------
>FFPA1589-21/1-656 [Species: Bactrocera dorsalis] [Country: Cameroon]
aactttatattttatcttc---ggagcctgagcaggaatagtaggaacat---ccctta-gaattttagtccgagctgaactcggtcacccaggagctttaatcggtgacgatcaaatttataatgtaattgtaacagctcatgctttcgtaataattttctttatagttataccaattataattggtgga-tttggaaattgacttgttcctttaatattaggagctccc-gatatagcatttccac----gaatgaataatataagattttgattattacctccttcccttacattactattagtaagaagtatagtagaaaacggagctggtacaggttgaacagtttacccacccctatcatctgttattgcacacgggggagcttcagttgacctagctattttttcacttcacttagcgggtatttcctcaattttaggagcagtaaatttcattacaacagtaattaatatacgatcgacaggaatcacctttgatcgaat-acctctattcgtttgagcagttgtattaacagctttattacttttattatcattaccagtttt-agca-ggggctattactatattactaacagaccgaaacttaaatactt-ccttttttgaccctgccggaggag---gagatcctattctt------taccaacatttat--
>FFPA1372-20/1-650 [Species: Bactrocera dorsalis] [Country: Bhutan]
aactttatattttatcttc---ggagcctgagcaggaatagtaggtacat---ccctta-gaattttagtccgagctgaactcggtcacccaggagctttaatcggtgacgatcaaatttataatgtaattgtaacagctcatgctttcgtaataattttctttatagttataccaattataattggtgga-tttggaaattgacttgttcctttaatattaggagctccc-gatatagcatttccac----gaatgaataatataagattttgattattacctccttcccttacattactattagtaagaagtatagtagaaaacggagctggtacaggttgaacagtttacccacccctatcatctgttattgcacacggaggagcttcagttgacctagctattttttcacttcacttagcgggtatttcctcaattttaggagcagtaaatttcattacaacagtaattaatatacgatcaacaggaatcacctttgatcgaat-acctctattcgtttgagcagttgtattaacagctttattacttttattatcattaccagtttt-agca-ggggctattactatactactaacagaccgaaacttaaatactt-ccttttttgaccctgccggaggag---gagatcctattctt------taccaac--------
>FFPA1585-21/1-650 [Species: Bactrocera dorsalis] [Country: Cameroon]
aactttatattttatcttc---ggagcctgagcaggaatagtaggaacat---ccctta-gaattttagtccgagctgaactcggtcacccaggagctttaatcggtgacgatcaaatttataatgtaattgtaacagctcatgctttcgtaataattttctttatagttataccaattataattggtgga-tttggaaattgacttgttcctttaatattaggagctccc-gatatagcatttccac----gaatgaataatataagattttgattattacctccttcccttacattactattagtaagaagtatagtagaaaacggagctggtacaggttgaacagtttacccacccctatcatctgttattgcacacgggggagcttcagttgacctagctattttttcacttcacttagcgggtatttcctcaattttaggagcagtaaatttcattacaacagtaattaatatacgatcgacaggaatcacctttgatcgaat-acctctattcgtttgagcagttgtattaacagctttattacttttattatcattaccagtttt-agca-ggggctattactatattactaacagaccgaaacttaaatactt-ccttttttgaccctgccggaggag---gagatcctattctt------taccaac--------
>GBCAA32413-24/1-658 [Species: Bactrocera dorsalis] [Country: Unrecoverable]
aactttatattttatcttc---ggagcctgagcaggaatagtaggaacat---ccctta-gaattttagtccgagctgaactcggtcacccaggagctttaattggtgacgatcaaatttataatgtaattgtaacagctcatgctttcgtaataattttcttcatagttataccaattataattggtgga-tttggaaattgacttgttcctttaatattaggagctccc-gatatagcatttccac----gaatgaataatataagattttgattattacctccttcccttacattactattagtaagaagtatagtagaaaacggagctggtacaggttgaacagtttacccacccctatcatctgatattgcacacggaggagcttcagttgacctagctattttctcacttcacttagcgggtatttcctcaattttaggagcagtaaatttcattacaacagtaattaatatacgatcgacaggaatcacctttgatcgaat-acctctattcgtttgagcagttgtattaacagctttattacttttattatcattaccagtttt-agca-ggggctattactatattactaacagaccgaaacttaaatactt-ccttttttgaccctgccggaggag---gagatcctattctt------taccaacatttattt
>FFPA898-19/2-659 [Species: Bactrocera dorsalis] [Country: Bhutan]
aactttatattttatcttc---ggagcctgagcaggaatagtaggaacat---ctctta-gaattttagtccgagctgaactcggtcacccaggagctttaatcggagacgatcaaatttataatgtaattgtaacagctcatgctttcgtaataattttctttatagttataccaattataattggtgga-tttggaaattgacttgttcctttaatattaggagctccc-gatatagcatttccac----gaatgaataatataagattttgattattacctccttcccttacattactattagtaagaagtatagtagaaaacggagctggtacaggttgaacagtttacccacccctatcatctgttattgcacacggaggagcttcagttgacctagctattttttcacttcacttagcgggtatttcctcaattttaggagcagtaaatttcattacaacagtaattaatatacgatcgacaggaatcacctttgatcgaat-acctctattcgtttgagcagttgtattaacagctttattacttttattatcattaccagtttt-agca-ggggctattactatattactaacagaccgaaacttaaatactt-cattttttgaccctgccggaggag---gagatcctattctt------taccaacatttattt
>FFPA902-19/2-659 [Species: Bactrocera dorsalis] [Country: Bhutan]
aactttatattttatcttc---ggagcctgagcaggaatagtaggaacat---ctctta-gaattttagtccgagctgaactcggtcacccaggagctttaatcggagacgatcaaatttataatgtaattgtaacagctcatgctttcgtaataattttctttatagttataccaattataattggtgga-tttggaaattgacttgttcctttaatattaggagctccc-gatatagcatttccac----gaatgaataatataagattttgattattacctccttcccttacattactattagtaagaagtatagtagaaaacggagctggtacaggttgaacagtttacccacccctatcatctgttattgcacacggaggagcttcagttgacctagctattttttcacttcacttagcgggtatttcctcaattttaggagcagtaaatttcattacaacagtaattaatatacgatcgacaggaatcacctttgatcgaat-acctctattcgtttgagcagttgtattaacagctttattacttttattatcattaccagtttt-agca-ggggctattactatattactaacagaccgaaacttaaatactt-cattttttgaccctgccggaggag---gagatcctattctt------taccaacatttattt
>GBAAW3033-24/1-658 [Species: Bactrocera dorsalis] [Country: Unrecoverable]
aactttatattttatcttc---ggagcctgagcaggaatagtaggaacat---ctctta-gaattttagtccgagctgaactcggtcacccaggagctttaatcggagacgatcaaatttataatgtaattgtaacagctcatgctttcgtaataattttctttatagttataccaattataattggtgga-tttggaaattgacttgttcctttaatattaggagctccc-gatatagcatttccac----gaatgaataatataagattttgattattacctccttcccttacattactattagtaagaagtatagtagaaaacggagctggtacaggttgaacagtttacccacccctatcatctgttattgcacacggaggagcttcagttgacctagctattttttcacttcacttagcgggtatttcctcaattttaggagcagtaaatttcattacaacagtaattaatatacgatcgacaggaatcacctttgatcgaat-acctctattcgtttgagcagttgtattaacagctttattacttttattatcattaccagtttt-agca-ggggctattactatattactaacagaccgaaacttaaatactt-cattttttgaccctgccggaggag---gagatcctattctt------taccaacatttattt
>GBAAW3288-24/1-658 [Species: Bactrocera dorsalis] [Country: Unrecoverable]
aactttatattttatcttc---ggagcctgagcaggaatagtaggaacat---ctctta-gaattttagtccgagctgaactcggtcacccaggagctttaatcggagacgatcaaatttataatgtaattgtaacagctcatgctttcgtaataattttctttatagttataccaattataattggtgga-tttggaaattgacttgttcctttaatattaggagctccc-gatatagcatttccac----gaatgaataatataagattttgattattacctccttcccttacattactattagtaagaagtatagtagaaaacggagctggtacaggttgaacagtttacccacccctatcatctgttattgcacacggaggagcttcagttgacctagctattttttcacttcacttagcgggtatttcctcaattttaggagcagtaaatttcattacaacagtaattaatatacgatcgacaggaatcacctttgatcgaat-acctctattcgtttgagcagttgtattaacagctttattacttttattatcattaccagtttt-agca-ggggctattactatattactaacagaccgaaacttaaatactt-cattttttgaccctgccggaggag---gagatcctattctt------taccaacatttattt
>GBAAW3057-24/1-658 [Species: Bactrocera dorsalis] [Country: Unrecoverable]
aactttatattttatcttc---ggagcctgagcaggaatagtaggaacat---ctctta-gaattttagtccgagctgaactcggtcacccaggagctttaatcggtgacgatcaaatttataatgtaattgtaacagctcatgctttcgtaataattttctttatagttataccaattataattggtgga-tttggaaattgacttgttcctttaatattaggagctccc-gatatagcatttccac----gaatgaataatataagattttgattattacctccttcccttacattactattagtaagaagtatagtagaaaacggagctggtacaggttgaacagtttacccacccctatcatctgttattgcacacggaggagcttcagttgacctagctattttttcacttcacttagcaggtatttcctcaattttaggagcagtaaatttcattacaacagtaattaatatacgatcgacaggaatcacttttgatcgaat-acctctattcgtttgagcagttgtattaacagctttattacttttattatcattaccagtttt-agca-ggggctattactatattactaacagaccgaaacttaaatactt-cattttttgaccctgccggaggag---gagatcctattctt------taccaacatttattt
>GBAAW2902-24/1-658 [Species: Bactrocera dorsalis] [Country: Unrecoverable]
aactttatattttatcttc---ggagcctgagcaggaatagtaggaacat---cactta-gaattttagtccgagctgaactcggtcacccaggggctttaatcggtgacgatcaaatttataatgtaattgtaacagctcatgctttcgtaataattttctttatagttataccaattataattggtgga-tttggaaattgacttgttcctttaatattaggagctccc-gatatagcatttccac----gaatgaataatataagattttgattattacctccttcccttacattactattagtaagaagtatagtagaaaacggagctggtacaggttgaacagtttacccacccctatcatctgttattgcacacggaggagcttcagttgacctagctattttttcacttcacttagcgggtatttcctcaattttaggagcagtaaatttcattacaacagtaattaatatacgatcgacaggaatcacctttgatcgaat-acctctattcgtttgagcagttgtattaacagctttattacttttattatcattaccagtttt-agca-ggggctattactatattactaacagaccgaaacttaaatactt-ccttttttgaccctgccggaggag---gagatcctattctt------taccaacatttattt
>GBAAW2906-24/1-658 [Species: Bactrocera dorsalis] [Country: Unrecoverable]
aactttatattttatcttc---ggagcctgagcaggaatagtaggaacat---cactta-gaattttagtccgagctgaactcggtcacccaggggctttaatcggtgacgatcaaatttataatgtaattgtaacagctcatgctttcgtaataattttctttatagttataccaattataattggtgga-tttggaaattgacttgttcctttaatattaggagctccc-gatatagcatttccac----gaatgaataatataagattttgattattacctccttcccttacattactattagtaagaagtatagtagaaaacggagctggtacaggttgaacagtttacccacccctatcatctgttattgcacacggaggagcttcagttgacctagctattttttcacttcacttagcgggtatttcctcaattttaggagcagtaaatttcattacaacagtaattaatatacgatcgacaggaatcacctttgatcgaat-acctctattcgtttgagcagttgtattaacagctttattacttttattatcattaccagtttt-agca-ggggctattactatattactaacagaccgaaacttaaatactt-ccttttttgaccctgccggaggag---gagatcctattctt------taccaacatttattt
>GBAAW2917-24/1-658 [Species: Bactrocera dorsalis] [Country: Unrecoverable]
aactttatattttatcttc---ggagcctgagcaggaatagtaggaacat---cactta-gaattttagtccgagctgaactcggtcacccaggggctttaatcggtgacgatcaaatttataatgtaattgtaacagctcatgctttcgtaataattttctttatagttataccaattataattggtgga-tttggaaattgacttgttcctttaatattaggagctccc-gatatagcatttccac----gaatgaataatataagattttgattattacctccttcccttacattactattagtaagaagtatagtagaaaacggagctggtacaggttgaacagtttacccacccctatcatctgttattgcacacggaggagcttcagttgacctagctattttttcacttcacttagcgggtatttcctcaattttaggagcagtaaatttcattacaacagtaattaatatacgatcgacaggaatcacctttgatcgaat-acctctattcgtttgagcagttgtattaacagctttattacttttattatcattaccagtttt-agca-ggggctattactatattactaacagaccgaaacttaaatactt-ccttttttgaccctgccggaggag---gagatcctattctt------taccaacatttattt
>GBAAW2918-24/1-658 [Species: Bactrocera dorsalis] [Country: Unrecoverable]
aactttatattttatcttc---ggagcctgagcaggaatagtaggaacat---cactta-gaattttagtccgagctgaactcggtcacccaggggctttaatcggtgacgatcaaatttataatgtaattgtaacagctcatgctttcgtaataattttctttatagttataccaattataattggtgga-tttggaaattgacttgttcctttaatattaggagctccc-gatatagcatttccac----gaatgaataatataagattttgattattacctccttcccttacattactattagtaagaagtatagtagaaaacggagctggtacaggttgaacagtttacccacccctatcatctgttattgcacacggaggagcttcagttgacctagctattttttcacttcacttagcgggtatttcctcaattttaggagcagtaaatttcattacaacagtaattaatatacgatcgacaggaatcacctttgatcgaat-acctctattcgtttgagcagttgtattaacagctttattacttttattatcattaccagtttt-agca-ggggctattactatattactaacagaccgaaacttaaatactt-ccttttttgaccctgccggaggag---gagatcctattctt------taccaacatttattt
>GBAAW2920-24/1-658 [Species: Bactrocera dorsalis] [Country: Unrecoverable]
aactttatattttatcttc---ggagcctgagcaggaatagtaggaacat---cactta-gaattttagtccgagctgaactcggtcacccaggggctttaatcggtgacgatcaaatttataatgtaattgtaacagctcatgctttcgtaataattttctttatagttataccaattataattggtgga-tttggaaattgacttgttcctttaatattaggagctccc-gatatagcatttccac----gaatgaataatataagattttgattattacctccttcccttacattactattagtaagaagtatagtagaaaacggagctggtacaggttgaacagtttacccacccctatcatctgttattgcacacggaggagcttcagttgacctagctattttttcacttcacttagcgggtatttcctcaattttaggagcagtaaatttcattacaacagtaattaatatacgatcgacaggaatcacctttgatcgaat-acctctattcgtttgagcagttgtattaacagctttattacttttattatcattaccagtttt-agca-ggggctattactatattactaacagaccgaaacttaaatactt-ccttttttgaccctgccggaggag---gagatcctattctt------taccaacatttattt
>GBAAW2922-24/1-658 [Species: Bactrocera dorsalis] [Country: Unrecoverable]
aactttatattttatcttc---ggagcctgagcaggaatagtaggaacat---cactta-gaattttagtccgagctgaactcggtcacccaggggctttaatcggtgacgatcaaatttataatgtaattgtaacagctcatgctttcgtaataattttctttatagttataccaattataattggtgga-tttggaaattgacttgttcctttaatattaggagctccc-gatatagcatttccac----gaatgaataatataagattttgattattacctccttcccttacattactattagtaagaagtatagtagaaaacggagctggtacaggttgaacagtttacccacccctatcatctgttattgcacacggaggagcttcagttgacctagctattttttcacttcacttagcgggtatttcctcaattttaggagcagtaaatttcattacaacagtaattaatatacgatcgacaggaatcacctttgatcgaat-acctctattcgtttgagcagttgtattaacagctttattacttttattatcattaccagtttt-agca-ggggctattactatattactaacagaccgaaacttaaatactt-ccttttttgaccctgccggaggag---gagatcctattctt------taccaacatttattt
>GBAAW2926-24/1-658 [Species: Bactrocera dorsalis] [Country: Unrecoverable]
aactttatattttatcttc---ggagcctgagcaggaatagtaggaacat---cactta-gaattttagtccgagctgaactcggtcacccaggggctttaatcggtgacgatcaaatttataatgtaattgtaacagctcatgctttcgtaataattttctttatagttataccaattataattggtgga-tttggaaattgacttgttcctttaatattaggagctccc-gatatagcatttccac----gaatgaataatataagattttgattattacctccttcccttacattactattagtaagaagtatagtagaaaacggagctggtacaggttgaacagtttacccacccctatcatctgttattgcacacggaggagcttcagttgacctagctattttttcacttcacttagcgggtatttcctcaattttaggagcagtaaatttcattacaacagtaattaatatacgatcgacaggaatcacctttgatcgaat-acctctattcgtttgagcagttgtattaacagctttattacttttattatcattaccagtttt-agca-ggggctattactatattactaacagaccgaaacttaaatactt-ccttttttgaccctgccggaggag---gagatcctattctt------taccaacatttattt
>GBAAW2932-24/1-658 [Species: Bactrocera dorsalis] [Country: Unrecoverable]
aactttatattttatcttc---ggagcctgagcaggaatagtaggaacat---cactta-gaattttagtccgagctgaactcggtcacccaggggctttaatcggtgacgatcaaatttataatgtaattgtaacagctcatgctttcgtaataattttctttatagttataccaattataattggtgga-tttggaaattgacttgttcctttaatattaggagctccc-gatatagcatttccac----gaatgaataatataagattttgattattacctccttcccttacattactattagtaagaagtatagtagaaaacggagctggtacaggttgaacagtttacccacccctatcatctgttattgcacacggaggagcttcagttgacctagctattttttcacttcacttagcgggtatttcctcaattttaggagcagtaaatttcattacaacagtaattaatatacgatcgacaggaatcacctttgatcgaat-acctctattcgtttgagcagttgtattaacagctttattacttttattatcattaccagtttt-agca-ggggctattactatattactaacagaccgaaacttaaatactt-ccttttttgaccctgccggaggag---gagatcctattctt------taccaacatttattt
>GBAAW2935-24/1-658 [Species: Bactrocera dorsalis] [Country: Unrecoverable]
aactttatattttatcttc---ggagcctgagcaggaatagtaggaacat---cactta-gaattttagtccgagctgaactcggtcacccaggggctttaatcggtgacgatcaaatttataatgtaattgtaacagctcatgctttcgtaataattttctttatagttataccaattataattggtgga-tttggaaattgacttgttcctttaatattaggagctccc-gatatagcatttccac----gaatgaataatataagattttgattattacctccttcccttacattactattagtaagaagtatagtagaaaacggagctggtacaggttgaacagtttacccacccctatcatctgttattgcacacggaggagcttcagttgacctagctattttttcacttcacttagcgggtatttcctcaattttaggagcagtaaatttcattacaacagtaattaatatacgatcgacaggaatcacctttgatcgaat-acctctattcgtttgagcagttgtattaacagctttattacttttattatcattaccagtttt-agca-ggggctattactatattactaacagaccgaaacttaaatactt-ccttttttgaccctgccggaggag---gagatcctattctt------taccaacatttattt
>GBAAW2939-24/1-658 [Species: Bactrocera dorsalis] [Country: Unrecoverable]
aactttatattttatcttc---ggagcctgagcaggaatagtaggaacat---cactta-gaattttagtccgagctgaactcggtcacccaggggctttaatcggtgacgatcaaatttataatgtaattgtaacagctcatgctttcgtaataattttctttatagttataccaattataattggtgga-tttggaaattgacttgttcctttaatattaggagctccc-gatatagcatttccac----gaatgaataatataagattttgattattacctccttcccttacattactattagtaagaagtatagtagaaaacggagctggtacaggttgaacagtttacccacccctatcatctgttattgcacacggaggagcttcagttgacctagctattttttcacttcacttagcgggtatttcctcaattttaggagcagtaaatttcattacaacagtaattaatatacgatcgacaggaatcacctttgatcgaat-acctctattcgtttgagcagttgtattaacagctttattacttttattatcattaccagtttt-agca-ggggctattactatattactaacagaccgaaacttaaatactt-ccttttttgaccctgccggaggag---gagatcctattctt------taccaacatttattt
>GBAAW2946-24/1-658 [Species: Bactrocera dorsalis] [Country: Unrecoverable]
aactttatattttatcttc---ggagcctgagcaggaatagtaggaacat---cactta-gaattttagtccgagctgaactcggtcacccaggggctttaatcggtgacgatcaaatttataatgtaattgtaacagctcatgctttcgtaataattttctttatagttataccaattataattggtgga-tttggaaattgacttgttcctttaatattaggagctccc-gatatagcatttccac----gaatgaataatataagattttgattattacctccttcccttacattactattagtaagaagtatagtagaaaacggagctggtacaggttgaacagtttacccacccctatcatctgttattgcacacggaggagcttcagttgacctagctattttttcacttcacttagcgggtatttcctcaattttaggagcagtaaatttcattacaacagtaattaatatacgatcgacaggaatcacctttgatcgaat-acctctattcgtttgagcagttgtattaacagctttattacttttattatcattaccagtttt-agca-ggggctattactatattactaacagaccgaaacttaaatactt-ccttttttgaccctgccggaggag---gagatcctattctt------taccaacatttattt
>GBAAW2949-24/1-658 [Species: Bactrocera dorsalis] [Country: Unrecoverable]
aactttatattttatcttc---ggagcctgagcaggaatagtaggaacat---cactta-gaattttagtccgagctgaactcggtcacccaggggctttaatcggtgacgatcaaatttataatgtaattgtaacagctcatgctttcgtaataattttctttatagttataccaattataattggtgga-tttggaaattgacttgttcctttaatattaggagctccc-gatatagcatttccac----gaatgaataatataagattttgattattacctccttcccttacattactattagtaagaagtatagtagaaaacggagctggtacaggttgaacagtttacccacccctatcatctgttattgcacacggaggagcttcagttgacctagctattttttcacttcacttagcgggtatttcctcaattttaggagcagtaaatttcattacaacagtaattaatatacgatcgacaggaatcacctttgatcgaat-acctctattcgtttgagcagttgtattaacagctttattacttttattatcattaccagtttt-agca-ggggctattactatattactaacagaccgaaacttaaatactt-ccttttttgaccctgccggaggag---gagatcctattctt------taccaacatttattt
>GBAAW2953-24/1-658 [Species: Bactrocera dorsalis] [Country: Unrecoverable]
aactttatattttatcttc---ggagcctgagcaggaatagtaggaacat---cactta-gaattttagtccgagctgaactcggtcacccaggggctttaatcggtgacgatcaaatttataatgtaattgtaacagctcatgctttcgtaataattttctttatagttataccaattataattggtgga-tttggaaattgacttgttcctttaatattaggagctccc-gatatagcatttccac----gaatgaataatataagattttgattattacctccttcccttacattactattagtaagaagtatagtagaaaacggagctggtacaggttgaacagtttacccacccctatcatctgttattgcacacggaggagcttcagttgacctagctattttttcacttcacttagcgggtatttcctcaattttaggagcagtaaatttcattacaacagtaattaatatacgatcgacaggaatcacctttgatcgaat-acctctattcgtttgagcagttgtattaacagctttattacttttattatcattaccagtttt-agca-ggggctattactatattactaacagaccgaaacttaaatactt-ccttttttgaccctgccggaggag---gagatcctattctt------taccaacatttattt
>GBAAW2961-24/1-658 [Species: Bactrocera dorsalis] [Country: Unrecoverable]
aactttatattttatcttc---ggagcctgagcaggaatagtaggaacat---cactta-gaattttagtccgagctgaactcggtcacccaggggctttaatcggtgacgatcaaatttataatgtaattgtaacagctcatgctttcgtaataattttctttatagttataccaattataattggtgga-tttggaaattgacttgttcctttaatattaggagctccc-gatatagcatttccac----gaatgaataatataagattttgattattacctccttcccttacattactattagtaagaagtatagtagaaaacggagctggtacaggttgaacagtttacccacccctatcatctgttattgcacacggaggagcttcagttgacctagctattttttcacttcacttagcgggtatttcctcaattttaggagcagtaaatttcattacaacagtaattaatatacgatcgacaggaatcacctttgatcgaat-acctctattcgtttgagcagttgtattaacagctttattacttttattatcattaccagtttt-agca-ggggctattactatattactaacagaccgaaacttaaatactt-ccttttttgaccctgccggaggag---gagatcctattctt------taccaacatttattt
>GBAAW2980-24/1-658 [Species: Bactrocera dorsalis] [Country: Unrecoverable]
aactttatattttatcttc---ggagcctgagcaggaatagtaggaacat---cactta-gaattttagtccgagctgaactcggtcacccaggggctttaatcggtgacgatcaaatttataatgtaattgtaacagctcatgctttcgtaataattttctttatagttataccaattataattggtgga-tttggaaattgacttgttcctttaatattaggagctccc-gatatagcatttccac----gaatgaataatataagattttgattattacctccttcccttacattactattagtaagaagtatagtagaaaacggagctggtacaggttgaacagtttacccacccctatcatctgttattgcacacggaggagcttcagttgacctagctattttttcacttcacttagcgggtatttcctcaattttaggagcagtaaatttcattacaacagtaattaatatacgatcgacaggaatcacctttgatcgaat-acctctattcgtttgagcagttgtattaacagctttattacttttattatcattaccagtttt-agca-ggggctattactatattactaacagaccgaaacttaaatactt-ccttttttgaccctgccggaggag---gagatcctattctt------taccaacatttattt
>GBAAW2992-24/1-658 [Species: Bactrocera dorsalis] [Country: Unrecoverable]
aactttatattttatcttc---ggagcctgagcaggaatagtaggaacat---cactta-gaattttagtccgagctgaactcggtcacccaggggctttaatcggtgacgatcaaatttataatgtaattgtaacagctcatgctttcgtaataattttctttatagttataccaattataattggtgga-tttggaaattgacttgttcctttaatattaggagctccc-gatatagcatttccac----gaatgaataatataagattttgattattacctccttcccttacattactattagtaagaagtatagtagaaaacggagctggtacaggttgaacagtttacccacccctatcatctgttattgcacacggaggagcttcagttgacctagctattttttcacttcacttagcgggtatttcctcaattttaggagcagtaaatttcattacaacagtaattaatatacgatcgacaggaatcacctttgatcgaat-acctctattcgtttgagcagttgtattaacagctttattacttttattatcattaccagtttt-agca-ggggctattactatattactaacagaccgaaacttaaatactt-ccttttttgaccctgccggaggag---gagatcctattctt------taccaacatttattt
>GBAAW3000-24/1-658 [Species: Bactrocera dorsalis] [Country: Unrecoverable]
aactttatattttatcttc---ggagcctgagcaggaatagtaggaacat---cactta-gaattttagtccgagctgaactcggtcacccaggggctttaatcggtgacgatcaaatttataatgtaattgtaacagctcatgctttcgtaataattttctttatagttataccaattataattggtgga-tttggaaattgacttgttcctttaatattaggagctccc-gatatagcatttccac----gaatgaataatataagattttgattattacctccttcccttacattactattagtaagaagtatagtagaaaacggagctggtacaggttgaacagtttacccacccctatcatctgttattgcacacggaggagcttcagttgacctagctattttttcacttcacttagcgggtatttcctcaattttaggagcagtaaatttcattacaacagtaattaatatacgatcgacaggaatcacctttgatcgaat-acctctattcgtttgagcagttgtattaacagctttattacttttattatcattaccagtttt-agca-ggggctattactatattactaacagaccgaaacttaaatactt-ccttttttgaccctgccggaggag---gagatcctattctt------taccaacatttattt
>GBAAW3011-24/1-658 [Species: Bactrocera dorsalis] [Country: Unrecoverable]
aactttatattttatcttc---ggagcctgagcaggaatagtaggaacat---cactta-gaattttagtccgagctgaactcggtcacccaggggctttaatcggtgacgatcaaatttataatgtaattgtaacagctcatgctttcgtaataattttctttatagttataccaattataattggtgga-tttggaaattgacttgttcctttaatattaggagctccc-gatatagcatttccac----gaatgaataatataagattttgattattacctccttcccttacattactattagtaagaagtatagtagaaaacggagctggtacaggttgaacagtttacccacccctatcatctgttattgcacacggaggagcttcagttgacctagctattttttcacttcacttagcgggtatttcctcaattttaggagcagtaaatttcattacaacagtaattaatatacgatcgacaggaatcacctttgatcgaat-acctctattcgtttgagcagttgtattaacagctttattacttttattatcattaccagtttt-agca-ggggctattactatattactaacagaccgaaacttaaatactt-ccttttttgaccctgccggaggag---gagatcctattctt------taccaacatttattt
>GBAAW3021-24/1-658 [Species: Bactrocera dorsalis] [Country: Unrecoverable]
aactttatattttatcttc---ggagcctgagcaggaatagtaggaacat---cactta-gaattttagtccgagctgaactcggtcacccaggggctttaatcggtgacgatcaaatttataatgtaattgtaacagctcatgctttcgtaataattttctttatagttataccaattataattggtgga-tttggaaattgacttgttcctttaatattaggagctccc-gatatagcatttccac----gaatgaataatataagattttgattattacctccttcccttacattactattagtaagaagtatagtagaaaacggagctggtacaggttgaacagtttacccacccctatcatctgttattgcacacggaggagcttcagttgacctagctattttttcacttcacttagcgggtatttcctcaattttaggagcagtaaatttcattacaacagtaattaatatacgatcgacaggaatcacctttgatcgaat-acctctattcgtttgagcagttgtattaacagctttattacttttattatcattaccagtttt-agca-ggggctattactatattactaacagaccgaaacttaaatactt-ccttttttgaccctgccggaggag---gagatcctattctt------taccaacatttattt
>GBAAW3027-24/1-658 [Species: Bactrocera dorsalis] [Country: Unrecoverable]
aactttatattttatcttc---ggagcctgagcaggaatagtaggaacat---cactta-gaattttagtccgagctgaactcggtcacccaggggctttaatcggtgacgatcaaatttataatgtaattgtaacagctcatgctttcgtaataattttctttatagttataccaattataattggtgga-tttggaaattgacttgttcctttaatattaggagctccc-gatatagcatttccac----gaatgaataatataagattttgattattacctccttcccttacattactattagtaagaagtatagtagaaaacggagctggtacaggttgaacagtttacccacccctatcatctgttattgcacacggaggagcttcagttgacctagctattttttcacttcacttagcgggtatttcctcaattttaggagcagtaaatttcattacaacagtaattaatatacgatcgacaggaatcacctttgatcgaat-acctctattcgtttgagcagttgtattaacagctttattacttttattatcattaccagtttt-agca-ggggctattactatattactaacagaccgaaacttaaatactt-ccttttttgaccctgccggaggag---gagatcctattctt------taccaacatttattt
>GBAAW3035-24/1-658 [Species: Bactrocera dorsalis] [Country: Unrecoverable]
aactttatattttatcttc---ggagcctgagcaggaatagtaggaacat---cactta-gaattttagtccgagctgaactcggtcacccaggggctttaatcggtgacgatcaaatttataatgtaattgtaacagctcatgctttcgtaataattttctttatagttataccaattataattggtgga-tttggaaattgacttgttcctttaatattaggagctccc-gatatagcatttccac----gaatgaataatataagattttgattattacctccttcccttacattactattagtaagaagtatagtagaaaacggagctggtacaggttgaacagtttacccacccctatcatctgttattgcacacggaggagcttcagttgacctagctattttttcacttcacttagcgggtatttcctcaattttaggagcagtaaatttcattacaacagtaattaatatacgatcgacaggaatcacctttgatcgaat-acctctattcgtttgagcagttgtattaacagctttattacttttattatcattaccagtttt-agca-ggggctattactatattactaacagaccgaaacttaaatactt-ccttttttgaccctgccggaggag---gagatcctattctt------taccaacatttattt
>GBAAW3038-24/1-658 [Species: Bactrocera dorsalis] [Country: Unrecoverable]
aactttatattttatcttc---ggagcctgagcaggaatagtaggaacat---cactta-gaattttagtccgagctgaactcggtcacccaggggctttaatcggtgacgatcaaatttataatgtaattgtaacagctcatgctttcgtaataattttctttatagttataccaattataattggtgga-tttggaaattgacttgttcctttaatattaggagctccc-gatatagcatttccac----gaatgaataatataagattttgattattacctccttcccttacattactattagtaagaagtatagtagaaaacggagctggtacaggttgaacagtttacccacccctatcatctgttattgcacacggaggagcttcagttgacctagctattttttcacttcacttagcgggtatttcctcaattttaggagcagtaaatttcattacaacagtaattaatatacgatcgacaggaatcacctttgatcgaat-acctctattcgtttgagcagttgtattaacagctttattacttttattatcattaccagtttt-agca-ggggctattactatattactaacagaccgaaacttaaatactt-ccttttttgaccctgccggaggag---gagatcctattctt------taccaacatttattt
>GBAAW3051-24/1-658 [Species: Bactrocera dorsalis] [Country: Unrecoverable]
aactttatattttatcttc---ggagcctgagcaggaatagtaggaacat---cactta-gaattttagtccgagctgaactcggtcacccaggggctttaatcggtgacgatcaaatttataatgtaattgtaacagctcatgctttcgtaataattttctttatagttataccaattataattggtgga-tttggaaattgacttgttcctttaatattaggagctccc-gatatagcatttccac----gaatgaataatataagattttgattattacctccttcccttacattactattagtaagaagtatagtagaaaacggagctggtacaggttgaacagtttacccacccctatcatctgttattgcacacggaggagcttcagttgacctagctattttttcacttcacttagcgggtatttcctcaattttaggagcagtaaatttcattacaacagtaattaatatacgatcgacaggaatcacctttgatcgaat-acctctattcgtttgagcagttgtattaacagctttattacttttattatcattaccagtttt-agca-ggggctattactatattactaacagaccgaaacttaaatactt-ccttttttgaccctgccggaggag---gagatcctattctt------taccaacatttattt
>GBAAW3062-24/1-658 [Species: Bactrocera dorsalis] [Country: Unrecoverable]
aactttatattttatcttc---ggagcctgagcaggaatagtaggaacat---cactta-gaattttagtccgagctgaactcggtcacccaggggctttaatcggtgacgatcaaatttataatgtaattgtaacagctcatgctttcgtaataattttctttatagttataccaattataattggtgga-tttggaaattgacttgttcctttaatattaggagctccc-gatatagcatttccac----gaatgaataatataagattttgattattacctccttcccttacattactattagtaagaagtatagtagaaaacggagctggtacaggttgaacagtttacccacccctatcatctgttattgcacacggaggagcttcagttgacctagctattttttcacttcacttagcgggtatttcctcaattttaggagcagtaaatttcattacaacagtaattaatatacgatcgacaggaatcacctttgatcgaat-acctctattcgtttgagcagttgtattaacagctttattacttttattatcattaccagtttt-agca-ggggctattactatattactaacagaccgaaacttaaatactt-ccttttttgaccctgccggaggag---gagatcctattctt------taccaacatttattt
>GBAAW3063-24/1-658 [Species: Bactrocera dorsalis] [Country: Unrecoverable]
aactttatattttatcttc---ggagcctgagcaggaatagtaggaacat---cactta-gaattttagtccgagctgaactcggtcacccaggggctttaatcggtgacgatcaaatttataatgtaattgtaacagctcatgctttcgtaataattttctttatagttataccaattataattggtgga-tttggaaattgacttgttcctttaatattaggagctccc-gatatagcatttccac----gaatgaataatataagattttgattattacctccttcccttacattactattagtaagaagtatagtagaaaacggagctggtacaggttgaacagtttacccacccctatcatctgttattgcacacggaggagcttcagttgacctagctattttttcacttcacttagcgggtatttcctcaattttaggagcagtaaatttcattacaacagtaattaatatacgatcgacaggaatcacctttgatcgaat-acctctattcgtttgagcagttgtattaacagctttattacttttattatcattaccagtttt-agca-ggggctattactatattactaacagaccgaaacttaaatactt-ccttttttgaccctgccggaggag---gagatcctattctt------taccaacatttattt
>GBAAW3067-24/1-658 [Species: Bactrocera dorsalis] [Country: Unrecoverable]
aactttatattttatcttc---ggagcctgagcaggaatagtaggaacat---cactta-gaattttagtccgagctgaactcggtcacccaggggctttaatcggtgacgatcaaatttataatgtaattgtaacagctcatgctttcgtaataattttctttatagttataccaattataattggtgga-tttggaaattgacttgttcctttaatattaggagctccc-gatatagcatttccac----gaatgaataatataagattttgattattacctccttcccttacattactattagtaagaagtatagtagaaaacggagctggtacaggttgaacagtttacccacccctatcatctgttattgcacacggaggagcttcagttgacctagctattttttcacttcacttagcgggtatttcctcaattttaggagcagtaaatttcattacaacagtaattaatatacgatcgacaggaatcacctttgatcgaat-acctctattcgtttgagcagttgtattaacagctttattacttttattatcattaccagtttt-agca-ggggctattactatattactaacagaccgaaacttaaatactt-ccttttttgaccctgccggaggag---gagatcctattctt------taccaacatttattt
>GBAAW3075-24/1-658 [Species: Bactrocera dorsalis] [Country: Unrecoverable]
aactttatattttatcttc---ggagcctgagcaggaatagtaggaacat---cactta-gaattttagtccgagctgaactcggtcacccaggggctttaatcggtgacgatcaaatttataatgtaattgtaacagctcatgctttcgtaataattttctttatagttataccaattataattggtgga-tttggaaattgacttgttcctttaatattaggagctccc-gatatagcatttccac----gaatgaataatataagattttgattattacctccttcccttacattactattagtaagaagtatagtagaaaacggagctggtacaggttgaacagtttacccacccctatcatctgttattgcacacggaggagcttcagttgacctagctattttttcacttcacttagcgggtatttcctcaattttaggagcagtaaatttcattacaacagtaattaatatacgatcgacaggaatcacctttgatcgaat-acctctattcgtttgagcagttgtattaacagctttattacttttattatcattaccagtttt-agca-ggggctattactatattactaacagaccgaaacttaaatactt-ccttttttgaccctgccggaggag---gagatcctattctt------taccaacatttattt
>GBAAW3079-24/1-658 [Species: Bactrocera dorsalis] [Country: Unrecoverable]
aactttatattttatcttc---ggagcctgagcaggaatagtaggaacat---cactta-gaattttagtccgagctgaactcggtcacccaggggctttaatcggtgacgatcaaatttataatgtaattgtaacagctcatgctttcgtaataattttctttatagttataccaattataattggtgga-tttggaaattgacttgttcctttaatattaggagctccc-gatatagcatttccac----gaatgaataatataagattttgattattacctccttcccttacattactattagtaagaagtatagtagaaaacggagctggtacaggttgaacagtttacccacccctatcatctgttattgcacacggaggagcttcagttgacctagctattttttcacttcacttagcgggtatttcctcaattttaggagcagtaaatttcattacaacagtaattaatatacgatcgacaggaatcacctttgatcgaat-acctctattcgtttgagcagttgtattaacagctttattacttttattatcattaccagtttt-agca-ggggctattactatattactaacagaccgaaacttaaatactt-ccttttttgaccctgccggaggag---gagatcctattctt------taccaacatttattt
>GBAAW3098-24/1-658 [Species: Bactrocera dorsalis] [Country: Unrecoverable]
aactttatattttatcttc---ggagcctgagcaggaatagtaggaacat---cactta-gaattttagtccgagctgaactcggtcacccaggggctttaatcggtgacgatcaaatttataatgtaattgtaacagctcatgctttcgtaataattttctttatagttataccaattataattggtgga-tttggaaattgacttgttcctttaatattaggagctccc-gatatagcatttccac----gaatgaataatataagattttgattattacctccttcccttacattactattagtaagaagtatagtagaaaacggagctggtacaggttgaacagtttacccacccctatcatctgttattgcacacggaggagcttcagttgacctagctattttttcacttcacttagcgggtatttcctcaattttaggagcagtaaatttcattacaacagtaattaatatacgatcgacaggaatcacctttgatcgaat-acctctattcgtttgagcagttgtattaacagctttattacttttattatcattaccagtttt-agca-ggggctattactatattactaacagaccgaaacttaaatactt-ccttttttgaccctgccggaggag---gagatcctattctt------taccaacatttattt
>GBAAW3105-24/1-658 [Species: Bactrocera dorsalis] [Country: Unrecoverable]
aactttatattttatcttc---ggagcctgagcaggaatagtaggaacat---cactta-gaattttagtccgagctgaactcggtcacccaggggctttaatcggtgacgatcaaatttataatgtaattgtaacagctcatgctttcgtaataattttctttatagttataccaattataattggtgga-tttggaaattgacttgttcctttaatattaggagctccc-gatatagcatttccac----gaatgaataatataagattttgattattacctccttcccttacattactattagtaagaagtatagtagaaaacggagctggtacaggttgaacagtttacccacccctatcatctgttattgcacacggaggagcttcagttgacctagctattttttcacttcacttagcgggtatttcctcaattttaggagcagtaaatttcattacaacagtaattaatatacgatcgacaggaatcacctttgatcgaat-acctctattcgtttgagcagttgtattaacagctttattacttttattatcattaccagtttt-agca-ggggctattactatattactaacagaccgaaacttaaatactt-ccttttttgaccctgccggaggag---gagatcctattctt------taccaacatttattt
>GBAAW3107-24/1-658 [Species: Bactrocera dorsalis] [Country: Unrecoverable]
aactttatattttatcttc---ggagcctgagcaggaatagtaggaacat---cactta-gaattttagtccgagctgaactcggtcacccaggggctttaatcggtgacgatcaaatttataatgtaattgtaacagctcatgctttcgtaataattttctttatagttataccaattataattggtgga-tttggaaattgacttgttcctttaatattaggagctccc-gatatagcatttccac----gaatgaataatataagattttgattattacctccttcccttacattactattagtaagaagtatagtagaaaacggagctggtacaggttgaacagtttacccacccctatcatctgttattgcacacggaggagcttcagttgacctagctattttttcacttcacttagcgggtatttcctcaattttaggagcagtaaatttcattacaacagtaattaatatacgatcgacaggaatcacctttgatcgaat-acctctattcgtttgagcagttgtattaacagctttattacttttattatcattaccagtttt-agca-ggggctattactatattactaacagaccgaaacttaaatactt-ccttttttgaccctgccggaggag---gagatcctattctt------taccaacatttattt
>GBAAW3155-24/1-658 [Species: Bactrocera dorsalis] [Country: Unrecoverable]
aactttatattttatcttc---ggagcctgagcaggaatagtaggaacat---cactta-gaattttagtccgagctgaactcggtcacccaggggctttaatcggtgacgatcaaatttataatgtaattgtaacagctcatgctttcgtaataattttctttatagttataccaattataattggtgga-tttggaaattgacttgttcctttaatattaggagctccc-gatatagcatttccac----gaatgaataatataagattttgattattacctccttcccttacattactattagtaagaagtatagtagaaaacggagctggtacaggttgaacagtttacccacccctatcatctgttattgcacacggaggagcttcagttgacctagctattttttcacttcacttagcgggtatttcctcaattttaggagcagtaaatttcattacaacagtaattaatatacgatcgacaggaatcacctttgatcgaat-acctctattcgtttgagcagttgtattaacagctttattacttttattatcattaccagtttt-agca-ggggctattactatattactaacagaccgaaacttaaatactt-ccttttttgaccctgccggaggag---gagatcctattctt------taccaacatttattt
>GBAAW3165-24/1-658 [Species: Bactrocera dorsalis] [Country: Unrecoverable]
aactttatattttatcttc---ggagcctgagcaggaatagtaggaacat---cactta-gaattttagtccgagctgaactcggtcacccaggggctttaatcggtgacgatcaaatttataatgtaattgtaacagctcatgctttcgtaataattttctttatagttataccaattataattggtgga-tttggaaattgacttgttcctttaatattaggagctccc-gatatagcatttccac----gaatgaataatataagattttgattattacctccttcccttacattactattagtaagaagtatagtagaaaacggagctggtacaggttgaacagtttacccacccctatcatctgttattgcacacggaggagcttcagttgacctagctattttttcacttcacttagcgggtatttcctcaattttaggagcagtaaatttcattacaacagtaattaatatacgatcgacaggaatcacctttgatcgaat-acctctattcgtttgagcagttgtattaacagctttattacttttattatcattaccagtttt-agca-ggggctattactatattactaacagaccgaaacttaaatactt-ccttttttgaccctgccggaggag---gagatcctattctt------taccaacatttattt
>GBAAW3166-24/1-658 [Species: Bactrocera dorsalis] [Country: Unrecoverable]
aactttatattttatcttc---ggagcctgagcaggaatagtaggaacat---cactta-gaattttagtccgagctgaactcggtcacccaggggctttaatcggtgacgatcaaatttataatgtaattgtaacagctcatgctttcgtaataattttctttatagttataccaattataattggtgga-tttggaaattgacttgttcctttaatattaggagctccc-gatatagcatttccac----gaatgaataatataagattttgattattacctccttcccttacattactattagtaagaagtatagtagaaaacggagctggtacaggttgaacagtttacccacccctatcatctgttattgcacacggaggagcttcagttgacctagctattttttcacttcacttagcgggtatttcctcaattttaggagcagtaaatttcattacaacagtaattaatatacgatcgacaggaatcacctttgatcgaat-acctctattcgtttgagcagttgtattaacagctttattacttttattatcattaccagtttt-agca-ggggctattactatattactaacagaccgaaacttaaatactt-ccttttttgaccctgccggaggag---gagatcctattctt------taccaacatttattt
>GBAAW3182-24/1-658 [Species: Bactrocera dorsalis] [Country: Unrecoverable]
aactttatattttatcttc---ggagcctgagcaggaatagtaggaacat---cactta-gaattttagtccgagctgaactcggtcacccaggggctttaatcggtgacgatcaaatttataatgtaattgtaacagctcatgctttcgtaataattttctttatagttataccaattataattggtgga-tttggaaattgacttgttcctttaatattaggagctccc-gatatagcatttccac----gaatgaataatataagattttgattattacctccttcccttacattactattagtaagaagtatagtagaaaacggagctggtacaggttgaacagtttacccacccctatcatctgttattgcacacggaggagcttcagttgacctagctattttttcacttcacttagcgggtatttcctcaattttaggagcagtaaatttcattacaacagtaattaatatacgatcgacaggaatcacctttgatcgaat-acctctattcgtttgagcagttgtattaacagctttattacttttattatcattaccagtttt-agca-ggggctattactatattactaacagaccgaaacttaaatactt-ccttttttgaccctgccggaggag---gagatcctattctt------taccaacatttattt
>GBAAW3183-24/1-658 [Species: Bactrocera dorsalis] [Country: Unrecoverable]
aactttatattttatcttc---ggagcctgagcaggaatagtaggaacat---cactta-gaattttagtccgagctgaactcggtcacccaggggctttaatcggtgacgatcaaatttataatgtaattgtaacagctcatgctttcgtaataattttctttatagttataccaattataattggtgga-tttggaaattgacttgttcctttaatattaggagctccc-gatatagcatttccac----gaatgaataatataagattttgattattacctccttcccttacattactattagtaagaagtatagtagaaaacggagctggtacaggttgaacagtttacccacccctatcatctgttattgcacacggaggagcttcagttgacctagctattttttcacttcacttagcgggtatttcctcaattttaggagcagtaaatttcattacaacagtaattaatatacgatcgacaggaatcacctttgatcgaat-acctctattcgtttgagcagttgtattaacagctttattacttttattatcattaccagtttt-agca-ggggctattactatattactaacagaccgaaacttaaatactt-ccttttttgaccctgccggaggag---gagatcctattctt------taccaacatttattt
>GBAAW3184-24/1-658 [Species: Bactrocera dorsalis] [Country: Unrecoverable]
aactttatattttatcttc---ggagcctgagcaggaatagtaggaacat---cactta-gaattttagtccgagctgaactcggtcacccaggggctttaatcggtgacgatcaaatttataatgtaattgtaacagctcatgctttcgtaataattttctttatagttataccaattataattggtgga-tttggaaattgacttgttcctttaatattaggagctccc-gatatagcatttccac----gaatgaataatataagattttgattattacctccttcccttacattactattagtaagaagtatagtagaaaacggagctggtacaggttgaacagtttacccacccctatcatctgttattgcacacggaggagcttcagttgacctagctattttttcacttcacttagcgggtatttcctcaattttaggagcagtaaatttcattacaacagtaattaatatacgatcgacaggaatcacctttgatcgaat-acctctattcgtttgagcagttgtattaacagctttattacttttattatcattaccagtttt-agca-ggggctattactatattactaacagaccgaaacttaaatactt-ccttttttgaccctgccggaggag---gagatcctattctt------taccaacatttattt
>GBAAW3187-24/1-658 [Species: Bactrocera dorsalis] [Country: Unrecoverable]
aactttatattttatcttc---ggagcctgagcaggaatagtaggaacat---cactta-gaattttagtccgagctgaactcggtcacccaggggctttaatcggtgacgatcaaatttataatgtaattgtaacagctcatgctttcgtaataattttctttatagttataccaattataattggtgga-tttggaaattgacttgttcctttaatattaggagctccc-gatatagcatttccac----gaatgaataatataagattttgattattacctccttcccttacattactattagtaagaagtatagtagaaaacggagctggtacaggttgaacagtttacccacccctatcatctgttattgcacacggaggagcttcagttgacctagctattttttcacttcacttagcgggtatttcctcaattttaggagcagtaaatttcattacaacagtaattaatatacgatcgacaggaatcacctttgatcgaat-acctctattcgtttgagcagttgtattaacagctttattacttttattatcattaccagtttt-agca-ggggctattactatattactaacagaccgaaacttaaatactt-ccttttttgaccctgccggaggag---gagatcctattctt------taccaacatttattt
>GBAAW3191-24/1-658 [Species: Bactrocera dorsalis] [Country: Unrecoverable]
aactttatattttatcttc---ggagcctgagcaggaatagtaggaacat---cactta-gaattttagtccgagctgaactcggtcacccaggggctttaatcggtgacgatcaaatttataatgtaattgtaacagctcatgctttcgtaataattttctttatagttataccaattataattggtgga-tttggaaattgacttgttcctttaatattaggagctccc-gatatagcatttccac----gaatgaataatataagattttgattattacctccttcccttacattactattagtaagaagtatagtagaaaacggagctggtacaggttgaacagtttacccacccctatcatctgttattgcacacggaggagcttcagttgacctagctattttttcacttcacttagcgggtatttcctcaattttaggagcagtaaatttcattacaacagtaattaatatacgatcgacaggaatcacctttgatcgaat-acctctattcgtttgagcagttgtattaacagctttattacttttattatcattaccagtttt-agca-ggggctattactatattactaacagaccgaaacttaaatactt-ccttttttgaccctgccggaggag---gagatcctattctt------taccaacatttattt
>GBAAW3194-24/1-658 [Species: Bactrocera dorsalis] [Country: Unrecoverable]
aactttatattttatcttc---ggagcctgagcaggaatagtaggaacat---cactta-gaattttagtccgagctgaactcggtcacccaggggctttaatcggtgacgatcaaatttataatgtaattgtaacagctcatgctttcgtaataattttctttatagttataccaattataattggtgga-tttggaaattgacttgttcctttaatattaggagctccc-gatatagcatttccac----gaatgaataatataagattttgattattacctccttcccttacattactattagtaagaagtatagtagaaaacggagctggtacaggttgaacagtttacccacccctatcatctgttattgcacacggaggagcttcagttgacctagctattttttcacttcacttagcgggtatttcctcaattttaggagcagtaaatttcattacaacagtaattaatatacgatcgacaggaatcacctttgatcgaat-acctctattcgtttgagcagttgtattaacagctttattacttttattatcattaccagtttt-agca-ggggctattactatattactaacagaccgaaacttaaatactt-ccttttttgaccctgccggaggag---gagatcctattctt------taccaacatttattt
>GBAAW3212-24/1-658 [Species: Bactrocera dorsalis] [Country: Unrecoverable]
aactttatattttatcttc---ggagcctgagcaggaatagtaggaacat---cactta-gaattttagtccgagctgaactcggtcacccaggggctttaatcggtgacgatcaaatttataatgtaattgtaacagctcatgctttcgtaataattttctttatagttataccaattataattggtgga-tttggaaattgacttgttcctttaatattaggagctccc-gatatagcatttccac----gaatgaataatataagattttgattattacctccttcccttacattactattagtaagaagtatagtagaaaacggagctggtacaggttgaacagtttacccacccctatcatctgttattgcacacggaggagcttcagttgacctagctattttttcacttcacttagcgggtatttcctcaattttaggagcagtaaatttcattacaacagtaattaatatacgatcgacaggaatcacctttgatcgaat-acctctattcgtttgagcagttgtattaacagctttattacttttattatcattaccagtttt-agca-ggggctattactatattactaacagaccgaaacttaaatactt-ccttttttgaccctgccggaggag---gagatcctattctt------taccaacatttattt
>GBAAW3236-24/1-658 [Species: Bactrocera dorsalis] [Country: Unrecoverable]
aactttatattttatcttc---ggagcctgagcaggaatagtaggaacat---cactta-gaattttagtccgagctgaactcggtcacccaggggctttaatcggtgacgatcaaatttataatgtaattgtaacagctcatgctttcgtaataattttctttatagttataccaattataattggtgga-tttggaaattgacttgttcctttaatattaggagctccc-gatatagcatttccac----gaatgaataatataagattttgattattacctccttcccttacattactattagtaagaagtatagtagaaaacggagctggtacaggttgaacagtttacccacccctatcatctgttattgcacacggaggagcttcagttgacctagctattttttcacttcacttagcgggtatttcctcaattttaggagcagtaaatttcattacaacagtaattaatatacgatcgacaggaatcacctttgatcgaat-acctctattcgtttgagcagttgtattaacagctttattacttttattatcattaccagtttt-agca-ggggctattactatattactaacagaccgaaacttaaatactt-ccttttttgaccctgccggaggag---gagatcctattctt------taccaacatttattt
>GBAAW3244-24/1-658 [Species: Bactrocera dorsalis] [Country: Unrecoverable]
aactttatattttatcttc---ggagcctgagcaggaatagtaggaacat---cactta-gaattttagtccgagctgaactcggtcacccaggggctttaatcggtgacgatcaaatttataatgtaattgtaacagctcatgctttcgtaataattttctttatagttataccaattataattggtgga-tttggaaattgacttgttcctttaatattaggagctccc-gatatagcatttccac----gaatgaataatataagattttgattattacctccttcccttacattactattagtaagaagtatagtagaaaacggagctggtacaggttgaacagtttacccacccctatcatctgttattgcacacggaggagcttcagttgacctagctattttttcacttcacttagcgggtatttcctcaattttaggagcagtaaatttcattacaacagtaattaatatacgatcgacaggaatcacctttgatcgaat-acctctattcgtttgagcagttgtattaacagctttattacttttattatcattaccagtttt-agca-ggggctattactatattactaacagaccgaaacttaaatactt-ccttttttgaccctgccggaggag---gagatcctattctt------taccaacatttattt
>GBAAW3254-24/1-658 [Species: Bactrocera dorsalis] [Country: Unrecoverable]
aactttatattttatcttc---ggagcctgagcaggaatagtaggaacat---cactta-gaattttagtccgagctgaactcggtcacccaggggctttaatcggtgacgatcaaatttataatgtaattgtaacagctcatgctttcgtaataattttctttatagttataccaattataattggtgga-tttggaaattgacttgttcctttaatattaggagctccc-gatatagcatttccac----gaatgaataatataagattttgattattacctccttcccttacattactattagtaagaagtatagtagaaaacggagctggtacaggttgaacagtttacccacccctatcatctgttattgcacacggaggagcttcagttgacctagctattttttcacttcacttagcgggtatttcctcaattttaggagcagtaaatttcattacaacagtaattaatatacgatcgacaggaatcacctttgatcgaat-acctctattcgtttgagcagttgtattaacagctttattacttttattatcattaccagtttt-agca-ggggctattactatattactaacagaccgaaacttaaatactt-ccttttttgaccctgccggaggag---gagatcctattctt------taccaacatttattt
>GBAAW3260-24/1-658 [Species: Bactrocera dorsalis] [Country: Unrecoverable]
aactttatattttatcttc---ggagcctgagcaggaatagtaggaacat---cactta-gaattttagtccgagctgaactcggtcacccaggggctttaatcggtgacgatcaaatttataatgtaattgtaacagctcatgctttcgtaataattttctttatagttataccaattataattggtgga-tttggaaattgacttgttcctttaatattaggagctccc-gatatagcatttccac----gaatgaataatataagattttgattattacctccttcccttacattactattagtaagaagtatagtagaaaacggagctggtacaggttgaacagtttacccacccctatcatctgttattgcacacggaggagcttcagttgacctagctattttttcacttcacttagcgggtatttcctcaattttaggagcagtaaatttcattacaacagtaattaatatacgatcgacaggaatcacctttgatcgaat-acctctattcgtttgagcagttgtattaacagctttattacttttattatcattaccagtttt-agca-ggggctattactatattactaacagaccgaaacttaaatactt-ccttttttgaccctgccggaggag---gagatcctattctt------taccaacatttattt
>GBAAW3262-24/1-658 [Species: Bactrocera dorsalis] [Country: Unrecoverable]
aactttatattttatcttc---ggagcctgagcaggaatagtaggaacat---cactta-gaattttagtccgagctgaactcggtcacccaggggctttaatcggtgacgatcaaatttataatgtaattgtaacagctcatgctttcgtaataattttctttatagttataccaattataattggtgga-tttggaaattgacttgttcctttaatattaggagctccc-gatatagcatttccac----gaatgaataatataagattttgattattacctccttcccttacattactattagtaagaagtatagtagaaaacggagctggtacaggttgaacagtttacccacccctatcatctgttattgcacacggaggagcttcagttgacctagctattttttcacttcacttagcgggtatttcctcaattttaggagcagtaaatttcattacaacagtaattaatatacgatcgacaggaatcacctttgatcgaat-acctctattcgtttgagcagttgtattaacagctttattacttttattatcattaccagtttt-agca-ggggctattactatattactaacagaccgaaacttaaatactt-ccttttttgaccctgccggaggag---gagatcctattctt------taccaacatttattt
>GBAAW3285-24/1-658 [Species: Bactrocera dorsalis] [Country: Unrecoverable]
aactttatattttatcttc---ggagcctgagcaggaatagtaggaacat---cactta-gaattttagtccgagctgaactcggtcacccaggggctttaatcggtgacgatcaaatttataatgtaattgtaacagctcatgctttcgtaataattttctttatagttataccaattataattggtgga-tttggaaattgacttgttcctttaatattaggagctccc-gatatagcatttccac----gaatgaataatataagattttgattattacctccttcccttacattactattagtaagaagtatagtagaaaacggagctggtacaggttgaacagtttacccacccctatcatctgttattgcacacggaggagcttcagttgacctagctattttttcacttcacttagcgggtatttcctcaattttaggagcagtaaatttcattacaacagtaattaatatacgatcgacaggaatcacctttgatcgaat-acctctattcgtttgagcagttgtattaacagctttattacttttattatcattaccagtttt-agca-ggggctattactatattactaacagaccgaaacttaaatactt-ccttttttgaccctgccggaggag---gagatcctattctt------taccaacatttattt
>GBCAA32931-24/1-658 [Species: Bactrocera dorsalis] [Country: Unrecoverable]
aactttatattttatcttc---ggagcctgagcaggaatagtaggaacat---cactta-gaattttagtccgagctgaactcggtcacccaggggctttaatcggtgacgatcaaatttataatgtaattgtaacagctcatgctttcgtaataattttctttatagttataccaattataattggtgga-tttggaaattgacttgttcctttaatattaggagctccc-gatatagcatttccac----gaatgaataatataagattttgattattacctccttcccttacattactattagtaagaagtatagtagaaaacggagctggtacaggttgaacagtttacccacccctatcatctgttattgcacacggaggagcttcagttgacctagctattttttcacttcacttagcgggtatttcctcaattttaggagcagtaaatttcattacaacagtaattaatatacgatcgacaggaatcacctttgatcgaat-acctctattcgtttgagcagttgtattaacagctttattacttttattatcattaccagtttt-agca-ggggctattactatattactaacagaccgaaacttaaatactt-ccttttttgaccctgccggaggag---gagatcctattctt------taccaacatttattt
>GBDP35466-19/1-658 [Species: Bactrocera dorsalis] [Country: Nigeria]
aactttatattttatcttc---ggagcctgagcaggaatagtaggaacat---cactta-gaattttagtccgagctgaactcggtcacccaggggctttaatcggtgacgatcaaatttataatgtaattgtaacagctcatgctttcgtaataattttctttatagttataccaattataattggtgga-tttggaaattgacttgttcctttaatattaggagctccc-gatatagcatttccac----gaatgaataatataagattttgattattacctccttcccttacattactattagtaagaagtatagtagaaaacggagctggtacaggttgaacagtttacccacccctatcatctgttattgcacacggaggagcttcagttgacctagctattttttcacttcacttagcgggtatttcctcaattttaggagcagtaaatttcattacaacagtaattaatatacgatcgacaggaatcacctttgatcgaat-acctctattcgtttgagcagttgtattaacagctttattacttttattatcattaccagtttt-agca-ggggctattactatattactaacagaccgaaacttaaatactt-ccttttttgaccctgccggaggag---gagatcctattctt------taccaacatttattt
>GBDP35467-19/1-658 [Species: Bactrocera dorsalis] [Country: Nigeria]
aactttatattttatcttc---ggagcctgagcaggaatagtaggaacat---cactta-gaattttagtccgagctgaactcggtcacccaggggctttaatcggtgacgatcaaatttataatgtaattgtaacagctcatgctttcgtaataattttctttatagttataccaattataattggtgga-tttggaaattgacttgttcctttaatattaggagctccc-gatatagcatttccac----gaatgaataatataagattttgattattacctccttcccttacattactattagtaagaagtatagtagaaaacggagctggtacaggttgaacagtttacccacccctatcatctgttattgcacacggaggagcttcagttgacctagctattttttcacttcacttagcgggtatttcctcaattttaggagcagtaaatttcattacaacagtaattaatatacgatcgacaggaatcacctttgatcgaat-acctctattcgtttgagcagttgtattaacagctttattacttttattatcattaccagtttt-agca-ggggctattactatattactaacagaccgaaacttaaatactt-ccttttttgaccctgccggaggag---gagatcctattctt------taccaacatttattt
>GBDP35468-19/1-658 [Species: Bactrocera dorsalis] [Country: Nigeria]
aactttatattttatcttc---ggagcctgagcaggaatagtaggaacat---cactta-gaattttagtccgagctgaactcggtcacccaggggctttaatcggtgacgatcaaatttataatgtaattgtaacagctcatgctttcgtaataattttctttatagttataccaattataattggtgga-tttggaaattgacttgttcctttaatattaggagctccc-gatatagcatttccac----gaatgaataatataagattttgattattacctccttcccttacattactattagtaagaagtatagtagaaaacggagctggtacaggttgaacagtttacccacccctatcatctgttattgcacacggaggagcttcagttgacctagctattttttcacttcacttagcgggtatttcctcaattttaggagcagtaaatttcattacaacagtaattaatatacgatcgacaggaatcacctttgatcgaat-acctctattcgtttgagcagttgtattaacagctttattacttttattatcattaccagtttt-agca-ggggctattactatattactaacagaccgaaacttaaatactt-ccttttttgaccctgccggaggag---gagatcctattctt------taccaacatttattt
>GBDP35469-19/1-658 [Species: Bactrocera dorsalis] [Country: Nigeria]
aactttatattttatcttc---ggagcctgagcaggaatagtaggaacat---cactta-gaattttagtccgagctgaactcggtcacccaggggctttaatcggtgacgatcaaatttataatgtaattgtaacagctcatgctttcgtaataattttctttatagttataccaattataattggtgga-tttggaaattgacttgttcctttaatattaggagctccc-gatatagcatttccac----gaatgaataatataagattttgattattacctccttcccttacattactattagtaagaagtatagtagaaaacggagctggtacaggttgaacagtttacccacccctatcatctgttattgcacacggaggagcttcagttgacctagctattttttcacttcacttagcgggtatttcctcaattttaggagcagtaaatttcattacaacagtaattaatatacgatcgacaggaatcacctttgatcgaat-acctctattcgtttgagcagttgtattaacagctttattacttttattatcattaccagtttt-agca-ggggctattactatattactaacagaccgaaacttaaatactt-ccttttttgaccctgccggaggag---gagatcctattctt------taccaacatttattt
>GBMIN62907-17/1-658 [Species: Bactrocera dorsalis] [Country: Nigeria]
aactttatattttatcttc---ggagcctgagcaggaatagtaggaacat---cactta-gaattttagtccgagctgaactcggtcacccaggggctttaatcggtgacgatcaaatttataatgtaattgtaacagctcatgctttcgtaataattttctttatagttataccaattataattggtgga-tttggaaattgacttgttcctttaatattaggagctccc-gatatagcatttccac----gaatgaataatataagattttgattattacctccttcccttacattactattagtaagaagtatagtagaaaacggagctggtacaggttgaacagtttacccacccctatcatctgttattgcacacggaggagcttcagttgacctagctattttttcacttcacttagcgggtatttcctcaattttaggagcagtaaatttcattacaacagtaattaatatacgatcgacaggaatcacctttgatcgaat-acctctattcgtttgagcagttgtattaacagctttattacttttattatcattaccagtttt-agca-ggggctattactatattactaacagaccgaaacttaaatactt-ccttttttgaccctgccggaggag---gagatcctattctt------taccaacatttattt
>GBMIN62909-17/1-658 [Species: Bactrocera dorsalis] [Country: Nigeria]
aactttatattttatcttc---ggagcctgagcaggaatagtaggaacat---cactta-gaattttagtccgagctgaactcggtcacccaggggctttaatcggtgacgatcaaatttataatgtaattgtaacagctcatgctttcgtaataattttctttatagttataccaattataattggtgga-tttggaaattgacttgttcctttaatattaggagctccc-gatatagcatttccac----gaatgaataatataagattttgattattacctccttcccttacattactattagtaagaagtatagtagaaaacggagctggtacaggttgaacagtttacccacccctatcatctgttattgcacacggaggagcttcagttgacctagctattttttcacttcacttagcgggtatttcctcaattttaggagcagtaaatttcattacaacagtaattaatatacgatcgacaggaatcacctttgatcgaat-acctctattcgtttgagcagttgtattaacagctttattacttttattatcattaccagtttt-agca-ggggctattactatattactaacagaccgaaacttaaatactt-ccttttttgaccctgccggaggag---gagatcctattctt------taccaacatttattt
>GBMIN62911-17/1-658 [Species: Bactrocera dorsalis] [Country: Nigeria]
aactttatattttatcttc---ggagcctgagcaggaatagtaggaacat---cactta-gaattttagtccgagctgaactcggtcacccaggggctttaatcggtgacgatcaaatttataatgtaattgtaacagctcatgctttcgtaataattttctttatagttataccaattataattggtgga-tttggaaattgacttgttcctttaatattaggagctccc-gatatagcatttccac----gaatgaataatataagattttgattattacctccttcccttacattactattagtaagaagtatagtagaaaacggagctggtacaggttgaacagtttacccacccctatcatctgttattgcacacggaggagcttcagttgacctagctattttttcacttcacttagcgggtatttcctcaattttaggagcagtaaatttcattacaacagtaattaatatacgatcgacaggaatcacctttgatcgaat-acctctattcgtttgagcagttgtattaacagctttattacttttattatcattaccagtttt-agca-ggggctattactatattactaacagaccgaaacttaaatactt-ccttttttgaccctgccggaggag---gagatcctattctt------taccaacatttattt
>GBMIN62912-17/1-658 [Species: Bactrocera dorsalis] [Country: Nigeria]
aactttatattttatcttc---ggagcctgagcaggaatagtaggaacat---cactta-gaattttagtccgagctgaactcggtcacccaggggctttaatcggtgacgatcaaatttataatgtaattgtaacagctcatgctttcgtaataattttctttatagttataccaattataattggtgga-tttggaaattgacttgttcctttaatattaggagctccc-gatatagcatttccac----gaatgaataatataagattttgattattacctccttcccttacattactattagtaagaagtatagtagaaaacggagctggtacaggttgaacagtttacccacccctatcatctgttattgcacacggaggagcttcagttgacctagctattttttcacttcacttagcgggtatttcctcaattttaggagcagtaaatttcattacaacagtaattaatatacgatcgacaggaatcacctttgatcgaat-acctctattcgtttgagcagttgtattaacagctttattacttttattatcattaccagtttt-agca-ggggctattactatattactaacagaccgaaacttaaatactt-ccttttttgaccctgccggaggag---gagatcctattctt------taccaacatttattt
>GBMIN62914-17/1-658 [Species: Bactrocera dorsalis] [Country: Nigeria]
aactttatattttatcttc---ggagcctgagcaggaatagtaggaacat---cactta-gaattttagtccgagctgaactcggtcacccaggggctttaatcggtgacgatcaaatttataatgtaattgtaacagctcatgctttcgtaataattttctttatagttataccaattataattggtgga-tttggaaattgacttgttcctttaatattaggagctccc-gatatagcatttccac----gaatgaataatataagattttgattattacctccttcccttacattactattagtaagaagtatagtagaaaacggagctggtacaggttgaacagtttacccacccctatcatctgttattgcacacggaggagcttcagttgacctagctattttttcacttcacttagcgggtatttcctcaattttaggagcagtaaatttcattacaacagtaattaatatacgatcgacaggaatcacctttgatcgaat-acctctattcgtttgagcagttgtattaacagctttattacttttattatcattaccagtttt-agca-ggggctattactatattactaacagaccgaaacttaaatactt-ccttttttgaccctgccggaggag---gagatcctattctt------taccaacatttattt
>GBMIN62923-17/1-658 [Species: Bactrocera dorsalis] [Country: Nigeria]
aactttatattttatcttc---ggagcctgagcaggaatagtaggaacat---cactta-gaattttagtccgagctgaactcggtcacccaggggctttaatcggtgacgatcaaatttataatgtaattgtaacagctcatgctttcgtaataattttctttatagttataccaattataattggtgga-tttggaaattgacttgttcctttaatattaggagctccc-gatatagcatttccac----gaatgaataatataagattttgattattacctccttcccttacattactattagtaagaagtatagtagaaaacggagctggtacaggttgaacagtttacccacccctatcatctgttattgcacacggaggagcttcagttgacctagctattttttcacttcacttagcgggtatttcctcaattttaggagcagtaaatttcattacaacagtaattaatatacgatcgacaggaatcacctttgatcgaat-acctctattcgtttgagcagttgtattaacagctttattacttttattatcattaccagtttt-agca-ggggctattactatattactaacagaccgaaacttaaatactt-ccttttttgaccctgccggaggag---gagatcctattctt------taccaacatttattt
>GBMIN62928-17/1-658 [Species: Bactrocera dorsalis] [Country: Nigeria]
aactttatattttatcttc---ggagcctgagcaggaatagtaggaacat---cactta-gaattttagtccgagctgaactcggtcacccaggggctttaatcggtgacgatcaaatttataatgtaattgtaacagctcatgctttcgtaataattttctttatagttataccaattataattggtgga-tttggaaattgacttgttcctttaatattaggagctccc-gatatagcatttccac----gaatgaataatataagattttgattattacctccttcccttacattactattagtaagaagtatagtagaaaacggagctggtacaggttgaacagtttacccacccctatcatctgttattgcacacggaggagcttcagttgacctagctattttttcacttcacttagcgggtatttcctcaattttaggagcagtaaatttcattacaacagtaattaatatacgatcgacaggaatcacctttgatcgaat-acctctattcgtttgagcagttgtattaacagctttattacttttattatcattaccagtttt-agca-ggggctattactatattactaacagaccgaaacttaaatactt-ccttttttgaccctgccggaggag---gagatcctattctt------taccaacatttattt
>GBMIN62930-17/1-658 [Species: Bactrocera dorsalis] [Country: Nigeria]
aactttatattttatcttc---ggagcctgagcaggaatagtaggaacat---cactta-gaattttagtccgagctgaactcggtcacccaggggctttaatcggtgacgatcaaatttataatgtaattgtaacagctcatgctttcgtaataattttctttatagttataccaattataattggtgga-tttggaaattgacttgttcctttaatattaggagctccc-gatatagcatttccac----gaatgaataatataagattttgattattacctccttcccttacattactattagtaagaagtatagtagaaaacggagctggtacaggttgaacagtttacccacccctatcatctgttattgcacacggaggagcttcagttgacctagctattttttcacttcacttagcgggtatttcctcaattttaggagcagtaaatttcattacaacagtaattaatatacgatcgacaggaatcacctttgatcgaat-acctctattcgtttgagcagttgtattaacagctttattacttttattatcattaccagtttt-agca-ggggctattactatattactaacagaccgaaacttaaatactt-ccttttttgaccctgccggaggag---gagatcctattctt------taccaacatttattt
>GBMIN62931-17/1-658 [Species: Bactrocera dorsalis] [Country: Nigeria]
aactttatattttatcttc---ggagcctgagcaggaatagtaggaacat---cactta-gaattttagtccgagctgaactcggtcacccaggggctttaatcggtgacgatcaaatttataatgtaattgtaacagctcatgctttcgtaataattttctttatagttataccaattataattggtgga-tttggaaattgacttgttcctttaatattaggagctccc-gatatagcatttccac----gaatgaataatataagattttgattattacctccttcccttacattactattagtaagaagtatagtagaaaacggagctggtacaggttgaacagtttacccacccctatcatctgttattgcacacggaggagcttcagttgacctagctattttttcacttcacttagcgggtatttcctcaattttaggagcagtaaatttcattacaacagtaattaatatacgatcgacaggaatcacctttgatcgaat-acctctattcgtttgagcagttgtattaacagctttattacttttattatcattaccagtttt-agca-ggggctattactatattactaacagaccgaaacttaaatactt-ccttttttgaccctgccggaggag---gagatcctattctt------taccaacatttattt
>GBMIN62937-17/1-658 [Species: Bactrocera dorsalis] [Country: Nigeria]
aactttatattttatcttc---ggagcctgagcaggaatagtaggaacat---cactta-gaattttagtccgagctgaactcggtcacccaggggctttaatcggtgacgatcaaatttataatgtaattgtaacagctcatgctttcgtaataattttctttatagttataccaattataattggtgga-tttggaaattgacttgttcctttaatattaggagctccc-gatatagcatttccac----gaatgaataatataagattttgattattacctccttcccttacattactattagtaagaagtatagtagaaaacggagctggtacaggttgaacagtttacccacccctatcatctgttattgcacacggaggagcttcagttgacctagctattttttcacttcacttagcgggtatttcctcaattttaggagcagtaaatttcattacaacagtaattaatatacgatcgacaggaatcacctttgatcgaat-acctctattcgtttgagcagttgtattaacagctttattacttttattatcattaccagtttt-agca-ggggctattactatattactaacagaccgaaacttaaatactt-ccttttttgaccctgccggaggag---gagatcctattctt------taccaacatttattt
>GBMIN62946-17/1-658 [Species: Bactrocera dorsalis] [Country: Nigeria]
aactttatattttatcttc---ggagcctgagcaggaatagtaggaacat---cactta-gaattttagtccgagctgaactcggtcacccaggggctttaatcggtgacgatcaaatttataatgtaattgtaacagctcatgctttcgtaataattttctttatagttataccaattataattggtgga-tttggaaattgacttgttcctttaatattaggagctccc-gatatagcatttccac----gaatgaataatataagattttgattattacctccttcccttacattactattagtaagaagtatagtagaaaacggagctggtacaggttgaacagtttacccacccctatcatctgttattgcacacggaggagcttcagttgacctagctattttttcacttcacttagcgggtatttcctcaattttaggagcagtaaatttcattacaacagtaattaatatacgatcgacaggaatcacctttgatcgaat-acctctattcgtttgagcagttgtattaacagctttattacttttattatcattaccagtttt-agca-ggggctattactatattactaacagaccgaaacttaaatactt-ccttttttgaccctgccggaggag---gagatcctattctt------taccaacatttattt
>GBMIN62957-17/1-658 [Species: Bactrocera dorsalis] [Country: Nigeria]
aactttatattttatcttc---ggagcctgagcaggaatagtaggaacat---cactta-gaattttagtccgagctgaactcggtcacccaggggctttaatcggtgacgatcaaatttataatgtaattgtaacagctcatgctttcgtaataattttctttatagttataccaattataattggtgga-tttggaaattgacttgttcctttaatattaggagctccc-gatatagcatttccac----gaatgaataatataagattttgattattacctccttcccttacattactattagtaagaagtatagtagaaaacggagctggtacaggttgaacagtttacccacccctatcatctgttattgcacacggaggagcttcagttgacctagctattttttcacttcacttagcgggtatttcctcaattttaggagcagtaaatttcattacaacagtaattaatatacgatcgacaggaatcacctttgatcgaat-acctctattcgtttgagcagttgtattaacagctttattacttttattatcattaccagtttt-agca-ggggctattactatattactaacagaccgaaacttaaatactt-ccttttttgaccctgccggaggag---gagatcctattctt------taccaacatttattt
>GBAAW2925-24/1-658 [Species: Bactrocera dorsalis] [Country: Unrecoverable]
aactttatattttatcttc---ggagcctgagcaggaatagtgggaacat---cactta-gaattttagtccgagctgaactcggtcacccaggggctttaatcggtgacgatcaaatttataatgtaattgtaacagctcatgctttcgtaataattttctttatagttataccaattataattggtgga-tttggaaattgacttgttcctttaatattaggagctccc-gatatagcatttccac----gaatgaataatataagattttgattattacctccttcccttacattactattagtaagaagtatagtagaaaacggagctggtacaggttgaacagtttacccacccctatcatctgttattgcacacggaggagcttcagttgacctagctattttttcacttcacttagcgggtatttcctcaattttaggagcagtaaatttcattacaacagtaattaatatacgatcgacaggaatcacctttgatcgaat-acctctattcgtttgagcagttgtattaacagctttattacttttattatcattaccagtttt-agca-ggggctattactatattactaacagaccgaaacttaaatactt-ccttttttgaccctgccggaggag---gagatcctattctt------taccaacatttattt
>GBAAW3080-24/1-658 [Species: Bactrocera dorsalis] [Country: Unrecoverable]
aactttatattttatcttc---ggagcctgagcaggaatagtgggaacat---cactta-gaattttagtccgagctgaactcggtcacccaggggctttaatcggtgacgatcaaatttataatgtaattgtaacagctcatgctttcgtaataattttctttatagttataccaattataattggtgga-tttggaaattgacttgttcctttaatattaggagctccc-gatatagcatttccac----gaatgaataatataagattttgattattacctccttcccttacattactattagtaagaagtatagtagaaaacggagctggtacaggttgaacagtttacccacccctatcatctgttattgcacacggaggagcttcagttgacctagctattttttcacttcacttagcgggtatttcctcaattttaggagcagtaaatttcattacaacagtaattaatatacgatcgacaggaatcacctttgatcgaat-acctctattcgtttgagcagttgtattaacagctttattacttttattatcattaccagtttt-agca-ggggctattactatattactaacagaccgaaacttaaatactt-ccttttttgaccctgccggaggag---gagatcctattctt------taccaacatttattt
>GBAAW3203-24/1-658 [Species: Bactrocera dorsalis] [Country: Unrecoverable]
aactttatattttatcttc---ggagcctgagcaggaatagtgggaacat---cactta-gaattttagtccgagctgaactcggtcacccaggggctttaatcggtgacgatcaaatttataatgtaattgtaacagctcatgctttcgtaataattttctttatagttataccaattataattggtgga-tttggaaattgacttgttcctttaatattaggagctccc-gatatagcatttccac----gaatgaataatataagattttgattattacctccttcccttacattactattagtaagaagtatagtagaaaacggagctggtacaggttgaacagtttacccacccctatcatctgttattgcacacggaggagcttcagttgacctagctattttttcacttcacttagcgggtatttcctcaattttaggagcagtaaatttcattacaacagtaattaatatacgatcgacaggaatcacctttgatcgaat-acctctattcgtttgagcagttgtattaacagctttattacttttattatcattaccagtttt-agca-ggggctattactatattactaacagaccgaaacttaaatactt-ccttttttgaccctgccggaggag---gagatcctattctt------taccaacatttattt
>GBAAW3282-24/1-658 [Species: Bactrocera dorsalis] [Country: Unrecoverable]
aactttatattttatcttc---ggagcctgagcaggaatagtgggaacat---cactta-gaattttagtccgagctgaactcggtcacccaggggctttaatcggtgacgatcaaatttataatgtaattgtaacagctcatgctttcgtaataattttctttatagttataccaattataattggtgga-tttggaaattgacttgttcctttaatattaggagctccc-gatatagcatttccac----gaatgaataatataagattttgattattacctccttcccttacattactattagtaagaagtatagtagaaaacggagctggtacaggttgaacagtttacccacccctatcatctgttattgcacacggaggagcttcagttgacctagctattttttcacttcacttagcgggtatttcctcaattttaggagcagtaaatttcattacaacagtaattaatatacgatcgacaggaatcacctttgatcgaat-acctctattcgtttgagcagttgtattaacagctttattacttttattatcattaccagtttt-agca-ggggctattactatattactaacagaccgaaacttaaatactt-ccttttttgaccctgccggaggag---gagatcctattctt------taccaacatttattt
>GBMIN62936-17/1-658 [Species: Bactrocera dorsalis] [Country: Nigeria]
aactttatattttatcttc---ggagcctgagcaggaatagtgggaacat---cactta-gaattttagtccgagctgaactcggtcacccaggggctttaatcggtgacgatcaaatttataatgtaattgtaacagctcatgctttcgtaataattttctttatagttataccaattataattggtgga-tttggaaattgacttgttcctttaatattaggagctccc-gatatagcatttccac----gaatgaataatataagattttgattattacctccttcccttacattactattagtaagaagtatagtagaaaacggagctggtacaggttgaacagtttacccacccctatcatctgttattgcacacggaggagcttcagttgacctagctattttttcacttcacttagcgggtatttcctcaattttaggagcagtaaatttcattacaacagtaattaatatacgatcgacaggaatcacctttgatcgaat-acctctattcgtttgagcagttgtattaacagctttattacttttattatcattaccagtttt-agca-ggggctattactatattactaacagaccgaaacttaaatactt-ccttttttgaccctgccggaggag---gagatcctattctt------taccaacatttattt
>GBAAW2976-24/1-658 [Species: Bactrocera dorsalis] [Country: Unrecoverable]
aactttatattttatcttc---ggagcctgagcaggaatagtaggaacat---cactta-gaattttagtccgagctgaactcggtcacccaggagctttaatcggtgacgatcaaatttataatgtaattgtaacagctcatgctttcgtaataattttctttatagttataccaattataattggtgga-tttggaaattgacttgttcctttaatattaggagctccc-gatatagcatttccac----gaatgaataatataagattttgattattacctccttcccttacattactattagtaagaagtatagtagaaaacggagctggtacaggttgaacagtttacccacccctatcatctgttattgcacacggaggagcttcagttgacctagctattttttcacttcacttagcgggtatttcctcaattttaggagcagtaaatttcattacaacagtaattaatatacgatcgacaggaatcacctttgatcgaat-acctctattcgtttgagcagttgtattaacagctttattacttttattatcattaccagtttt-agca-ggggctattactatattactaacagaccgaaacttaaatactt-ccttttttgaccctgccggaggag---gagatcctattctt------taccaacatttattt
>GBCAA32776-24/1-658 [Species: Bactrocera dorsalis] [Country: Unrecoverable]
aactttatattttatcttc---ggagcctgagcaggaatagtaggaacat---cactta-gaattttagtccgagctgaactcggtcacccaggagctttaatcggtgacgatcaaatttataatgtaattgtaacagctcatgctttcgtaataattttctttatagttataccaattataattggtgga-tttggaaattgacttgttcctttaatattaggagctccc-gatatagcatttccac----gaatgaataatataagattttgattattacctccttcccttacattactattagtaagaagtatagtagaaaacggagctggtacaggttgaacagtttacccacccctatcatctgttattgcacacggaggagcttcagttgacctagctattttttcacttcacttagcgggtatttcctcaattttaggagcagtaaatttcattacaacagtaattaatatacgatcgacaggaatcacctttgatcgaat-acctctattcgtttgagcagttgtattaacagctttattacttttattatcattaccagtttt-agca-ggggctattactatattactaacagaccgaaacttaaatactt-ccttttttgaccctgccggaggag---gagatcctattctt------taccaacatttattt
>GBAAW2978-24/1-658 [Species: Bactrocera dorsalis] [Country: Unrecoverable]
aactttatattttatcttc---ggagcctgagcaggaatagtaggaacat---cactta-gaattttagtccgagctgaactcggtcacccaggagctttaatcggtgacgatcaaatttataatgtaattgtaacagctcatgctttcgtaataattttctttatagttataccaattataattggtgga-tttggaaattgacttgttcctttaatattaggagctccc-gatatagcatttccac----gaatgaataatataagattttgattattacctccttcccttacattactattagtaagaagtatagtagaaaacggagctggtacaggttgaacagtttacccacccctatcatctgttattgcacacggaggagcttcagttgacctagctattttttcacttcacttagcgggtatttcctcaattttaggagcagtaaatttcattacaacagtaattaatatacgatcgacaggaatcacctttgatcgaat-acctctattcgtttgagcagttgtattaacagctttattacttttgttatcattaccagtttt-agca-ggggctattactatattactaacagaccgaaacttaaatactt-ccttttttgaccctgccggaggag---gagatcctattctt------taccaacatttattt
>GBCAA32323-24/1-658 [Species: Bactrocera dorsalis] [Country: Unrecoverable]
aactttatattttatcttc---ggagcctgagcaggaatagtaggaacat---cactta-gaattttagtccgagctgaactcggtcacccaggagctttaatcggtgacgatcaaatttataatgtaattgtaacagctcatgctttcgtaataattttctttatagttataccaattataattggtgga-tttggaaattgacttgttcctttaatattaggagctccc-gatatagcatttccac----gaataaataatataagattttgattattacctccttcccttacattactattagtaagaagtatagtagaaaacggagctggtacaggttgaacagtttacccacccctatcatctgttattgcacacggaggagcttcagttgacctagctattttttcacttcacttagcgggtatttcctcaattttaggagcagtaaatttcattacaacagtaattaatatacgatcgacaggaatcacctttgatcgaat-acctctattcgtttgagcagttgtattaacagctttattacttttattatcattaccagtttt-agca-ggggctattactatattactaacagaccgaaacttaaatactt-ccttttttgaccctgccggaggag---gagatcctattctt------taccaacatttattt
>GBAAW2915-24/1-658 [Species: Bactrocera dorsalis] [Country: Unrecoverable]
aactttatattttatcttc---ggagcctgagcaggaatagtaggaacat---cactta-gaattttagtccgagctgaactcggtcacccaggagctttaatcggtgacgatcaaatttataatgtaattgtaacagctcatgctttcgtaataattttctttatagttataccaattataattggtgga-tttggaaattgacttgttcctttaatattaggagctccc-gatatagcattcccac----gaatgaataatataagattttgattattacctccttcccttacattactattagtaagaagtatagtagaaaacggagctggtacaggttgaacagtttacccacccctatcatctgttattgcgcacggaggagcttcagttgacctagctattttttcacttcacttagcgggtatttcctcaattttaggagcagtaaatttcattacaacagtaattaatatacgatcgacaggaatcacctttgatcgaat-acctctattcgtttgagcagttgtattaacagctttattacttttattatcattaccagtttt-agca-ggagctattactatattactaacagaccgaaacttaaatactt-ccttttttgaccctgccggaggag---gagatcctattctt------taccaacatttattt
>GBAAW2905-24/1-658 [Species: Bactrocera dorsalis] [Country: Unrecoverable]
aactttatattttatcttc---ggagcctgagcaggaatagtaggaacat---ccctta-gaattttagtccgagctgaactcggtcacccaggagctttaatcggtgacgatcaaatttataatgtaattgtaacagctcatgctttcgtaataattttctttatagttataccaattataattggtgga-tttggaaattgacttgttcctttaatattaggagctccc-gatatagcatttccac----gaatgaataatataagattttgattattacctccttcccttacattactattagtaagaagtatagtagaaaacggagctggtacaggttgaacagtttacccacccctatcatctgttattgcacacgggggagcttcagttgacctagctattttttcacttcacttagcgggtatttcctcaattttaggagcagtaaatttcattacaacagtaattaatatacgatcgacaggaatcacctttgatcgaat-acctctattcgtttgagcagttgtattaacagctttattacttttattatcattgccagtttt-agca-ggggctattactatactactaacagaccgaaacttaaatactt-ccttttttgaccctgccggaggag---gagatcctattctt------taccaacatttattt
>GBCAA32538-24/1-658 [Species: Bactrocera dorsalis] [Country: Unrecoverable]
aactttatattttatcttc---ggagcctgagcaggaatagtaggaacat---ccctta-gaattttagtccgagctgaactcggtcacccaggagctttaatcggtgacgatcaaatttataatgtaattgtaacagctcatgctttcgtaataattttctttatagttataccaattataattggtgga-tttggaaattgacttgttcctttaatattaggagctccc-gatatagcatttccac----gaatgaataatataagattttgattattacctccttcccttacattactattagtaagaagtatagtagaaaacggagctggtacaggttgaacagtttacccacccctatcatctgttattgcacacgggggagcttcagttgacctagctattttttcacttcacttagcgggtatttcctcaattttaggagcagtaaatttcattacaacagtaattaatatacgatcgacaggaatcacctttgatcgaat-acctctattcgtttgagcagttgtattaacagctttattacttttattatcattgccagtttt-agca-ggggctattactatactactaacagaccgaaacttaaatactt-ccttttttgaccctgccggaggag---gagatcctattctt------taccaacatttattt
>GBAAW3060-24/1-658 [Species: Bactrocera dorsalis] [Country: Unrecoverable]
aactttatattttatcttc---ggagcctgagcaggaatagtaggaacat---ccctta-gaattttagtccgagctgaactcggtcacccaggagctttaatcggtgacgatcaaatttataatgtaattgtaacagctcatgctttcgtaataattttctttatagttataccaattataattggtgga-tttggaaattgacttgttcctttaatattaggagctccc-gatatagcatttccac----gaatgaataatataagattttgattattacctccttcccttacattactattagtaagaagtatagtagaaaacggagctggtacaggttgaacagtttacccacccctatcatctgttattgcacacgggggagcttcagttgacctagctattttttcacttcacttagcgggtatttcctcaattttaggagcagtaaatttcattacaacagtaattaatatacgatcgacaggaatcacctttgatcgaat-acctctattcgtttgagcagttgtattaacagctttattacttttattatcattaccagtttt-agca-ggggctattactatactactaacagaccgaaacttaaatactt-ccttttttgaccctgccggaggag---gagatcctattctt------taccaacatttattt
>GBCAA32619-24/1-658 [Species: Bactrocera dorsalis] [Country: Unrecoverable]
aactttatattttatcttc---ggagcctgagcaggaatagtaggaacat---ccctta-gaattttagtccgagctgaactcggtcacccaggagctttaatcggtgacgatcaaatttataatgtaattgtaacagctcatgctttcgtaataattttctttatagttataccaattataattggtgga-tttggaaattgacttgttcctttaatattaggagctccc-gatatagcatttccac----gaatgaataatataagattttgattattacctccttcccttacattactattagtaagaagtatagtagaaaacggagctggtacaggttgaacagtttacccacccctatcatctgttattgcacacgggggagcttcagttgacctagctattttttcacttcacttagcaggtatttcctcaattttaggagcagtaaatttcattacaacagtaattaatatacgatcgacaggaatcacctttgatcgaat-acctctattcgtttgagcagttgtattaacagctttattacttttattatcattaccagtttt-agca-ggggctattactatactactaacagaccgaaacttaaatactt-ccttttttgaccctgccggaggag---gagatcctattctt------taccaacatttattt
>GBAAW2996-24/1-658 [Species: Bactrocera dorsalis] [Country: Unrecoverable]
aactttatattttatcttc---ggagcctgagcaggaatagtaggaacat---ccctta-gaattttagtccgagctgaactcggtcacccaggagctttaatcggtgacgatcaaatttataatgtaattgtaacagctcatgctttcgtaataattttctttatagttataccaattataattggtgga-tttggaaattgacttgttcctttaatattaggagctccc-gatatagcatttccac----gaatgaataatataagattttgattattacctccttcccttacattactattagtaagaagtatagtagaaaacggagctggtacaggttgaacagtttacccacccctatcatctgttattgcacacggaggagcttcagttgacctagctattttttcacttcacttagcgggtatttcctcaattttaggagcagtaaatttcattacaacagtaattaatatacgatcgacaggaatcacctttgatcgaat-acctctattcgtttgagcagttgtattaacagctttattacttttattatcattaccagtttt-agca-ggggctattactatactactaacagaccgaaacttaaatactt-ccttttttgaccctgccggaggag---gagatcctattctt------taccaacatttattt
>GBAAW3176-24/1-658 [Species: Bactrocera dorsalis] [Country: Unrecoverable]
aactttatattttatcttc---ggagcctgagcaggaatagtaggaacat---ccctta-gaattttagtccgagctgaactcggtcacccaggagctttaatcggtgacgatcaaatttataatgtaattgtaacagctcatgctttcgtaataattttctttatagttataccaattataattggtgga-tttggaaattgacttgttcctttaatattaggagctccc-gatatagcatttccac----gaatgaataatataagattttgattattacctccttcccttacattactattagtaagaagtatagtagaaaacggagctggtacaggttgaacagtttacccacccctatcatctgttattgcacacggaggagcttcagttgacctagctattttttcacttcacttagcgggtatttcctcaattttaggagcagtaaatttcattacaacagtaattaatatacgatcgacaggaatcacctttgatcgaat-acctctattcgtttgagcagttgtattaacagctttattacttttattatcattaccagtttt-agca-ggggctattactatactactaacagaccgaaacttaaatactt-ccttttttgaccctgccggaggag---gagatcctattctt------taccaacatttattt
>GBAAW3207-24/1-658 [Species: Bactrocera dorsalis] [Country: Unrecoverable]
aactttatattttatcttc---ggagcctgagcaggaatagtaggaacat---ccctta-gaattttagtccgagctgaactcggtcacccaggagctttaatcggtgacgatcaaatttataatgtaattgtaacagctcatgctttcgtaataattttctttatagttataccaattataattggtgga-tttggaaattgacttgttcctttaatattaggagctccc-gatatagcatttccac----gaatgaataatataagattttgattattacctccttcccttacattactattagtaagaagtatagtagaaaacggagctggtacaggttgaacagtttacccacccctatcatctgttattgcacacggaggagcttcagttgacctagctattttttcacttcacttagcgggtatttcctcaattttaggagcagtaaatttcattacaacagtaattaatatacgatcgacaggaatcacctttgatcgaat-acctctattcgtttgagcagttgtattaacagctttattacttttattatcattaccagtttt-agca-ggggctattactatactactaacagaccgaaacttaaatactt-ccttttttgaccctgccggaggag---gagatcctattctt------taccaacatttattt
>GBAAW3248-24/1-658 [Species: Bactrocera dorsalis] [Country: Unrecoverable]
aactttatattttatcttc---ggagcctgagcaggaatagtaggaacat---ccctta-gaattttagtccgagctgaactcggtcacccaggagctttaatcggtgacgatcaaatttataatgtaattgtaacagctcatgctttcgtaataattttctttatagttataccaattataattggtgga-tttggaaattgacttgttcctttaatattaggagctccc-gatatagcatttccac----gaatgaataatataagattttgattattacctccttcccttacattactattagtaagaagtatagtagaaaacggagctggtacaggttgaacagtttacccacccctatcatctgttattgcacacggaggagcttcagttgacctagctattttttcacttcacttagcgggtatttcctcaattttaggagcagtaaatttcattacaacagtaattaatatacgatcgacaggaatcacctttgatcgaat-acctctattcgtttgagcagttgtattaacagctttattacttttattatcattaccagtttt-agca-ggggctattactatactactaacagaccgaaacttaaatactt-ccttttttgaccctgccggaggag---gagatcctattctt------taccaacatttattt
>GBCAA32307-24/1-658 [Species: Bactrocera dorsalis] [Country: Unrecoverable]
aactttatattttatcttc---ggagcctgagcaggaatagtaggaacat---ccctta-gaattttagtccgagctgaactcggtcacccaggagctttaatcggtgacgatcaaatttataatgtaattgtaacagctcatgctttcgtaataattttctttatagttataccaattataattggtgga-tttggaaattgacttgttcctttaatattaggagctccc-gatatagcatttccac----gaatgaataatataagattttgattattacctccttcccttacattactattagtaagaagtatagtagaaaacggagctggtacaggttgaacagtttacccacccctatcatctgttattgcacacggaggagcttcagttgacctagctattttttcacttcacttagcgggtatttcctcaattttaggagcagtaaatttcattacaacagtaattaatatacgatcgacaggaatcacctttgatcgaat-acctctattcgtttgagcagttgtattaacagctttattacttttattatcattaccagtttt-agca-ggggctattactatactactaacagaccgaaacttaaatactt-ccttttttgaccctgccggaggag---gagatcctattctt------taccaacatttattt
>GBCAA32384-24/1-658 [Species: Bactrocera dorsalis] [Country: Unrecoverable]
aactttatattttatcttc---ggagcctgagcaggaatagtaggaacat---ccctta-gaattttagtccgagctgaactcggtcacccaggagctttaatcggtgacgatcaaatttataatgtaattgtaacagctcatgctttcgtaataattttctttatagttataccaattataattggtgga-tttggaaattgacttgttcctttaatattaggagctccc-gatatagcatttccac----gaatgaataatataagattttgattattacctccttcccttacattactattagtaagaagtatagtagaaaacggagctggtacaggttgaacagtttacccacccctatcatctgttattgcacacggaggagcttcagttgacctagctattttttcacttcacttagcgggtatttcctcaattttaggagcagtaaatttcattacaacagtaattaatatacgatcgacaggaatcacctttgatcgaat-acctctattcgtttgagcagttgtattaacagctttattacttttattatcattaccagtttt-agca-ggggctattactatactactaacagaccgaaacttaaatactt-ccttttttgaccctgccggaggag---gagatcctattctt------taccaacatttattt
>GBCAA32464-24/1-658 [Species: Bactrocera dorsalis] [Country: Unrecoverable]
aactttatattttatcttc---ggagcctgagcaggaatagtaggaacat---ccctta-gaattttagtccgagctgaactcggtcacccaggagctttaatcggtgacgatcaaatttataatgtaattgtaacagctcatgctttcgtaataattttctttatagttataccaattataattggtgga-tttggaaattgacttgttcctttaatattaggagctccc-gatatagcatttccac----gaatgaataatataagattttgattattacctccttcccttacattactattagtaagaagtatagtagaaaacggagctggtacaggttgaacagtttacccacccctatcatctgttattgcacacggaggagcttcagttgacctagctattttttcacttcacttagcgggtatttcctcaattttaggagcagtaaatttcattacaacagtaattaatatacgatcgacaggaatcacctttgatcgaat-acctctattcgtttgagcagttgtattaacagctttattacttttattatcattaccagtttt-agca-ggggctattactatactactaacagaccgaaacttaaatactt-ccttttttgaccctgccggaggag---gagatcctattctt------taccaacatttattt
>GBCAA32637-24/1-658 [Species: Bactrocera dorsalis] [Country: Unrecoverable]
aactttatattttatcttc---ggagcctgagcaggaatagtaggaacat---ccctta-gaattttagtccgagctgaactcggtcacccaggagctttaatcggtgacgatcaaatttataatgtaattgtaacagctcatgctttcgtaataattttctttatagttataccaattataattggtgga-tttggaaattgacttgttcctttaatattaggagctccc-gatatagcatttccac----gaatgaataatataagattttgattattacctccttcccttacattactattagtaagaagtatagtagaaaacggagctggtacaggttgaacagtttacccacccctatcatctgttattgcacacggaggagcttcagttgacctagctattttttcacttcacttagcgggtatttcctcaattttaggagcagtaaatttcattacaacagtaattaatatacgatcgacaggaatcacctttgatcgaat-acctctattcgtttgagcagttgtattaacagctttattacttttattatcattaccagtttt-agca-ggggctattactatactactaacagaccgaaacttaaatactt-ccttttttgaccctgccggaggag---gagatcctattctt------taccaacatttattt
>GBCAA32779-24/1-658 [Species: Bactrocera dorsalis] [Country: Unrecoverable]
aactttatattttatcttc---ggagcctgagcaggaatagtaggaacat---ccctta-gaattttagtccgagctgaactcggtcacccaggagctttaatcggtgacgatcaaatttataatgtaattgtaacagctcatgctttcgtaataattttctttatagttataccaattataattggtgga-tttggaaattgacttgttcctttaatattaggagctccc-gatatagcatttccac----gaatgaataatataagattttgattattacctccttcccttacattactattagtaagaagtatagtagaaaacggagctggtacaggttgaacagtttacccacccctatcatctgttattgcacacggaggagcttcagttgacctagctattttttcacttcacttagcgggtatttcctcaattttaggagcagtaaatttcattacaacagtaattaatatacgatcgacaggaatcacctttgatcgaat-acctctattcgtttgagcagttgtattaacagctttattacttttattatcattaccagtttt-agca-ggggctattactatactactaacagaccgaaacttaaatactt-ccttttttgaccctgccggaggag---gagatcctattctt------taccaacatttattt
>GBCAA33090-24/1-658 [Species: Bactrocera dorsalis] [Country: Unrecoverable]
aactttatattttatcttc---ggagcctgagcaggaatagtaggaacat---ccctta-gaattttagtccgagctgaactcggtcacccaggagctttaatcggtgacgatcaaatttataatgtaattgtaacagctcatgctttcgtaataattttctttatagttataccaattataattggtgga-tttggaaattgacttgttcctttaatattaggagctccc-gatatagcatttccac----gaatgaataatataagattttgattattacctccttcccttacattactattagtaagaagtatagtagaaaacggagctggtacaggttgaacagtttacccacccctatcatctgttattgcacacggaggagcttcagttgacctagctattttttcacttcacttagcgggtatttcctcaattttaggagcagtaaatttcattacaacagtaattaatatacgatcgacaggaatcacctttgatcgaat-acctctattcgtttgagcagttgtattaacagctttattacttttattatcattaccagtttt-agca-ggggctattactatactactaacagaccgaaacttaaatactt-ccttttttgaccctgccggaggag---gagatcctattctt------taccaacatttattt
>GBAAW3078-24/1-658 [Species: Bactrocera dorsalis] [Country: Unrecoverable]
aactttatattttatcttc---ggagcctgagcaggaatagtaggaacat---ccctta-gaattttagtccgagctgaactcggtcacccaggagctttaatcggtgacgatcaaatttataatgtaattgtaacagctcatgctttcgtaataattttctttatagttataccaattataattggtgga-tttggaaattgacttgttcctttaatattaggagctccc-gatatagcatttccac----gaatgaataatataagattttgattattacccccttcccttacattactattagtaagaagtatagtagaaaacggagctggtacaggttgaacagtttacccacccctatcatctgttattgcacacggaggagcttcagttgacctagctattttttcacttcacttagcgggtatttcctcaattttaggagcagtaaatttcattacaacagtaattaatatacgatcgacaggaatcacctttgatcgaat-acctctattcgtttgagcagttgtattaacagctttattacttttattatcattaccagtttt-agca-ggggctattactatactactaacagaccgaaacttaaatactt-ccttttttgaccctgccggaggag---gagatcctattctt------taccaacatttattt
>GBAAW3241-24/1-658 [Species: Bactrocera dorsalis] [Country: Unrecoverable]
aactttatattttatcttc---ggagcctgagcaggaatagtaggaacat---ccctta-gaattttagtccgagctgaactcggtcacccaggagctttaatcggtgacgatcaaatttataatgtaattgtaacagctcatgctttcgtaataattttctttatagttataccaattataattggtgga-tttggaaattgacttgttcctttaatattaggagctccc-gatatagcatttccac----gaatgaataatataagattttgattattacctccttcccttacattactattagtaagaagtatagtagaaaacggagctggtacaggttgaacagtttacccacccctatcatctgttattgcacacggaggagcttcagttgacctagctattttttcacttcacttagcgggtatttcctcaattttaggagcagtaaatttcattacaacagtaattaatatacgatcgacaggaatcacctttgatcgaat-acctctattcgtttgagcagttgtattaacagctttattacttttattatcattaccagtttt-agca-ggggctattactatactactaacagaccgaaacttaaatactt-ccttttttgaccctgccggaggag---gagatcccattctt------taccaacatttattt
>GBCAA32370-24/1-658 [Species: Bactrocera dorsalis] [Country: Unrecoverable]
aactttatattttatcttc---ggagcctgagcaggaatagtaggaacat---ccctta-gaattttagtccgagctgaactcggtcacccaggagctttaatcggtgacgatcaaatttataatgtaattgtaacagctcatgctttcgtaataattttctttatagttataccaattataattggtgga-tttggaaattgacttgttcctttaatattaggagctccc-gatatagcatttccac----gaatgaataatataagattttgattattacctccttcccttacattactattagtaagaagtatagtagaaaacggagctggtacaggttgaacagtttacccacccctatcatctgttattgcacacggaggagcttcagttgacctagctattttttcacttcacttagcgggtatttcctcaattttaggagcagtaaatttcattacaacagtaattaatatacgatcgacaggaatcacctttgatcgaat-gcctctattcgtttgagcagttgtattaacagctttattacttttattatcattaccagtttt-agca-ggggctattactatactactaacagaccgaaacttaaatactt-ccttttttgaccctgccggaggag---gagatcctattctt------taccaacatttattt
>GBCAA32505-24/1-658 [Species: Bactrocera dorsalis] [Country: Unrecoverable]
aactttatattttatcttc---ggagcctgagcaggaatagtaggaacat---ccctta-gaattttagtccgagctgaactcggtcacccaggagctttaatcggtgacgatcaaatttataatgtaattgtaacagcccatgctttcgtaataattttctttatagttataccaattataattggtgga-tttggaaattgacttgttcctttaatattaggagctccc-gatatagcatttccac----gaatgaataatataagattttgattattacctccttcccttacattactattagtaagaagtatagtagaaaacggagctggtacaggttgaacagtttacccacccctatcatctgttattgcacacggaggagcttcagttgacctagctattttttcacttcacttagcgggtatttcctcaattttaggagcagtaaatttcattacaacagtaattaatatacgatcgacaggaatcacctttgatcgaat-acctctattcgtttgagcagttgtattaacagctttattacttttattatcattaccagtttt-agca-ggggctattactatactactaacagaccgaaacttaaatactt-ccttttttgaccctgccggaggag---gagatcctattctt------taccaacatttattt
>GBDPT067-13/1-658 [Species: Bactrocera dorsalis] [Country: China]
aactttatattttatcttc---ggagcctgagcaggaatagtaggaacat---ccctta-gaattttagtccgagctgaactcggtcacccaggagctttaatcggtgacgatcaaatttataatgtaattgtaacagcccatgctttcgtaataattttctttatagttataccaattataattggtgga-tttggaaattgacttgttcctttaatattaggagctccc-gatatagcatttccac----gaatgaataatataagattttgattattacctccttcccttacattactattagtaagaagtatagtagaaaacggagctggtacaggttgaacagtttacccacccctatcatctgttattgcacacggaggagcttcagttgacctagctattttttcacttcacttagcgggtatttcctcaattttaggagcagtaaatttcattacaacagtaattaatatacgatcgacaggaatcacctttgatcgaat-acctctattcgtttgagcagttgtattaacagctttattacttttattatcattaccagtttt-agca-ggggctattactatactactaacagaccgaaacttaaatactt-ccttttttgaccctgccggaggag---gagatcctattctt------taccaacatttattt
>GBCAA32851-24/1-658 [Species: Bactrocera dorsalis] [Country: Unrecoverable]
aactttatattttatcttc---ggagcctgagcaggaatagtaggaacat---ccctta-gaattttagtccgagctgaactcggtcacccaggagctttaatcggtgacgatcaaatttataatgtaattgtaacagctcatgctttcgtaataattttctttatagttataccaattataattggtgga-tttggaaattgacttgttcctttaatattaggagctccc-gatatagcatttccac----gaatgaataatataagattttgattattacctccttcccttacattactattagtaagaagtatagtagaaaacggagctggtacaggttgaacagtttacccacccctatcatctgttattgcacacggaggagcttcagttgacctagctattttttcacttcacttagcgggtatttcctcaattctaggagcagtaaatttcattacaacagtaattaatatacgatcgacaggaatcacctttgatcgaat-acctctattcgtttgagcagttgtattaacagctttattacttttattatcattaccagtttt-agca-ggggctattactatactactaacagaccgaaacttaaatactt-ccttttttgaccctgccggaggag---gagatcctattctt------taccaacatttattt
>GBAAW3163-24/1-658 [Species: Bactrocera dorsalis] [Country: Unrecoverable]
aactttatattttatcttc---ggagcctgagcaggaatagtaggaacat---ccctta-gaattttagtccgagctgaactcggtcacccaggagctttaatcggtgacgatcaaatttataatgtaattgtaacagctcatgctttcgtaataattttctttatagttataccaattataattggtgga-tttggaaattgacttgttcctttaatattaggagctccc-gatatagcatttccac----gaatgaataatataagattttgattattacctccttcccttacattactattagtaagaagtatagtagaaaacggggctggtacaggttgaacagtttacccacccctatcatctgttattgcacacggaggagcttcagttgacctagctattttttcacttcacttagcgggtatttcctcaattttaggagcagtaaatttcattacaacagtaattaatatgcgatcgacaggaatcacctttgatcgaat-acctctattcgtttgagcagttgtattaacagctttattacttttattatcattaccagtttt-agcg-ggggctattactatactactaacagaccgaaacttaaatactt-ccttttttgaccctgccggaggag---gagatcctattctt------taccaacatttattt
>GBAAW3199-24/1-658 [Species: Bactrocera dorsalis] [Country: Unrecoverable]
aactttatattttatcttc---ggagcctgagcaggaatagtaggaacat---ccctta-gaattttagtccgagctgaactcggtcacccaggagctttaatcggtgacgatcaaatttataatgtaattgtaacagctcatgctttcgtaataattttctttatagttataccaattataattggtgga-tttggaaattgacttgttcctttaatattaggagctccc-gatatagcatttccac----gaatgaataatataagattttgattattacctccttcccttacattactattagtaagaagtatagtagaaaacggggctggtacaggttgaacagtttacccacccctatcatctgttattgcacacggaggagcttcagttgacctagctattttttcacttcacttagcgggtatttcctcaattttaggagcagtaaatttcattacaacagtaattaatatgcgatcgacaggaatcacctttgatcgaat-acctctattcgtttgagcagttgtattaacagctttattacttttattatcattaccagtttt-agcg-ggggctattactatactactaacagaccgaaacttaaatactt-ccttttttgaccctgccggaggag---gagatcctattctt------taccaacatttattt
>GBAAW3213-24/1-658 [Species: Bactrocera dorsalis] [Country: Unrecoverable]
aactttatattttatcttc---ggagcctgagcaggaatagtaggaacat---ccctta-gaattttagtccgagctgaactcggtcacccaggagctttaatcggtgacgatcaaatttataatgtaattgtaacagctcatgctttcgtaataattttctttatagttataccaattataattggtgga-tttggaaattgacttgttcctttaatattaggagctccc-gatatagcatttccac----gaatgaataatataagattttgattattacctccttcccttacattactattagtaagaagtatagtagaaaacggggctggtacaggttgaacagtttacccacccctatcatctgttattgcacacggaggagcttcagttgacctagctattttttcacttcacttagcgggtatttcctcaattttaggagcagtaaatttcattacaacagtaattaatatgcgatcgacaggaatcacctttgatcgaat-acctctattcgtttgagcagttgtattaacagctttattacttttattatcattaccagtttt-agcg-ggggctattactatactactaacagaccgaaacttaaatactt-ccttttttgaccctgccggaggag---gagatcctattctt------taccaacatttattt
>GBCAA32333-24/1-658 [Species: Bactrocera dorsalis] [Country: Unrecoverable]
aactttatattttatcttc---ggagcctgagcaggaatagtaggaacat---ccctta-gaattttagtccgagctgaactcggtcacccaggagctttaatcggtgacgatcaaatttataatgtaattgtaacagctcatgctttcgtaataattttctttatagttataccaattataattggtgga-tttggaaattgacttgttcctttaatattaggagctccc-gatatagcatttccac----gaatgaataatataagattttgattattacctccttcccttacattactattagtaagaagtatagtagaaaacggggctggtacaggttgaacagtttacccacccctatcatctgttattgcacacggaggagcttcagttgacctagctattttttcacttcacttagcgggtatttcctcaattttaggagcagtaaatttcattacaacagtaattaatatgcgatcgacaggaatcacctttgatcgaat-acctctattcgtttgagcagttgtattaacagctttattacttttattatcattaccagtttt-agca-ggggctattactatactactaacagaccgaaacttaaatactt-ccttttttgaccctgccggaggag---gagatcctattctt------taccaacatttattt
>GBCAA32470-24/1-658 [Species: Bactrocera dorsalis] [Country: Unrecoverable]
aactttatattttatcttc---ggagcctgagcaggaatagtaggaacat---ccctta-gaattttagtccgagctgaactcggtcacccaggagctttaatcggtgacgatcaaatttataatgtaattgtaacagctcatgctttcgtaataattttctttatagttataccaattataattggtgga-tttggaaattgacttgttcctttaatattaggagctccc-gatatagcatttccac----gaatgaataatataagattttgattattacctccttcccttacattactattagtaagaagtatagtagaaaacggggctggtacaggttgaacagtttacccacccctatcatctgttattgcacacggaggagcttcagttgacctagctattttttcacttcacttagcgggtatttcctcaattttaggagcagtaaatttcattacaacagtaattaatatgcgatcgacaggaatcacctttgatcgaat-acctctattcgtttgagcagttgtattaacagctttattacttttattatcattaccagtttt-agca-ggggctattactatactactaacagaccgaaacttaaatactt-ccttttttgaccctgccggaggag---gagatcctattctt------taccaacatttattt
>GBCAA32482-24/1-658 [Species: Bactrocera dorsalis] [Country: Unrecoverable]
aactttatattttatcttc---ggagcctgagcaggaatagtaggaacat---ccctta-gaattttagtccgagctgaactcggtcacccaggagctttaatcggtgacgatcaaatttataatgtaattgtaacagctcatgctttcgtaataattttctttatagttataccaattataattggtgga-tttggaaattgacttgttcctttaatattaggagctccc-gatatagcatttccac----gaatgaataatataagattttgattattacctccttcccttacattactattagtaagaagtatagtagaaaacggggctggtacaggttgaacagtttacccacccctatcatctgttattgcacacggaggagcttcagttgacctagctattttttcacttcacttagcgggtatttcctcaattttaggagcagtaaatttcattacaacagtaattaatatgcgatcgacaggaatcacctttgatcgaat-acctctattcgtttgagcagttgtattaacagctttattacttttattatcattaccagtttt-agca-ggggctattactatactactaacagaccgaaacttaaatactt-ccttttttgaccctgccggaggag---gagatcctattctt------taccaacatttattt
>GBCAA32650-24/1-658 [Species: Bactrocera dorsalis] [Country: Unrecoverable]
aactttatattttatcttc---ggagcctgagcaggaatagtaggaacat---ccctta-gaattttagtccgagctgaactcggtcacccaggagctttaatcggtgacgatcaaatttataatgtaattgtaacagctcatgctttcgtaataattttctttatagttataccaattataattggtgga-tttggaaattgacttgttcctttaatattaggagctccc-gatatagcatttccac----gaatgaataatataagattttgattattacctccttcccttacattactattagtaagaagtatagtagaaaacggggctggtacaggttgaacagtttacccacccctatcatctgttattgcacacggaggagcttcagttgacctagctattttttcacttcacttagcgggtatttcctcaattttaggagcagtaaatttcattacaacagtaattaatatgcgatcgacaggaatcacctttgatcgaat-acctctattcgtttgagcagttgtattaacagctttattacttttattatcattaccagtttt-agca-ggggctattactatactactaacagaccgaaacttaaatactt-ccttttttgaccctgccggaggag---gagatcctattctt------taccaacatttattt
>GBCAA32722-24/1-658 [Species: Bactrocera dorsalis] [Country: Unrecoverable]
aactttatattttatcttc---ggagcctgagcaggaatagtaggaacat---ccctta-gaattttagtccgagctgaactcggtcacccaggagctttaatcggtgacgatcaaatttataatgtaattgtaacagctcatgctttcgtaataattttctttatagttataccaattataattggtgga-tttggaaattgacttgttcctttaatattaggagctccc-gatatagcatttccac----gaatgaataatataagattttgattattacctccttcccttacattactattagtaagaagtatagtagaaaacggggctggtacaggttgaacagtttacccacccctatcatctgttattgcacacggaggagcttcagttgacctagctattttttcacttcacttagcgggtatttcctcaattttaggagcagtaaatttcattacaacagtaattaatatgcgatcgacaggaatcacctttgatcgaat-acctctattcgtttgagcagttgtattaacagctttattacttttattatcattaccagtttt-agca-ggggctattactatactactaacagaccgaaacttaaatactt-ccttttttgaccctgccggaggag---gagatcctattctt------taccaacatttattt
>GBCAA32510-24/1-658 [Species: Bactrocera dorsalis] [Country: Unrecoverable]
aactttatattttatcttc---ggagcctgagcaggaatagtaggaacat---ccctta-gaattttagtccgagctgaactcggtcacccaggagctttaatcggtgacgatcaaatttataatgtaattgtaacagctcatgctttcgtaataattttctttatagttataccaattataattggtgga-tttggaaattgacttgttcctttaatattaggagctccc-gatatagcatttccac----gaatgaataatataagattttgattattacctccttcccttacattactattagtaagaagtatagtagaaaacggggctggtacaggttgaacagtttacccacccctatcatctgttattgcacacggaggagcttcagttgacctagctattttttcacttcacttagcgggtatttcctcaattttaggagcagtaaatttcattacaacagtaattaatatgcgatcgacaggaatcacctttgatcgaat-acccctattcgtttgagcagttgtattaacagctttattacttttattatcattaccagtttt-agca-ggggctattactatactactaacagaccgaaacttaaatactt-ccttttttgaccctgccggaggag---gagatcctattctt------taccaacatttattt
>GBCAA33113-24/1-658 [Species: Bactrocera dorsalis] [Country: Unrecoverable]
aactttatattttatcttc---ggagcctgagcaggaatagtaggaacat---ccctta-gaattttagtccgagctgaactcggtcacccaggagctttaatcggtgacgatcaaatttataatgtaattgtaacagctcatgctttcgtaataattttctttatagttataccaattataattggtgga-tttggaaattgacttgttcctttaatattaggagctccc-gatatagcatttccac----gaatgaataatataagattttgattattacctccttcccttacattactattagtaagaagtatagtagaaaacggggctggtacaggttgaacagtttacccacccctatcatctgttattgcacacggaggagcttcagttgacctagctattttttcacttcacttagcgggtatttcctcaattttaggagcagtaaatttcattacaacagtaattaatatgcgatcgacaggaatcacctttgatcgaat-acccctattcgtttgagcagttgtattaacagctttattacttttattatcattaccagtttt-agca-ggggctattactatactactaacagaccgaaacttaaatactt-ccttttttgaccctgccggaggag---gagatcctattctt------taccaacatttattt
>GBAAW3195-24/1-658 [Species: Bactrocera dorsalis] [Country: Unrecoverable]
aactttatattttatcttc---ggagcctgagcaggaatagtaggaacat---ccctta-gaattttagtccgagctgaactcggtcacccaggagctttaatcggtgacgatcaaatttataatgtaattgtaacagctcatgctttcgtaataattttctttatagttataccaattataattggtgga-tttggaaattgacttgttcctttaatattaggagctccc-gatatagcatttccac----gaatgaataatataagattttgattattacctccttcccttacattactattagtaagaagtatagtagaaaacggggctggtacaggttgaacagtttacccacccctatcatctgttattgcacacggaggagcttcagttgacctagctattttttcacttcacttagcgggtatttcctcaattttaggagcagtaaatttcattacaacagtaattaatatacgatcgacaggaatcacctttgatcgaat-acctctattcgtttgagcagttgtattaacagctttattacttttattatcattaccagtttt-agca-ggggctattactatactactaacagaccgaaacttaaatactt-ccttttttgaccctgccggaggag---gagatcctattctt------taccaacatttattt
>GBCAA32735-24/1-658 [Species: Bactrocera dorsalis] [Country: Unrecoverable]
aactttatattttatcttc---ggagcctgagcaggaatagtaggaacat---ccctta-gaattttagtccgagctgaactcggtcacccaggagctttaatcggtgacgatcaaatttataatgtaattgtaacagctcatgctttcgtaataattttctttatagttataccaattataattggtgga-tttggaaattgacttgttcctttaatattaggagctccc-gatatagcatttccac----gaatgaataatataagattttgattattacctccttcccttacattactattagtaagaagtatagtagaaaacggggctggtacaggttgaacagtttacccacccctatcatctgttattgcacacggaggagcttcagttgacctagctattttttcacttcacttagcgggtatttcctcaattttaggagcagtaaatttcattacaacagtaattaatatacgatcaacaggaatcacctttgatcgaat-acctctattcgtttgagcagttgtattaacagctttattacttttattatcattaccagtttt-agca-ggggctattactatactactaacagaccgaaacttaaatactt-ccttttttgaccctgccggaggag---gagatcctattctt------taccaacatttattt
>GBAAW2977-24/1-658 [Species: Bactrocera dorsalis] [Country: Unrecoverable]
aactttatattttatcttc---ggagcctgagcaggaatagtaggaacat---ccctta-gaattttagtccgagctgaactcggtcacccaggagctttaatcggtgacgatcaaatttataatgtaattgtaacagctcatgctttcgtaataattttctttatagttataccaattataattggtgga-tttggaaattgacttgttcctttaatattaggagctcct-gatatagcatttccac----gaatgaataatataagattttgattattacctccttcccttacattactattagtaagaagtatagtagaaaacggagctggtacaggttgaacagtttacccacccctatcatctgttattgcacacggaggagcttcagttgacctagctattttttcacttcacttagcgggtatttcctcaattttaggagcagtaaatttcattacaacagtaattaatatacgatcaacaggaatcacctttgatcgaat-acctctattcgtttgagcagttgtattaacagctttattacttttattatcattaccagtttt-agca-ggggctattactatactactaacagaccgaaacttaaatactt-ccttttttgaccctgccggaggag---gagatcctattctt------taccaacatttattt
>GBAAW2986-24/1-658 [Species: Bactrocera dorsalis] [Country: Unrecoverable]
aactttatattttatcttc---ggagcctgagcaggaatagtaggaacat---ccctta-gaattttagtccgagctgaactcggtcacccaggagctttaatcggtgacgatcaaatttataatgtaattgtaacagctcatgctttcgtaataattttctttatagttataccaattataattggtgga-tttggaaattgacttgttcctttaatattaggagctcct-gatatagcatttccac----gaatgaataatataagattttgattattacctccttcccttacattactattagtaagaagtatagtagaaaacggagctggtacaggttgaacagtttacccacccctatcatctgttattgcacacggaggagcttcagttgacctagctattttttcacttcacttagcgggtatttcctcaattttaggagcagtaaatttcattacaacagtaattaatatacgatcaacaggaatcacctttgatcgaat-acctctattcgtttgagcagttgtattaacagctttattacttttattatcattaccagtttt-agca-ggggctattactatactactaacagaccgaaacttaaatactt-ccttttttgaccctgccggaggag---gagatcctattctt------taccaacatttattt
>GBAAW3036-24/1-658 [Species: Bactrocera dorsalis] [Country: Unrecoverable]
aactttatattttatcttc---ggagcctgagcaggaatagtaggaacat---ccctta-gaattttagtccgagctgaactcggtcacccaggagctttaatcggtgacgatcaaatttataatgtaattgtaacagctcatgctttcgtaataattttctttatagttataccaattataattggtgga-tttggaaattgacttgttcctttaatattaggagctcct-gatatagcatttccac----gaatgaataatataagattttgattattacctccttcccttacattactattagtaagaagtatagtagaaaacggagctggtacaggttgaacagtttacccacccctatcatctgttattgcacacggaggagcttcagttgacctagctattttttcacttcacttagcgggtatttcctcaattttaggagcagtaaatttcattacaacagtaattaatatacgatcaacaggaatcacctttgatcgaat-acctctattcgtttgagcagttgtattaacagctttattacttttattatcattaccagtttt-agca-ggggctattactatactactaacagaccgaaacttaaatactt-ccttttttgaccctgccggaggag---gagatcctattctt------taccaacatttattt
>GBAAW3056-24/1-658 [Species: Bactrocera dorsalis] [Country: Unrecoverable]
aactttatattttatcttc---ggagcctgagcaggaatagtaggaacat---ccctta-gaattttagtccgagctgaactcggtcacccaggagctttaatcggtgacgatcaaatttataatgtaattgtaacagctcatgctttcgtaataattttctttatagttataccaattataattggtgga-tttggaaattgacttgttcctttaatattaggagctcct-gatatagcatttccac----gaatgaataatataagattttgattattacctccttcccttacattactattagtaagaagtatagtagaaaacggagctggtacaggttgaacagtttacccacccctatcatctgttattgcacacggaggagcttcagttgacctagctattttttcacttcacttagcgggtatttcctcaattttaggagcagtaaatttcattacaacagtaattaatatacgatcaacaggaatcacctttgatcgaat-acctctattcgtttgagcagttgtattaacagctttattacttttattatcattaccagtttt-agca-ggggctattactatactactaacagaccgaaacttaaatactt-ccttttttgaccctgccggaggag---gagatcctattctt------taccaacatttattt
>GBAAW3088-24/1-658 [Species: Bactrocera dorsalis] [Country: Unrecoverable]
aactttatattttatcttc---ggagcctgagcaggaatagtaggaacat---ccctta-gaattttagtccgagctgaactcggtcacccaggagctttaatcggtgacgatcaaatttataatgtaattgtaacagctcatgctttcgtaataattttctttatagttataccaattataattggtgga-tttggaaattgacttgttcctttaatattaggagctcct-gatatagcatttccac----gaatgaataatataagattttgattattacctccttcccttacattactattagtaagaagtatagtagaaaacggagctggtacaggttgaacagtttacccacccctatcatctgttattgcacacggaggagcttcagttgacctagctattttttcacttcacttagcgggtatttcctcaattttaggagcagtaaatttcattacaacagtaattaatatacgatcaacaggaatcacctttgatcgaat-acctctattcgtttgagcagttgtattaacagctttattacttttattatcattaccagtttt-agca-ggggctattactatactactaacagaccgaaacttaaatactt-ccttttttgaccctgccggaggag---gagatcctattctt------taccaacatttattt
>GBAAW3161-24/1-658 [Species: Bactrocera dorsalis] [Country: Unrecoverable]
aactttatattttatcttc---ggagcctgagcaggaatagtaggaacat---ccctta-gaattttagtccgagctgaactcggtcacccaggagctttaatcggtgacgatcaaatttataatgtaattgtaacagctcatgctttcgtaataattttctttatagttataccaattataattggtgga-tttggaaattgacttgttcctttaatattaggagctcct-gatatagcatttccac----gaatgaataatataagattttgattattacctccttcccttacattactattagtaagaagtatagtagaaaacggagctggtacaggttgaacagtttacccacccctatcatctgttattgcacacggaggagcttcagttgacctagctattttttcacttcacttagcgggtatttcctcaattttaggagcagtaaatttcattacaacagtaattaatatacgatcaacaggaatcacctttgatcgaat-acctctattcgtttgagcagttgtattaacagctttattacttttattatcattaccagtttt-agca-ggggctattactatactactaacagaccgaaacttaaatactt-ccttttttgaccctgccggaggag---gagatcctattctt------taccaacatttattt
>GBAAW3296-24/1-658 [Species: Bactrocera dorsalis] [Country: Unrecoverable]
aactttatattttatcttc---ggagcctgagcaggaatagtaggaacat---ccctta-gaattttagtccgagctgaactcggtcacccaggagctttaatcggtgacgatcaaatttataatgtaattgtaacagctcatgctttcgtaataattttctttatagttataccaattataattggtgga-tttggaaattgacttgttcctttaatattaggagctcct-gatatagcatttccac----gaatgaataatataagattttgattattacctccttcccttacattactattagtaagaagtatagtagaaaacggagctggtacaggttgaacagtttacccacccctatcatctgttattgcacacggaggagcttcagttgacctagctattttttcacttcacttagcgggtatttcctcaattttaggagcagtaaatttcattacaacagtaattaatatacgatcaacaggaatcacctttgatcgaat-acctctattcgtttgagcagttgtattaacagctttattacttttattatcattaccagtttt-agca-ggggctattactatactactaacagaccgaaacttaaatactt-ccttttttgaccctgccggaggag---gagatcctattctt------taccaacatttattt
>GBMNE30528-21/1-658 [Species: Bactrocera dorsalis] [Country: Papua New Guinea]
aactttatattttatcttc---ggagcctgagcaggaatagtaggaacat---ccctta-gaattttagtccgagctgaactcggtcacccaggagctttaatcggtgacgatcaaatttataatgtaattgtaacagctcatgctttcgtaataattttctttatagttataccaattataattggtgga-tttggaaattgacttgttcctttaatattaggagctcct-gatatagcatttccac----gaatgaataatataagattttgattattacctccttcccttacattactattagtaagaagtatagtagaaaacggagctggtacaggttgaacagtttacccacccctatcatctgttattgcacacggaggagcttcagttgacctagctattttttcacttcacttagcgggtatttcctcaattttaggagcagtaaatttcattacaacagtaattaatatacgatcaacaggaatcacctttgatcgaat-acctctattcgtttgagcagttgtattaacagctttattacttttattatcattaccagtttt-agca-ggggctattactatactactaacagaccgaaacttaaatactt-ccttttttgaccctgccggaggag---gagatcctattctt------taccaacatttattt
>GBMNE30529-21/1-658 [Species: Bactrocera dorsalis] [Country: Papua New Guinea]
aactttatattttatcttc---ggagcctgagcaggaatagtaggaacat---ccctta-gaattttagtccgagctgaactcggtcacccaggagctttaatcggtgacgatcaaatttataatgtaattgtaacagctcatgctttcgtaataattttctttatagttataccaattataattggtgga-tttggaaattgacttgttcctttaatattaggagctcct-gatatagcatttccac----gaatgaataatataagattttgattattacctccttcccttacattactattagtaagaagtatagtagaaaacggagctggtacaggttgaacagtttacccacccctatcatctgttattgcacacggaggagcttcagttgacctagctattttttcacttcacttagcgggtatttcctcaattttaggagcagtaaatttcattacaacagtaattaatatacgatcaacaggaatcacctttgatcgaat-acctctattcgtttgagcagttgtattaacagctttattacttttattatcattaccagtttt-agca-ggggctattactatactactaacagaccgaaacttaaatactt-ccttttttgaccctgccggaggag---gagatcctattctt------taccaacatttattt
>GBMNE30530-21/1-658 [Species: Bactrocera dorsalis] [Country: Papua New Guinea]
aactttatattttatcttc---ggagcctgagcaggaatagtaggaacat---ccctta-gaattttagtccgagctgaactcggtcacccaggagctttaatcggtgacgatcaaatttataatgtaattgtaacagctcatgctttcgtaataattttctttatagttataccaattataattggtgga-tttggaaattgacttgttcctttaatattaggagctcct-gatatagcatttccac----gaatgaataatataagattttgattattacctccttcccttacattactattagtaagaagtatagtagaaaacggagctggtacaggttgaacagtttacccacccctatcatctgttattgcacacggaggagcttcagttgacctagctattttttcacttcacttagcgggtatttcctcaattttaggagcagtaaatttcattacaacagtaattaatatacgatcaacaggaatcacctttgatcgaat-acctctattcgtttgagcagttgtattaacagctttattacttttattatcattaccagtttt-agca-ggggctattactatactactaacagaccgaaacttaaatactt-ccttttttgaccctgccggaggag---gagatcctattctt------taccaacatttattt
>GBMNE30531-21/1-658 [Species: Bactrocera dorsalis] [Country: Papua New Guinea]
aactttatattttatcttc---ggagcctgagcaggaatagtaggaacat---ccctta-gaattttagtccgagctgaactcggtcacccaggagctttaatcggtgacgatcaaatttataatgtaattgtaacagctcatgctttcgtaataattttctttatagttataccaattataattggtgga-tttggaaattgacttgttcctttaatattaggagctcct-gatatagcatttccac----gaatgaataatataagattttgattattacctccttcccttacattactattagtaagaagtatagtagaaaacggagctggtacaggttgaacagtttacccacccctatcatctgttattgcacacggaggagcttcagttgacctagctattttttcacttcacttagcgggtatttcctcaattttaggagcagtaaatttcattacaacagtaattaatatacgatcaacaggaatcacctttgatcgaat-acctctattcgtttgagcagttgtattaacagctttattacttttattatcattaccagtttt-agca-ggggctattactatactactaacagaccgaaacttaaatactt-ccttttttgaccctgccggaggag---gagatcctattctt------taccaacatttattt
>GBMNE30532-21/1-658 [Species: Bactrocera dorsalis] [Country: Papua New Guinea]
aactttatattttatcttc---ggagcctgagcaggaatagtaggaacat---ccctta-gaattttagtccgagctgaactcggtcacccaggagctttaatcggtgacgatcaaatttataatgtaattgtaacagctcatgctttcgtaataattttctttatagttataccaattataattggtgga-tttggaaattgacttgttcctttaatattaggagctcct-gatatagcatttccac----gaatgaataatataagattttgattattacctccttcccttacattactattagtaagaagtatagtagaaaacggagctggtacaggttgaacagtttacccacccctatcatctgttattgcacacggaggagcttcagttgacctagctattttttcacttcacttagcgggtatttcctcaattttaggagcagtaaatttcattacaacagtaattaatatacgatcaacaggaatcacctttgatcgaat-acctctattcgtttgagcagttgtattaacagctttattacttttattatcattaccagtttt-agca-ggggctattactatactactaacagaccgaaacttaaatactt-ccttttttgaccctgccggaggag---gagatcctattctt------taccaacatttattt
>GBMNE30533-21/1-658 [Species: Bactrocera dorsalis] [Country: Papua New Guinea]
aactttatattttatcttc---ggagcctgagcaggaatagtaggaacat---ccctta-gaattttagtccgagctgaactcggtcacccaggagctttaatcggtgacgatcaaatttataatgtaattgtaacagctcatgctttcgtaataattttctttatagttataccaattataattggtgga-tttggaaattgacttgttcctttaatattaggagctcct-gatatagcatttccac----gaatgaataatataagattttgattattacctccttcccttacattactattagtaagaagtatagtagaaaacggagctggtacaggttgaacagtttacccacccctatcatctgttattgcacacggaggagcttcagttgacctagctattttttcacttcacttagcgggtatttcctcaattttaggagcagtaaatttcattacaacagtaattaatatacgatcaacaggaatcacctttgatcgaat-acctctattcgtttgagcagttgtattaacagctttattacttttattatcattaccagtttt-agca-ggggctattactatactactaacagaccgaaacttaaatactt-ccttttttgaccctgccggaggag---gagatcctattctt------taccaacatttattt
>GBMNE30534-21/1-658 [Species: Bactrocera dorsalis] [Country: Papua New Guinea]
aactttatattttatcttc---ggagcctgagcaggaatagtaggaacat---ccctta-gaattttagtccgagctgaactcggtcacccaggagctttaatcggtgacgatcaaatttataatgtaattgtaacagctcatgctttcgtaataattttctttatagttataccaattataattggtgga-tttggaaattgacttgttcctttaatattaggagctcct-gatatagcatttccac----gaatgaataatataagattttgattattacctccttcccttacattactattagtaagaagtatagtagaaaacggagctggtacaggttgaacagtttacccacccctatcatctgttattgcacacggaggagcttcagttgacctagctattttttcacttcacttagcgggtatttcctcaattttaggagcagtaaatttcattacaacagtaattaatatacgatcaacaggaatcacctttgatcgaat-acctctattcgtttgagcagttgtattaacagctttattacttttattatcattaccagtttt-agca-ggggctattactatactactaacagaccgaaacttaaatactt-ccttttttgaccctgccggaggag---gagatcctattctt------taccaacatttattt
>GBMNE30535-21/1-658 [Species: Bactrocera dorsalis] [Country: Papua New Guinea]
aactttatattttatcttc---ggagcctgagcaggaatagtaggaacat---ccctta-gaattttagtccgagctgaactcggtcacccaggagctttaatcggtgacgatcaaatttataatgtaattgtaacagctcatgctttcgtaataattttctttatagttataccaattataattggtgga-tttggaaattgacttgttcctttaatattaggagctcct-gatatagcatttccac----gaatgaataatataagattttgattattacctccttcccttacattactattagtaagaagtatagtagaaaacggagctggtacaggttgaacagtttacccacccctatcatctgttattgcacacggaggagcttcagttgacctagctattttttcacttcacttagcgggtatttcctcaattttaggagcagtaaatttcattacaacagtaattaatatacgatcaacaggaatcacctttgatcgaat-acctctattcgtttgagcagttgtattaacagctttattacttttattatcattaccagtttt-agca-ggggctattactatactactaacagaccgaaacttaaatactt-ccttttttgaccctgccggaggag---gagatcctattctt------taccaacatttattt
>GBAAW3094-24/1-658 [Species: Bactrocera dorsalis] [Country: Unrecoverable]
aactttatattttatcttc---ggagcctgagcaggaatagtaggaacat---ccctta-gaattttagtccgagctgaactcggtcacccaggagctttaatcggtgacgatcaaatttataatgtaattgtaacagctcatgctttcgtaataattttctttatagttataccaattataattggtgga-tttggaaattgacttgttcctttaatattaggagctccc-gatatagcatttccac----gaatgaataatataagattttgattattacctccttcccttacattactattagtaagaagtatagtagaaaacggagctggtacaggttgaacagtttacccacccctatcatctgttattgcacacggaggagcttcagttgacctagctattttttcacttcacttagcgggtatttcctcaattttaggagcagtaaatttcattacaacagtaattaatatacgatcaacaggaatcacctttgatcgaat-acctctattcgtttgagcagttgtattaacagctttattacttttattatcattaccagtttt-agca-ggggctattactatactactaacagaccgaaacttaaatactt-ccttttttgaccctgccggaggag---gagatcctattctt------taccaacatttattt
>GBCAA32303-24/1-658 [Species: Bactrocera dorsalis] [Country: Unrecoverable]
aactttatattttatcttc---ggagcctgagcaggaatagtaggaacat---ccctta-gaattttagtccgagctgaactcggtcacccaggagctttaatcggtgacgatcaaatttataatgtaattgtaacagctcatgctttcgtaataattttctttatagttataccaattataattggtgga-tttggaaattgacttgttcctttaatattaggagctccc-gatatagcatttccac----gaatgaataatataagattttgattattacctccttcccttacattactattagtaagaagtatagtagaaaacggagctggtacaggttgaacagtttacccacccctatcatctgttattgcacacggaggagcttcagttgacctagctattttttcacttcacttagcgggtatttcctcaattttaggagcagtaaatttcattacaacagtaattaatatacgatcaacaggaatcacctttgatcgaat-acctctattcgtttgagcagttgtattaacagctttattacttttattatcattaccagtttt-agca-ggggctattactatactactaacagaccgaaacttaaatactt-ccttttttgaccctgccggaggag---gagatcctattctt------taccaacatttattt
>GBCAA32492-24/1-658 [Species: Bactrocera dorsalis] [Country: Unrecoverable]
aactttatattttatcttc---ggagcctgagcaggaatagtaggaacat---ccctta-gaattttagtccgagctgaactcggtcacccaggagctttaatcggtgacgatcaaatttataatgtaattgtaacagctcatgctttcgtaataattttctttatagttataccaattataattggtgga-tttggaaattgacttgttcctttaatattaggagctccc-gatatagcatttccac----gaatgaataatataagattttgattattacctccttcccttacattactattagtaagaagtatagtagaaaacggagctggtacaggttgaacagtttacccacccctatcatctgttattgcacacggaggagcttcagttgacctagctattttttcacttcacttagcgggtatttcctcaattttaggagcagtaaatttcattacaacagtaattaatatacgatcaacaggaatcacctttgatcgaat-acctctattcgtttgagcagttgtattaacagctttattacttttattatcattaccagtttt-agca-ggggctattactatactactaacagaccgaaacttaaatactt-ccttttttgaccctgccggaggag---gagatcctattctt------taccaacatttattt
>GBCAA32850-24/1-658 [Species: Bactrocera dorsalis] [Country: Unrecoverable]
aactttatattttatcttc---ggagcctgagcaggaatagtaggaacat---ccctta-gaattttagtccgagctgaactcggtcacccaggagctttaatcggtgacgatcaaatttataatgtaattgtaacagctcatgctttcgtaataattttctttatagttataccaattataattggtgga-tttggaaattgacttgttcctttaatattaggagctccc-gatatagcatttccac----gaatgaataatataagattttgattattacctccttcccttacattactattagtaagaagtatagtagaaaacggagctggtacaggttgaacagtttacccacccctatcatctgttattgcacacggaggagcttcagttgacctagctattttttcacttcacttagcgggtatttcctcaattttaggagcagtaaatttcattacaacagtaattaatatacgatcaacaggaatcacctttgatcgaat-acctctattcgtttgagcagttgtattaacagctttattacttttattatcattaccagtttt-agca-ggggctattactatactactaacagaccgaaacttaaatactt-ccttttttgaccctgccggaggag---gagatcctattctt------taccaacatttattt
>GBCAA32881-24/1-658 [Species: Bactrocera dorsalis] [Country: Unrecoverable]
aactttatattttatcttc---ggagcctgagcaggaatagtaggaacat---ccctta-gaattttagtccgagctgaactcggtcacccaggagctttaatcggtgacgatcaaatttataatgtaattgtaacagctcatgctttcgtaataattttctttatagttataccaattataattggtgga-tttggaaattgacttgttcctttaatattaggagctccc-gatatagcatttccac----gaatgaataatataagattttgattattacctccttcccttacattactattagtaagaagtatagtagaaaacggagctggtacaggttgaacagtttacccacccctatcatctgttattgcacacggaggagcttcagttgacctagctattttttcacttcacttagcgggtatttcctcaattttaggagcagtaaatttcattacaacagtaattaatatacgatcaacaggaatcacctttgatcgaat-acctctattcgtttgagcagttgtattaacagctttattacttttattatcattaccagtttt-agca-ggggctattactatactactaacagaccgaaacttaaatactt-ccttttttgaccctgccggaggag---gagatcctattctt------taccaacatttattt
>GBCAA33025-24/1-658 [Species: Bactrocera dorsalis] [Country: Unrecoverable]
aactttatattttatcttc---ggagcctgagcaggaatagtaggaacat---ccctta-gaattttagtccgagctgaactcggtcacccaggagctttaatcggtgacgatcaaatttataatgtaattgtaacagctcatgctttcgtaataattttctttatagttataccaattataattggtgga-tttggaaattgacttgttcctttaatattaggagctccc-gatatagcatttccac----gaatgaataatataagattttgattattacctccttcccttacattactattagtaagaagtatagtagaaaacggagctggtacaggttgaacagtttacccacccctatcatctgttattgcacacggaggagcttcagttgacctagctattttttcacttcacttagcgggtatttcctcaattttaggagcagtaaatttcattacaacagtaattaatatacgatcaacaggaatcacctttgatcgaat-acctctattcgtttgagcagttgtattaacagctttattacttttattatcattaccagtttt-agca-ggggctattactatactactaacagaccgaaacttaaatactt-ccttttttgaccctgccggaggag---gagatcctattctt------taccaacatttattt
>GBAAW3100-24/1-658 [Species: Bactrocera dorsalis] [Country: Unrecoverable]
aactttatattttatcttc---ggagcctgagcaggaatagtaggaacat---ccctta-gaattttagtccgagctgaactcggtcacccaggagctttaatcggtgacgatcaaatttataatgtaattgtaacagctcatgctttcgtaataattttctttatagttataccaattataattggtgga-tttggaaattgacttgttcctttaatattaggagctccc-gatatagcatttccac----gaatgaataatataagattttgattattacctccttcccttacattactattagtaagaagtatagtagaaaacggagctggtacaggttgaacagtttacccacccctatcatctgttattgcacacggaggagcttcagttgacttagctattttttcacttcacttagcgggtatttcctcaattttaggagcagtaaatttcattacaacagtaattaatatacgatcaacaggaatcacctttgatcgaat-acctctattcgtttgagcagttgtattaacagctttattacttttattatcattaccagtttt-agca-ggggctattactatactactaacagaccgaaacttaaatactt-ccttttttgaccctgccggaggag---gagatcctattctt------taccaacatttattt
>GBAAW3210-24/1-658 [Species: Bactrocera dorsalis] [Country: Unrecoverable]
aactttatattttatcttc---ggagcctgagcaggaatagtaggaacat---ccctta-gaattttagtccgagctgaactcggtcacccaggagctttaatcggtgacgatcaaatttataatgtaattgtaacagctcatgctttcgtaataattttctttatagttataccaattataattggtgga-tttggaaattgacttgttcctttaatattaggagctccc-gatatagcatttccac----gaatgaataatataagattttgattattacctccttcccttacattactattagtaagaagtatagtagaaaacggagctggtacaggttgaacagtttacccacccctatcatctgttattgcacacggaggagcttcagttgacctagctattttttcacttcacttagcgggtatttcctcaattttaggagcagtaaatttcattacaacagtaattaatatacgatcaacaggaatcacctttgatcgaat-acctctattcgtttgagcagttgtattaacagctttattacttttattatcattaccagtttt-agca-ggggctattactatactactaacagaccgaaacttaaatacct-ccttttttgaccctgccggaggag---gagatcctattctt------taccaacatttattt
>GBAAW3240-24/1-658 [Species: Bactrocera dorsalis] [Country: Unrecoverable]
aactttatattttatcttc---ggagcctgagcaggaatagtaggaacat---ccctta-gaattttagtccgagctgaactcggtcacccaggagctttaatcggtgacgatcaaatttataatgtaattgtaacagctcatgctttcgtaataattttctttatagttataccaattataattggtgga-tttggaaattgacttgttcctttaatattaggagctccc-gatatagcatttccac----gaatgaataatataagattttgattattacctccttcccttacattactattagtaagaagtatagtagaaaacggagctggtacaggttgaacagtttacccacccctatcatctgttattgcacacggaggagcttcagttgacctagctattttttcacttcacttagcgggtatttcctcaattttaggagcagtaaatttcattacaacagtaattaatatacgatcaacaggaatcacttttgatcgaat-acctctattcgtttgagcagttgtattaacagctttattacttttattatcattaccagtttt-agca-ggggctattactatactactaacagaccgaaacttaaatactt-ccttttttgaccctgccggaggag---gagatcctattctt------taccaacatttattt
>GBMNE30536-21/1-658 [Species: Bactrocera dorsalis] [Country: Papua New Guinea]
aactttatattttatcttc---ggagcctgagcaggaatagtaggaacat---ccctta-gaattttagtccgagctgaactcggtcacccaggagctttaatcggtgacgatcaaatttataatgtaattgtaacagctcatgctttcgtaataattttctttatagttataccaattataattggtgga-tttggaaattgacttgttcctttaatattaggagctccc-gatatagcatttccac----gaatgaataatataagattttgattattacctccttcccttacattactattagtaagaagtatagtagaaaacggagctggtacaggttgaacagtttacccacccctatcatctgttattgcacacggaggagcttcagttgacctagctattttttcacttcacttagcgggtatttcctcaattttaggagcagtaaatttcattacaacagtaattaatatacgatcaacaggaatcacttttgatcgaat-acctctattcgtttgagcagttgtattaacagctttattacttttattatcattaccagtttt-agca-ggggctattactatactactaacagaccgaaacttaaatactt-ccttttttgaccctgccggaggag---gagatcctattctt------taccaacatttattt
>GBAAW3257-24/1-658 [Species: Bactrocera dorsalis] [Country: Unrecoverable]
aactttatattttatcttc---ggagcctgagcaggaatagtaggaacat---ccctta-gaattttagtccgagctgaactcggtcacccaggagctttaatcggtgacgatcaaatttataatgtaattgtaacagctcatgctttcgtaataattttctttatagttataccaattataattggtgga-tttggaaattgacttgttcctttaatattaggagccccc-gatatagcatttccac----gaatgaataatataagattttgattattacctccttcccttacattactattagtaagaagtatagtagaaaacggagctggtacaggttgaacagtttacccacccctatcatctgttattgcacacggaggagcttcagttgacctagctattttttcacttcacttagcgggtatttcctcaattttaggagcagtaaatttcattacaacagtaattaatatacgatcaacaggaatcacctttgatcgaat-acctctattcgtttgagcagttgtattaacagctttattacttttattatcattaccagtttt-agca-ggggctattactatactactaacagaccgaaacttaaatactt-ccttttttgaccctgccggaggag---gagatcctattctt------taccaacatttattt
>GBCAA32394-24/1-658 [Species: Bactrocera dorsalis] [Country: Unrecoverable]
aactttatattttatcttc---ggagcctgagcaggaatagtaggaacat---ccctta-gaattttagtccgagctgaactcggtcacccaggagctttaatcggtgacgatcaaatttataatgtaattgtaacagctcatgctttcgtaataattttctttatagttataccaattataattggtgga-tttggaaattgacttgttcctttaatattaggagctccc-gatatagcatttccac----gaatgaataatataagattttgattattacctccttcccttacattactattagtaagaagtatagtagaaaacggagctggtacaggttgaacagtttacccacccctatcatctgttattgcacacggaggagcttcagttgacctagctattttttcacttcacttagcgggtatttcctcaattttaggagcagtaaatttcattacaacagtaattaatatacgatcaacaggaattacctttgatcgaat-acctctattcgtttgagcagttgtattaacagctttattacttttattatcattaccagtttt-agca-ggggctattactatactactaacagaccgaaacttaaatactt-ccttttttgaccctgccggaggag---gagatcctattctt------taccaacatttattt
>GBCAA32528-24/1-658 [Species: Bactrocera dorsalis] [Country: Unrecoverable]
aactttatattttatcttc---ggagcctgagcaggaatagtaggaacat---ccctta-gaattttagtccgagctgaactcggtcacccaggagctttaatcggtgacgatcaaatttataatgtaattgtaacagctcatgctttcgtaataattttctttatagttataccaattataattggtgga-tttggaaattgacttgttcctttaatattaggagctccc-gatatagcatttccac----gaatgaataatataagattttgattattacctccttcccttacattattattagtaagaagtatagtagaaaacggagctggtacaggttgaacagtttacccacccctatcatctgttattgcacacggaggagcttcagttgacctagctattttttcacttcacttagcgggtatttcctcaattttaggagcagtaaatttcattacaacagtaattaatatacgatcaacaggaatcacctttgatcgaat-acctctattcgtttgagcagttgtattaacagctttattacttttattatcattaccagtttt-agca-ggggctattactatactactaacagaccgaaacttaaatactt-ccttttttgaccctgccggaggag---gagatcctattctt------taccaacatttattt
>GBAAW3015-24/1-658 [Species: Bactrocera dorsalis] [Country: Unrecoverable]
aactttatattttatcttc---ggagcctgagcaggaatagtaggaacat---ccctta-gaattttagtccgagctgaactcggtcacccaggagctttaatcggtgacgatcaaatttataatgtaattgtaacagctcatgctttcgtaataattttctttatagttataccaattataattggtgga-tttggaaattgacttgttcctttaatattaggagctccc-gatatagcatttccac----gaatgaataatataagattttgattattacctccttcccttacattactattagtaagaagtatagtagaaaacggagctggtacaggttgaacagtttacccacccctatcatctgttattgcacacggaggagcttcagttgacctagctattttttcacttcacttagcgggtatttcctcaattttaggggcagtaaatttcattacaacagtaattaatatacgatcgacaggaatcacctttgatcgaat-acctctattcgtttgagcagttgtattaacagctttattacttttattatcattaccagtttt-agca-ggggctattactatactactaacagaccgaaacttaaatactt-ccttttttgaccctgccggaggag---gagaccctattctt------taccaacatttattt
>GBCAA32680-24/1-658 [Species: Bactrocera dorsalis] [Country: Unrecoverable]
aactttatattttatcttc---ggagcctgagcaggaatagtaggaacat---ccctta-gaattttagtccgagctgaactcggtcacccaggagctttaatcggtgacgatcaaatttataatgtaattgtaacagctcatgctttcgtaataattttctttatagttataccaattataattggtgga-tttggaaattgacttgttcctttaatattaggagctccc-gatatagcatttccac----gaatgaataatataagattttgattattacctccttcccttacattactattagtaagaagtatagtagaaaacggagctggtacaggttgaacagtttacccacccctatcatctgttattgcacacggaggagcttcagttgacctagctattttttcacttcacttagcgggtatttcctcaattttaggggcagtaaatttcattacaacagtaattaatatacgatcgacaggaatcacctttgatcgaat-acctctattcgtttgagcagttgtattaacagctttattacttttattatcattaccagtttt-agca-ggggctattactatactactaacagaccgaaacttaaatactt-ccttttttgaccctgccggaggag---gagatcctattctt------taccaacatttattt
>GBCAA32762-24/1-658 [Species: Bactrocera dorsalis] [Country: Unrecoverable]
aactttatattttatcttc---ggagcctgagcaggaatagtaggaacat---ccctta-gaattttagtccgagctgaactcggtcacccaggagctttaatcggtgacgatcaaatttataatgtaattgtaacagctcatgctttcgtaataattttctttatagttataccaattataattggtgga-tttggaaattgacttgttcctttaatattaggagctccc-gatatagcatttccac----gaatgaataatataagattttgattattacctccttcccttacattactattagtaagaagtatagtagaaaacggagctggtacaggttgaacagtttacccacccctatcatctgttattgcacacggaggagcttcagttgacctagctattttttcacttcacttagcgggtatttcctcaattttaggggcagtaaatttcattacaacagtaattaatatacgatcgacaggaatcacctttgatcgaat-acctctattcgtttgagcagttgtattaacagctttattacttttattatcattaccagtttt-agca-ggggctattactatactactaacagaccgaaacttaaatactt-ccttttttgaccctgccggaggag---gagatcctattctt------taccaacatttattt
>GBCAA33091-24/1-658 [Species: Bactrocera dorsalis] [Country: Unrecoverable]
aactttatattttatcttc---ggagcctgagcaggaatagtaggaacat---ccctta-gaattttagtccgagctgaactcggtcacccaggagctttaatcggtgacgatcaaatttataatgtaattgtaacagctcatgctttcgtaataattttctttatagttataccaattataattggtgga-tttggaaattgacttgttcctttaatattaggagctccc-gatatagcatttccac----gaatgaataatataagattttgattattacctccttcccttacattactattagtaagaagtatagtagaaaacggagctggtacaggttgaacagtttacccacccctatcatctgttattgcacacggaggagcttcagttgacctagctattttttcacttcacttagcgggtatttcctcaattttaggggcagtaaatttcattacaacagtaattaatatacgatcgacaggaatcacctttgatcgaat-acctctattcgtttgagcagttgtattaacagctttattacttttattatcattaccagtttt-agca-ggggctattactatactactaacagaccgaaacttaaatactt-ccttttttgaccctgccggaggag---gagatcctattctt------taccaacatttattt
>GBDPT068-13/1-658 [Species: Bactrocera dorsalis] [Country: China]
aactttatattttatcttc---ggagcctgagcaggaatagtaggaacat---ccctta-gaattttagtccgagctgaactcggtcacccaggagctttaatcggtgacgatcaaatttataatgtaattgtaacagctcatgctttcgtaataattttctttatagttataccaattataattggtgga-tttggaaattgacttgttcctttaatattaggagctccc-gatatagcatttccac----gaatgaataatataagattttgattattacctccttcccttacattactattagtaagaagtatagtagaaaacggagctggtacaggttgaacagtttacccacccctatcatctgttattgcacacggaggagcttcagttgacctagctattttttcacttcacttagcgggtatttcctcaattttaggggcagtaaatttcattacaacagtaattaatatacgatcgacaggaatcacctttgatcgaat-acctctattcgtttgagcagttgtattaacagctttattacttttattatcattaccagtttt-agca-ggggctattactatactactaacagaccgaaacttaaatactt-ccttttttgaccctgccggaggag---gagatcctattctt------taccaacatttattt
>GBAAW3071-24/1-658 [Species: Bactrocera dorsalis] [Country: Unrecoverable]
aactttatattttatcttc---ggagcctgagcaggaatagtaggaacat---ccctta-gaattttagtccgagctgaactcggtcacccaggagctttaatcggtgacgatcaaatttataatgtaattgtaacagctcatgctttcgtaataattttctttatagttataccaattataattggtgga-tttggaaattgacttgttcctttaatattaggagccccc-gatatagcatttccac----gaatgaataatataagattttgattattacctccttcccttacattactattagtaagaagtatagtagaaaacggagctggtacaggttgaacagtttacccacccctatcatctgttattgcacacggaggagcttcagttgacctagctattttttcacttcacttagcgggtatttcctcaattttaggggcagtaaatttcattacaacagtaattaatatacgatcgacaggaatcacctttgatcgaat-acctctattcgtttgagcagttgtattaacagctttattacttttattatcattaccagtttt-agca-ggggctattactatactactaacagaccgaaacttaaatactt-ccttttttgaccctgccggaggag---gagatcctattctt------taccaacatttattt
>GBCAA32292-24/1-658 [Species: Bactrocera dorsalis] [Country: Unrecoverable]
aactttatattttatcttc---ggagcctgagcaggaatagtaggaacat---ccctta-gaattttagtccgagctgaactcggtcacccaggagccttaatcggtgacgatcaaatttataatgtaattgtaacagctcatgctttcgtaataattttctttatagttataccaattataattggtgga-tttggaaattgacttgttcctttaatattaggagctccc-gatatagcatttccac----gaatgaataatataagattttgattattacctccttcccttacattactattagtaagaagtatagtagaaaacggagctggtacaggttgaacagtttacccacccctatcatctgttattgcacacggaggagcttcagttgacctagctattttttcacttcacttagcgggtatttcctcaattttaggggcagtaaatttcattacaacagtaattaatatacgatcgacaggaatcacctttgatcgaat-acctctattcgtttgagcagttgtattaacagctttattacttttattatcattaccagtttt-agca-ggggctattactatactactaacagaccgaaacttaaatactt-ccttttttgaccctgccggaggag---gagatcctattctt------taccaacatttattt
>GBDPT070-13/1-658 [Species: Bactrocera dorsalis] [Country: China]
aactttatattttatcttt---ggagcctgagcaggaatagtaggaacat---ccctta-gaattttagtccgagctgaactcggtcacccaggagctttaatcggtgacgatcaaatttataatgtaattgtaacagctcatgctttcgtaataattttctttatagttataccaattataattggtgga-tttggaaattgacttgttcctttaatattaggagctccc-gatatagcatttccac----gaatgaataatataagattttgattattacctccttcccttacattactattagtaagaagtatagtagaaaacggagctggtacaggttgaacagtttacccacccctatcatctgttattgcacacggaggagcttcagttgacctagctattttttcacttcacttagcgggtatttcctcaattttaggggcagtaaatttcattacaacagtaattaatatacgatcgacaggaatcacctttgatcgaat-acctctattcgtttgagcagttgtattaacagctttattacttttattatcattaccagtttt-agca-ggggctattactatactactaacagaccgaaacttaaatactt-ccttttttgaccctgccggaggag---gagatcctattctt------taccaacatttattt
>GBAAW3120-24/1-658 [Species: Bactrocera dorsalis] [Country: Unrecoverable]
aactttatattttatcttc---ggagcctgagcaggaatagtgggaacat---ccctta-gaattttagtccgagctgaactcggtcacccaggagctttaatcggtgacgatcaaatttataatgtaattgtaacagctcatgctttcgtaataattttctttatagttataccaattataattggtgga-tttggaaattgacttgttcctttaatattaggggctccc-gatatagcatttccac----gaatgaataatataagattttgattattacctccttcccttacattactattagtaagaagtatagtagaaaacggagctggtacaggttgaacagtttacccacccctatcatctgttattgcacacggaggagcttcagttgacctagctattttttcacttcacttagcgggtatttcctcaattttaggagcagtaaatttcattacaacagtaattaatatacgatcgacaggaatcacctttgatcgaat-acctctattcgtttgagcagttgtattaacagctttattacttttattatcattaccagtttt-agca-ggggctattactatactactaacagaccgaaacttaaatactt-ccttttttgaccctgccggaggag---gagatcccattctt------taccaacatttattt
>GBCAA32636-24/1-658 [Species: Bactrocera dorsalis] [Country: Unrecoverable]
aactttatattttatcttc---ggagcctgagcaggaatagtaggaacat---ccctta-gaattttagtccgagctgaactcggtcacccaggagctttaatcggtgacgatcaaatttataatgtaattgtaacagctcatgctttcgtaataattttctttatagttataccaattataattggtgga-tttggaaattgacttgttcctttaatattaggggctccc-gatatagcatttccac----gaatgaataatataagattttgattattacctccttcccttacattactattagtaagaagtatagtagaaaacggagctggtacaggttgaacagtttacccacccctatcatctgttattgcacacggaggagcttcagttgacctagctattttttcacttcacttagcgggtatttcctcaattttaggagcagtaaatttcattacaacagtaattaatatacgatcgacaggaatcacctttgatcgaat-acctctattcgtttgagcagttgtattaacagctttattacttttattatcattaccagtttt-agca-ggggctattactatactactaacagaccgaaacttaaatactt-ccttttttgaccctgccggaggag---gagatcccattctt------taccaacatttattt
>GBCAA32432-24/1-658 [Species: Bactrocera dorsalis] [Country: Unrecoverable]
aactttatattttatcttc---ggagcctgagcaggaatagtaggaacat---ccctta-gaattttagtccgagctgaactcggtcacccaggagctttaatcggtgacgatcaaatttataatgtaattgtaacagctcatgctttcgtaataattttctttatagttataccaattataattggtgga-tttggaaattggcttgttcctttaatattaggggctccc-gatatagcatttccac----gaatgaataatataagattttgattattacctccttcccttacattactattagtaagaagtatagtagaaaacggagctggtacaggttgaacagtttacccacccctatcatctgttattgcacacggaggagcttcagttgacctagctattttttcacttcacttagcaggtatttcctcaattttaggagcagtaaatttcattacaacagtaattaatatacgatcgacaggaatcacctttgatcgaat-acctctattcgtttgagcagttgtattaacagctttattacttttattatcattaccagtttt-agca-ggggctattactatactactaacagaccgaaacttaaatactt-ccttttttgaccctgccggaggag---gagatcccattctt------taccaacatttattt
>GBCAA32685-24/1-658 [Species: Bactrocera dorsalis] [Country: Unrecoverable]
aactttatattttatcttc---ggagcctgagcaggaatagtaggaacat---ccctta-gaattttagtccgagctgaactcggtcacccaggagctttaatcggtgacgatcaaatttataatgtaattgtaacagctcatgctttcgtaataattttctttatagttataccaattataattggtgga-tttggaaattgacttgttcctttaatattaggggctccc-gatatagcatttccac----gaatgaataatataagattttgattattacctccttcccttacattactattagtaagaagtatagtagaaaacggagctggtacaggttgaacagtttacccacccctatcatctgttattgcacacggaggagcttcagttgacctagctattttttcacttcacttagcaggtatttcctcaattttaggagcagtaaatttcattacaacagtaattaatatacgatcgacaggaatcacctttgatcgaat-acctctattcgtttgagcagttgtattaacagctttattacttttattatcattaccagtttt-agca-ggggctattactatactactaacagaccgaaacttaaatactt-ccttttttgaccctgccggaggag---gagatcccattctt------taccaacatttattt
>KHCTE058-12/1-658 [Species: Bactrocera dorsalis] [Country: Thailand]
aactttatattttatcttc---ggagcctgagcaggaatagtaggaacat---ccctta-gaattttagtccgagctgaactcggtcacccaggagctttaatcggtgacgatcaaatttataatgtaattgtaacagctcatgctttcgtaataattttctttatagttataccaattataattggtgga-tttggaaattgacttgttcctttaatattaggggctccc-gatatagcatttccac----gaatgaataatataagattttgattattacctccttcccttacattactattagtaagaagtatagtagaaaacggagctggtacaggttgaacagtttacccacccctatcatctgttattgcacacggaggagcttcagttgacctagctattttttcacttcacttagcaggtatttcctcaattttaggagcagtaaatttcattacaacagtaattaatatacgatcgacaggaatcacctttgatcgaat-acctctattcgtttgagcagttgtattaacagctttattacttttattatcattaccagtttt-agca-ggggctattactatactactaacagaccgaaacttaaatactt-ccttttttgaccctgccggaggag---gagatcccattctt------taccaacatttattt
>GBAAW2907-24/1-658 [Species: Bactrocera dorsalis] [Country: Unrecoverable]
aactttatattttatcttc---ggagcctgagcaggaatagtaggaacat---ccctta-gaattttagtccgagctgaactcggtcacccaggagctttaatcggtgacgatcaaatttataatgtaattgtaacagctcatgctttcgtaataattttctttatagttataccaattataattggtgga-tttggaaattgacttgttcctttaatattaggagctccc-gatatagcattcccac----gaatgaataatataagattttgattattacctccttcccttacattactattagtaagaagtatagtagaaaacggagctggtacaggttgaacagtttacccacccctatcatctgttattgcacacggaggagcttcagttgacctagctattttttcacttcacttagcgggtatttcctcaattttaggagcagtaaatttcattacaacagtaattaatatacgatcgacaggaatcacctttgatcgaat-acctctattcgtttgagcagttgtattaacagctttattacttttattatcattaccagtttt-agca-ggggctattactatattactaacagaccgaaacttaaatactt-ccttttttgaccctgccggaggag---gagaccctattctt------taccaacatttattt
>GBAAW3013-24/1-658 [Species: Bactrocera dorsalis] [Country: Unrecoverable]
aactttatattttatcttc---ggagcctgagcaggaatagtaggaacat---ccctta-gaattttagtccgagctgaactcggtcacccaggagctttaatcggtgacgatcaaatttataatgtaattgtaacagctcatgctttcgtaataattttctttatagttataccaattataattggtgga-tttggaaattgacttgttcctttaatattaggagctccc-gatatagcatttccac----gaatgaataatataagattttgattattacctccttcccttacattactattagtaagaagtatagtagaaaacggagctggtacaggttgaacagtttacccacccctatcatctgttattgcacacggaggagcttcagttgacctagctattttttcacttcacttagcgggtatttcctcaattttaggagcagtaaatttcattacaacagtaattaatatacgatcgacaggaatcacctttgatcgaat-acctctattcgtttgagcagttgtattaacagctttattacttttattatcattaccagtttt-agca-ggggctattactatattactaacagaccgaaacttaaatactt-ccttttttgaccctgccggaggag---gagaccctattctt------taccaacatttattt
>GBAAW3211-24/1-658 [Species: Bactrocera dorsalis] [Country: Unrecoverable]
aactttatattttatcttc---ggagcctgagcaggaatagtaggaacat---ccctta-gaattttagtccgagctgaactcggtcacccaggagctttaatcggtgacgatcaaatttataatgtaattgtaacagctcatgctttcgtaataattttctttatagttataccaattataattggtgga-tttggaaattgacttgttcctttaatattaggagctccc-gatatagcatttccac----gaatgaataatataagattttgattattacctccttcccttacattactattagtaagaagtatagtagaaaacggagctggtacaggttgaacagtttacccacccctatcatctgttattgcacacggaggagcttcagttgacctagctattttttcacttcacttagcgggtatttcctcaattttaggagcagtaaatttcattacaacagtaattaatatacgatcgacaggaatcacctttgatcgaat-acctctattcgtttgagcagttgtattaacagctttattacttttattatcattaccagtttt-agca-ggggctattactatattactaacagaccgaaacttaaatactt-ccttttttgaccctgccggaggag---gagaccctattctt------taccaacatttattt
>GBCAA32460-24/1-658 [Species: Bactrocera dorsalis] [Country: Unrecoverable]
aactttatattttatcttc---ggagcctgagcaggaatagtaggaacat---ccctta-gaattttagtccgagctgaactcggtcacccaggagctttaatcggtgacgatcaaatttataatgtaattgtaacagctcatgctttcgtaataattttctttatagttataccaattataattggtgga-tttggaaattgacttgttcctttaatattaggagctccc-gatatagcatttccac----gaatgaataatataagattttgattattacctccttcccttacattactattagtaagaagtatagtagaaaacggagctggtacaggttgaacagtttacccacccctatcatctgttattgcacacggaggagcttcagttgacctagctattttttcacttcacttagcgggtatttcctcaattttaggagcagtaaatttcattacaacagtaattaatatacgatcgacaggaatcacctttgatcgaat-acctctattcgtttgagcagttgtattaacagctttattacttttattatcattaccagtttt-agca-ggggctattactatattactaacagaccgaaacttaaatactt-ccttttttgaccctgccggaggag---gagaccctattctt------taccaacatttattt
>GBCAA32784-24/1-658 [Species: Bactrocera dorsalis] [Country: Unrecoverable]
aactttatattttatcttc---ggagcctgagcaggaatagtaggaacat---ccctta-gaattttagtccgagctgaactcggtcacccaggagctttaatcggtgacgatcaaatttataatgtaattgtaacagctcatgctttcgtaataattttctttatagttataccaattataattggtgga-tttggaaattgacttgttcctttaatattaggagctccc-gatatagcatttccac----gaatgaataatataagattttgattattacctccttcccttacattactattagtaagaagtatagtagaaaacggagctggtacaggttgaacagtttacccacccctatcatctgttattgcacacggaggagcttcagttgacctagctattttttcacttcacttagcgggtatttcctcaattttaggagcagtaaatttcattacaacagtaattaatatacgatcgacaggaatcacctttgatcgaat-acctctattcgtttgagcagttgtattaacagctttattacttttattatcattaccagtttt-agca-ggggctattactatattactaacagaccgaaacttaaatactt-ccttttttgaccctgccggaggag---gagaccctattctt------taccaacatttattt
>GBCAA32788-24/1-658 [Species: Bactrocera dorsalis] [Country: Unrecoverable]
aactttatattttatcttc---ggagcctgagcaggaatagtaggaacat---ccctta-gaattttagtccgagctgaactcggtcacccaggagctttaatcggtgacgatcaaatttataatgtaattgtaacagctcatgctttcgtaataattttctttatagttataccaattataattggtgga-tttggaaattgacttgttcctttaatattaggagctccc-gatatagcatttccac----gaatgaataatataagattttgattattacctccttcccttacattactattagtaagaagtatagtagaaaacggagctggtacaggttgaacagtttacccacccctatcatctgttattgcacacggaggagcttcagttgacctagctattttttcacttcacttagcgggtatttcctcaattttaggagcagtaaatttcattacaacagtaattaatatacgatcgacaggaatcacctttgatcgaat-acctctattcgtttgagcagttgtattaacagctttattacttttattatcattaccagtttt-agca-ggggctattactatattactaacagaccgaaacttaaatactt-ccttttttgaccctgccggaggag---gagaccctattctt------taccaacatttattt
>GBCAA32996-24/1-658 [Species: Bactrocera dorsalis] [Country: Unrecoverable]
aactttatattttatcttc---ggagcctgagcaggaatagtaggaacat---ccctta-gaattttagtccgagctgaactcggtcacccaggagctttaatcggtgacgatcaaatttataatgtaattgtaacagctcatgctttcgtaataattttctttatagttataccaattataattggtgga-tttggaaattgacttgttcctttaatattaggagctccc-gatatagcatttccac----gaatgaataatataagattttgattattacctccttcccttacattactattagtaagaagtatagtagaaaacggagctggtacaggttgaacagtttacccacccctatcatctgttattgcacacggaggagcttcagttgacctagctattttttcacttcacttagcgggtatttcctcaattttaggagcagtaaatttcattacaacagtaattaatatacgatcgacaggaatcacctttgatcgaat-acctctattcgtttgagcagttgtattaacagctttattacttttattatcattaccagtttt-agca-ggggctattactatattactaacagaccgaaacttaaatactt-ccttttttgaccctgccggaggag---gagaccctattctt------taccaacatttattt
>GBCAA33067-24/1-658 [Species: Bactrocera dorsalis] [Country: Unrecoverable]
aactttatattttatcttc---ggagcctgagcaggaatagtaggaacat---ccctta-gaattttagtccgagctgaactcggtcacccaggagctttaatcggtgacgatcaaatttataatgtaattgtaacagctcatgctttcgtaataattttctttatagttataccaattataattggtgga-tttggaaattgacttgttcctttaatattaggagctccc-gatatagcatttccac----gaatgaataatataagattttgattattacctccttcccttacattactattagtaagaagtatagtagaaaacggagctggtacaggttgaacagtttacccacccctatcatctgttattgcacacggaggagcttcagttgacctagctattttttcacttcacttagcgggtatttcctcaattttaggagcagtaaatttcattacaacagtaattaatatacgatcgacaggaatcacctttgatcgaat-acctctattcgtttgagcagttgtattaacagctttattacttttattatcattaccagtttt-agca-ggggctattactatattactaacagaccgaaacttaaatactt-ccttttttgaccctgccggaggag---gagaccctattctt------taccaacatttattt
>GBCAA33070-24/1-658 [Species: Bactrocera dorsalis] [Country: Unrecoverable]
aactttatattttatcttc---ggagcctgagcaggaatagtaggaacat---ccctta-gaattttagtccgagctgaactcggtcacccaggagctttaatcggtgacgatcaaatttataatgtaattgtaacagctcatgctttcgtaataattttctttatagttataccaattataattggtgga-tttggaaattgacttgttcctttaatattaggagctccc-gatatagcatttccac----gaatgaataatataagattttgattattacctccttcccttacattactattagtaagaagtatagtagaaaacggagctggtacaggttgaacagtttacccacccctatcatctgttattgcacacggaggagcttcagttgacctagctattttttcacttcacttagcgggtatttcctcaattttaggagcagtaaatttcattacaacagtaattaatatacgatcgacaggaatcacctttgatcgaat-acctctattcgtttgagcagttgtattaacagctttattacttttattatcattaccagtttt-agca-ggggctattactatattactaacagaccgaaacttaaatactt-ccttttttgaccctgccggaggag---gagaccctattctt------taccaacatttattt
>GBCAA33087-24/1-658 [Species: Bactrocera dorsalis] [Country: Unrecoverable]
aactttatattttatcttc---ggagcctgagcaggaatagtaggaacat---ccctta-gaattttagtccgagctgaactcggtcacccaggagctttaatcggtgacgatcaaatttataatgtaattgtaacagctcatgctttcgtaataattttctttatagttataccaattataattggtgga-tttggaaattgacttgttcctttaatattaggagctccc-gatatagcatttccac----gaatgaataatataagattttgattattacctccttcccttacattactattagtaagaagtatagtagaaaacggagctggtacaggttgaacagtttacccacccctatcatctgttattgcacacggaggagcttcagttgacctagctattttttcacttcacttagcgggtatttcctcaattttaggagcagtaaatttcattacaacagtaattaatatacgatcgacaggaatcacctttgatcgaat-acctctattcgtttgagcagttgtattaacagctttattacttttattatcattaccagtttt-agca-ggggctattactatattactaacagaccgaaacttaaatactt-ccttttttgaccctgccggaggag---gagaccctattctt------taccaacatttattt
>GBAAW2911-24/1-658 [Species: Bactrocera dorsalis] [Country: Unrecoverable]
aactttatattttatcttc---ggagcctgagcaggaatagtaggaacat---ccctta-gaattttagtccgagctgaactcggtcacccaggagctttaatcggtgacgatcaaatttataatgtaattgtaacagctcatgctttcgtaataattttctttatagttataccaattataattggtgga-tttggaaattgacttgttcctttaatattaggagctcct-gatatagcatttccac----gaatgaataatataagattttgattattacctccttcccttacattactattagtaagaagtatagtagaaaacggagctggtacaggttgaacagtttacccacccctatcatctgttattgcacacggaggagcttcagttgacctagctattttttcacttcacttagcgggtatttcctcaattttaggagcagtaaatttcattacaacagtaattaatatacgatcgacaggaatcacctttgatcgaat-acctctattcgtttgagcagttgtattaacagctttattacttttattatcattaccagtttt-agca-ggggctattactatattactaacagaccgaaacttaaatactt-ccttttttgaccctgccggaggag---gagaccctattctt------taccaacatttattt
>GBCAA32928-24/1-658 [Species: Bactrocera dorsalis] [Country: Unrecoverable]
aactttatattttatcttc---ggagcctgagcaggaatagtaggaacat---ccctta-gaattttagtccgagctgaactcggtcacccaggagctttaatcggtgacgatcaaatttataatgtaattgtaacagctcatgctttcgtaataattttctttatagttataccaattataattggtgga-tttggaaattgacttgttcctttaatattaggagctcct-gatatagcatttccac----gaatgaataatataagattttgattattacctccttcccttacattactattagtaagaagtatagtagaaaacggagctggtacaggttgaacagtttacccacccctatcatctgttattgcacacggaggagcttcagttgacctagctattttttcacttcacttagcgggtatttcctcaattttaggagcagtaaatttcattacaacagtaattaatatacgatcgacaggaatcacctttgatcgaat-acctctattcgtttgagcagttgtattaacagctttattacttttattatcattaccagtttt-agca-ggggctattactatattactaacagaccgaaacttaaatactt-ccttttttgaccctgccggaggag---gagaccctattctt------taccaacatttattt
>GBCAA32315-24/1-658 [Species: Bactrocera dorsalis] [Country: Unrecoverable]
aactttatattttatcttc---ggagcctgagcaggaatagtaggaacat---ccctta-gaattttagtccgagctgaactcggtcacccaggagctttaatcggtgacgatcaaatttataatgtaattgtaacagctcatgctttcgtaataattttctttatagttataccaattataattggtgga-tttggaaattgacttgttcctttaatattaggagctccc-gatatagcatttccac----gaatgaataatataagattttgattattacctccttcccttacattactattagtaagaagtatagtagaaaacggagctggtacaggttgaacagtttacccacccctatcatctgttattgcacacggaggagcttcagttgacctagctattttttcacttcacttagcgggtatttcctcaattttaggagcagtaaatttcattacaacagtaattaatatacgatcgacaggaattacctttgatcgaat-acctctattcgtttgagcagttgtattaacagctttattacttttattatcattaccagtttt-agca-ggggctattactatattactaacagaccgaaacttaaatactt-ccttttttgaccctgccggaggag---gagaccctattctt------taccaacatttattt
>GBCAA32476-24/1-658 [Species: Bactrocera dorsalis] [Country: Unrecoverable]
aactttatattttatcttc---ggagcctgagcaggaatagtagggacat---ccctta-gaattttagtccgagctgaactcggtcacccaggagctttaatcggtgacgatcaaatttataatgtaattgtaacagctcatgctttcgtaataattttctttatagttataccaattataattggtgga-tttggaaattgacttgttcctttaatattaggagctccc-gatatagcatttccac----gaatgaataatataagattttgattattacctccttcccttacattactattagtaagaagtatagtagaaaacggagctggtacaggttgaacagtttacccacccctatcatctgttattgcacacggaggagcttcagttgacctagctattttttcacttcacttagcgggtatttcctcaattttaggagcagtaaatttcattacaacagtaattaatatacgatcgacaggaatcacctttgatcgaat-acctctattcgtttgagcagttgtattaacagctttattacttttattatcattaccagtttt-agca-ggggctattactatattactaacagaccgaaacttaaatactt-ccttttttgaccctgccggaggag---gagaccctattctt------taccaacatttattt
>GBAAW2933-24/1-658 [Species: Bactrocera dorsalis] [Country: Unrecoverable]
aactttatattttatcttc---ggagcctgagcaggaatagtaggaacat---ccctta-gaattttagtccgagctgaactcggtcacccaggagctttaatcggtgacgatcaaatttataatgtaattgtaacagctcatgctttcgtaataattttctttatagttataccaattataattggtgga-tttggaaattgacttgttcctttaatattaggagctccc-gatatagcatttccac----gaatgaataatataagattttgattattacctccttcccttacattactattagtaagaagtatagtagaaaacggagctggtacaggttgaacagtttacccacccctatcatctgttattgcacacggaggagcttcagttgacctagctattttttcacttcacttagcaggtatttcctcaattttaggagcagtaaatttcattacaacagtaattaatatacgatcgacaggaatcacctttgatcgaat-acctctattcgtttgagcagttgtattaacagctttattacttttattatcattaccagtttt-agca-ggggctattactatattactaacagaccgaaacttaaatactt-ccttttttgaccctgccggagggg---gagatcctattctt------taccaacatttattt
>GBAAW3074-24/1-658 [Species: Bactrocera dorsalis] [Country: Unrecoverable]
aactttatattttatcttc---ggagcctgagcaggaatagtaggaacat---ccctta-gaattttagtccgagctgaactcggtcacccaggagctttaatcggtgacgatcaaatttataatgtaattgtaacagctcatgctttcgtaataattttctttatagttataccaattataattggtgga-tttggaaattgacttgttcctttaatattaggagctccc-gatatagcatttccac----gaatgaataatataagattttgattattacctccttcccttacattactattagtaagaagtatagtagaaaacggagctggtacaggttgaacagtttacccacccctatcatctgttattgcacacggaggagcttcagttgacctagctattttttcacttcacttagcaggtatttcctcaattttaggagcagtaaatttcattacaacagtaattaatatacgatcgacaggaatcacctttgatcgaat-acctctattcgtttgagcagttgtattaacagctttattacttttattatcattaccagtttt-agca-ggggctattactatattactaacagaccgaaacttaaatactt-ccttttttgaccctgccggagggg---gagatcctattctt------taccaacatttattt
>GBCAA32379-24/1-658 [Species: Bactrocera dorsalis] [Country: Unrecoverable]
aactttatattttatcttc---ggagcctgagcaggaatagtaggaacat---ccctta-gaattttagtccgagctgaactcggtcacccaggagctttaatcggtgacgatcaaatttataatgtaattgtaacagctcatgctttcgtaataattttctttatagttataccaattataattggtgga-tttggaaattgacttgttcctttaatattaggagctccc-gatatagcatttccac----gaatgaataatataagattttgattattacctccttcccttacattactattagtaagaagtatagtagaaaacggagctggtacaggttgaacagtttacccacccctatcatctgttattgcacacggaggagcttcagttgacctagctattttttcacttcacttagcaggtatttcctcaattttaggagcagtaaatttcatcacaacagtaattaatatacgatcgacaggaatcacctttgatcgaat-acctctattcgtttgagcagttgtattaacagctttattacttttattatcattaccagtttt-agca-ggggctattactatattactaacagaccgaaacttaaatactt-ccttttttgaccctgccggagggg---gagatcctattctt------taccaacatttattt
>GBCAA33150-24/1-658 [Species: Bactrocera dorsalis] [Country: Unrecoverable]
aactttatattttatcttc---ggagcctgagcaggaatagtgggaacat---ccctta-gaattttagtccgagctgaactcggtcacccaggagctttaatcggtgacgatcaaatttataatgtaattgtaacagctcatgctttcgtaataattttctttatagttataccaattataattggtgga-tttggaaattgacttgttcctttaatattaggagctccc-gatatagcatttccac----gaatgaataatataagattttgattattacctccttcccttacattactattagtaagaagtatagtagaaaacggagctggtacaggttgaacagtttacccacccctatcatctgttattgcacacggaggagcttcagttgacctagctattttttcacttcacttagcaggtatttcctcaattttaggagcagtaaatttcatcacaacagtaattaatatacgatcgacaggaatcacctttgatcgaat-acctctattcgtttgagcagttgtattaacagctttattacttttattatcattaccagtttt-agca-ggggctattactatattactaacagaccgaaacttaaatactt-ccttttttgaccctgccggagggg---gagatcctattctt------taccaacatttattt
>GBAAW3019-24/1-658 [Species: Bactrocera dorsalis] [Country: Unrecoverable]
aactttatattttatcttc---ggagcctgagcaggaatagtaggaacat---ccctta-gaattttagtccgagctgaactcggtcacccaggagctttaatcggtgacgatcaaatttataatgtaattgtaacagctcatgctttcgtaataattttctttatagttataccaattataattggtgga-tttggaaattgacttgttcctttaatattaggagctccc-gatatagcatttccac----gaatgaataatataagattttgattattacctccttcccttacattactattagtaagaagtatagtagaaaacggagctggtacaggttgaacagtttacccacccctatcatctgttattgcacacggaggagcttcagttgacctagctattttttcacttcacttagcaggtatttcctcaattttaggagcagtaaatttcattacaacagtaattaatatacgatcgacaggaatcacctttgatcgaat-acctctattcgtttgagcagttgtattaacagctttattacttttattatcattaccagtttt-agca-ggggctattactatattactaacagaccgaaacttaaatactt-ccttttttgaccctgccggaggag---gagaccctattctt------taccaacatttattt
>GBCAA32539-24/1-658 [Species: Bactrocera dorsalis] [Country: Unrecoverable]
aactttatattttatcttc---ggagcctgagcaggaatagtaggaacat---ccctta-gaattttagtccgagctgaactcggtcacccaggagctttaatcggtgacgatcaaatttataatgtaattgtaacagctcatgctttcgtaataattttctttatagttataccaattataattggtgga-tttggaaattgacttgttcctttaatattaggagctccc-gatatagcatttccac----gaatgaataatataagattttgattattacctccttcccttacattactattagtaagaagtatagtagaaaacggagctggtacaggttgaacagtttacccacccctatcatctgttattgcacacggaggagcttcagttgacctagctattttttcacttcacttagcaggtatttcctcaattttaggagcagtaaatttcatcacaacagtaattaatatacgatcgacaggaatcacctttgatcgaat-acctctattcgtttgagcagttgtattaacagctttattacttttattatcattaccagtttt-agca-ggggctattactatattactaacagaccgaaacttaaatactt-ccttttttgaccctgccggaggag---gagaccctattctt------taccaacatttattt
>GBCAA32810-24/1-658 [Species: Bactrocera dorsalis] [Country: Unrecoverable]
aactttatattttatcttc---ggagcctgagcaggaatagtaggaacat---ccctta-gaattttagtccgagctgaactcggtcacccaggagctttaatcggtgacgatcaaatttataatgtaattgtaacagctcatgctttcgtaataattttctttatagttataccaattataattggtgga-tttggaaattgacttgttcctttaatattaggagctccc-gatatagcatttccac----gaatgaataatataagattttgattattacctccttcccttacattactattagtaagaagtatagtagaaaacggagctggtacaggttgaacagtttacccacccctatcatctgttattgcacacggaggagcttcagttgacctagctattttttcacttcacttagcaggtatttcctcaattttaggagcagtaaatttcatcacaacagtaattaatatacgatcgacaggaatcacctttgatcgaat-acctctattcgtttgagcagttgtattaacagctttattacttttattatcattaccagtttt-agca-ggggctattactatattactaacagaccgaaacttaaatactt-ccttttttgaccctgccggaggag---gagaccctattctt------taccaacatttattt
>GBCAA32302-24/1-658 [Species: Bactrocera dorsalis] [Country: Unrecoverable]
aactttatattttatcttc---ggagcctgagcaggaatagtaggaacat---ccctta-gaattttagtccgagctgaactcggtcacccaggagctttaatcggtgacgatcaaatttataatgtaattgtaacagctcatgctttcgtaataattttctttatagttataccaattataattggtgga-tttggaaattgacttgttcctttaatattaggagctccc-gatatagcatttccac----gaatgaataatataagattttgattattacctccttcccttacattactattagtaagaagtatagtagaaaacggagctggtacaggttgaacagtttacccacccctatcatctgttattgcacacggaggagcttcagttgacctagctattttttcacttcacttagcaggtatttcctcaattttaggagcagtaaatttcatcacaacagtaattaatatacgatcgacaggaatcacctttgatcgaat-acctctattcgtttgagcagttgtattaacagctttattacttttattatcattaccagtttt-agca-ggggctattactatattactaacagaccgaaacttaaatactt-ccttttttgaccctgccggaggag---gagatcctattctt------taccaacatttattt
>GBCAA32387-24/1-658 [Species: Bactrocera dorsalis] [Country: Unrecoverable]
aactttatattttatcttc---ggagcctgagcaggaatagtaggaacat---ccctta-gaattttagtccgagctgaactcggtcacccaggagctttaatcggtgacgatcaaatttataatgtaattgtaacagctcatgctttcgtaataattttctttatagttataccaattataattggtgga-tttggaaattgacttgttcctttaatattaggagctccc-gatatagcatttccac----gaatgaataatataagattttgattattacctccttcccttacattactattagtaagaagtatagtagaaaacggagctggtacaggttgaacagtttacccacccctatcatctgttattgcacacggaggagcttcagttgacctagctattttttcacttcacttagcaggtatttcctcaattttaggagcagtaaatttcatcacaacagtaattaatatacgatcgacaggaatcacctttgatcgaat-acctctattcgtttgagcagttgtattaacagctttattacttttattatcattaccagtttt-agca-ggggctattactatattactaacagaccgaaacttaaatactt-ccttttttgaccctgccggaggag---gagatcctattctt------taccaacatttattt
>GBCAA32498-24/1-658 [Species: Bactrocera dorsalis] [Country: Unrecoverable]
aactttatattttatcttc---ggagcctgagcaggaatagtaggaacat---ccctta-gaattttagtccgagctgaactcggtcacccaggagctttaatcggtgacgatcaaatttataatgtaattgtaacagctcatgctttcgtaataattttctttatagttataccaattataattggtgga-tttggaaattgacttgttcctttaatattaggagctccc-gatatagcatttccac----gaatgaataatataagattttgattattacctccttcccttacattactattagtaagaagtatagtagaaaacggagctggtacaggttgaacagtttacccacccctatcatctgttattgcacacggaggagcttcagttgacctagctattttttcacttcacttagcaggtatttcctcaattttaggagcagtaaatttcatcacaacagtaattaatatacgatcgacaggaatcacctttgatcgaat-acctctattcgtttgagcagttgtattaacagctttattacttttattatcattaccagtttt-agca-ggggctattactatattactaacagaccgaaacttaaatactt-ccttttttgaccctgccggaggag---gagatcctattctt------taccaacatttattt
>GBCAA32576-24/1-658 [Species: Bactrocera dorsalis] [Country: Unrecoverable]
aactttatattttatcttc---ggagcctgagcaggaatagtaggaacat---ccctta-gaattttagtccgagctgaactcggtcacccaggagctttaatcggtgacgatcaaatttataatgtaattgtaacagctcatgctttcgtaataattttctttatagttataccaattataattggtgga-tttggaaattgacttgttcctttaatattaggagctccc-gatatagcatttccac----gaatgaataatataagattttgattattacctccttcccttacattactattagtaagaagtatagtagaaaacggagctggtacaggttgaacagtttacccacccctatcatctgttattgcacacggaggagcttcagttgacctagctattttttcacttcacttagcaggtatttcctcaattttaggagcagtaaatttcatcacaacagtaattaatatacgatcgacaggaatcacctttgatcgaat-acctctattcgtttgagcagttgtattaacagctttattacttttattatcattaccagtttt-agca-ggggctattactatattactaacagaccgaaacttaaatactt-ccttttttgaccctgccggaggag---gagatcctattctt------taccaacatttattt
>GBCAA32703-24/1-658 [Species: Bactrocera dorsalis] [Country: Unrecoverable]
aactttatattttatcttc---ggagcctgagcaggaatagtaggaacat---ccctta-gaattttagtccgagctgaactcggtcacccaggagctttaatcggtgacgatcaaatttataatgtaattgtaacagctcatgctttcgtaataattttctttatagttataccaattataattggtgga-tttggaaattgacttgttcctttaatattaggagctccc-gatatagcatttccac----gaatgaataatataagattttgattattacctccttcccttacattactattagtaagaagtatagtagaaaacggagctggtacaggttgaacagtttacccacccctatcatctgttattgcacacggaggagcttcagttgacctagctattttttcacttcacttagcaggtatttcctcaattttaggagcagtaaatttcatcacaacagtaattaatatacgatcgacaggaatcacctttgatcgaat-acctctattcgtttgagcagttgtattaacagctttattacttttattatcattaccagtttt-agca-ggggctattactatattactaacagaccgaaacttaaatactt-ccttttttgaccctgccggaggag---gagatcctattctt------taccaacatttattt
>GBCAA32728-24/1-658 [Species: Bactrocera dorsalis] [Country: Unrecoverable]
aactttatattttatcttc---ggagcctgagcaggaatagtaggaacat---ccctta-gaattttagtccgagctgaactcggtcacccaggagctttaatcggtgacgatcaaatttataatgtaattgtaacagctcatgctttcgtaataattttctttatagttataccaattataattggtgga-tttggaaattgacttgttcctttaatattaggagctccc-gatatagcatttccac----gaatgaataatataagattttgattattacctccttcccttacattactattagtaagaagtatagtagaaaacggagctggtacaggttgaacagtttacccacccctatcatctgttattgcacacggaggagcttcagttgacctagctattttttcacttcacttagcaggtatttcctcaattttaggagcagtaaatttcatcacaacagtaattaatatacgatcgacaggaatcacctttgatcgaat-acctctattcgtttgagcagttgtattaacagctttattacttttattatcattaccagtttt-agca-ggggctattactatattactaacagaccgaaacttaaatactt-ccttttttgaccctgccggaggag---gagatcctattctt------taccaacatttattt
>GBCAA32863-24/1-658 [Species: Bactrocera dorsalis] [Country: Unrecoverable]
aactttatattttatcttc---ggagcctgagcaggaatagtaggaacat---ccctta-gaattttagtccgagctgaactcggtcacccaggagctttaatcggtgacgatcaaatttataatgtaattgtaacagctcatgctttcgtaataattttctttatagttataccaattataattggtgga-tttggaaattgacttgttcctttaatattaggagctccc-gatatagcatttccac----gaatgaataatataagattttgattattacctccttcccttacattactattagtaagaagtatagtagaaaacggagctggtacaggttgaacagtttacccacccctatcatctgttattgcacacggaggagcttcagttgacctagctattttttcacttcacttagcaggtatttcctcaattttaggagcagtaaatttcatcacaacagtaattaatatacgatcgacaggaatcacctttgatcgaat-acctctattcgtttgagcagttgtattaacagctttattacttttattatcattaccagtttt-agca-ggggctattactatattactaacagaccgaaacttaaatactt-ccttttttgaccctgccggaggag---gagatcctattctt------taccaacatttattt
>GBCAA32894-24/1-658 [Species: Bactrocera dorsalis] [Country: Unrecoverable]
aactttatattttatcttc---ggagcctgagcaggaatagtaggaacat---ccctta-gaattttagtccgagctgaactcggtcacccaggagctttaatcggtgacgatcaaatttataatgtaattgtaacagctcatgctttcgtaataattttctttatagttataccaattataattggtgga-tttggaaattgacttgttcctttaatattaggagctccc-gatatagcatttccac----gaatgaataatataagattttgattattacctccttcccttacattactattagtaagaagtatagtagaaaacggagctggtacaggttgaacagtttacccacccctatcatctgttattgcacacggaggagcttcagttgacctagctattttttcacttcacttagcaggtatttcctcaattttaggagcagtaaatttcatcacaacagtaattaatatacgatcgacaggaatcacctttgatcgaat-acctctattcgtttgagcagttgtattaacagctttattacttttattatcattaccagtttt-agca-ggggctattactatattactaacagaccgaaacttaaatactt-ccttttttgaccctgccggaggag---gagatcctattctt------taccaacatttattt
>GBCAA32943-24/1-658 [Species: Bactrocera dorsalis] [Country: Unrecoverable]
aactttatattttatcttc---ggagcctgagcaggaatagtaggaacat---ccctta-gaattttagtccgagctgaactcggtcacccaggagctttaatcggtgacgatcaaatttataatgtaattgtaacagctcatgctttcgtaataattttctttatagttataccaattataattggtgga-tttggaaattgacttgttcctttaatattaggagctccc-gatatagcatttccac----gaatgaataatataagattttgattattacctccttcccttacattactattagtaagaagtatagtagaaaacggagctggtacaggttgaacagtttacccacccctatcatctgttattgcacacggaggagcttcagttgacctagctattttttcacttcacttagcaggtatttcctcaattttaggagcagtaaatttcatcacaacagtaattaatatacgatcgacaggaatcacctttgatcgaat-acctctattcgtttgagcagttgtattaacagctttattacttttattatcattaccagtttt-agca-ggggctattactatattactaacagaccgaaacttaaatactt-ccttttttgaccctgccggaggag---gagatcctattctt------taccaacatttattt
>GBCAA33045-24/1-658 [Species: Bactrocera dorsalis] [Country: Unrecoverable]
aactttatattttatcttc---ggagcctgagcaggaatagtaggaacat---ccctta-gaattttagtccgagctgaactcggtcacccaggagctttaatcggtgacgatcaaatttataatgtaattgtaacagctcatgctttcgtaataattttctttatagttataccaattataattggtgga-tttggaaattgacttgttcctttaatattaggagctccc-gatatagcatttccac----gaatgaataatataagattttgattattacctccttcccttacattactattagtaagaagtatagtagaaaacggagctggtacaggttgaacagtttacccacccctatcatctgttattgcacacggaggagcttcagttgacctagctattttttcacttcacttagcaggtatttcctcaattttaggagcagtaaatttcatcacaacagtaattaatatacgatcgacaggaatcacctttgatcgaat-acctctattcgtttgagcagttgtattaacagctttattacttttattatcattaccagtttt-agca-ggggctattactatattactaacagaccgaaacttaaatactt-ccttttttgaccctgccggaggag---gagatcctattctt------taccaacatttattt
>GBCAA32405-24/1-658 [Species: Bactrocera dorsalis] [Country: Unrecoverable]
aactttatattttatcttc---ggagcctgagcaggaatagtaggaacat---ccctta-gaattttagtccgagctgaactcggtcacccaggagctttaatcggtgacgatcaaatttataatgtaattgtaacagctcatgctttcgtaataattttctttatagttataccaattataattggtgga-tttggaaattgacttgttcctttaatattaggagctccc-gatatagcatttccac----gaatgaataatataagattttgattattacctccttcccttacattactattagtaagaagtatagtagaaaacggagctggtacaggttgaacagtttacccacccctatcatctgttattgcacacggaggagcttcagttgacctagctattttttcacttcacttagcaggtatttcctcaattttaggagcagtaaatttcatcacaacagtaattaatatacgatcgacaggaatcacctttgatcgaat-acctctattcgtttgagcagttgtattaacagctttattacttttattatcattaccagtttt-agca-ggggctattactatattactaacagaccgaaacttaaatactt-ccttttttgaccccgccggaggag---gagatcctattctt------taccaacatttattt
>GBCAA32527-24/1-658 [Species: Bactrocera dorsalis] [Country: Unrecoverable]
aactttatattttatcttc---ggagcctgagcaggaatagtaggaacat---ccctta-gaattttagtccgagctgaactcggtcacccaggagctttaatcggtgacgatcaaatttataatgtaattgtaacagctcatgctttcgtaataattttctttatagttataccaattataattggtgga-tttggaaattgacttgttcctttaatattaggagctccc-gatatagcatttccac----gaatgaataatataagattttgattattacctccttcccttacattactattagtgagaagtatagtagaaaacggagctggtacaggttgaacagtttacccacccctatcatctgttattgcacacggaggagcttcagttgacctagctattttttcacttcacttagcaggtatttcctcaattttaggagcagtaaatttcatcacaacagtaattaatatacgatcgacaggaatcacctttgatcgaat-acctctattcgtttgagcagttgtattaacagctttattacttttattatcattaccagtttt-agca-ggggctattactatattactaacagaccgaaacttaaatactt-ccttttttgaccctgccggaggag---gagatcctattctt------taccaacatttattt
>GBAAW2934-24/1-658 [Species: Bactrocera dorsalis] [Country: Unrecoverable]
aactttatattttatcttc---ggagcctgagcaggaatagtaggaacat---ccctta-gaattttagtccgagctgaactcggtcacccaggagctttaattggtgacgatcaaatttataatgtaattgtaacagctcatgctttcgtaataattttctttatagttataccaattataattggtgga-tttggaaattgacttgttcctttaatattaggagctccc-gatatagcatttccac----gaatgaataatataagattttgattattacctccttcccttacattactattagtaagaagtatagtagaaaacggagctggtacaggttgaacagtttacccacccctatcatctgttattgcacacggaggagcttcagttgacctagctattttttcacttcacttagcgggtatttcctcaattttaggagcagtaaatttcattacaacagtaattaatatacgatcaacaggaatcacctttgatcgaat-acctctattcgtttgagcagttgtattaacagctttattacttttattatcattaccagtttt-agca-ggggctattactatattattaacagaccgaaacttaaatactt-ccttttttgaccctgccggaggag---gagatcctattctt------taccaacatttattt
>GBCAA32437-24/1-658 [Species: Bactrocera dorsalis] [Country: Unrecoverable]
aactttatattttatcttc---ggagcctgagcaggaatagtaggaacat---ccctta-gaattttagtccgagctgaactcggtcacccaggagctttaattggtgacgatcaaatttataatgtaattgtaacagctcatgctttcgtaataattttctttatagttataccaattataattggtgga-tttggaaattgacttgttcctttaatattaggagctccc-gatatagcatttccac----gaatgaataatataagattttgattattacctccttcccttacattactattagtaagaagtatagtagaaaacggagctggtacaggttgaacagtttacccacccctatcatctgttattgcacacggaggagcttcagttgacctagctattttttcacttcacttagcgggtatttcctcaattttaggagcagtaaatttcattacaacagtaattaatatacgatcaacaggaatcacctttgatcgaat-acctctattcgtttgagcagttgtattaacagctttattacttttattatcattaccagtttt-agca-ggggctattactatattactaacagaccgaaacttaaatactt-ccttttttgaccctgccggaggag---gagatcctattctt------taccaacatttattt
>GBAAW3082-24/1-658 [Species: Bactrocera dorsalis] [Country: Unrecoverable]
aactttatattttatcttc---ggagcctgagcaggaatagtaggaacat---ccctta-gaattttagtccgagctgaactcggtcacccaggagctttaattggtgacgatcaaatttataatgtaattgtaacagctcatgctttcgtaataattttctttatagttataccaattataattggtgga-tttggaaattgacttgttcctttaatattaggagctccc-gatatagcatttccac----gaatgaataatataagattttgattattacctccttcccttacattactattagtaagaagtatagtagaaaacggagctggtacaggttgaacagtttacccacccctatcatctgttattgcacacggaggagcttcagttgacctagctattttttcacttcacttagcgggtatttcctcaattttaggagcagtaaatttcattacaacagtaattaatatacgatcgacaggaatcacctttgatcgaat-acctctattcgtttgagcagttgtattaacagctttattacttttattatcattaccagtttt-agca-ggggctattactatattactaacagaccgaaacttaaatactt-ccttttttgaccctgccggaggag---gagatcctattctt------taccaacatttattt
>GBAAW3162-24/1-658 [Species: Bactrocera dorsalis] [Country: Unrecoverable]
aactttatattttatcttc---ggagcctgagcaggaatagtaggaacat---ccctta-gaattttagtccgagctgaactcggtcacccaggagctttaattggtgacgatcaaatttataatgtaattgtaacagctcatgctttcgtaataattttctttatagttataccaattataattggtgga-tttggaaattgacttgttcctttaatattaggagctccc-gatatagcatttccac----gaatgaataatataagattttgattattacctccttcccttacattactattagtaagaagtatagtagaaaacggagctggtacaggttgaacagtttacccacccctatcatctgttattgcacacggaggagcttcagttgacctagctattttttcacttcacttagcgggtatttcctcaattttaggagcagtaaatttcattacaacagtaattaatatacgatcgacaggaatcacctttgatcgaat-acctctattcgtttgagcagttgtattaacagctttattacttttattatcattaccagtttt-agca-ggggctattactatattactaacagaccgaaacttaaatactt-ccttttttgaccctgccggaggag---gagatcctattctt------taccaacatttattt
>GBAAW3271-24/1-658 [Species: Bactrocera dorsalis] [Country: Unrecoverable]
aactttatattttatcttc---ggagcctgagcaggaatagtaggaacat---ccctta-gaattttagtccgagctgaactcggtcacccaggagctttaattggtgacgatcaaatttataatgtaattgtaacagctcatgctttcgtaataattttctttatagttataccaattataattggtgga-tttggaaattgacttgttcctttaatattaggagctccc-gatatagcatttccac----gaatgaataatataagattttgattattacctccttcccttacattactattagtaagaagtatagtagaaaacggagctggtacaggttgaacagtttacccacccctatcatctgttattgcacacggaggagcttcagttgacctagctattttttcacttcacttagcgggtatttcctcaattttaggagcagtaaatttcattacaacagtaattaatatacgatcgacaggaatcacctttgatcgaat-acctctattcgtttgagcagttgtattaacagctttattacttttattatcattaccagtttt-agca-ggggctattactatattactaacagaccgaaacttaaatactt-ccttttttgaccctgccggaggag---gagatcctattctt------taccaacatttattt
>GBCAA32449-24/1-658 [Species: Bactrocera dorsalis] [Country: Unrecoverable]
aactttatattttatcttc---ggagcctgagcaggaatagtaggaacat---ccctta-gaattttagtccgagctgaactcggtcacccaggagctttaattggtgacgatcaaatttataatgtaattgtaacagctcatgctttcgtaataattttctttatagttataccaattataattggtgga-tttggaaattgacttgttcctttaatattaggagctccc-gatatagcatttccac----gaatgaataatataagattttgattattacctccttcccttacattactattagtaagaagtatagtagaaaacggagctggtacaggttgaacagtttacccacccctatcatctgttattgcacacggaggagcttcagttgacctagctattttttcacttcacttagcgggtatttcctcaattttaggagcagtaaatttcattacaacagtaattaatatacgatcgacaggaatcacctttgatcgaat-acctctattcgtttgagcagttgtattaacagctttattacttttattatcattaccagtttt-agca-ggggctattactatattactaacagaccgaaacttaaatactt-ccttttttgaccctgccggaggag---gagatcctattctt------taccaacatttattt
>GBCAA32477-24/1-658 [Species: Bactrocera dorsalis] [Country: Unrecoverable]
aactttatattttatcttc---ggagcctgagcaggaatagtaggaacat---ccctta-gaattttagtccgagctgaactcggtcacccaggagctttaattggtgacgatcaaatttataatgtaattgtaacagctcatgctttcgtaataattttctttatagttataccaattataattggtgga-tttggaaattgacttgttcctttaatattaggagctccc-gatatagcatttccac----gaatgaataatataagattttgattattacctccttcccttacattactattagtaagaagtatagtagaaaacggagctggtacaggttgaacagtttacccacccctatcatctgttattgcacacggaggagcttcagttgacctagctattttttcacttcacttagcgggtatttcctcaattttaggagcagtaaatttcattacaacagtaattaatatacgatcgacaggaatcacctttgatcgaat-acctctattcgtttgagcagttgtattaacagctttattacttttattatcattaccagtttt-agca-ggggctattactatattactaacagaccgaaacttaaatactt-ccttttttgaccctgccggaggag---gagatcctattctt------taccaacatttattt
>GBCAA32525-24/1-658 [Species: Bactrocera dorsalis] [Country: Unrecoverable]
aactttatattttatcttc---ggagcctgagcaggaatagtaggaacat---ccctta-gaattttagtccgagctgaactcggtcacccaggagctttaattggtgacgatcaaatttataatgtaattgtaacagctcatgctttcgtaataattttctttatagttataccaattataattggtgga-tttggaaattgacttgttcctttaatattaggagctccc-gatatagcatttccac----gaatgaataatataagattttgattattacctccttcccttacattactattagtaagaagtatagtagaaaacggagctggtacaggttgaacagtttacccacccctatcatctgttattgcacacggaggagcttcagttgacctagctattttttcacttcacttagcgggtatttcctcaattttaggagcagtaaatttcattacaacagtaattaatatacgatcgacaggaatcacctttgatcgaat-acctctattcgtttgagcagttgtattaacagctttattacttttattatcattaccagtttt-agca-ggggctattactatattactaacagaccgaaacttaaatactt-ccttttttgaccctgccggaggag---gagatcctattctt------taccaacatttattt
>GBCAA32578-24/1-658 [Species: Bactrocera dorsalis] [Country: Unrecoverable]
aactttatattttatcttc---ggagcctgagcaggaatagtaggaacat---ccctta-gaattttagtccgagctgaactcggtcacccaggagctttaattggtgacgatcaaatttataatgtaattgtaacagctcatgctttcgtaataattttctttatagttataccaattataattggtgga-tttggaaattgacttgttcctttaatattaggagctccc-gatatagcatttccac----gaatgaataatataagattttgattattacctccttcccttacattactattagtaagaagtatagtagaaaacggagctggtacaggttgaacagtttacccacccctatcatctgttattgcacacggaggagcttcagttgacctagctattttttcacttcacttagcgggtatttcctcaattttaggagcagtaaatttcattacaacagtaattaatatacgatcgacaggaatcacctttgatcgaat-acctctattcgtttgagcagttgtattaacagctttattacttttattatcattaccagtttt-agca-ggggctattactatattactaacagaccgaaacttaaatactt-ccttttttgaccctgccggaggag---gagatcctattctt------taccaacatttattt
>GBCAA32628-24/1-658 [Species: Bactrocera dorsalis] [Country: Unrecoverable]
aactttatattttatcttc---ggagcctgagcaggaatagtaggaacat---ccctta-gaattttagtccgagctgaactcggtcacccaggagctttaattggtgacgatcaaatttataatgtaattgtaacagctcatgctttcgtaataattttctttatagttataccaattataattggtgga-tttggaaattgacttgttcctttaatattaggagctccc-gatatagcatttccac----gaatgaataatataagattttgattattacctccttcccttacattactattagtaagaagtatagtagaaaacggagctggtacaggttgaacagtttacccacccctatcatctgttattgcacacggaggagcttcagttgacctagctattttttcacttcacttagcgggtatttcctcaattttaggagcagtaaatttcattacaacagtaattaatatacgatcgacaggaatcacctttgatcgaat-acctctattcgtttgagcagttgtattaacagctttattacttttattatcattaccagtttt-agca-ggggctattactatattactaacagaccgaaacttaaatactt-ccttttttgaccctgccggaggag---gagatcctattctt------taccaacatttattt
>GBCAA32645-24/1-658 [Species: Bactrocera dorsalis] [Country: Unrecoverable]
aactttatattttatcttc---ggagcctgagcaggaatagtaggaacat---ccctta-gaattttagtccgagctgaactcggtcacccaggagctttaattggtgacgatcaaatttataatgtaattgtaacagctcatgctttcgtaataattttctttatagttataccaattataattggtgga-tttggaaattgacttgttcctttaatattaggagctccc-gatatagcatttccac----gaatgaataatataagattttgattattacctccttcccttacattactattagtaagaagtatagtagaaaacggagctggtacaggttgaacagtttacccacccctatcatctgttattgcacacggaggagcttcagttgacctagctattttttcacttcacttagcgggtatttcctcaattttaggagcagtaaatttcattacaacagtaattaatatacgatcgacaggaatcacctttgatcgaat-acctctattcgtttgagcagttgtattaacagctttattacttttattatcattaccagtttt-agca-ggggctattactatattactaacagaccgaaacttaaatactt-ccttttttgaccctgccggaggag---gagatcctattctt------taccaacatttattt
>GBCAA32763-24/1-658 [Species: Bactrocera dorsalis] [Country: Unrecoverable]
aactttatattttatcttc---ggagcctgagcaggaatagtaggaacat---ccctta-gaattttagtccgagctgaactcggtcacccaggagctttaattggtgacgatcaaatttataatgtaattgtaacagctcatgctttcgtaataattttctttatagttataccaattataattggtgga-tttggaaattgacttgttcctttaatattaggagctccc-gatatagcatttccac----gaatgaataatataagattttgattattacctccttcccttacattactattagtaagaagtatagtagaaaacggagctggtacaggttgaacagtttacccacccctatcatctgttattgcacacggaggagcttcagttgacctagctattttttcacttcacttagcgggtatttcctcaattttaggagcagtaaatttcattacaacagtaattaatatacgatcgacaggaatcacctttgatcgaat-acctctattcgtttgagcagttgtattaacagctttattacttttattatcattaccagtttt-agca-ggggctattactatattactaacagaccgaaacttaaatactt-ccttttttgaccctgccggaggag---gagatcctattctt------taccaacatttattt
>GBCAA32923-24/1-658 [Species: Bactrocera dorsalis] [Country: Unrecoverable]
aactttatattttatcttc---ggagcctgagcaggaatagtaggaacat---ccctta-gaattttagtccgagctgaactcggtcacccaggagctttaattggtgacgatcaaatttataatgtaattgtaacagctcatgctttcgtaataattttctttatagttataccaattataattggtgga-tttggaaattgacttgttcctttaatattaggagctccc-gatatagcatttccac----gaatgaataatataagattttgattattacctccttcccttacattactattagtaagaagtatagtagaaaacggagctggtacaggttgaacagtttacccacccctatcatctgttattgcacacggaggagcttcagttgacctagctattttttcacttcacttagcgggtatttcctcaattttaggagcagtaaatttcattacaacagtaattaatatacgatcgacaggaatcacctttgatcgaat-acctctattcgtttgagcagttgtattaacagctttattacttttattatcattaccagtttt-agca-ggggctattactatattactaacagaccgaaacttaaatactt-ccttttttgaccctgccggaggag---gagatcctattctt------taccaacatttattt
>GBCAA33010-24/1-658 [Species: Bactrocera dorsalis] [Country: Unrecoverable]
aactttatattttatcttc---ggagcctgagcaggaatagtaggaacat---ccctta-gaattttagtccgagctgaactcggtcacccaggagctttaattggtgacgatcaaatttataatgtaattgtaacagctcatgctttcgtaataattttctttatagttataccaattataattggtgga-tttggaaattgacttgttcctttaatattaggagctccc-gatatagcatttccac----gaatgaataatataagattttgattattacctccttcccttacattactattagtaagaagtatagtagaaaacggagctggtacaggttgaacagtttacccacccctatcatctgttattgcacacggaggagcttcagttgacctagctattttttcacttcacttagcgggtatttcctcaattttaggagcagtaaatttcattacaacagtaattaatatacgatcgacaggaatcacctttgatcgaat-acctctattcgtttgagcagttgtattaacagctttattacttttattatcattaccagtttt-agca-ggggctattactatattactaacagaccgaaacttaaatactt-ccttttttgaccctgccggaggag---gagatcctattctt------taccaacatttattt
>GBCAA33030-24/1-658 [Species: Bactrocera dorsalis] [Country: Unrecoverable]
aactttatattttatcttc---ggagcctgagcaggaatagtaggaacat---ccctta-gaattttagtccgagctgaactcggtcacccaggagctttaattggtgacgatcaaatttataatgtaattgtaacagctcatgctttcgtaataattttctttatagttataccaattataattggtgga-tttggaaattgacttgttcctttaatattaggagctccc-gatatagcatttccac----gaatgaataatataagattttgattattacctccttcccttacattactattagtaagaagtatagtagaaaacggagctggtacaggttgaacagtttacccacccctatcatctgttattgcacacggaggagcttcagttgacctagctattttttcacttcacttagcgggtatttcctcaattttaggagcagtaaatttcattacaacagtaattaatatacgatcgacaggaatcacctttgatcgaat-acctctattcgtttgagcagttgtattaacagctttattacttttattatcattaccagtttt-agca-ggggctattactatattactaacagaccgaaacttaaatactt-ccttttttgaccctgccggaggag---gagatcctattctt------taccaacatttattt
>GBCAA33141-24/1-658 [Species: Bactrocera dorsalis] [Country: Unrecoverable]
aactttatattttatcttc---ggagcctgagcaggaatagtaggaacat---ccctta-gaattttagtccgagctgaactcggtcacccaggagctttaattggtgacgatcaaatttataatgtaattgtaacagctcatgctttcgtaataattttctttatagttataccaattataattggtgga-tttggaaattgacttgttcctttaatattaggagctccc-gatatagcatttccac----gaatgaataatataagattttgattattacctccttcccttacattactattagtaagaagtatagtagaaaacggagctggtacaggttgaacagtttacccacccctatcatctgttattgcacacggaggagcttcagttgacctagctattttttcacttcacttagcgggtatttcctcaattttaggagcagtaaatttcattacaacagtaattaatatacgatcgacaggaatcacctttgatcgaat-acctctattcgtttgagcagttgtattaacagctttattacttttattatcattaccagtttt-agca-ggggctattactatattactaacagaccgaaacttaaatactt-ccttttttgaccctgccggaggag---gagatcctattctt------taccaacatttattt
>GBMND40318-21/1-658 [Species: Bactrocera dorsalis] [Country: China]
aactttatattttatcttc---ggagcctgagcaggaatagtaggaacat---ccctta-gaattttagtccgagctgaactcggtcacccaggagctttaattggtgacgatcaaatttataatgtaattgtaacagctcatgctttcgtaataattttctttatagttataccaattataattggtgga-tttggaaattgacttgttcctttaatattaggagctccc-gatatagcatttccac----gaatgaataatataagattttgattattacctccttcccttacattactattagtaagaagtatagtagaaaacggagctggtacaggttgaacagtttacccacccctatcatctgttattgcacacggaggagcttcagttgacctagctattttttcacttcacttagcgggtatttcctcaattttaggagcagtaaatttcattacaacagtaattaatatacgatcgacaggaatcacctttgatcgaat-acctctattcgtttgagcagttgtattaacagctttattacttttattatcattaccagtttt-agca-ggggctattactatattactaacagaccgaaacttaaatactt-ccttttttgaccctgccggaggag---gagatcctattctt------taccaacatttattt
>GBMND40319-21/1-658 [Species: Bactrocera dorsalis] [Country: China]
aactttatattttatcttc---ggagcctgagcaggaatagtaggaacat---ccctta-gaattttagtccgagctgaactcggtcacccaggagctttaattggtgacgatcaaatttataatgtaattgtaacagctcatgctttcgtaataattttctttatagttataccaattataattggtgga-tttggaaattgacttgttcctttaatattaggagctccc-gatatagcatttccac----gaatgaataatataagattttgattattacctccttcccttacattactattagtaagaagtatagtagaaaacggagctggtacaggttgaacagtttacccacccctatcatctgttattgcacacggaggagcttcagttgacctagctattttttcacttcacttagcgggtatttcctcaattttaggagcagtaaatttcattacaacagtaattaatatacgatcgacaggaatcacctttgatcgaat-acctctattcgtttgagcagttgtattaacagctttattacttttattatcattaccagtttt-agca-ggggctattactatattactaacagaccgaaacttaaatactt-ccttttttgaccctgccggaggag---gagatcctattctt------taccaacatttattt
>GBMND40320-21/1-658 [Species: Bactrocera dorsalis] [Country: China]
aactttatattttatcttc---ggagcctgagcaggaatagtaggaacat---ccctta-gaattttagtccgagctgaactcggtcacccaggagctttaattggtgacgatcaaatttataatgtaattgtaacagctcatgctttcgtaataattttctttatagttataccaattataattggtgga-tttggaaattgacttgttcctttaatattaggagctccc-gatatagcatttccac----gaatgaataatataagattttgattattacctccttcccttacattactattagtaagaagtatagtagaaaacggagctggtacaggttgaacagtttacccacccctatcatctgttattgcacacggaggagcttcagttgacctagctattttttcacttcacttagcgggtatttcctcaattttaggagcagtaaatttcattacaacagtaattaatatacgatcgacaggaatcacctttgatcgaat-acctctattcgtttgagcagttgtattaacagctttattacttttattatcattaccagtttt-agca-ggggctattactatattactaacagaccgaaacttaaatactt-ccttttttgaccctgccggaggag---gagatcctattctt------taccaacatttattt
>GBMND40322-21/1-658 [Species: Bactrocera dorsalis] [Country: China]
aactttatattttatcttc---ggagcctgagcaggaatagtaggaacat---ccctta-gaattttagtccgagctgaactcggtcacccaggagctttaattggtgacgatcaaatttataatgtaattgtaacagctcatgctttcgtaataattttctttatagttataccaattataattggtgga-tttggaaattgacttgttcctttaatattaggagctccc-gatatagcatttccac----gaatgaataatataagattttgattattacctccttcccttacattactattagtaagaagtatagtagaaaacggagctggtacaggttgaacagtttacccacccctatcatctgttattgcacacggaggagcttcagttgacctagctattttttcacttcacttagcgggtatttcctcaattttaggagcagtaaatttcattacaacagtaattaatatacgatcgacaggaatcacctttgatcgaat-acctctattcgtttgagcagttgtattaacagctttattacttttattatcattaccagtttt-agca-ggggctattactatattactaacagaccgaaacttaaatactt-ccttttttgaccctgccggaggag---gagatcctattctt------taccaacatttattt
>GBMND40323-21/1-658 [Species: Bactrocera dorsalis] [Country: China]
aactttatattttatcttc---ggagcctgagcaggaatagtaggaacat---ccctta-gaattttagtccgagctgaactcggtcacccaggagctttaattggtgacgatcaaatttataatgtaattgtaacagctcatgctttcgtaataattttctttatagttataccaattataattggtgga-tttggaaattgacttgttcctttaatattaggagctccc-gatatagcatttccac----gaatgaataatataagattttgattattacctccttcccttacattactattagtaagaagtatagtagaaaacggagctggtacaggttgaacagtttacccacccctatcatctgttattgcacacggaggagcttcagttgacctagctattttttcacttcacttagcgggtatttcctcaattttaggagcagtaaatttcattacaacagtaattaatatacgatcgacaggaatcacctttgatcgaat-acctctattcgtttgagcagttgtattaacagctttattacttttattatcattaccagtttt-agca-ggggctattactatattactaacagaccgaaacttaaatactt-ccttttttgaccctgccggaggag---gagatcctattctt------taccaacatttattt
>GBCAA32481-24/1-658 [Species: Bactrocera dorsalis] [Country: Unrecoverable]
aactttatattttatcttc---ggagcctgagcaggaatagtaggaacat---ccctta-gaattttagtccgagctgaactcggtcacccaggagctttaattggtgacgatcaaatttataatgtaattgtaacagctcatgctttcgtaataattttctttatagttataccaattataattggtgga-tttggaaattgacttgttcctttaatattaggagctccc-gatatagcatttccac----gaatgaataatataagattttgattattacctccttcccttacattactattagtaagaagtatagtagaaaacggagctggtacaggttgaacagtttacccacccctatcatctattattgcacacggaggagcttcagttgacctagctattttttcacttcacttagcgggtatttcctcaattttaggagcagtaaatttcattacaacagtaattaatatacgatcgacaggaatcacctttgatcgaat-acctctattcgtttgagcagttgtattaacagctttattacttttattatcattaccagtttt-agca-ggggctattactatattactaacagaccgaaacttaaatactt-ccttttttgaccctgccggaggag---gagatcctattctt------taccaacatttattt
>GBCAA33035-24/1-658 [Species: Bactrocera dorsalis] [Country: Unrecoverable]
aactttatattttatcttc---ggagcctgagcaggaatagtaggaacat---ccctta-gaattttagtccgagctgaactcggtcacccaggagctttaattggtgacgatcaaatttataatgtaattgtaacagctcatgctttcgtaataattttctttatagttataccaattataattggtgga-tttggaaattgacttgttcctttaatattaggagctccc-gatatagcatttccac----gaatgaataatataagattttgattattacctccttcccttacattactattagtaagaagtatagtagaaaacggagctggtacaggttgaacagtttacccacccctatcatctattattgcacacggaggagcttcagttgacctagctattttttcacttcacttagcgggtatttcctcaattttaggagcagtaaatttcattacaacagtaattaatatacgatcgacaggaatcacctttgatcgaat-acctctattcgtttgagcagttgtattaacagctttattacttttattatcattaccagtttt-agca-ggggctattactatattactaacagaccgaaacttaaatactt-ccttttttgaccctgccggaggag---gagatcctattctt------taccaacatttattt
>GBCAA33044-24/1-658 [Species: Bactrocera dorsalis] [Country: Unrecoverable]
aactttatattttatcttc---ggagcctgagcaggaatagtaggaacat---ccctta-gaattttagtccgagctgaactcggtcacccaggagctttaattggtgacgatcaaatttataatgtaattgtaacagctcatgctttcgtaataattttctttatagttataccaattataattggtgga-tttggaaattgacttgttcctttaatattaggagctccc-gatatagcatttccac----gaatgaataatataagattttgattattacctccttcccttacattactattagtaagaagtatagtagaaaacggagctggtacaggttgaacagtttacccacccctatcatctattattgcacacggaggagcttcagttgacctagctattttttcacttcacttagcgggtatttcctcaattttaggagcagtaaatttcattacaacagtaattaatatacgatcgacaggaatcacctttgatcgaat-acctctattcgtttgagcagttgtattaacagctttattacttttattatcattaccagtttt-agca-ggggctattactatattactaacagaccgaaacttaaatactt-ccttttttgaccctgccggaggag---gagatcctattctt------taccaacatttattt
>GBCAA32549-24/1-658 [Species: Bactrocera dorsalis] [Country: Unrecoverable]
aactttatattttatcttc---ggagcctgagcaggaatagtaggaacat---ccctta-gaattttagtccgagctgaactcggtcacccaggagctttaattggtgacgatcaaatttataatgtaattgtaacagctcatgctttcgtaataattttctttatagttataccaattataattggtgga-tttggaaattgacttgttcctttaatattaggagctccc-gatatagcatttccac----gaatgaataacataagattttgattattacctccttcccttacattactattagtaagaagtatagtagaaaacggagctggtacaggttgaacagtttacccacccctatcatctgttattgcacacggaggagcttcagttgacctagctattttttcacttcacttagcgggtatttcctcaattttaggagcagtaaatttcattacaacagtaattaatatacgatcgacaggaatcacctttgatcgaat-acctctattcgtttgagcagttgtattaacagctttattacttttattatcattaccagtttt-agca-ggggctattactatattactaacagaccgaaacttaaatactt-ccttttttgaccctgccggaggag---gagatcctattctt------taccaacatttattt
>GBCAA32808-24/1-658 [Species: Bactrocera dorsalis] [Country: Unrecoverable]
aactttatattttatcttc---ggagcctgagcaggaatagtaggaacat---ccctta-gaattttagtccgagctgaactcggtcacccaggagctttaattggtgacgatcaaatttataatgtaattgtaacagctcatgctttcgtaataattttctttatagttataccaattataattggtgga-tttggaaattgacttgttcctttaatattaggagctccc-gatatagcatttccac----gaatgaataatataagattttgattattacctccttcccttatattactattagtaagaagtatagtagaaaacggagctggtacaggttgaacagtttacccacccctatcatctgttattgcacacggaggagcttcagttgacctagctattttttcacttcacttagcgggtatttcctcaattttaggagcagtaaatttcattacaacagtaattaatatacgatcgacaggaatcacctttgatcgaat-acctctattcgtttgagcagttgtattaacagctttattacttttattatcattaccagtttt-agca-ggggctattactatattactaacagaccgaaacttaaatactt-ccttttttgaccctgccggaggag---gagatcctattctt------taccaacatttattt
>GBCAA33164-24/1-658 [Species: Bactrocera dorsalis] [Country: Unrecoverable]
aactttatattttatcttc---ggagcctgagcaggaatagtaggaacat---ccctta-gaattttagtccgagctgaactcggtcacccaggagctttaattggtgacgatcaaatttataatgtaattgtaacagctcatgctttcgtaataattttctttatagttataccaattataattggtgga-tttggaaattgacttgttcctttaatattaggagctccc-gatatagcatttccac----gaatgaataatataagattttgattattacctccttcccttatattactattagtaagaagtatagtagaaaacggagctggtacaggttgaacagtttacccacccctatcatctgttattgcacacggaggagcttcagttgacctagctattttttcacttcacttagcgggtatttcctcaattttaggagcagtaaatttcattacaacagtaattaatatacgatcgacaggaatcacctttgatcgaat-acctctattcgtttgagcagttgtattaacagctttattacttttattatcattaccagtttt-agca-ggggctattactatattactaacagaccgaaacttaaatactt-ccttttttgaccctgccggaggag---gagatcctattctt------taccaacatttattt
>GBAAW3072-24/1-658 [Species: Bactrocera dorsalis] [Country: Unrecoverable]
aactttatattttatcttc---ggagcctgagcaggaatagtgggaacat---ccctta-gaattttagtccgagctgaactcggtcacccaggagctttaatcggtgacgatcaaatttataatgtaattgtaacagctcatgctttcgtaataattttctttatagttataccaattataattggtgga-tttggaaattgacttgttcctttaatattaggagctccc-gatatagcatttccac----gaatgaataatataagattttgattattacctccttcccttacattactattagtaagaagtatagtagaaaacggagctggtacaggttgaacagtttacccacccctatcatctgttattgcacacggaggagcttcagttgacctagctattttttcacttcacttagcgggtatttcctcaattttaggagcagtaaatttcattacaacagtaattaatatacgatcgacaggaatcacctttgatcgaat-acctctattcgtttgagcagttgtattaacagctttattacttttattatcattaccagtttt-agca-ggggctattactatattactaacagaccgaaacttaaatactt-ccttttttgaccctgccggaggag---gagatcctattctt------taccaacatttattt
>GBCAA32729-24/1-658 [Species: Bactrocera dorsalis] [Country: Unrecoverable]
aactttatattttatcttc---ggagcctgagcaggaatagtgggaacat---ccctta-gaattttagtccgagctgaactcggtcacccaggagctttaattggtgacgatcaaatttataatgtaattgtaacagctcatgctttcgtaataattttctttatagttataccaattataattggtgga-tttggaaattgacttgttcctttaatattaggagctccc-gatatagcatttccac----gaatgaataatataagattttgattattacctccttcccttacattactattagtaagaagtatagtagaaaacggagctggtacaggttgaacagtttacccacccctatcatctgttattgcacacggaggagcttcagttgacctagctattttttcacttcacttagcgggtatttcctcaattttaggagcagtaaatttcattacaacagtaattaatatacgatcgacaggaatcacctttgatcgaat-acctctattcgtttgagcagttgtattaacagctttattacttttattatcattaccagtttt-agca-ggggctattactatattactaacagaccgaaacttaaatactt-ccttttttgaccctgccggaggag---gagatcctattctt------taccaacatttattt
>GBAAW2989-24/1-658 [Species: Bactrocera dorsalis] [Country: Unrecoverable]
aactttatattttatcttc---ggagcctgagcaggaatagtaggaacat---ctctta-gaattttagtccgagctgaactcggtcacccaggagctttaatcggtgacgatcaaatttataatgtaattgtaacagctcatgctttcgtaataattttctttatagttataccaattataattggtgga-tttggaaattgacttgttcctttaatattaggagctccc-gatatagcatttccac----gaatgaataatataagattttgattattacctccttcccttacattactattagtaagaagtatagtagaaaacggagctggtacaggttgaacagtttacccacccctatcatctgttattgcacacggaggagcttcagttgacctagctattttttcacttcacttagcgggtatttcctcaattttaggagcagtaaatttcattacaacagtaattaatatacgatcgacaggaatcacctttgatcgaat-acctctattcgtttgagcagttgtattaacagctttattacttttattatcattaccagtttt-agca-ggggctattactatattactaacagaccgaaacttaaatactt-ccttttttgaccctgccggaggag---gagatcctattctt------taccaacatttattt
>GBAAW3010-24/1-658 [Species: Bactrocera dorsalis] [Country: Unrecoverable]
aactttatattttatcttc---ggagcctgagcaggaatagtaggaacat---ctctta-gaattttagtccgagctgaactcggtcacccaggagctttaatcggtgacgatcaaatttataatgtaattgtaacagctcatgctttcgtaataattttctttatagttataccaattataattggtgga-tttggaaattgacttgttcctttaatattaggagctccc-gatatagcatttccac----gaatgaataatataagattttgattattacctccttcccttacattactattagtaagaagtatagtagaaaacggagctggtacaggttgaacagtttacccacccctatcatctgttattgcacacggaggagcttcagttgacctagctattttttcacttcacttagcgggtatttcctcaattttaggagcagtaaatttcattacaacagtaattaatatacgatcgacaggaatcacctttgatcgaat-acctctattcgtttgagcagttgtattaacagctttattacttttattatcattaccagtttt-agca-ggggctattactatattactaacagaccgaaacttaaatactt-ccttttttgaccctgccggaggag---gagatcctattctt------taccaacatttattt
>GBCAA32293-24/1-658 [Species: Bactrocera dorsalis] [Country: Unrecoverable]
aactttatattttatcttc---ggagcctgagcaggaatagtaggaacat---ctctta-gaattttagtccgagctgaactcggtcacccaggagctttaatcggtgacgatcaaatttataatgtaattgtaacagctcatgctttcgtaataattttctttatagttataccaattataattggtgga-tttggaaattgacttgttcctttaatattaggagctccc-gatatagcatttccac----gaatgaataatataagattttgattattacctccttcccttacattactattagtaagaagtatagtagaaaacggagctggtacaggttgaacagtttacccacccctatcatctgttattgcacacggaggagcttcagttgacctagctattttttcacttcacttagcgggtatttcctcaattttaggagcagtaaatttcattacaacagtaattaatatacgatcgacaggaatcacctttgatcgaat-acctctattcgtttgagcagttgtattaacagctttattacttttattatcattaccagtttt-agca-ggggctattactatattactaacagaccgaaacttaaatactt-ccttttttgaccctgccggaggag---gagatcctattctt------taccaacatttattt
>GBCAA32352-24/1-658 [Species: Bactrocera dorsalis] [Country: Unrecoverable]
aactttatattttatcttc---ggagcctgagcaggaatagtaggaacat---ctctta-gaattttagtccgagctgaactcggtcacccaggagctttaatcggtgacgatcaaatttataatgtaattgtaacagctcatgctttcgtaataattttctttatagttataccaattataattggtgga-tttggaaattgacttgttcctttaatattaggagctccc-gatatagcatttccac----gaatgaataatataagattttgattattacctccttcccttacattactattagtaagaagtatagtagaaaacggagctggtacaggttgaacagtttacccacccctatcatctgttattgcacacggaggagcttcagttgacctagctattttttcacttcacttagcgggtatttcctcaattttaggagcagtaaatttcattacaacagtaattaatatacgatcgacaggaatcacctttgatcgaat-acctctattcgtttgagcagttgtattaacagctttattacttttattatcattaccagtttt-agca-ggggctattactatattactaacagaccgaaacttaaatactt-ccttttttgaccctgccggaggag---gagatcctattctt------taccaacatttattt
>GBCAA32353-24/1-658 [Species: Bactrocera dorsalis] [Country: Unrecoverable]
aactttatattttatcttc---ggagcctgagcaggaatagtaggaacat---ctctta-gaattttagtccgagctgaactcggtcacccaggagctttaatcggtgacgatcaaatttataatgtaattgtaacagctcatgctttcgtaataattttctttatagttataccaattataattggtgga-tttggaaattgacttgttcctttaatattaggagctccc-gatatagcatttccac----gaatgaataatataagattttgattattacctccttcccttacattactattagtaagaagtatagtagaaaacggagctggtacaggttgaacagtttacccacccctatcatctgttattgcacacggaggagcttcagttgacctagctattttttcacttcacttagcgggtatttcctcaattttaggagcagtaaatttcattacaacagtaattaatatacgatcgacaggaatcacctttgatcgaat-acctctattcgtttgagcagttgtattaacagctttattacttttattatcattaccagtttt-agca-ggggctattactatattactaacagaccgaaacttaaatactt-ccttttttgaccctgccggaggag---gagatcctattctt------taccaacatttattt
>GBCAA32364-24/1-658 [Species: Bactrocera dorsalis] [Country: Unrecoverable]
aactttatattttatcttc---ggagcctgagcaggaatagtaggaacat---ctctta-gaattttagtccgagctgaactcggtcacccaggagctttaatcggtgacgatcaaatttataatgtaattgtaacagctcatgctttcgtaataattttctttatagttataccaattataattggtgga-tttggaaattgacttgttcctttaatattaggagctccc-gatatagcatttccac----gaatgaataatataagattttgattattacctccttcccttacattactattagtaagaagtatagtagaaaacggagctggtacaggttgaacagtttacccacccctatcatctgttattgcacacggaggagcttcagttgacctagctattttttcacttcacttagcgggtatttcctcaattttaggagcagtaaatttcattacaacagtaattaatatacgatcgacaggaatcacctttgatcgaat-acctctattcgtttgagcagttgtattaacagctttattacttttattatcattaccagtttt-agca-ggggctattactatattactaacagaccgaaacttaaatactt-ccttttttgaccctgccggaggag---gagatcctattctt------taccaacatttattt
>GBCAA32557-24/1-658 [Species: Bactrocera dorsalis] [Country: Unrecoverable]
aactttatattttatcttc---ggagcctgagcaggaatagtaggaacat---ctctta-gaattttagtccgagctgaactcggtcacccaggagctttaatcggtgacgatcaaatttataatgtaattgtaacagctcatgctttcgtaataattttctttatagttataccaattataattggtgga-tttggaaattgacttgttcctttaatattaggagctccc-gatatagcatttccac----gaatgaataatataagattttgattattacctccttcccttacattactattagtaagaagtatagtagaaaacggagctggtacaggttgaacagtttacccacccctatcatctgttattgcacacggaggagcttcagttgacctagctattttttcacttcacttagcgggtatttcctcaattttaggagcagtaaatttcattacaacagtaattaatatacgatcgacaggaatcacctttgatcgaat-acctctattcgtttgagcagttgtattaacagctttattacttttattatcattaccagtttt-agca-ggggctattactatattactaacagaccgaaacttaaatactt-ccttttttgaccctgccggaggag---gagatcctattctt------taccaacatttattt
>GBCAA32634-24/1-658 [Species: Bactrocera dorsalis] [Country: Unrecoverable]
aactttatattttatcttc---ggagcctgagcaggaatagtaggaacat---ctctta-gaattttagtccgagctgaactcggtcacccaggagctttaatcggtgacgatcaaatttataatgtaattgtaacagctcatgctttcgtaataattttctttatagttataccaattataattggtgga-tttggaaattgacttgttcctttaatattaggagctccc-gatatagcatttccac----gaatgaataatataagattttgattattacctccttcccttacattactattagtaagaagtatagtagaaaacggagctggtacaggttgaacagtttacccacccctatcatctgttattgcacacggaggagcttcagttgacctagctattttttcacttcacttagcgggtatttcctcaattttaggagcagtaaatttcattacaacagtaattaatatacgatcgacaggaatcacctttgatcgaat-acctctattcgtttgagcagttgtattaacagctttattacttttattatcattaccagtttt-agca-ggggctattactatattactaacagaccgaaacttaaatactt-ccttttttgaccctgccggaggag---gagatcctattctt------taccaacatttattt
>GBCAA32799-24/1-658 [Species: Bactrocera dorsalis] [Country: Unrecoverable]
aactttatattttatcttc---ggagcctgagcaggaatagtaggaacat---ctctta-gaattttagtccgagctgaactcggtcacccaggagctttaatcggtgacgatcaaatttataatgtaattgtaacagctcatgctttcgtaataattttctttatagttataccaattataattggtgga-tttggaaattgacttgttcctttaatattaggagctccc-gatatagcatttccac----gaatgaataatataagattttgattattacctccttcccttacattactattagtaagaagtatagtagaaaacggagctggtacaggttgaacagtttacccacccctatcatctgttattgcacacggaggagcttcagttgacctagctattttttcacttcacttagcgggtatttcctcaattttaggagcagtaaatttcattacaacagtaattaatatacgatcgacaggaatcacctttgatcgaat-acctctattcgtttgagcagttgtattaacagctttattacttttattatcattaccagtttt-agca-ggggctattactatattactaacagaccgaaacttaaatactt-ccttttttgaccctgccggaggag---gagatcctattctt------taccaacatttattt
>GBCAA32817-24/1-658 [Species: Bactrocera dorsalis] [Country: Unrecoverable]
aactttatattttatcttc---ggagcctgagcaggaatagtaggaacat---ctctta-gaattttagtccgagctgaactcggtcacccaggagctttaatcggtgacgatcaaatttataatgtaattgtaacagctcatgctttcgtaataattttctttatagttataccaattataattggtgga-tttggaaattgacttgttcctttaatattaggagctccc-gatatagcatttccac----gaatgaataatataagattttgattattacctccttcccttacattactattagtaagaagtatagtagaaaacggagctggtacaggttgaacagtttacccacccctatcatctgttattgcacacggaggagcttcagttgacctagctattttttcacttcacttagcgggtatttcctcaattttaggagcagtaaatttcattacaacagtaattaatatacgatcgacaggaatcacctttgatcgaat-acctctattcgtttgagcagttgtattaacagctttattacttttattatcattaccagtttt-agca-ggggctattactatattactaacagaccgaaacttaaatactt-ccttttttgaccctgccggaggag---gagatcctattctt------taccaacatttattt
>GBCAA32849-24/1-658 [Species: Bactrocera dorsalis] [Country: Unrecoverable]
aactttatattttatcttc---ggagcctgagcaggaatagtaggaacat---ctctta-gaattttagtccgagctgaactcggtcacccaggagctttaatcggtgacgatcaaatttataatgtaattgtaacagctcatgctttcgtaataattttctttatagttataccaattataattggtgga-tttggaaattgacttgttcctttaatattaggagctccc-gatatagcatttccac----gaatgaataatataagattttgattattacctccttcccttacattactattagtaagaagtatagtagaaaacggagctggtacaggttgaacagtttacccacccctatcatctgttattgcacacggaggagcttcagttgacctagctattttttcacttcacttagcgggtatttcctcaattttaggagcagtaaatttcattacaacagtaattaatatacgatcgacaggaatcacctttgatcgaat-acctctattcgtttgagcagttgtattaacagctttattacttttattatcattaccagtttt-agca-ggggctattactatattactaacagaccgaaacttaaatactt-ccttttttgaccctgccggaggag---gagatcctattctt------taccaacatttattt
>GBCAA32883-24/1-658 [Species: Bactrocera dorsalis] [Country: Unrecoverable]
aactttatattttatcttc---ggagcctgagcaggaatagtaggaacat---ctctta-gaattttagtccgagctgaactcggtcacccaggagctttaatcggtgacgatcaaatttataatgtaattgtaacagctcatgctttcgtaataattttctttatagttataccaattataattggtgga-tttggaaattgacttgttcctttaatattaggagctccc-gatatagcatttccac----gaatgaataatataagattttgattattacctccttcccttacattactattagtaagaagtatagtagaaaacggagctggtacaggttgaacagtttacccacccctatcatctgttattgcacacggaggagcttcagttgacctagctattttttcacttcacttagcgggtatttcctcaattttaggagcagtaaatttcattacaacagtaattaatatacgatcgacaggaatcacctttgatcgaat-acctctattcgtttgagcagttgtattaacagctttattacttttattatcattaccagtttt-agca-ggggctattactatattactaacagaccgaaacttaaatactt-ccttttttgaccctgccggaggag---gagatcctattctt------taccaacatttattt
>GBCAA32957-24/1-658 [Species: Bactrocera dorsalis] [Country: Unrecoverable]
aactttatattttatcttc---ggagcctgagcaggaatagtaggaacat---ctctta-gaattttagtccgagctgaactcggtcacccaggagctttaatcggtgacgatcaaatttataatgtaattgtaacagctcatgctttcgtaataattttctttatagttataccaattataattggtgga-tttggaaattgacttgttcctttaatattaggagctccc-gatatagcatttccac----gaatgaataatataagattttgattattacctccttcccttacattactattagtaagaagtatagtagaaaacggagctggtacaggttgaacagtttacccacccctatcatctgttattgcacacggaggagcttcagttgacctagctattttttcacttcacttagcgggtatttcctcaattttaggagcagtaaatttcattacaacagtaattaatatacgatcgacaggaatcacctttgatcgaat-acctctattcgtttgagcagttgtattaacagctttattacttttattatcattaccagtttt-agca-ggggctattactatattactaacagaccgaaacttaaatactt-ccttttttgaccctgccggaggag---gagatcctattctt------taccaacatttattt
>GBCAA33153-24/1-658 [Species: Bactrocera dorsalis] [Country: Unrecoverable]
aactttatattttatcttc---ggagcctgagcaggaatagtaggaacat---ctctta-gaattttagtccgagctgaactcggtcacccaggagctttaatcggtgacgatcaaatttataatgtaattgtaacagctcatgctttcgtaataattttctttatagttataccaattataattggtgga-tttggaaattgacttgttcctttaatattaggagctccc-gatatagcatttccac----gaatgaataatataagattttgattattacctccttcccttacattactattagtaagaagtatagtagaaaacggagctggtacaggttgaacagtttacccacccctatcatctgttattgcacacggaggagcttcagttgacctagctattttttcacttcacttagcgggtatttcctcaattttaggagcagtaaatttcattacaacagtaattaatatacgatcgacaggaatcacctttgatcgaat-acctctattcgtttgagcagttgtattaacagctttattacttttattatcattaccagtttt-agca-ggggctattactatattactaacagaccgaaacttaaatactt-ccttttttgaccctgccggaggag---gagatcctattctt------taccaacatttattt
>GBAAW3044-24/1-658 [Species: Bactrocera dorsalis] [Country: Unrecoverable]
aactttatattttatcttc---ggagcctgagcaggaatagtaggaacat---ctctta-gaattttagtccgagctgaactcggtcacccaggagctttaatcggtgacgatcaaatttataatgtaattgtaacagctcatgctttcgtaataattttctttatagttataccaattataattggtgga-tttggaaattgacttgttcctttaatattaggagctccc-gatatagcatttccac----gaatgaataatataagattttgattattacctccttcccttacattactattagtaagaagtatagtagaaaacggagctggtacaggttgaacagtttacccacccctatcatctgttattgcacacggaggagcttcagttgacctagctattttttcacttcacttagcgggtatttcctcaattttaggagcagtaaatttcattacaacagtaattaatatacgatcgacaggaatcacctttgatcgaat-acctctattcgtttgagcagttgtattaacagctttattacttttattatcattaccagtttt-agca-ggagctattactatattactaacagaccgaaacttaaatactt-ccttttttgaccctgccggaggag---gagatcctattctt------taccaacatttattt
>GBAAW3127-24/1-658 [Species: Bactrocera dorsalis] [Country: Unrecoverable]
aactttatattttatcttc---ggagcctgagcaggaatagtaggaacat---ctctta-gaattttagtccgagctgaactcggtcacccaggagctttaatcggtgacgatcaaatttataatgtaattgtaacagctcatgctttcgtaataattttctttatagttataccaattataattggtgga-tttggaaattgacttgttcctttaatattaggagctccc-gatatagcatttccac----gaatgaataatataagattttgattattacctccttcccttacattactattagtaagaagtatagtagaaaacggggctggtacaggttgaacagtttacccacccctatcatctgttattgcacacggaggagcttcagttgacctagctattttttcacttcacttagcgggtatttcctcaattttaggagcagtaaatttcattacaacagtaattaatatacgatcgacaggaatcacctttgatcgaat-acctctattcgtttgagcagttgtattaacagctttattacttttattatcattaccagtttt-agca-ggggctattactatattactaacagaccgaaacttaaatactt-ccttttttgaccctgccggaggag---gagatcctattctt------taccaacatttattt
>GBCAA32360-24/1-658 [Species: Bactrocera dorsalis] [Country: Unrecoverable]
aactttatattttatcttc---ggagcctgagcaggaatagtaggaacat---ctctta-gaattttagtccgagctgaactcggtcacccaggagctttaatcggtgacgatcaaatttataatgtaattgtaacagctcatgctttcgtaataattttctttatagttataccaattataattggtgga-tttggaaattgacttgttcctttaatattaggagctccc-gatatagcatttccac----gaatgaataatataagattttgattattacctccttcccttacattactattagtaagaagtatagtagaaaacggagctggtacaggttgaacagtttacccacccctatcatctgttattgcacacggaggagcttcagttgacctagctattttttcacttcacttagcgggtatttcctcaattttaggagcagtaaatttcattacaacagtaattaatatacgatcaacaggaatcacctttgatcgaat-acctctattcgtttgagcagttgtattaacagctttattacttttattatcattaccagtttt-agca-ggggctattactatattactaacagaccgaaacttaaatactt-ccttttttgaccctgccggaggag---gagatcctattctt------taccaacatttattt
>GBCAA32696-24/1-658 [Species: Bactrocera dorsalis] [Country: Unrecoverable]
aactttatattttatcttc---ggagcctgagcaggaatagtaggaacat---ctctta-gaattttagtccgagctgaactcggtcacccaggagctttaatcggtgacgatcaaatttataatgtaattgtaacagctcatgctttcgtaataattttctttatagttataccaattataattggtgga-tttggaaattgacttgttcctttaatattaggagctccc-gatatagcatttccac----gaatgaataatataagattttgattattacctccttcccttacattactattagtaagaagtatagtagaaaacggagctggtacaggttgaacagtttacccacccctatcatctgttattgcacacggaggagcttcagttgacctagctattttttcacttcacttagcgggtatttcctcaattttaggagcagtaaatttcattacaacagtaattaatatacgatcaacaggaatcacctttgatcgaat-acctctattcgtttgagcagttgtattaacagctttattacttttattatcattaccagtttt-agca-ggggctattactatattactaacagaccgaaacttaaatactt-ccttttttgaccctgccggaggag---gagatcctattctt------taccaacatttattt
>GBCAA32746-24/1-658 [Species: Bactrocera dorsalis] [Country: Unrecoverable]
aactttatattttatcttc---ggagcctgagcaggaatagtaggaacat---ctctta-gaattttagtccgagctgaactcggtcacccaggagctttaatcggtgacgatcaaatttataatgtaattgtaacagctcatgctttcgtaataattttctttatagttataccaattataattggtggg-tttggaaattgacttgttcctttaatattaggagctccc-gatatagcatttccac----gaatgaataatataagattttgattattacctccttcccttacattactattagtaagaagtatagtagaaaacggagctggtacaggttgaacagtttacccacccctatcatctgttattgcacacggaggagcttcagttgacctagctattttttcacttcacttagcgggtatttcctcaattttaggagcagtaaatttcattacaacagtaattaatatacgatcgacaggaatcacctttgatcgaat-acctctattcgtttgagcagttgtattaacagctttattacttttattatcattaccagtttt-agca-ggggctattactatattactaacagaccgaaacttaaatactt-ccttttttgaccctgccggaggag---gagatcctattctt------taccaacatttattt
>GBCAA32780-24/1-658 [Species: Bactrocera dorsalis] [Country: Unrecoverable]
aactttatattttatcttc---ggagcctgagcaggaatagtaggaacat---ctctta-gaattttagtccgagctgaactcggtcacccaggagctttaatcggtgacgatcaaatttataatgtaattgtaacagctcatgctttcgtaataattttctttatagttataccaattataattggtgga-tttggaaattgacttgttcctttaatattaggagctccc-gatatagcatttccac----gaatgaataatataagattttgattattacctccttcccttacattactattagtaagaagtatagtagaaaacggagctggtacaggttgaacagtttacccacccctatcatctgttattgcacacggaggagcttcagttgacctagctattttttcacttcacttagcgggtatttcctcaattttaggagcagtaaatttcattacaacagtaattaatatacgatcgacaggaatcacctttgatcgaat-acctctattcgtttgagcagttgtattaacagctttattacttttattatcattaccagtttt-agca-ggggctattactatattactaacagaccgaaacttaaatactt-ccttttttgaccctgccggaggag---gagatcccattctt------taccaacatttattt
>GBCAA32630-24/1-658 [Species: Bactrocera dorsalis] [Country: Unrecoverable]
aactttatattttatcttc---ggagcctgagcaggaatagtaggaacat---ctctta-gaattttagtccgagctgaactcggtcacccaggagctttaattggtgacgatcaaatttataatgtaattgtaacagctcatgctttcgtaataattttctttatagttataccaattataattggtgga-tttggaaattgacttgttcctttaatattaggagctccc-gatatagcatttccac----gaatgaataatataagattttgattattacctccttcccttacattactattagtaagaagtatagtagaaaacggagctggtacaggttgaacagtttacccacccctatcatctgttattgcacacggaggagcttcagttgacctagctattttttcacttcacttagcgggtatttcctcaattttaggagcagtaaatttcattacaacagtaattaatatacgatcgacaggaatcacctttgatcgaat-acctctattcgtttgagcagttgtattaacagctttattacttttattatcattaccagtttt-agca-ggggctattactatattactaacagaccgaaacttaaatactt-ccttttttgaccctgccggaggag---gagatcctattctt------taccaacatttattt
>GBCAA33119-24/1-658 [Species: Bactrocera dorsalis] [Country: Unrecoverable]
aactttatattttatcttc---ggagcctgagcaggaatagtagggacat---ctctta-gaattttagtccgagctgaactcggtcacccaggagctttaattggtgacgatcaaatttataatgtaattgtaacagctcatgctttcgtaataattttctttatagttataccaattataattggtgga-tttggaaattgacttgttcctttaatattaggagctccc-gatatagcatttccac----gaatgaataatataagattttgattattacctccttcccttacattactattagtaagaagtatagtagaaaacggagctggtacaggttgaacagtttacccacccctatcatctgttattgcacacggaggagcttcagttgacctagctattttttcacttcacttagcgggtatttcctcaattttaggagcagtaaatttcattacaacagtaattaatatacgatcgacaggaatcacctttgatcgaat-acctctattcgtttgagcagttgtattaacagctttattacttttattatcattaccagtttt-agca-ggggctattactatattactaacagaccgaaacttaaatactt-ccttttttgaccctgccggaggag---gagatcctattctt------taccaacatttattt
>GBCAA32777-24/1-658 [Species: Bactrocera dorsalis] [Country: Unrecoverable]
aactttatattttatcttc---ggagcctgagcaggaatagtaggaacat---ccctta-gaattttagtccgagctgaactcggtcacccaggagctttaatcggtgacgatcaaatttataatgtaattgtaacagctcatgctttcgtaataattttctttatagttataccaattataattggtgga-tttggaaattgacttgttcctttaatattaggagctccc-gatatagcattcccac----gaatgaataatataagattttgattattacctccttcccttacattactattagtaagaagtatagtagaaaacggagctggtacaggttgaacagtttacccacccctatcatctgttattgcacacggaggagcttcagttgacctagctattttttcacttcacttagcgggtatttcctcaattttaggagcagtaaatttcattacaacagtaattaatatacgatcgacaggaatcacctttgatcgaat-acctctattcgtttgagcagttgtattaacagctttattacttttattatcattaccagtttt-agca-ggggctattactatattactaacagaccgaaacttaaatactt-ccttttttgaccctgccggaggag---gagatcctattctt------taccaacatttattt
>GBDPT066-13/1-658 [Species: Bactrocera dorsalis] [Country: China]
aactttatattttatcttc---ggagcctgagcaggaatagtaggaacat---ctctta-gaattttagtccgagctgaactcggtcacccaggagctttaatcggtgacgatcaaatttataatgtaattgtaacagctcatgctttcgtaataattttctttatagttataccaattataattggtgga-tttggaaattgacttgttcctttaatattaggagctccc-gatatagcattcccac----gaatgaataatataagattttgattattacctccttcccttacattactattagtaagaagtatagtagaaaacggagctggtacaggttgaacagtttacccacccctatcatctgttattgcacacggaggagcttcagttgacctagctattttttcacttcacttagcgggtatttcctcaattttaggagcagtaaatttcattacaacagtaattaatatacgatcgacaggaatcacctttgatcgaat-acctctattcgtttgagcagttgtattaacagctttattacttttattatcattaccagtttt-agca-ggggctattactatattactaacagaccgaaacttaaatactt-ccttttttgaccctgccggaggag---gagatcctattctt------taccaacatttattt
>GBAAW3054-24/1-658 [Species: Bactrocera dorsalis] [Country: Unrecoverable]
aactttatattttatcttc---ggagcctgagcaggaatagtaggaacat---ccctta-gaattttagtccgagctgaactcggtcacccaggagctttaattggtgacgatcaaatttataatgtaattgtaacagctcatgctttcgtaataattttctttatagttataccaattataattggtgga-tttggaaattgacttgttcctttaatattaggagctccc-gatatagcatttccac----gaatgaataatataagattttgattattacctccttcccttacattactattagtaagaagtatagtagaaaacggagctggtacaggttgaacagtttacccacccctatcatctgttattgcacacggaggagcttcagttgacctagctattttttcacttcacttagcaggtatttcctcaattttaggagcagtaaatttcattacaacagtaattaatatacggtcgacaggaatcacctttgatcgaat-acctctattcgtttgagcagttgtattaacagctttattacttttattatcattaccagtttt-agca-ggggctattactatattactaacagaccgaaacttaaatactt-ccttttttgaccctgccggaggag---gagatcctattctt------taccaacatttattt
>GBCAA32871-24/1-658 [Species: Bactrocera dorsalis] [Country: Unrecoverable]
aactttatattttatcttc---ggagcctgagcaggaatagtaggaacat---ccctta-gaattttagtccgagctgaactcggtcacccaggagctttaattggtgacgatcaaatttataatgtaattgtaacagctcatgctttcgtaataattttctttatagttataccaattataattggtgga-tttggaaattgacttgttcctttaatattaggagctccc-gatatagcatttccac----gaatgaataatataagattttgattattacctccttcccttacattactattagtaagaagtatagtagaaaacggagctggtacaggttgaacagtttacccacccctatcatctgttattgcacacggaggagcttcagttgacctagctattttttcacttcacttagcaggtatttcctcaattttaggagcagtaaatttcattacaacagtaattaatatacgatcgacaggaatcacctttgatcgaat-acctctattcgtttgagcagttgtattaacagctttattacttttattatcattaccagtttt-agca-ggggctattactatattactaacagaccgaaacttaaatactt-ccttttttgaccctgccggaggag---gagatcctattctt------taccaacatttattt
>GBCAA32683-24/1-658 [Species: Bactrocera dorsalis] [Country: Unrecoverable]
aactttatattttatcttc---ggagcctgagcaggaatagtaggaacat---ccctta-gaattttagtccgagctgaactcggtcacccaggagctttaattggtgacgatcaaatttataatgtaattgtaacagctcatgctttcgtaataattttctttatagttataccaattataattggtgga-tttggaaattgacttgttcctttaatattaggagctccc-gatatagcatttccac----gaatgaataatataagattttgattattacctccttcccttacattactattagtaagaagtatagtagaaaacggagctggtacaggttgaacagtttacccacccctatcatctgttattgcacacggaggagcttcagttgacctagctattttttcacttcacttagcaggtatttcctcaattttaggagcagtaaatttcattacaacagtaattaatatacgatcgacaggaatcacctttgatcgaat-acctctattcgtttgagcagttgtattaacagctttattacttttattatcattaccagtttt-agca-ggggctattactatattactaacagaccgaaacttaaatactt-ccttttttgaccctgctggaggag---gagatcctattctt------taccaacatttattt
>GBCAA33074-24/1-658 [Species: Bactrocera dorsalis] [Country: Unrecoverable]
aactttatattttatcttc---ggagcctgagcaggaatagtaggaacat---ccctta-gaattttagtccgagctgaactcggtcacccaggagctttaattggtgatgatcaaatttataatgtaattgtaacagctcatgctttcgtaataattttctttatagttataccaattataattggtgga-tttggaaattgacttgttcctttaatattaggagctccc-gatatagcatttccac----gaatgaataatataagattttgattattacctccttcccttacattactattagtaagaagtatagtagaaaacggagctggtacaggttgaacagtttacccacccctatcatctgttattgcacacggaggagcttcagttgacctagctattttttcacttcacttagcaggtatttcctcaattttaggagcagtaaatttcattacaacagtaattaatatacgatcgacaggaatcacctttgatcgaat-acctctattcgtttgagcagttgtattaacagctttattacttttattatcattaccagtttt-agca-ggggctattactatattactaacagaccgaaacttaaatactt-ccttttttgaccctgccggaggag---gagatcctattctt------taccaacatttattt
>GBAAW2908-24/1-658 [Species: Bactrocera dorsalis] [Country: Unrecoverable]
aactttatattttatcttc---ggagcctgagcaggaatagtaggaacat---ccctta-gaattttagtccgagctgaactcggtcacccaggagctttaatcggtgacgatcaaatttataatgtaattgtaacagctcatgctttcgtaataattttctttatagttataccaattataattggtgga-tttggaaattgacttgttcctttaatattaggagctccc-gatatagcatttccac----gaatgaataatataagattttgattattacctccttcccttacattactattagtaagaagtatagtagaaaacggagctggtacaggttgaacagtttacccacccctatcatctgttattgcacacggaggagcttcagttgacctagctattttttcacttcacttagcgggtatttcctcaattttaggagcagtaaatttcattacaacagtaattaatatacgatcgacaggaatcacctttgatcgaat-acctctattcgtttgagcagttgtattaacagctttattacttttattatcattaccagtttt-agca-ggggctattactatattactaacagaccgaaacttaaatactt-ccttttttgaccctgccggaggag---gagatcctattctt------taccaacatttattt
>GBAAW2923-24/1-658 [Species: Bactrocera dorsalis] [Country: Unrecoverable]
aactttatattttatcttc---ggagcctgagcaggaatagtaggaacat---ccctta-gaattttagtccgagctgaactcggtcacccaggagctttaatcggtgacgatcaaatttataatgtaattgtaacagctcatgctttcgtaataattttctttatagttataccaattataattggtgga-tttggaaattgacttgttcctttaatattaggagctccc-gatatagcatttccac----gaatgaataatataagattttgattattacctccttcccttacattactattagtaagaagtatagtagaaaacggagctggtacaggttgaacagtttacccacccctatcatctgttattgcacacggaggagcttcagttgacctagctattttttcacttcacttagcgggtatttcctcaattttaggagcagtaaatttcattacaacagtaattaatatacgatcgacaggaatcacctttgatcgaat-acctctattcgtttgagcagttgtattaacagctttattacttttattatcattaccagtttt-agca-ggggctattactatattactaacagaccgaaacttaaatactt-ccttttttgaccctgccggaggag---gagatcctattctt------taccaacatttattt
>GBAAW2944-24/1-658 [Species: Bactrocera dorsalis] [Country: Unrecoverable]
aactttatattttatcttc---ggagcctgagcaggaatagtaggaacat---ccctta-gaattttagtccgagctgaactcggtcacccaggagctttaatcggtgacgatcaaatttataatgtaattgtaacagctcatgctttcgtaataattttctttatagttataccaattataattggtgga-tttggaaattgacttgttcctttaatattaggagctccc-gatatagcatttccac----gaatgaataatataagattttgattattacctccttcccttacattactattagtaagaagtatagtagaaaacggagctggtacaggttgaacagtttacccacccctatcatctgttattgcacacggaggagcttcagttgacctagctattttttcacttcacttagcgggtatttcctcaattttaggagcagtaaatttcattacaacagtaattaatatacgatcgacaggaatcacctttgatcgaat-acctctattcgtttgagcagttgtattaacagctttattacttttattatcattaccagtttt-agca-ggggctattactatattactaacagaccgaaacttaaatactt-ccttttttgaccctgccggaggag---gagatcctattctt------taccaacatttattt
>GBAAW3016-24/1-658 [Species: Bactrocera dorsalis] [Country: Unrecoverable]
aactttatattttatcttc---ggagcctgagcaggaatagtaggaacat---ccctta-gaattttagtccgagctgaactcggtcacccaggagctttaatcggtgacgatcaaatttataatgtaattgtaacagctcatgctttcgtaataattttctttatagttataccaattataattggtgga-tttggaaattgacttgttcctttaatattaggagctccc-gatatagcatttccac----gaatgaataatataagattttgattattacctccttcccttacattactattagtaagaagtatagtagaaaacggagctggtacaggttgaacagtttacccacccctatcatctgttattgcacacggaggagcttcagttgacctagctattttttcacttcacttagcgggtatttcctcaattttaggagcagtaaatttcattacaacagtaattaatatacgatcgacaggaatcacctttgatcgaat-acctctattcgtttgagcagttgtattaacagctttattacttttattatcattaccagtttt-agca-ggggctattactatattactaacagaccgaaacttaaatactt-ccttttttgaccctgccggaggag---gagatcctattctt------taccaacatttattt
>GBAAW3017-24/1-658 [Species: Bactrocera dorsalis] [Country: Unrecoverable]
aactttatattttatcttc---ggagcctgagcaggaatagtaggaacat---ccctta-gaattttagtccgagctgaactcggtcacccaggagctttaatcggtgacgatcaaatttataatgtaattgtaacagctcatgctttcgtaataattttctttatagttataccaattataattggtgga-tttggaaattgacttgttcctttaatattaggagctccc-gatatagcatttccac----gaatgaataatataagattttgattattacctccttcccttacattactattagtaagaagtatagtagaaaacggagctggtacaggttgaacagtttacccacccctatcatctgttattgcacacggaggagcttcagttgacctagctattttttcacttcacttagcgggtatttcctcaattttaggagcagtaaatttcattacaacagtaattaatatacgatcgacaggaatcacctttgatcgaat-acctctattcgtttgagcagttgtattaacagctttattacttttattatcattaccagtttt-agca-ggggctattactatattactaacagaccgaaacttaaatactt-ccttttttgaccctgccggaggag---gagatcctattctt------taccaacatttattt
>GBAAW3020-24/1-658 [Species: Bactrocera dorsalis] [Country: Unrecoverable]
aactttatattttatcttc---ggagcctgagcaggaatagtaggaacat---ccctta-gaattttagtccgagctgaactcggtcacccaggagctttaatcggtgacgatcaaatttataatgtaattgtaacagctcatgctttcgtaataattttctttatagttataccaattataattggtgga-tttggaaattgacttgttcctttaatattaggagctccc-gatatagcatttccac----gaatgaataatataagattttgattattacctccttcccttacattactattagtaagaagtatagtagaaaacggagctggtacaggttgaacagtttacccacccctatcatctgttattgcacacggaggagcttcagttgacctagctattttttcacttcacttagcgggtatttcctcaattttaggagcagtaaatttcattacaacagtaattaatatacgatcgacaggaatcacctttgatcgaat-acctctattcgtttgagcagttgtattaacagctttattacttttattatcattaccagtttt-agca-ggggctattactatattactaacagaccgaaacttaaatactt-ccttttttgaccctgccggaggag---gagatcctattctt------taccaacatttattt
>GBAAW3041-24/1-658 [Species: Bactrocera dorsalis] [Country: Unrecoverable]
aactttatattttatcttc---ggagcctgagcaggaatagtaggaacat---ccctta-gaattttagtccgagctgaactcggtcacccaggagctttaatcggtgacgatcaaatttataatgtaattgtaacagctcatgctttcgtaataattttctttatagttataccaattataattggtgga-tttggaaattgacttgttcctttaatattaggagctccc-gatatagcatttccac----gaatgaataatataagattttgattattacctccttcccttacattactattagtaagaagtatagtagaaaacggagctggtacaggttgaacagtttacccacccctatcatctgttattgcacacggaggagcttcagttgacctagctattttttcacttcacttagcgggtatttcctcaattttaggagcagtaaatttcattacaacagtaattaatatacgatcgacaggaatcacctttgatcgaat-acctctattcgtttgagcagttgtattaacagctttattacttttattatcattaccagtttt-agca-ggggctattactatattactaacagaccgaaacttaaatactt-ccttttttgaccctgccggaggag---gagatcctattctt------taccaacatttattt
>GBAAW3049-24/1-658 [Species: Bactrocera dorsalis] [Country: Unrecoverable]
aactttatattttatcttc---ggagcctgagcaggaatagtaggaacat---ccctta-gaattttagtccgagctgaactcggtcacccaggagctttaatcggtgacgatcaaatttataatgtaattgtaacagctcatgctttcgtaataattttctttatagttataccaattataattggtgga-tttggaaattgacttgttcctttaatattaggagctccc-gatatagcatttccac----gaatgaataatataagattttgattattacctccttcccttacattactattagtaagaagtatagtagaaaacggagctggtacaggttgaacagtttacccacccctatcatctgttattgcacacggaggagcttcagttgacctagctattttttcacttcacttagcgggtatttcctcaattttaggagcagtaaatttcattacaacagtaattaatatacgatcgacaggaatcacctttgatcgaat-acctctattcgtttgagcagttgtattaacagctttattacttttattatcattaccagtttt-agca-ggggctattactatattactaacagaccgaaacttaaatactt-ccttttttgaccctgccggaggag---gagatcctattctt------taccaacatttattt
>GBAAW3064-24/1-658 [Species: Bactrocera dorsalis] [Country: Unrecoverable]
aactttatattttatcttc---ggagcctgagcaggaatagtaggaacat---ccctta-gaattttagtccgagctgaactcggtcacccaggagctttaatcggtgacgatcaaatttataatgtaattgtaacagctcatgctttcgtaataattttctttatagttataccaattataattggtgga-tttggaaattgacttgttcctttaatattaggagctccc-gatatagcatttccac----gaatgaataatataagattttgattattacctccttcccttacattactattagtaagaagtatagtagaaaacggagctggtacaggttgaacagtttacccacccctatcatctgttattgcacacggaggagcttcagttgacctagctattttttcacttcacttagcgggtatttcctcaattttaggagcagtaaatttcattacaacagtaattaatatacgatcgacaggaatcacctttgatcgaat-acctctattcgtttgagcagttgtattaacagctttattacttttattatcattaccagtttt-agca-ggggctattactatattactaacagaccgaaacttaaatactt-ccttttttgaccctgccggaggag---gagatcctattctt------taccaacatttattt
>GBAAW3070-24/1-658 [Species: Bactrocera dorsalis] [Country: Unrecoverable]
aactttatattttatcttc---ggagcctgagcaggaatagtaggaacat---ccctta-gaattttagtccgagctgaactcggtcacccaggagctttaatcggtgacgatcaaatttataatgtaattgtaacagctcatgctttcgtaataattttctttatagttataccaattataattggtgga-tttggaaattgacttgttcctttaatattaggagctccc-gatatagcatttccac----gaatgaataatataagattttgattattacctccttcccttacattactattagtaagaagtatagtagaaaacggagctggtacaggttgaacagtttacccacccctatcatctgttattgcacacggaggagcttcagttgacctagctattttttcacttcacttagcgggtatttcctcaattttaggagcagtaaatttcattacaacagtaattaatatacgatcgacaggaatcacctttgatcgaat-acctctattcgtttgagcagttgtattaacagctttattacttttattatcattaccagtttt-agca-ggggctattactatattactaacagaccgaaacttaaatactt-ccttttttgaccctgccggaggag---gagatcctattctt------taccaacatttattt
>GBAAW3077-24/1-658 [Species: Bactrocera dorsalis] [Country: Unrecoverable]
aactttatattttatcttc---ggagcctgagcaggaatagtaggaacat---ccctta-gaattttagtccgagctgaactcggtcacccaggagctttaatcggtgacgatcaaatttataatgtaattgtaacagctcatgctttcgtaataattttctttatagttataccaattataattggtgga-tttggaaattgacttgttcctttaatattaggagctccc-gatatagcatttccac----gaatgaataatataagattttgattattacctccttcccttacattactattagtaagaagtatagtagaaaacggagctggtacaggttgaacagtttacccacccctatcatctgttattgcacacggaggagcttcagttgacctagctattttttcacttcacttagcgggtatttcctcaattttaggagcagtaaatttcattacaacagtaattaatatacgatcgacaggaatcacctttgatcgaat-acctctattcgtttgagcagttgtattaacagctttattacttttattatcattaccagtttt-agca-ggggctattactatattactaacagaccgaaacttaaatactt-ccttttttgaccctgccggaggag---gagatcctattctt------taccaacatttattt
>GBAAW3102-24/1-658 [Species: Bactrocera dorsalis] [Country: Unrecoverable]
aactttatattttatcttc---ggagcctgagcaggaatagtaggaacat---ccctta-gaattttagtccgagctgaactcggtcacccaggagctttaatcggtgacgatcaaatttataatgtaattgtaacagctcatgctttcgtaataattttctttatagttataccaattataattggtgga-tttggaaattgacttgttcctttaatattaggagctccc-gatatagcatttccac----gaatgaataatataagattttgattattacctccttcccttacattactattagtaagaagtatagtagaaaacggagctggtacaggttgaacagtttacccacccctatcatctgttattgcacacggaggagcttcagttgacctagctattttttcacttcacttagcgggtatttcctcaattttaggagcagtaaatttcattacaacagtaattaatatacgatcgacaggaatcacctttgatcgaat-acctctattcgtttgagcagttgtattaacagctttattacttttattatcattaccagtttt-agca-ggggctattactatattactaacagaccgaaacttaaatactt-ccttttttgaccctgccggaggag---gagatcctattctt------taccaacatttattt
>GBAAW3112-24/1-658 [Species: Bactrocera dorsalis] [Country: Unrecoverable]
aactttatattttatcttc---ggagcctgagcaggaatagtaggaacat---ccctta-gaattttagtccgagctgaactcggtcacccaggagctttaatcggtgacgatcaaatttataatgtaattgtaacagctcatgctttcgtaataattttctttatagttataccaattataattggtgga-tttggaaattgacttgttcctttaatattaggagctccc-gatatagcatttccac----gaatgaataatataagattttgattattacctccttcccttacattactattagtaagaagtatagtagaaaacggagctggtacaggttgaacagtttacccacccctatcatctgttattgcacacggaggagcttcagttgacctagctattttttcacttcacttagcgggtatttcctcaattttaggagcagtaaatttcattacaacagtaattaatatacgatcgacaggaatcacctttgatcgaat-acctctattcgtttgagcagttgtattaacagctttattacttttattatcattaccagtttt-agca-ggggctattactatattactaacagaccgaaacttaaatactt-ccttttttgaccctgccggaggag---gagatcctattctt------taccaacatttattt
>GBAAW3113-24/1-658 [Species: Bactrocera dorsalis] [Country: Unrecoverable]
aactttatattttatcttc---ggagcctgagcaggaatagtaggaacat---ccctta-gaattttagtccgagctgaactcggtcacccaggagctttaatcggtgacgatcaaatttataatgtaattgtaacagctcatgctttcgtaataattttctttatagttataccaattataattggtgga-tttggaaattgacttgttcctttaatattaggagctccc-gatatagcatttccac----gaatgaataatataagattttgattattacctccttcccttacattactattagtaagaagtatagtagaaaacggagctggtacaggttgaacagtttacccacccctatcatctgttattgcacacggaggagcttcagttgacctagctattttttcacttcacttagcgggtatttcctcaattttaggagcagtaaatttcattacaacagtaattaatatacgatcgacaggaatcacctttgatcgaat-acctctattcgtttgagcagttgtattaacagctttattacttttattatcattaccagtttt-agca-ggggctattactatattactaacagaccgaaacttaaatactt-ccttttttgaccctgccggaggag---gagatcctattctt------taccaacatttattt
>GBAAW3129-24/1-658 [Species: Bactrocera dorsalis] [Country: Unrecoverable]
aactttatattttatcttc---ggagcctgagcaggaatagtaggaacat---ccctta-gaattttagtccgagctgaactcggtcacccaggagctttaatcggtgacgatcaaatttataatgtaattgtaacagctcatgctttcgtaataattttctttatagttataccaattataattggtgga-tttggaaattgacttgttcctttaatattaggagctccc-gatatagcatttccac----gaatgaataatataagattttgattattacctccttcccttacattactattagtaagaagtatagtagaaaacggagctggtacaggttgaacagtttacccacccctatcatctgttattgcacacggaggagcttcagttgacctagctattttttcacttcacttagcgggtatttcctcaattttaggagcagtaaatttcattacaacagtaattaatatacgatcgacaggaatcacctttgatcgaat-acctctattcgtttgagcagttgtattaacagctttattacttttattatcattaccagtttt-agca-ggggctattactatattactaacagaccgaaacttaaatactt-ccttttttgaccctgccggaggag---gagatcctattctt------taccaacatttattt
>GBAAW3144-24/1-658 [Species: Bactrocera dorsalis] [Country: Unrecoverable]
aactttatattttatcttc---ggagcctgagcaggaatagtaggaacat---ccctta-gaattttagtccgagctgaactcggtcacccaggagctttaatcggtgacgatcaaatttataatgtaattgtaacagctcatgctttcgtaataattttctttatagttataccaattataattggtgga-tttggaaattgacttgttcctttaatattaggagctccc-gatatagcatttccac----gaatgaataatataagattttgattattacctccttcccttacattactattagtaagaagtatagtagaaaacggagctggtacaggttgaacagtttacccacccctatcatctgttattgcacacggaggagcttcagttgacctagctattttttcacttcacttagcgggtatttcctcaattttaggagcagtaaatttcattacaacagtaattaatatacgatcgacaggaatcacctttgatcgaat-acctctattcgtttgagcagttgtattaacagctttattacttttattatcattaccagtttt-agca-ggggctattactatattactaacagaccgaaacttaaatactt-ccttttttgaccctgccggaggag---gagatcctattctt------taccaacatttattt
>GBAAW3148-24/1-658 [Species: Bactrocera dorsalis] [Country: Unrecoverable]
aactttatattttatcttc---ggagcctgagcaggaatagtaggaacat---ccctta-gaattttagtccgagctgaactcggtcacccaggagctttaatcggtgacgatcaaatttataatgtaattgtaacagctcatgctttcgtaataattttctttatagttataccaattataattggtgga-tttggaaattgacttgttcctttaatattaggagctccc-gatatagcatttccac----gaatgaataatataagattttgattattacctccttcccttacattactattagtaagaagtatagtagaaaacggagctggtacaggttgaacagtttacccacccctatcatctgttattgcacacggaggagcttcagttgacctagctattttttcacttcacttagcgggtatttcctcaattttaggagcagtaaatttcattacaacagtaattaatatacgatcgacaggaatcacctttgatcgaat-acctctattcgtttgagcagttgtattaacagctttattacttttattatcattaccagtttt-agca-ggggctattactatattactaacagaccgaaacttaaatactt-ccttttttgaccctgccggaggag---gagatcctattctt------taccaacatttattt
>GBAAW3151-24/1-658 [Species: Bactrocera dorsalis] [Country: Unrecoverable]
aactttatattttatcttc---ggagcctgagcaggaatagtaggaacat---ccctta-gaattttagtccgagctgaactcggtcacccaggagctttaatcggtgacgatcaaatttataatgtaattgtaacagctcatgctttcgtaataattttctttatagttataccaattataattggtgga-tttggaaattgacttgttcctttaatattaggagctccc-gatatagcatttccac----gaatgaataatataagattttgattattacctccttcccttacattactattagtaagaagtatagtagaaaacggagctggtacaggttgaacagtttacccacccctatcatctgttattgcacacggaggagcttcagttgacctagctattttttcacttcacttagcgggtatttcctcaattttaggagcagtaaatttcattacaacagtaattaatatacgatcgacaggaatcacctttgatcgaat-acctctattcgtttgagcagttgtattaacagctttattacttttattatcattaccagtttt-agca-ggggctattactatattactaacagaccgaaacttaaatactt-ccttttttgaccctgccggaggag---gagatcctattctt------taccaacatttattt
>GBAAW3167-24/1-658 [Species: Bactrocera dorsalis] [Country: Unrecoverable]
aactttatattttatcttc---ggagcctgagcaggaatagtaggaacat---ccctta-gaattttagtccgagctgaactcggtcacccaggagctttaatcggtgacgatcaaatttataatgtaattgtaacagctcatgctttcgtaataattttctttatagttataccaattataattggtgga-tttggaaattgacttgttcctttaatattaggagctccc-gatatagcatttccac----gaatgaataatataagattttgattattacctccttcccttacattactattagtaagaagtatagtagaaaacggagctggtacaggttgaacagtttacccacccctatcatctgttattgcacacggaggagcttcagttgacctagctattttttcacttcacttagcgggtatttcctcaattttaggagcagtaaatttcattacaacagtaattaatatacgatcgacaggaatcacctttgatcgaat-acctctattcgtttgagcagttgtattaacagctttattacttttattatcattaccagtttt-agca-ggggctattactatattactaacagaccgaaacttaaatactt-ccttttttgaccctgccggaggag---gagatcctattctt------taccaacatttattt
>GBAAW3171-24/1-658 [Species: Bactrocera dorsalis] [Country: Unrecoverable]
aactttatattttatcttc---ggagcctgagcaggaatagtaggaacat---ccctta-gaattttagtccgagctgaactcggtcacccaggagctttaatcggtgacgatcaaatttataatgtaattgtaacagctcatgctttcgtaataattttctttatagttataccaattataattggtgga-tttggaaattgacttgttcctttaatattaggagctccc-gatatagcatttccac----gaatgaataatataagattttgattattacctccttcccttacattactattagtaagaagtatagtagaaaacggagctggtacaggttgaacagtttacccacccctatcatctgttattgcacacggaggagcttcagttgacctagctattttttcacttcacttagcgggtatttcctcaattttaggagcagtaaatttcattacaacagtaattaatatacgatcgacaggaatcacctttgatcgaat-acctctattcgtttgagcagttgtattaacagctttattacttttattatcattaccagtttt-agca-ggggctattactatattactaacagaccgaaacttaaatactt-ccttttttgaccctgccggaggag---gagatcctattctt------taccaacatttattt
>GBAAW3218-24/1-658 [Species: Bactrocera dorsalis] [Country: Unrecoverable]
aactttatattttatcttc---ggagcctgagcaggaatagtaggaacat---ccctta-gaattttagtccgagctgaactcggtcacccaggagctttaatcggtgacgatcaaatttataatgtaattgtaacagctcatgctttcgtaataattttctttatagttataccaattataattggtgga-tttggaaattgacttgttcctttaatattaggagctccc-gatatagcatttccac----gaatgaataatataagattttgattattacctccttcccttacattactattagtaagaagtatagtagaaaacggagctggtacaggttgaacagtttacccacccctatcatctgttattgcacacggaggagcttcagttgacctagctattttttcacttcacttagcgggtatttcctcaattttaggagcagtaaatttcattacaacagtaattaatatacgatcgacaggaatcacctttgatcgaat-acctctattcgtttgagcagttgtattaacagctttattacttttattatcattaccagtttt-agca-ggggctattactatattactaacagaccgaaacttaaatactt-ccttttttgaccctgccggaggag---gagatcctattctt------taccaacatttattt
>GBAAW3238-24/1-658 [Species: Bactrocera dorsalis] [Country: Unrecoverable]
aactttatattttatcttc---ggagcctgagcaggaatagtaggaacat---ccctta-gaattttagtccgagctgaactcggtcacccaggagctttaatcggtgacgatcaaatttataatgtaattgtaacagctcatgctttcgtaataattttctttatagttataccaattataattggtgga-tttggaaattgacttgttcctttaatattaggagctccc-gatatagcatttccac----gaatgaataatataagattttgattattacctccttcccttacattactattagtaagaagtatagtagaaaacggagctggtacaggttgaacagtttacccacccctatcatctgttattgcacacggaggagcttcagttgacctagctattttttcacttcacttagcgggtatttcctcaattttaggagcagtaaatttcattacaacagtaattaatatacgatcgacaggaatcacctttgatcgaat-acctctattcgtttgagcagttgtattaacagctttattacttttattatcattaccagtttt-agca-ggggctattactatattactaacagaccgaaacttaaatactt-ccttttttgaccctgccggaggag---gagatcctattctt------taccaacatttattt
>GBCAA32295-24/1-658 [Species: Bactrocera dorsalis] [Country: Unrecoverable]
aactttatattttatcttc---ggagcctgagcaggaatagtaggaacat---ccctta-gaattttagtccgagctgaactcggtcacccaggagctttaatcggtgacgatcaaatttataatgtaattgtaacagctcatgctttcgtaataattttctttatagttataccaattataattggtgga-tttggaaattgacttgttcctttaatattaggagctccc-gatatagcatttccac----gaatgaataatataagattttgattattacctccttcccttacattactattagtaagaagtatagtagaaaacggagctggtacaggttgaacagtttacccacccctatcatctgttattgcacacggaggagcttcagttgacctagctattttttcacttcacttagcgggtatttcctcaattttaggagcagtaaatttcattacaacagtaattaatatacgatcgacaggaatcacctttgatcgaat-acctctattcgtttgagcagttgtattaacagctttattacttttattatcattaccagtttt-agca-ggggctattactatattactaacagaccgaaacttaaatactt-ccttttttgaccctgccggaggag---gagatcctattctt------taccaacatttattt
>GBCAA32334-24/1-658 [Species: Bactrocera dorsalis] [Country: Unrecoverable]
aactttatattttatcttc---ggagcctgagcaggaatagtaggaacat---ccctta-gaattttagtccgagctgaactcggtcacccaggagctttaatcggtgacgatcaaatttataatgtaattgtaacagctcatgctttcgtaataattttctttatagttataccaattataattggtgga-tttggaaattgacttgttcctttaatattaggagctccc-gatatagcatttccac----gaatgaataatataagattttgattattacctccttcccttacattactattagtaagaagtatagtagaaaacggagctggtacaggttgaacagtttacccacccctatcatctgttattgcacacggaggagcttcagttgacctagctattttttcacttcacttagcgggtatttcctcaattttaggagcagtaaatttcattacaacagtaattaatatacgatcgacaggaatcacctttgatcgaat-acctctattcgtttgagcagttgtattaacagctttattacttttattatcattaccagtttt-agca-ggggctattactatattactaacagaccgaaacttaaatactt-ccttttttgaccctgccggaggag---gagatcctattctt------taccaacatttattt
>GBCAA32355-24/1-658 [Species: Bactrocera dorsalis] [Country: Unrecoverable]
aactttatattttatcttc---ggagcctgagcaggaatagtaggaacat---ccctta-gaattttagtccgagctgaactcggtcacccaggagctttaatcggtgacgatcaaatttataatgtaattgtaacagctcatgctttcgtaataattttctttatagttataccaattataattggtgga-tttggaaattgacttgttcctttaatattaggagctccc-gatatagcatttccac----gaatgaataatataagattttgattattacctccttcccttacattactattagtaagaagtatagtagaaaacggagctggtacaggttgaacagtttacccacccctatcatctgttattgcacacggaggagcttcagttgacctagctattttttcacttcacttagcgggtatttcctcaattttaggagcagtaaatttcattacaacagtaattaatatacgatcgacaggaatcacctttgatcgaat-acctctattcgtttgagcagttgtattaacagctttattacttttattatcattaccagtttt-agca-ggggctattactatattactaacagaccgaaacttaaatactt-ccttttttgaccctgccggaggag---gagatcctattctt------taccaacatttattt
>GBCAA32358-24/1-658 [Species: Bactrocera dorsalis] [Country: Unrecoverable]
aactttatattttatcttc---ggagcctgagcaggaatagtaggaacat---ccctta-gaattttagtccgagctgaactcggtcacccaggagctttaatcggtgacgatcaaatttataatgtaattgtaacagctcatgctttcgtaataattttctttatagttataccaattataattggtgga-tttggaaattgacttgttcctttaatattaggagctccc-gatatagcatttccac----gaatgaataatataagattttgattattacctccttcccttacattactattagtaagaagtatagtagaaaacggagctggtacaggttgaacagtttacccacccctatcatctgttattgcacacggaggagcttcagttgacctagctattttttcacttcacttagcgggtatttcctcaattttaggagcagtaaatttcattacaacagtaattaatatacgatcgacaggaatcacctttgatcgaat-acctctattcgtttgagcagttgtattaacagctttattacttttattatcattaccagtttt-agca-ggggctattactatattactaacagaccgaaacttaaatactt-ccttttttgaccctgccggaggag---gagatcctattctt------taccaacatttattt
>GBCAA32359-24/1-658 [Species: Bactrocera dorsalis] [Country: Unrecoverable]
aactttatattttatcttc---ggagcctgagcaggaatagtaggaacat---ccctta-gaattttagtccgagctgaactcggtcacccaggagctttaatcggtgacgatcaaatttataatgtaattgtaacagctcatgctttcgtaataattttctttatagttataccaattataattggtgga-tttggaaattgacttgttcctttaatattaggagctccc-gatatagcatttccac----gaatgaataatataagattttgattattacctccttcccttacattactattagtaagaagtatagtagaaaacggagctggtacaggttgaacagtttacccacccctatcatctgttattgcacacggaggagcttcagttgacctagctattttttcacttcacttagcgggtatttcctcaattttaggagcagtaaatttcattacaacagtaattaatatacgatcgacaggaatcacctttgatcgaat-acctctattcgtttgagcagttgtattaacagctttattacttttattatcattaccagtttt-agca-ggggctattactatattactaacagaccgaaacttaaatactt-ccttttttgaccctgccggaggag---gagatcctattctt------taccaacatttattt
>GBCAA32397-24/1-658 [Species: Bactrocera dorsalis] [Country: Unrecoverable]
aactttatattttatcttc---ggagcctgagcaggaatagtaggaacat---ccctta-gaattttagtccgagctgaactcggtcacccaggagctttaatcggtgacgatcaaatttataatgtaattgtaacagctcatgctttcgtaataattttctttatagttataccaattataattggtgga-tttggaaattgacttgttcctttaatattaggagctccc-gatatagcatttccac----gaatgaataatataagattttgattattacctccttcccttacattactattagtaagaagtatagtagaaaacggagctggtacaggttgaacagtttacccacccctatcatctgttattgcacacggaggagcttcagttgacctagctattttttcacttcacttagcgggtatttcctcaattttaggagcagtaaatttcattacaacagtaattaatatacgatcgacaggaatcacctttgatcgaat-acctctattcgtttgagcagttgtattaacagctttattacttttattatcattaccagtttt-agca-ggggctattactatattactaacagaccgaaacttaaatactt-ccttttttgaccctgccggaggag---gagatcctattctt------taccaacatttattt
>GBCAA32401-24/1-658 [Species: Bactrocera dorsalis] [Country: Unrecoverable]
aactttatattttatcttc---ggagcctgagcaggaatagtaggaacat---ccctta-gaattttagtccgagctgaactcggtcacccaggagctttaatcggtgacgatcaaatttataatgtaattgtaacagctcatgctttcgtaataattttctttatagttataccaattataattggtgga-tttggaaattgacttgttcctttaatattaggagctccc-gatatagcatttccac----gaatgaataatataagattttgattattacctccttcccttacattactattagtaagaagtatagtagaaaacggagctggtacaggttgaacagtttacccacccctatcatctgttattgcacacggaggagcttcagttgacctagctattttttcacttcacttagcgggtatttcctcaattttaggagcagtaaatttcattacaacagtaattaatatacgatcgacaggaatcacctttgatcgaat-acctctattcgtttgagcagttgtattaacagctttattacttttattatcattaccagtttt-agca-ggggctattactatattactaacagaccgaaacttaaatactt-ccttttttgaccctgccggaggag---gagatcctattctt------taccaacatttattt
>GBCAA32442-24/1-658 [Species: Bactrocera dorsalis] [Country: Unrecoverable]
aactttatattttatcttc---ggagcctgagcaggaatagtaggaacat---ccctta-gaattttagtccgagctgaactcggtcacccaggagctttaatcggtgacgatcaaatttataatgtaattgtaacagctcatgctttcgtaataattttctttatagttataccaattataattggtgga-tttggaaattgacttgttcctttaatattaggagctccc-gatatagcatttccac----gaatgaataatataagattttgattattacctccttcccttacattactattagtaagaagtatagtagaaaacggagctggtacaggttgaacagtttacccacccctatcatctgttattgcacacggaggagcttcagttgacctagctattttttcacttcacttagcgggtatttcctcaattttaggagcagtaaatttcattacaacagtaattaatatacgatcgacaggaatcacctttgatcgaat-acctctattcgtttgagcagttgtattaacagctttattacttttattatcattaccagtttt-agca-ggggctattactatattactaacagaccgaaacttaaatactt-ccttttttgaccctgccggaggag---gagatcctattctt------taccaacatttattt
>GBCAA32495-24/1-658 [Species: Bactrocera dorsalis] [Country: Unrecoverable]
aactttatattttatcttc---ggagcctgagcaggaatagtaggaacat---ccctta-gaattttagtccgagctgaactcggtcacccaggagctttaatcggtgacgatcaaatttataatgtaattgtaacagctcatgctttcgtaataattttctttatagttataccaattataattggtgga-tttggaaattgacttgttcctttaatattaggagctccc-gatatagcatttccac----gaatgaataatataagattttgattattacctccttcccttacattactattagtaagaagtatagtagaaaacggagctggtacaggttgaacagtttacccacccctatcatctgttattgcacacggaggagcttcagttgacctagctattttttcacttcacttagcgggtatttcctcaattttaggagcagtaaatttcattacaacagtaattaatatacgatcgacaggaatcacctttgatcgaat-acctctattcgtttgagcagttgtattaacagctttattacttttattatcattaccagtttt-agca-ggggctattactatattactaacagaccgaaacttaaatactt-ccttttttgaccctgccggaggag---gagatcctattctt------taccaacatttattt
>GBCAA32534-24/1-658 [Species: Bactrocera dorsalis] [Country: Unrecoverable]
aactttatattttatcttc---ggagcctgagcaggaatagtaggaacat---ccctta-gaattttagtccgagctgaactcggtcacccaggagctttaatcggtgacgatcaaatttataatgtaattgtaacagctcatgctttcgtaataattttctttatagttataccaattataattggtgga-tttggaaattgacttgttcctttaatattaggagctccc-gatatagcatttccac----gaatgaataatataagattttgattattacctccttcccttacattactattagtaagaagtatagtagaaaacggagctggtacaggttgaacagtttacccacccctatcatctgttattgcacacggaggagcttcagttgacctagctattttttcacttcacttagcgggtatttcctcaattttaggagcagtaaatttcattacaacagtaattaatatacgatcgacaggaatcacctttgatcgaat-acctctattcgtttgagcagttgtattaacagctttattacttttattatcattaccagtttt-agca-ggggctattactatattactaacagaccgaaacttaaatactt-ccttttttgaccctgccggaggag---gagatcctattctt------taccaacatttattt
>GBCAA32545-24/1-658 [Species: Bactrocera dorsalis] [Country: Unrecoverable]
aactttatattttatcttc---ggagcctgagcaggaatagtaggaacat---ccctta-gaattttagtccgagctgaactcggtcacccaggagctttaatcggtgacgatcaaatttataatgtaattgtaacagctcatgctttcgtaataattttctttatagttataccaattataattggtgga-tttggaaattgacttgttcctttaatattaggagctccc-gatatagcatttccac----gaatgaataatataagattttgattattacctccttcccttacattactattagtaagaagtatagtagaaaacggagctggtacaggttgaacagtttacccacccctatcatctgttattgcacacggaggagcttcagttgacctagctattttttcacttcacttagcgggtatttcctcaattttaggagcagtaaatttcattacaacagtaattaatatacgatcgacaggaatcacctttgatcgaat-acctctattcgtttgagcagttgtattaacagctttattacttttattatcattaccagtttt-agca-ggggctattactatattactaacagaccgaaacttaaatactt-ccttttttgaccctgccggaggag---gagatcctattctt------taccaacatttattt
>GBCAA32594-24/1-658 [Species: Bactrocera dorsalis] [Country: Unrecoverable]
aactttatattttatcttc---ggagcctgagcaggaatagtaggaacat---ccctta-gaattttagtccgagctgaactcggtcacccaggagctttaatcggtgacgatcaaatttataatgtaattgtaacagctcatgctttcgtaataattttctttatagttataccaattataattggtgga-tttggaaattgacttgttcctttaatattaggagctccc-gatatagcatttccac----gaatgaataatataagattttgattattacctccttcccttacattactattagtaagaagtatagtagaaaacggagctggtacaggttgaacagtttacccacccctatcatctgttattgcacacggaggagcttcagttgacctagctattttttcacttcacttagcgggtatttcctcaattttaggagcagtaaatttcattacaacagtaattaatatacgatcgacaggaatcacctttgatcgaat-acctctattcgtttgagcagttgtattaacagctttattacttttattatcattaccagtttt-agca-ggggctattactatattactaacagaccgaaacttaaatactt-ccttttttgaccctgccggaggag---gagatcctattctt------taccaacatttattt
>GBCAA32647-24/1-658 [Species: Bactrocera dorsalis] [Country: Unrecoverable]
aactttatattttatcttc---ggagcctgagcaggaatagtaggaacat---ccctta-gaattttagtccgagctgaactcggtcacccaggagctttaatcggtgacgatcaaatttataatgtaattgtaacagctcatgctttcgtaataattttctttatagttataccaattataattggtgga-tttggaaattgacttgttcctttaatattaggagctccc-gatatagcatttccac----gaatgaataatataagattttgattattacctccttcccttacattactattagtaagaagtatagtagaaaacggagctggtacaggttgaacagtttacccacccctatcatctgttattgcacacggaggagcttcagttgacctagctattttttcacttcacttagcgggtatttcctcaattttaggagcagtaaatttcattacaacagtaattaatatacgatcgacaggaatcacctttgatcgaat-acctctattcgtttgagcagttgtattaacagctttattacttttattatcattaccagtttt-agca-ggggctattactatattactaacagaccgaaacttaaatactt-ccttttttgaccctgccggaggag---gagatcctattctt------taccaacatttattt
>GBCAA32670-24/1-658 [Species: Bactrocera dorsalis] [Country: Unrecoverable]
aactttatattttatcttc---ggagcctgagcaggaatagtaggaacat---ccctta-gaattttagtccgagctgaactcggtcacccaggagctttaatcggtgacgatcaaatttataatgtaattgtaacagctcatgctttcgtaataattttctttatagttataccaattataattggtgga-tttggaaattgacttgttcctttaatattaggagctccc-gatatagcatttccac----gaatgaataatataagattttgattattacctccttcccttacattactattagtaagaagtatagtagaaaacggagctggtacaggttgaacagtttacccacccctatcatctgttattgcacacggaggagcttcagttgacctagctattttttcacttcacttagcgggtatttcctcaattttaggagcagtaaatttcattacaacagtaattaatatacgatcgacaggaatcacctttgatcgaat-acctctattcgtttgagcagttgtattaacagctttattacttttattatcattaccagtttt-agca-ggggctattactatattactaacagaccgaaacttaaatactt-ccttttttgaccctgccggaggag---gagatcctattctt------taccaacatttattt
>GBCAA32673-24/1-658 [Species: Bactrocera dorsalis] [Country: Unrecoverable]
aactttatattttatcttc---ggagcctgagcaggaatagtaggaacat---ccctta-gaattttagtccgagctgaactcggtcacccaggagctttaatcggtgacgatcaaatttataatgtaattgtaacagctcatgctttcgtaataattttctttatagttataccaattataattggtgga-tttggaaattgacttgttcctttaatattaggagctccc-gatatagcatttccac----gaatgaataatataagattttgattattacctccttcccttacattactattagtaagaagtatagtagaaaacggagctggtacaggttgaacagtttacccacccctatcatctgttattgcacacggaggagcttcagttgacctagctattttttcacttcacttagcgggtatttcctcaattttaggagcagtaaatttcattacaacagtaattaatatacgatcgacaggaatcacctttgatcgaat-acctctattcgtttgagcagttgtattaacagctttattacttttattatcattaccagtttt-agca-ggggctattactatattactaacagaccgaaacttaaatactt-ccttttttgaccctgccggaggag---gagatcctattctt------taccaacatttattt
>GBCAA32733-24/1-658 [Species: Bactrocera dorsalis] [Country: Unrecoverable]
aactttatattttatcttc---ggagcctgagcaggaatagtaggaacat---ccctta-gaattttagtccgagctgaactcggtcacccaggagctttaatcggtgacgatcaaatttataatgtaattgtaacagctcatgctttcgtaataattttctttatagttataccaattataattggtgga-tttggaaattgacttgttcctttaatattaggagctccc-gatatagcatttccac----gaatgaataatataagattttgattattacctccttcccttacattactattagtaagaagtatagtagaaaacggagctggtacaggttgaacagtttacccacccctatcatctgttattgcacacggaggagcttcagttgacctagctattttttcacttcacttagcgggtatttcctcaattttaggagcagtaaatttcattacaacagtaattaatatacgatcgacaggaatcacctttgatcgaat-acctctattcgtttgagcagttgtattaacagctttattacttttattatcattaccagtttt-agca-ggggctattactatattactaacagaccgaaacttaaatactt-ccttttttgaccctgccggaggag---gagatcctattctt------taccaacatttattt
>GBCAA32794-24/1-658 [Species: Bactrocera dorsalis] [Country: Unrecoverable]
aactttatattttatcttc---ggagcctgagcaggaatagtaggaacat---ccctta-gaattttagtccgagctgaactcggtcacccaggagctttaatcggtgacgatcaaatttataatgtaattgtaacagctcatgctttcgtaataattttctttatagttataccaattataattggtgga-tttggaaattgacttgttcctttaatattaggagctccc-gatatagcatttccac----gaatgaataatataagattttgattattacctccttcccttacattactattagtaagaagtatagtagaaaacggagctggtacaggttgaacagtttacccacccctatcatctgttattgcacacggaggagcttcagttgacctagctattttttcacttcacttagcgggtatttcctcaattttaggagcagtaaatttcattacaacagtaattaatatacgatcgacaggaatcacctttgatcgaat-acctctattcgtttgagcagttgtattaacagctttattacttttattatcattaccagtttt-agca-ggggctattactatattactaacagaccgaaacttaaatactt-ccttttttgaccctgccggaggag---gagatcctattctt------taccaacatttattt
>GBCAA32825-24/1-658 [Species: Bactrocera dorsalis] [Country: Unrecoverable]
aactttatattttatcttc---ggagcctgagcaggaatagtaggaacat---ccctta-gaattttagtccgagctgaactcggtcacccaggagctttaatcggtgacgatcaaatttataatgtaattgtaacagctcatgctttcgtaataattttctttatagttataccaattataattggtgga-tttggaaattgacttgttcctttaatattaggagctccc-gatatagcatttccac----gaatgaataatataagattttgattattacctccttcccttacattactattagtaagaagtatagtagaaaacggagctggtacaggttgaacagtttacccacccctatcatctgttattgcacacggaggagcttcagttgacctagctattttttcacttcacttagcgggtatttcctcaattttaggagcagtaaatttcattacaacagtaattaatatacgatcgacaggaatcacctttgatcgaat-acctctattcgtttgagcagttgtattaacagctttattacttttattatcattaccagtttt-agca-ggggctattactatattactaacagaccgaaacttaaatactt-ccttttttgaccctgccggaggag---gagatcctattctt------taccaacatttattt
>GBCAA32831-24/1-658 [Species: Bactrocera dorsalis] [Country: Unrecoverable]
aactttatattttatcttc---ggagcctgagcaggaatagtaggaacat---ccctta-gaattttagtccgagctgaactcggtcacccaggagctttaatcggtgacgatcaaatttataatgtaattgtaacagctcatgctttcgtaataattttctttatagttataccaattataattggtgga-tttggaaattgacttgttcctttaatattaggagctccc-gatatagcatttccac----gaatgaataatataagattttgattattacctccttcccttacattactattagtaagaagtatagtagaaaacggagctggtacaggttgaacagtttacccacccctatcatctgttattgcacacggaggagcttcagttgacctagctattttttcacttcacttagcgggtatttcctcaattttaggagcagtaaatttcattacaacagtaattaatatacgatcgacaggaatcacctttgatcgaat-acctctattcgtttgagcagttgtattaacagctttattacttttattatcattaccagtttt-agca-ggggctattactatattactaacagaccgaaacttaaatactt-ccttttttgaccctgccggaggag---gagatcctattctt------taccaacatttattt
>GBCAA32865-24/1-658 [Species: Bactrocera dorsalis] [Country: Unrecoverable]
aactttatattttatcttc---ggagcctgagcaggaatagtaggaacat---ccctta-gaattttagtccgagctgaactcggtcacccaggagctttaatcggtgacgatcaaatttataatgtaattgtaacagctcatgctttcgtaataattttctttatagttataccaattataattggtgga-tttggaaattgacttgttcctttaatattaggagctccc-gatatagcatttccac----gaatgaataatataagattttgattattacctccttcccttacattactattagtaagaagtatagtagaaaacggagctggtacaggttgaacagtttacccacccctatcatctgttattgcacacggaggagcttcagttgacctagctattttttcacttcacttagcgggtatttcctcaattttaggagcagtaaatttcattacaacagtaattaatatacgatcgacaggaatcacctttgatcgaat-acctctattcgtttgagcagttgtattaacagctttattacttttattatcattaccagtttt-agca-ggggctattactatattactaacagaccgaaacttaaatactt-ccttttttgaccctgccggaggag---gagatcctattctt------taccaacatttattt
>GBCAA32879-24/1-658 [Species: Bactrocera dorsalis] [Country: Unrecoverable]
aactttatattttatcttc---ggagcctgagcaggaatagtaggaacat---ccctta-gaattttagtccgagctgaactcggtcacccaggagctttaatcggtgacgatcaaatttataatgtaattgtaacagctcatgctttcgtaataattttctttatagttataccaattataattggtgga-tttggaaattgacttgttcctttaatattaggagctccc-gatatagcatttccac----gaatgaataatataagattttgattattacctccttcccttacattactattagtaagaagtatagtagaaaacggagctggtacaggttgaacagtttacccacccctatcatctgttattgcacacggaggagcttcagttgacctagctattttttcacttcacttagcgggtatttcctcaattttaggagcagtaaatttcattacaacagtaattaatatacgatcgacaggaatcacctttgatcgaat-acctctattcgtttgagcagttgtattaacagctttattacttttattatcattaccagtttt-agca-ggggctattactatattactaacagaccgaaacttaaatactt-ccttttttgaccctgccggaggag---gagatcctattctt------taccaacatttattt
>GBCAA32918-24/1-658 [Species: Bactrocera dorsalis] [Country: Unrecoverable]
aactttatattttatcttc---ggagcctgagcaggaatagtaggaacat---ccctta-gaattttagtccgagctgaactcggtcacccaggagctttaatcggtgacgatcaaatttataatgtaattgtaacagctcatgctttcgtaataattttctttatagttataccaattataattggtgga-tttggaaattgacttgttcctttaatattaggagctccc-gatatagcatttccac----gaatgaataatataagattttgattattacctccttcccttacattactattagtaagaagtatagtagaaaacggagctggtacaggttgaacagtttacccacccctatcatctgttattgcacacggaggagcttcagttgacctagctattttttcacttcacttagcgggtatttcctcaattttaggagcagtaaatttcattacaacagtaattaatatacgatcgacaggaatcacctttgatcgaat-acctctattcgtttgagcagttgtattaacagctttattacttttattatcattaccagtttt-agca-ggggctattactatattactaacagaccgaaacttaaatactt-ccttttttgaccctgccggaggag---gagatcctattctt------taccaacatttattt
>GBCAA32920-24/1-658 [Species: Bactrocera dorsalis] [Country: Unrecoverable]
aactttatattttatcttc---ggagcctgagcaggaatagtaggaacat---ccctta-gaattttagtccgagctgaactcggtcacccaggagctttaatcggtgacgatcaaatttataatgtaattgtaacagctcatgctttcgtaataattttctttatagttataccaattataattggtgga-tttggaaattgacttgttcctttaatattaggagctccc-gatatagcatttccac----gaatgaataatataagattttgattattacctccttcccttacattactattagtaagaagtatagtagaaaacggagctggtacaggttgaacagtttacccacccctatcatctgttattgcacacggaggagcttcagttgacctagctattttttcacttcacttagcgggtatttcctcaattttaggagcagtaaatttcattacaacagtaattaatatacgatcgacaggaatcacctttgatcgaat-acctctattcgtttgagcagttgtattaacagctttattacttttattatcattaccagtttt-agca-ggggctattactatattactaacagaccgaaacttaaatactt-ccttttttgaccctgccggaggag---gagatcctattctt------taccaacatttattt
>GBCAA32938-24/1-658 [Species: Bactrocera dorsalis] [Country: Unrecoverable]
aactttatattttatcttc---ggagcctgagcaggaatagtaggaacat---ccctta-gaattttagtccgagctgaactcggtcacccaggagctttaatcggtgacgatcaaatttataatgtaattgtaacagctcatgctttcgtaataattttctttatagttataccaattataattggtgga-tttggaaattgacttgttcctttaatattaggagctccc-gatatagcatttccac----gaatgaataatataagattttgattattacctccttcccttacattactattagtaagaagtatagtagaaaacggagctggtacaggttgaacagtttacccacccctatcatctgttattgcacacggaggagcttcagttgacctagctattttttcacttcacttagcgggtatttcctcaattttaggagcagtaaatttcattacaacagtaattaatatacgatcgacaggaatcacctttgatcgaat-acctctattcgtttgagcagttgtattaacagctttattacttttattatcattaccagtttt-agca-ggggctattactatattactaacagaccgaaacttaaatactt-ccttttttgaccctgccggaggag---gagatcctattctt------taccaacatttattt
>GBCAA32947-24/1-658 [Species: Bactrocera dorsalis] [Country: Unrecoverable]
aactttatattttatcttc---ggagcctgagcaggaatagtaggaacat---ccctta-gaattttagtccgagctgaactcggtcacccaggagctttaatcggtgacgatcaaatttataatgtaattgtaacagctcatgctttcgtaataattttctttatagttataccaattataattggtgga-tttggaaattgacttgttcctttaatattaggagctccc-gatatagcatttccac----gaatgaataatataagattttgattattacctccttcccttacattactattagtaagaagtatagtagaaaacggagctggtacaggttgaacagtttacccacccctatcatctgttattgcacacggaggagcttcagttgacctagctattttttcacttcacttagcgggtatttcctcaattttaggagcagtaaatttcattacaacagtaattaatatacgatcgacaggaatcacctttgatcgaat-acctctattcgtttgagcagttgtattaacagctttattacttttattatcattaccagtttt-agca-ggggctattactatattactaacagaccgaaacttaaatactt-ccttttttgaccctgccggaggag---gagatcctattctt------taccaacatttattt
>GBCAA32964-24/1-658 [Species: Bactrocera dorsalis] [Country: Unrecoverable]
aactttatattttatcttc---ggagcctgagcaggaatagtaggaacat---ccctta-gaattttagtccgagctgaactcggtcacccaggagctttaatcggtgacgatcaaatttataatgtaattgtaacagctcatgctttcgtaataattttctttatagttataccaattataattggtgga-tttggaaattgacttgttcctttaatattaggagctccc-gatatagcatttccac----gaatgaataatataagattttgattattacctccttcccttacattactattagtaagaagtatagtagaaaacggagctggtacaggttgaacagtttacccacccctatcatctgttattgcacacggaggagcttcagttgacctagctattttttcacttcacttagcgggtatttcctcaattttaggagcagtaaatttcattacaacagtaattaatatacgatcgacaggaatcacctttgatcgaat-acctctattcgtttgagcagttgtattaacagctttattacttttattatcattaccagtttt-agca-ggggctattactatattactaacagaccgaaacttaaatactt-ccttttttgaccctgccggaggag---gagatcctattctt------taccaacatttattt
>GBCAA32987-24/1-658 [Species: Bactrocera dorsalis] [Country: Unrecoverable]
aactttatattttatcttc---ggagcctgagcaggaatagtaggaacat---ccctta-gaattttagtccgagctgaactcggtcacccaggagctttaatcggtgacgatcaaatttataatgtaattgtaacagctcatgctttcgtaataattttctttatagttataccaattataattggtgga-tttggaaattgacttgttcctttaatattaggagctccc-gatatagcatttccac----gaatgaataatataagattttgattattacctccttcccttacattactattagtaagaagtatagtagaaaacggagctggtacaggttgaacagtttacccacccctatcatctgttattgcacacggaggagcttcagttgacctagctattttttcacttcacttagcgggtatttcctcaattttaggagcagtaaatttcattacaacagtaattaatatacgatcgacaggaatcacctttgatcgaat-acctctattcgtttgagcagttgtattaacagctttattacttttattatcattaccagtttt-agca-ggggctattactatattactaacagaccgaaacttaaatactt-ccttttttgaccctgccggaggag---gagatcctattctt------taccaacatttattt
>GBCAA32991-24/1-658 [Species: Bactrocera dorsalis] [Country: Unrecoverable]
aactttatattttatcttc---ggagcctgagcaggaatagtaggaacat---ccctta-gaattttagtccgagctgaactcggtcacccaggagctttaatcggtgacgatcaaatttataatgtaattgtaacagctcatgctttcgtaataattttctttatagttataccaattataattggtgga-tttggaaattgacttgttcctttaatattaggagctccc-gatatagcatttccac----gaatgaataatataagattttgattattacctccttcccttacattactattagtaagaagtatagtagaaaacggagctggtacaggttgaacagtttacccacccctatcatctgttattgcacacggaggagcttcagttgacctagctattttttcacttcacttagcgggtatttcctcaattttaggagcagtaaatttcattacaacagtaattaatatacgatcgacaggaatcacctttgatcgaat-acctctattcgtttgagcagttgtattaacagctttattacttttattatcattaccagtttt-agca-ggggctattactatattactaacagaccgaaacttaaatactt-ccttttttgaccctgccggaggag---gagatcctattctt------taccaacatttattt
>GBCAA33002-24/1-658 [Species: Bactrocera dorsalis] [Country: Unrecoverable]
aactttatattttatcttc---ggagcctgagcaggaatagtaggaacat---ccctta-gaattttagtccgagctgaactcggtcacccaggagctttaatcggtgacgatcaaatttataatgtaattgtaacagctcatgctttcgtaataattttctttatagttataccaattataattggtgga-tttggaaattgacttgttcctttaatattaggagctccc-gatatagcatttccac----gaatgaataatataagattttgattattacctccttcccttacattactattagtaagaagtatagtagaaaacggagctggtacaggttgaacagtttacccacccctatcatctgttattgcacacggaggagcttcagttgacctagctattttttcacttcacttagcgggtatttcctcaattttaggagcagtaaatttcattacaacagtaattaatatacgatcgacaggaatcacctttgatcgaat-acctctattcgtttgagcagttgtattaacagctttattacttttattatcattaccagtttt-agca-ggggctattactatattactaacagaccgaaacttaaatactt-ccttttttgaccctgccggaggag---gagatcctattctt------taccaacatttattt
>GBCAA33032-24/1-658 [Species: Bactrocera dorsalis] [Country: Unrecoverable]
aactttatattttatcttc---ggagcctgagcaggaatagtaggaacat---ccctta-gaattttagtccgagctgaactcggtcacccaggagctttaatcggtgacgatcaaatttataatgtaattgtaacagctcatgctttcgtaataattttctttatagttataccaattataattggtgga-tttggaaattgacttgttcctttaatattaggagctccc-gatatagcatttccac----gaatgaataatataagattttgattattacctccttcccttacattactattagtaagaagtatagtagaaaacggagctggtacaggttgaacagtttacccacccctatcatctgttattgcacacggaggagcttcagttgacctagctattttttcacttcacttagcgggtatttcctcaattttaggagcagtaaatttcattacaacagtaattaatatacgatcgacaggaatcacctttgatcgaat-acctctattcgtttgagcagttgtattaacagctttattacttttattatcattaccagtttt-agca-ggggctattactatattactaacagaccgaaacttaaatactt-ccttttttgaccctgccggaggag---gagatcctattctt------taccaacatttattt
>GBCAA33033-24/1-658 [Species: Bactrocera dorsalis] [Country: Unrecoverable]
aactttatattttatcttc---ggagcctgagcaggaatagtaggaacat---ccctta-gaattttagtccgagctgaactcggtcacccaggagctttaatcggtgacgatcaaatttataatgtaattgtaacagctcatgctttcgtaataattttctttatagttataccaattataattggtgga-tttggaaattgacttgttcctttaatattaggagctccc-gatatagcatttccac----gaatgaataatataagattttgattattacctccttcccttacattactattagtaagaagtatagtagaaaacggagctggtacaggttgaacagtttacccacccctatcatctgttattgcacacggaggagcttcagttgacctagctattttttcacttcacttagcgggtatttcctcaattttaggagcagtaaatttcattacaacagtaattaatatacgatcgacaggaatcacctttgatcgaat-acctctattcgtttgagcagttgtattaacagctttattacttttattatcattaccagtttt-agca-ggggctattactatattactaacagaccgaaacttaaatactt-ccttttttgaccctgccggaggag---gagatcctattctt------taccaacatttattt
>GBCAA33042-24/1-658 [Species: Bactrocera dorsalis] [Country: Unrecoverable]
aactttatattttatcttc---ggagcctgagcaggaatagtaggaacat---ccctta-gaattttagtccgagctgaactcggtcacccaggagctttaatcggtgacgatcaaatttataatgtaattgtaacagctcatgctttcgtaataattttctttatagttataccaattataattggtgga-tttggaaattgacttgttcctttaatattaggagctccc-gatatagcatttccac----gaatgaataatataagattttgattattacctccttcccttacattactattagtaagaagtatagtagaaaacggagctggtacaggttgaacagtttacccacccctatcatctgttattgcacacggaggagcttcagttgacctagctattttttcacttcacttagcgggtatttcctcaattttaggagcagtaaatttcattacaacagtaattaatatacgatcgacaggaatcacctttgatcgaat-acctctattcgtttgagcagttgtattaacagctttattacttttattatcattaccagtttt-agca-ggggctattactatattactaacagaccgaaacttaaatactt-ccttttttgaccctgccggaggag---gagatcctattctt------taccaacatttattt
>GBCAA33049-24/1-658 [Species: Bactrocera dorsalis] [Country: Unrecoverable]
aactttatattttatcttc---ggagcctgagcaggaatagtaggaacat---ccctta-gaattttagtccgagctgaactcggtcacccaggagctttaatcggtgacgatcaaatttataatgtaattgtaacagctcatgctttcgtaataattttctttatagttataccaattataattggtgga-tttggaaattgacttgttcctttaatattaggagctccc-gatatagcatttccac----gaatgaataatataagattttgattattacctccttcccttacattactattagtaagaagtatagtagaaaacggagctggtacaggttgaacagtttacccacccctatcatctgttattgcacacggaggagcttcagttgacctagctattttttcacttcacttagcgggtatttcctcaattttaggagcagtaaatttcattacaacagtaattaatatacgatcgacaggaatcacctttgatcgaat-acctctattcgtttgagcagttgtattaacagctttattacttttattatcattaccagtttt-agca-ggggctattactatattactaacagaccgaaacttaaatactt-ccttttttgaccctgccggaggag---gagatcctattctt------taccaacatttattt
>GBCAA33065-24/1-658 [Species: Bactrocera dorsalis] [Country: Unrecoverable]
aactttatattttatcttc---ggagcctgagcaggaatagtaggaacat---ccctta-gaattttagtccgagctgaactcggtcacccaggagctttaatcggtgacgatcaaatttataatgtaattgtaacagctcatgctttcgtaataattttctttatagttataccaattataattggtgga-tttggaaattgacttgttcctttaatattaggagctccc-gatatagcatttccac----gaatgaataatataagattttgattattacctccttcccttacattactattagtaagaagtatagtagaaaacggagctggtacaggttgaacagtttacccacccctatcatctgttattgcacacggaggagcttcagttgacctagctattttttcacttcacttagcgggtatttcctcaattttaggagcagtaaatttcattacaacagtaattaatatacgatcgacaggaatcacctttgatcgaat-acctctattcgtttgagcagttgtattaacagctttattacttttattatcattaccagtttt-agca-ggggctattactatattactaacagaccgaaacttaaatactt-ccttttttgaccctgccggaggag---gagatcctattctt------taccaacatttattt
>GBCAA33117-24/1-658 [Species: Bactrocera dorsalis] [Country: Unrecoverable]
aactttatattttatcttc---ggagcctgagcaggaatagtaggaacat---ccctta-gaattttagtccgagctgaactcggtcacccaggagctttaatcggtgacgatcaaatttataatgtaattgtaacagctcatgctttcgtaataattttctttatagttataccaattataattggtgga-tttggaaattgacttgttcctttaatattaggagctccc-gatatagcatttccac----gaatgaataatataagattttgattattacctccttcccttacattactattagtaagaagtatagtagaaaacggagctggtacaggttgaacagtttacccacccctatcatctgttattgcacacggaggagcttcagttgacctagctattttttcacttcacttagcgggtatttcctcaattttaggagcagtaaatttcattacaacagtaattaatatacgatcgacaggaatcacctttgatcgaat-acctctattcgtttgagcagttgtattaacagctttattacttttattatcattaccagtttt-agca-ggggctattactatattactaacagaccgaaacttaaatactt-ccttttttgaccctgccggaggag---gagatcctattctt------taccaacatttattt
>GBCAA33121-24/1-658 [Species: Bactrocera dorsalis] [Country: Unrecoverable]
aactttatattttatcttc---ggagcctgagcaggaatagtaggaacat---ccctta-gaattttagtccgagctgaactcggtcacccaggagctttaatcggtgacgatcaaatttataatgtaattgtaacagctcatgctttcgtaataattttctttatagttataccaattataattggtgga-tttggaaattgacttgttcctttaatattaggagctccc-gatatagcatttccac----gaatgaataatataagattttgattattacctccttcccttacattactattagtaagaagtatagtagaaaacggagctggtacaggttgaacagtttacccacccctatcatctgttattgcacacggaggagcttcagttgacctagctattttttcacttcacttagcgggtatttcctcaattttaggagcagtaaatttcattacaacagtaattaatatacgatcgacaggaatcacctttgatcgaat-acctctattcgtttgagcagttgtattaacagctttattacttttattatcattaccagtttt-agca-ggggctattactatattactaacagaccgaaacttaaatactt-ccttttttgaccctgccggaggag---gagatcctattctt------taccaacatttattt
>GBCAA33156-24/1-658 [Species: Bactrocera dorsalis] [Country: Unrecoverable]
aactttatattttatcttc---ggagcctgagcaggaatagtaggaacat---ccctta-gaattttagtccgagctgaactcggtcacccaggagctttaatcggtgacgatcaaatttataatgtaattgtaacagctcatgctttcgtaataattttctttatagttataccaattataattggtgga-tttggaaattgacttgttcctttaatattaggagctccc-gatatagcatttccac----gaatgaataatataagattttgattattacctccttcccttacattactattagtaagaagtatagtagaaaacggagctggtacaggttgaacagtttacccacccctatcatctgttattgcacacggaggagcttcagttgacctagctattttttcacttcacttagcgggtatttcctcaattttaggagcagtaaatttcattacaacagtaattaatatacgatcgacaggaatcacctttgatcgaat-acctctattcgtttgagcagttgtattaacagctttattacttttattatcattaccagtttt-agca-ggggctattactatattactaacagaccgaaacttaaatactt-ccttttttgaccctgccggaggag---gagatcctattctt------taccaacatttattt
>GBCAA33159-24/1-658 [Species: Bactrocera dorsalis] [Country: Unrecoverable]
aactttatattttatcttc---ggagcctgagcaggaatagtaggaacat---ccctta-gaattttagtccgagctgaactcggtcacccaggagctttaatcggtgacgatcaaatttataatgtaattgtaacagctcatgctttcgtaataattttctttatagttataccaattataattggtgga-tttggaaattgacttgttcctttaatattaggagctccc-gatatagcatttccac----gaatgaataatataagattttgattattacctccttcccttacattactattagtaagaagtatagtagaaaacggagctggtacaggttgaacagtttacccacccctatcatctgttattgcacacggaggagcttcagttgacctagctattttttcacttcacttagcgggtatttcctcaattttaggagcagtaaatttcattacaacagtaattaatatacgatcgacaggaatcacctttgatcgaat-acctctattcgtttgagcagttgtattaacagctttattacttttattatcattaccagtttt-agca-ggggctattactatattactaacagaccgaaacttaaatactt-ccttttttgaccctgccggaggag---gagatcctattctt------taccaacatttattt
>GBMIN62939-17/1-658 [Species: Bactrocera dorsalis] [Country: Nigeria]
aactttatattttatcttc---ggagcctgagcaggaatagtaggaacat---ccctta-gaattttagtccgagctgaactcggtcacccaggagctttaatcggtgacgatcaaatttataatgtaattgtaacagctcatgctttcgtaataattttctttatagttataccaattataattggtgga-tttggaaattgacttgttcctttaatattaggagctccc-gatatagcatttccac----gaatgaataatataagattttgattattacctccttcccttacattactattagtaagaagtatagtagaaaacggagctggtacaggttgaacagtttacccacccctatcatctgttattgcacacggaggagcttcagttgacctagctattttttcacttcacttagcgggtatttcctcaattttaggagcagtaaatttcattacaacagtaattaatatacgatcgacaggaatcacctttgatcgaat-acctctattcgtttgagcagttgtattaacagctttattacttttattatcattaccagtttt-agca-ggggctattactatattactaacagaccgaaacttaaatactt-ccttttttgaccctgccggaggag---gagatcctattctt------taccaacatttattt
>GBMIN62943-17/1-658 [Species: Bactrocera dorsalis] [Country: Nigeria]
aactttatattttatcttc---ggagcctgagcaggaatagtaggaacat---ccctta-gaattttagtccgagctgaactcggtcacccaggagctttaatcggtgacgatcaaatttataatgtaattgtaacagctcatgctttcgtaataattttctttatagttataccaattataattggtgga-tttggaaattgacttgttcctttaatattaggagctccc-gatatagcatttccac----gaatgaataatataagattttgattattacctccttcccttacattactattagtaagaagtatagtagaaaacggagctggtacaggttgaacagtttacccacccctatcatctgttattgcacacggaggagcttcagttgacctagctattttttcacttcacttagcgggtatttcctcaattttaggagcagtaaatttcattacaacagtaattaatatacgatcgacaggaatcacctttgatcgaat-acctctattcgtttgagcagttgtattaacagctttattacttttattatcattaccagtttt-agca-ggggctattactatattactaacagaccgaaacttaaatactt-ccttttttgaccctgccggaggag---gagatcctattctt------taccaacatttattt
>GBAAW2937-24/1-658 [Species: Bactrocera dorsalis] [Country: Unrecoverable]
aactttatattttatcttc---ggagcctgagcaggaatagtaggaacat---ccctta-gaattttagtccgagctgaactcggtcacccaggagctttaatcggtgacgatcaaatttataatgtaattgtaacagctcatgctttcgtaataattttctttatagttataccaattataattggtgga-tttggaaattgacttgttcctttaatattaggagctccc-gatatagcatttccac----gaatgaataatataagattttgattattacctccttcccttacattactattagtaagaagtatagtagaaaacggagctggtacaggttgaacagtttacccacccctatcatctgttattgcacacggaggagcttcagttgacctagctattttttcacttcacttagcaggtatttcctcaattttaggagcagtaaatttcattacaacagtaattaatatacgatcgacaggaatcacctttgatcgaat-acctctattcgtttgagcagttgtattaacagctttattacttttattatcattaccagtttt-agca-ggggctattactatattactaacagaccgaaacttaaatactt-ccttttttgaccctgccggaggag---gagatcctattctt------taccaacatttattt
>GBAAW3099-24/1-658 [Species: Bactrocera dorsalis] [Country: Unrecoverable]
aactttatattttatcttc---ggagcctgagcaggaatagtaggaacat---ccctta-gaattttagtccgagctgaactcggtcacccaggagctttaatcggtgacgatcaaatttataatgtaattgtaacagctcatgctttcgtaataattttctttatagttataccaattataattggtgga-tttggaaattgacttgttcctttaatattaggagctccc-gatatagcatttccac----gaatgaataatataagattttgattattacctccttcccttacattactattagtaagaagtatagtagaaaacggagctggtacaggttgaacagtttacccacccctatcatctgttattgcacacggaggagcttcagttgacctagctattttttcacttcacttagcaggtatttcctcaattttaggagcagtaaatttcattacaacagtaattaatatacgatcgacaggaatcacctttgatcgaat-acctctattcgtttgagcagttgtattaacagctttattacttttattatcattaccagtttt-agca-ggggctattactatattactaacagaccgaaacttaaatactt-ccttttttgaccctgccggaggag---gagatcctattctt------taccaacatttattt
>GBAAW3119-24/1-658 [Species: Bactrocera dorsalis] [Country: Unrecoverable]
aactttatattttatcttc---ggagcctgagcaggaatagtaggaacat---ccctta-gaattttagtccgagctgaactcggtcacccaggagctttaatcggtgacgatcaaatttataatgtaattgtaacagctcatgctttcgtaataattttctttatagttataccaattataattggtgga-tttggaaattgacttgttcctttaatattaggagctccc-gatatagcatttccac----gaatgaataatataagattttgattattacctccttcccttacattactattagtaagaagtatagtagaaaacggagctggtacaggttgaacagtttacccacccctatcatctgttattgcacacggaggagcttcagttgacctagctattttttcacttcacttagcaggtatttcctcaattttaggagcagtaaatttcattacaacagtaattaatatacgatcgacaggaatcacctttgatcgaat-acctctattcgtttgagcagttgtattaacagctttattacttttattatcattaccagtttt-agca-ggggctattactatattactaacagaccgaaacttaaatactt-ccttttttgaccctgccggaggag---gagatcctattctt------taccaacatttattt
>GBCAA32977-24/1-658 [Species: Bactrocera dorsalis] [Country: Unrecoverable]
aactttatattttatcttc---ggagcctgagcaggaatagtaggaacat---ccctta-gaattttagtccgagctgaactcggtcacccaggagctttaatcggtgacgatcaaatttataatgtaattgtaacagctcatgctttcgtaataattttctttatagttataccaattataattggtgga-tttggaaattgacttgttcctttaatattaggagctccc-gatatagcatttccac----gaatgaataatataagattttgattattacctccttcccttacattactattagtaagaagtatagtagaaaacggagctggtacaggttgaacagtttacccacccctatcatctgttattgcacacggaggagcttcagttgacctagctattttttcacttcacttagcaggtatttcctcaattttaggagcagtaaatttcattacaacagtaattaatatacgatcgacaggaatcacctttgatcgaat-acctctattcgtttgagcagttgtattaacagctttattacttttattatcattaccagtttt-agca-ggggctattactatattactaacagaccgaaacttaaatactt-ccttttttgaccctgccggaggag---gagatcctattctt------taccaacatttattt
>GBCAA32999-24/1-658 [Species: Bactrocera dorsalis] [Country: Unrecoverable]
aactttatattttatcttc---ggagcctgagcaggaatagtaggaacat---ccctta-gaattttagtccgagctgaactcggtcacccaggagctttaatcggtgacgatcaaatttataatgtaattgtaacagctcatgctttcgtaataattttctttatagttataccaattataattggtgga-tttggaaattgacttgttcctttaatattaggagctccc-gatatagcatttccac----gaatgaataatataagattttgattattacctccttcccttacattactattagtaagaagtatagtagaaaacggagctggtacaggttgaacagtttacccacccctatcatctgttattgcacacggaggagcttcagttgacctagctattttttcacttcacttagcaggtatttcctcaattttaggagcagtaaatttcattacaacagtaattaatatacgatcgacaggaatcacctttgatcgaat-acctctattcgtttgagcagttgtattaacagctttattacttttattatcattaccagtttt-agca-ggggctattactatattactaacagaccgaaacttaaatactt-ccttttttgaccctgccggaggag---gagatcctattctt------taccaacatttattt
>GBCAA33148-24/1-658 [Species: Bactrocera dorsalis] [Country: Unrecoverable]
aactttatattttatcttc---ggagcctgagcaggaatagtaggaacat---ccctta-gaattttagtccgagctgaactcggtcacccaggagctttaatcggtgacgatcaaatttataatgtaattgtaacagctcatgctttcgtaataattttctttatagttataccaattataattggtgga-tttggaaattgacttgttcctttaatattaggagctccc-gatatagcatttccac----gaatgaataatataagattttgattattacctccttcccttacattactattagtaagaagtatagtagaaaacggagctggtacaggttgaacagtttacccacccctatcatctgttattgcacacggaggagcttcagttgacctagctattttttcacttcacttagcaggtatttcctcaattttaggagcagtaaatttcattacaacagtaattaatatacgatcgacaggaatcacctttgatcgaat-acctctattcgtttgagcagttgtattaacagctttattacttttattatcattaccagtttt-agca-ggggctattactatattactaacagaccgaaacttaaatactt-ccttttttgaccctgccggaggag---gagatcctattctt------taccaacatttattt
>GBAAW2909-24/1-658 [Species: Bactrocera dorsalis] [Country: Unrecoverable]
aactttatattttatcttc---ggagcctgagcaggaatagtaggaacat---ccctta-gaattttagtccgagctgaactcggtcacccaggagctttaatcggtgacgatcaaatttataatgtaattgtaacagctcatgctttcgtaataattttctttatagttataccaattataattggtgga-tttggaaattgacttgttcctttaatattaggagctccc-gatatagcatttccac----gaatgaataatataagattttgattattacctccttcccttacattactattagtaagaagtatagtagaaaacggagctggtacaggttgaacagtttacccacccctatcatctgttattgcacacggaggagcttcagttgacctagctattttttcacttcacttagcaggtatttcctcaattttaggagcagtaaatttcattacaacagtaattaatatacgatcgacaggaatcacctttgatcgaat-acctctattcgtttgagcagttgtattaacagctttattacttttattatcattaccagtttt-agca-ggggctattactatattactaacagaccgaaacttaaatactt-ccttttttgatcctgccggaggag---gagatcctattctt------taccaacatttattt
>GBCAA32801-24/1-658 [Species: Bactrocera dorsalis] [Country: Unrecoverable]
aactttatattttatcttc---ggagcctgagcaggaatagtaggaacat---ccctta-gaattttagtccgagctgaactcggtcacccaggagctttaatcggtgacgatcaaatttataatgtaattgtaacagctcatgctttcgtaataattttctttatagttataccaattataattggtgga-tttggaaattgacttgttcctttaatattaggagctccc-gatatagcatttccac----gaatgaataatataagattttgattattacctccttcccttacattactattagtaagaagtatagtagaaaacggagctggtacaggttgaacagtttacccacccctatcatctgttattgcacacggaggagcttcagttgacctagctattttttcacttcacttagcgggtatttcctcaattttaggagcagtaaatttcattacaacagtaattaatatacgatcgacaggaatcacctttgatcgaat-acctctattcgtttgagcagttgtattaacagctttattacttttattatcattaccagtttt-agca-ggggctattactatattactaacagaccgaaacttaaatactt-ccttttttgatcctgccggaggag---gagatcctattctt------taccaacatttattt
>GBAAW2951-24/1-658 [Species: Bactrocera dorsalis] [Country: Unrecoverable]
aactttatattttatcttc---ggagcctgagcaggaatagtaggaacat---ccctta-gaattttagtccgagctgaactcggtcacccaggagctttaatcggtgacgatcaaatttataatgtaattgtaacagctcatgctttcgtaataattttctttatagttataccaattataattggtgga-tttggaaattgacttgttcctttaatattaggagctccc-gatatagcatttccac----gaatgaataatataagattttgattattacctccttcccttacattactattagtaagaagtatagtagaaaatggagctggtacaggttgaacagtttacccacccctatcatctgttattgcacacggaggagcttcagttgacctagctattttttcacttcacttagcgggtatttcctcaattttaggagcagtaaatttcattacaacagtaattaatatacgatcgacaggaatcacctttgatcgaat-acctctattcgtttgagcagttgtattaacagctttattacttttattatcattaccagtttt-agca-ggggctattactatattactaacagaccgaaacttaaatactt-ccttttttgaccctgccggaggag---gagatcctattctt------taccaacatttattt
>GBCAA32421-24/1-658 [Species: Bactrocera dorsalis] [Country: Unrecoverable]
aactttatattttatcttc---ggagcctgagcaggaatagtaggaacat---ccctta-gaattttagtccgagctgaactcggtcacccaggagctttaatcggtgacgatcaaatttataatgtaattgtaacagctcatgctttcgtaataattttctttatagttataccaattataattggtgga-tttggaaattgacttgttcctttaatattaggagctccc-gatatagcatttccac----gaatgaataatataagattttgattattacctccttcccttacattactattagtaagaagtatagtagaaaatggagctggtacaggttgaacagtttacccacccctatcatctgttattgcacacggaggagcttcagttgacctagctattttttcacttcacttagcgggtatttcctcaattttaggagcagtaaatttcattacaacagtaattaatatacgatcgacaggaatcacctttgatcgaat-acctctattcgtttgagcagttgtattaacagctttattacttttattatcattaccagtttt-agca-ggggctattactatattactaacagaccgaaacttaaatactt-ccttttttgaccctgccggaggag---gagatcctattctt------taccaacatttattt
>GBCAA32562-24/1-658 [Species: Bactrocera dorsalis] [Country: Unrecoverable]
aactttatattttatcttc---ggagcctgagcaggaatagtaggaacat---ccctta-gaattttagtccgagctgaactcggtcacccaggagctttaatcggtgacgatcaaatttataatgtaattgtaacagctcatgctttcgtaataattttctttatagttataccaattataattggtgga-tttggaaattgacttgttcctttaatattaggagctccc-gatatagcatttccac----gaatgaataatataagattttgattattacctccttcccttacattactattagtaagaagtatagtagaaaatggagctggtacaggttgaacagtttacccacccctatcatctgttattgcacacggaggagcttcagttgacctagctattttttcacttcacttagcgggtatttcctcaattttaggagcagtaaatttcattacaacagtaattaatatacgatcgacaggaatcacctttgatcgaat-acctctattcgtttgagcagttgtattaacagctttattacttttattatcattaccagtttt-agca-ggggctattactatattactaacagaccgaaacttaaatactt-ccttttttgaccctgccggaggag---gagatcctattctt------taccaacatttattt
>GBCAA32925-24/1-658 [Species: Bactrocera dorsalis] [Country: Unrecoverable]
aactttatattttatcttc---ggagcctgagcaggaatagtaggaacat---ccctta-gaattttagtccgagctgaactcggtcacccaggagctttaatcggtgacgatcaaatttataatgtaattgtaacagctcatgctttcgtaataattttctttatagttataccaattataattggtgga-tttggaaattgacttgttcctttaatattaggagctccc-gatatagcatttccac----gaatgaataatataagattttgattattacctccttcccttacattactattagtaagaagtatagtagaaaatggagctggtacaggttgaacagtttacccacccctatcatctgttattgcacacggaggagcttcagttgacctagctattttttcacttcacttagcgggtatttcctcaattttaggagcagtaaatttcattacaacagtaattaatatacgatcgacaggaatcacctttgatcgaat-acctctattcgtttgagcagttgtattaacagctttattacttttattatcattaccagtttt-agca-ggggctattactatattactaacagaccgaaacttaaatactt-ccttttttgaccctgccggaggag---gagatcctattctt------taccaacatttattt
>GBAAW2999-24/1-658 [Species: Bactrocera dorsalis] [Country: Unrecoverable]
aactttatattttatcttc---ggagcctgagcaggaatagtaggaacat---ccctta-gaattttagtccgagctgaactcggtcacccaggagctttaatcggtgacgatcaaatttataatgtaattgtaacagctcatgctttcgtaataattttctttatagttataccaattataattggtgga-tttggaaattgacttgttcctttaatattaggagctccc-gatatagcatttccac----gaatgaataatataagattttgattattacctccttcccttacattactattagtaagaagtatagtagaaaacggagctggtacaggttgaacagtttacccacccctatcatctgttattgcacacggaggagcttcagttgacctagctattttttcacttcacttagcgggtatttcctcaattttaggagcagtaaattttattacaacagtaattaatatacgatcgacaggaatcacctttgatcgaat-acctctattcgtttgagcagttgtattaacagctttattacttttattatcattaccagtttt-agca-ggggctattactatattactaacagaccgaaacttaaatactt-ccttttttgaccctgccggaggag---gagatcctattctt------taccaacatttattt
>GBAAW3201-24/1-658 [Species: Bactrocera dorsalis] [Country: Unrecoverable]
aactttatattttatcttc---ggagcctgagcaggaatagtaggaacat---ccctta-gaattttagtccgagctgaactcggtcacccaggagctttaatcggtgacgatcaaatttataatgtaattgtaacagctcatgctttcgtaataattttctttatagttataccaattataattggtgga-tttggaaattgacttgttcctttaatattaggagctccc-gatatagcatttccac----gaatgaataatataagattttgattattacctccttcccttacattactattagtaagaagtatagtagaaaacggagctggtacaggttgaacagtttacccacccctatcatctgttattgcacacggaggagcttcagttgacctagctattttttcacttcacttagcgggtatttcctcaattttaggagcagtaaattttattacaacagtaattaatatacgatcgacaggaatcacctttgatcgaat-acctctattcgtttgagcagttgtattaacagctttattacttttattatcattaccagtttt-agca-ggggctattactatattactaacagaccgaaacttaaatactt-ccttttttgaccctgccggaggag---gagatcctattctt------taccaacatttattt
>GBAAW3007-24/1-658 [Species: Bactrocera dorsalis] [Country: Unrecoverable]
aactttatattttatcttc---ggagcctgagcaggaatagtaggaacat---ccctta-gaattttagtccgagctgaactcggtcacccaggagctttaatcggtgacgatcaaatttataatgtaattgtaacagctcatgccttcgtaataattttctttatagttataccaattataattggtgga-tttggaaattgacttgttcctttaatattaggagctccc-gatatagcatttccac----gaatgaataatataagattttgattattacctccttcccttacattactattagtaagaagtatagtagaaaacggagctggtacaggttgaacagtttacccacccctatcatctgttattgcacacggaggagcttcagttgacctagctattttttcacttcacttagcgggtatttcctcaattttaggagcagtaaatttcattacaacagtaattaatatacgatcgacaggaatcacctttgatcgaat-acctctattcgtttgagcagttgtattaacagctttattacttttattatcattaccagtttt-agca-ggggctattactatattactaacagaccgaaacttaaatactt-ccttttttgaccctgccggaggag---gagatcctattctt------taccaacatttattt
>GBAAW3030-24/1-658 [Species: Bactrocera dorsalis] [Country: Unrecoverable]
aactttatattttatcttc---ggagcctgagcaggaatagtaggaacat---ccctta-gaattttagtccgagctgaactcggtcacccaggagctttaatcggtgacgatcaaatttataatgtaattgtaacagctcatgctttcgtaataattttctttatagttataccaattataattggtgga-tttggaaattgacttgttcctttaatattaggagctccc-gatatagcatttccac----gaatgaataatataagattttggttattacctccttcccttacattactattagtaagaagtatagtagaaaacggagctggtacaggttgaacagtttacccacccctatcatctgttattgcacacggaggagcttcagttgacctagctattttttcacttcacttagcgggtatttcctcaattttaggagcagtaaatttcattacaacagtaattaatatacgatcgacaggaatcacctttgatcgaat-acctctattcgtttgagcagttgtattaacagctttattacttttattatcattaccagtttt-agca-ggggctattactatattactaacagaccgaaacttaaatactt-ccttttttgaccctgccggaggag---gagatcctattctt------taccaacatttattt
>GBCAA32897-24/1-658 [Species: Bactrocera dorsalis] [Country: Unrecoverable]
aactttatattttatcttc---ggagcctgagcaggaatagtaggaacat---ccctta-gaattttagtccgagctgaactcggtcacccaggagctttaatcggtgacgatcaaatttataatgtaattgtaacagctcatgctttcgtaataattttctttatagttataccaattataattggtgga-tttggaaattgacttgttcctttaatattaggagctccc-gatatagcatttccac----gaatgaataatataagattttggttattacctccttcccttacattactattagtaagaagtatagtagaaaacggagctggtacaggttgaacagtttacccacccctatcatctgttattgcacacggaggagcttcagttgacctagctattttttcacttcacttagcgggtatttcctcaattttaggagcagtaaatttcattacaacagtaattaatatacgatcgacaggaatcacctttgatcgaat-acctctattcgtttgagcagttgtattaacagctttattacttttattatcattaccagtttt-agca-ggggctattactatattactaacagaccgaaacttaaatactt-ccttttttgaccctgccggaggag---gagatcctattctt------taccaacatttattt
>GBAAW3042-24/1-658 [Species: Bactrocera dorsalis] [Country: Unrecoverable]
aactttatattttatcttc---ggagcctgagcaggaatagtaggaacat---ccctta-gaattttagtccgagctgaactcggtcacccaggagctttaatcggtgacgatcaaatttataatgtaattgtaacagctcatgctttcgtaataattttctttatggttataccaattataattggtgga-tttggaaattgacttgttcctttaatattaggagctccc-gatatagcatttccac----gaatgaataatataagattttgattattacctccttcccttacattactattagtaagaagtatagtagaaaacggagctggtacaggttgaacagtttacccacccctatcatctgttattgcacacggaggagcttcagttgacctagctattttttcacttcacttagcgggtatttcctcaattttaggagcagtaaatttcattacaacagtaattaatatacgatcgacaggaatcacctttgatcgaat-acctctattcgtttgagcagttgtattaacagctttattacttttattatcattaccagtttt-agca-ggggctattactatattactaacagaccgaaacttaaatactt-ccttttttgaccctgccggaggag---gagatcctattctt------taccaacatttattt
>GBCAA32385-24/1-658 [Species: Bactrocera dorsalis] [Country: Unrecoverable]
aactttatattttatcttc---ggagcctgagcaggaatagtaggaacat---ccctta-gaattttagtccgagctgaactcggccacccaggagctttaatcggtgacgatcaaatttataatgtaattgtaacagctcatgctttcgtaataattttctttatagttataccaattataattggtgga-tttggaaattgacttgttcctttaatattaggagctccc-gatatagcatttccac----gaatgaataatataagattttgattattacctccttcccttacattactattagtaagaagtatagtagaaaacggagctggtacaggttgaacagtttacccacccctatcatctgttattgcacacggaggagcttcagttgacctagctattttttcacttcacttagcgggtatttcctcaattttaggagcagtaaatttcattacaacagtaattaatatacgatcgacaggaatcacctttgatcgaat-acctctattcgtttgagcagttgtattaacagctttattacttttattatcattaccagtttt-agca-ggggctattactatattactaacagaccgaaacttaaatactt-ccttttttgaccctgccggaggag---gagatcctattctt------taccaacatttattt
>GBCAA33115-24/1-658 [Species: Bactrocera dorsalis] [Country: Unrecoverable]
aactttatattttatcttc---ggagcctgagcaggaatagtaggaacat---ccctta-gaattttagtccgagctgaactcggccacccaggagctttaatcggtgacgatcaaatttataatgtaattgtaacagctcatgctttcgtaataattttctttatagttataccaattataattggtgga-tttggaaattgacttgttcctttaatattaggagctccc-gatatagcatttccac----gaatgaataatataagattttgattattacctccttcccttacattactattagtaagaagtatagtagaaaacggagctggtacaggttgaacagtttacccacccctatcatctgttattgcacacggaggagcttcagttgacctagctattttttcacttcacttagcgggtatttcctcaattttaggagcagtaaatttcattacaacagtaattaatatacgatcgacaggaatcacctttgatcgaat-acctctattcgtttgagcagttgtattaacagctttattacttttattatcattaccagtttt-agca-ggggctattactatattactaacagaccgaaacttaaatactt-ccttttttgaccctgccggaggag---gagatcctattctt------taccaacatttattt
>GBCAA32406-24/1-658 [Species: Bactrocera dorsalis] [Country: Unrecoverable]
aactttatattttatcttc---ggagcctgagcaggaatagtaggaacat---ccctta-gaattttagtccgagctgaactcggtcacccaggagctttaatcggtgacgatcaaatttataatgtaattgtaacagctcatgctttcgtaataattttctttatagttataccaattataattggtgga-tttggaaattgacttgttcctttaatattaggagccccc-gatatagcatttccac----gaatgaataatataagattttgattattacctccttcccttacattactattagtaagaagtatagtagaaaacggagctggtacaggttgaacagtttacccacccctatcatctgttattgcacacggaggagcttcagttgacctagctattttttcacttcacttagcgggtatttcctcaattttaggagcagtaaatttcattacaacagtaattaatatacgatcgacaggaatcacctttgatcgaat-acctctattcgtttgagcagttgtattaacagctttattacttttattatcattaccagtttt-agca-ggggctattactatattactaacagaccgaaacttaaatactt-ccttttttgaccctgccggaggag---gagatcctattctt------taccaacatttattt
>GBCAA32447-24/1-658 [Species: Bactrocera dorsalis] [Country: Unrecoverable]
aactttatattttgtcttc---ggagcctgagcaggaatagtaggaacat---ccctta-gaattttagtccgagctgaactcggtcacccaggagctttaatcggtgacgatcaaatttataatgtaattgtaacagctcatgctttcgtaataattttctttatagttataccaattataattggtgga-tttggaaattgacttgttcctttaatattaggagctccc-gatatagcatttccac----gaatgaataatataagattttgattattacctccttcccttacattactattagtaagaagtatagtagaaaacggagctggtacaggttgaacagtttacccacccctatcatctgttattgcacacggaggagcttcagttgacctagctattttttcacttcacttagcgggtatttcctcaattttaggagcagtaaatttcattacaacagtaattaatatacgatcgacaggaatcacctttgatcgaat-acctctattcgtttgagcagttgtattaacagctttattacttttattatcattaccagtttt-agca-ggggctattactatattactaacagaccgaaacttaaatactt-ccttttttgaccctgccggaggag---gagatcctattctt------taccaacatttattt
>GBCAA32707-24/1-658 [Species: Bactrocera dorsalis] [Country: Unrecoverable]
aactttatattttatcttc---ggagcctgagcaggaatagtaggaacat---ccctta-gaattttagtccgagctgaactcggtcacccaggagctttaatcggtgacgatcaaatttataatgtaattgtaacagctcatgctttcgtaataattttctttatagttataccaattataattggtgga-tttggaaattgacttgttcctttaatattaggagctccc-gatatagcatttccac----gaatgaataatataagattttgattattacctccttcccttacattactattagtaagaagtatagtagaaaacggagctggtacaggttgaacagtttacccacccctatcatctgttattgcacacggaggagcttcagttgacctagctattttttcacttcacttagcgggtatttcctcaattttaggagcagtaaatttcattacaacagtaattaatatgcgatcgacaggaatcacctttgatcgaat-acctctattcgtttgagcagttgtattaacagctttattacttttattatcattaccagtttt-agca-ggggctattactatattactaacagaccgaaacttaaatactt-ccttttttgaccctgccggaggag---gagatcctattctt------taccaacatttattt
>GBCAA32819-24/1-658 [Species: Bactrocera dorsalis] [Country: Unrecoverable]
aactttatattttatcttc---ggagcctgagcaggaatagtaggaacat---ccctta-gaattttagtccgagctgaactcggtcacccaggagctttaatcggtgacgatcaaatttataatgtaattgtaacagctcatgctttcgtaataattttctttatagttataccaattataattggtgga-tttggaaattgacttgttcctttaatattaggagctccc-gatatagcatttccac----gaatgaataatataagattttgattattacctccttcccttacattactattagtaagaagtatagtagaaaacggagctggtacaggttgaacagtttacccacccctatcatctgttattgcacacggaggagcttcagttgacctagctattttttcacttcacttagcgggtatttcctcaattttaggagcagtaaatttcattacaacagtaattaatatgcgatcgacaggaatcacctttgatcgaat-acctctattcgtttgagcagttgtattaacagctttattacttttattatcattaccagtttt-agca-ggggctattactatattactaacagaccgaaacttaaatactt-ccttttttgaccctgccggaggag---gagatcctattctt------taccaacatttattt
>GBCAA32874-24/1-658 [Species: Bactrocera dorsalis] [Country: Unrecoverable]
aactttatattttatcttc---ggagcctgagcaggaatagtaggaacat---ccctta-gaattttagtccgagctgaactcggtcacccaggagctttaatcggtgatgatcaaatttataatgtaattgtaacagctcatgctttcgtaataattttctttatagttataccaattataattggtgga-tttggaaattgacttgttcctttaatattaggagctccc-gatatagcatttccac----gaatgaataatataagattttgattattacctccttcccttacattactattagtaagaagtatagtagaaaacggagctggtacaggttgaacagtttacccacccctatcatctgttattgcacacggaggagcttcagttgacctagctattttttcacttcacttagcgggtatttcctcaattttaggagcagtaaatttcattacaacagtaattaatatacgatcgacaggaatcacctttgatcgaat-acctctattcgtttgagcagttgtattaacagctttattacttttattatcattaccagtttt-agca-ggggctattactatattactaacagaccgaaacttaaatactt-ccttttttgaccctgccggaggag---gagatcctattctt------taccaacatttattt
>GBCAA32906-24/1-658 [Species: Bactrocera dorsalis] [Country: Unrecoverable]
aactttatattttatcttc---ggagcctgagcaggaatagtaggaacat---ccctta-gaattttagtccgagctgaactcggtcacccaggagctttaatcggtgatgatcaaatttataatgtaattgtaacagctcatgctttcgtaataattttctttatagttataccaattataattggtgga-tttggaaattgacttgttcctttaatattaggagctccc-gatatagcatttccac----gaatgaataatataagattttgattattacctccttcccttacattactattagtaagaagtatagtagaaaacggagctggtacaggttgaacagtttacccacccctatcatctgttattgcacacggaggagcttcagttgacctagctattttttcacttcacttagcgggtatttcctcaattttaggagcagtaaatttcattacaacagtaattaatatacgatcgacaggaatcacctttgatcgaat-acctctattcgtttgagcagttgtattaacagctttattacttttattatcattaccagtttt-agca-ggggctattactatattactaacagaccgaaacttaaatactt-ccttttttgaccctgccggaggag---gagatcctattctt------taccaacatttattt
>GBCAA33037-24/1-658 [Species: Bactrocera dorsalis] [Country: Unrecoverable]
aactttatattttatcttc---ggagcctgagcaggaatagtaggaacat---ccctta-gaattttagtccgagctgaactcggtcacccaggagctttaatcggtgacgatcaaatttataatgtaattgtaacagctcatgctttcgtaataattttctttatagttataccaattataattggtgga-tttggaaattgacttgttcctttaatattaggagctccc-gatatagcatttccac----gaataaataatataagattttgattattacctccttcccttacattactattagtaagaagtatagtagaaaacggagctggtacaggttgaacagtttacccacccctatcatctgttattgcacacggaggagcttcagttgacctagctattttttcacttcacttagcgggtatttcctcaattttaggagcagtaaatttcattacaacagtaattaatatacgatcgacaggaatcacctttgatcgaat-acctctattcgtttgagcagttgtattaacagctttattacttttattatcattaccagtttt-agca-ggggctattactatattactaacagaccgaaacttaaatactt-ccttttttgaccctgccggaggag---gagatcctattctt------taccaacatttattt
>GBCAA33078-24/1-658 [Species: Bactrocera dorsalis] [Country: Unrecoverable]
aactttatattttatcttc---ggagcctgagcaggaatagtaggaacat---ccctta-gaattttagtccgagctgaactcggtcacccaggagctttaatcggtgacgatcaaatttataatgtaattgtaacagctcatgctttcgtaataattttctttatagttataccaattataattggtgga-tttggaaattgacttgttcctttaatattaggagctccc-gatatagcatttccac----gaatgaataatataagattttgattattacctccttcccttacattactattagtaagaagtatagtagaaaacggagctggtacaggttgaacagtttacccgcccctatcatctgttattgcacacggaggagcttcagttgacctagctattttttcacttcacttagcgggtatttcctcaattttaggagcagtaaatttcattacaacagtaattaatatacgatcgacaggaatcacctttgatcgaat-acctctattcgtttgagcagttgtattaacagctttattacttttattatcattaccagtttt-agca-ggggctattactatattactaacagaccgaaacttaaatactt-ccttttttgaccctgccggaggag---gagatcctattctt------taccaacatttattt
>GBAAW2952-24/1-658 [Species: Bactrocera dorsalis] [Country: Unrecoverable]
aactttatattttatcttc---ggagcctgagcaggaatagtaggaacat---ccctta-gaattttagtccgagctgaactcggtcacccaggagctttaatcggtgacgatcaaatttataatgtaattgtaacagctcatgctttcgtaataattttctttatagttataccaattataattggtgga-tttggaaattgacttgttcctttaatattaggagctccc-gatatagcatttccac----gaatgaataatataagattttgattattacctccttcccttacattactattagtaagaagtatagtagaaaacggagctggtacaggttgaacagtttacccacccctatcatctgttattgcacacgggggagcttcagttgacctagctattttttcacttcacttagcgggtatttcctcaattttaggagcagtaaatttcattacaacagtaattaatatacgatcgacaggaatcacctttgatcgaat-acctctattcgtttgagcagttgtattaacagctttattacttttattatcattaccagtttt-agca-ggggctattactatattactaacagaccgaaacttaaatactt-ccttttttgaccctgccggaggag---gagatcctattctt------taccaacatttattt
>GBAAW2959-24/1-658 [Species: Bactrocera dorsalis] [Country: Unrecoverable]
aactttatattttatcttc---ggagcctgagcaggaatagtaggaacat---ccctta-gaattttagtccgagctgaactcggtcacccaggagctttaatcggtgacgatcaaatttataatgtaattgtaacagctcatgctttcgtaataattttctttatagttataccaattataattggtgga-tttggaaattgacttgttcctttaatattaggagctccc-gatatagcatttccac----gaatgaataatataagattttgattattacctccttcccttacattactattagtaagaagtatagtagaaaacggagctggtacaggttgaacagtttacccacccctatcatctgttattgcacacgggggagcttcagttgacctagctattttttcacttcacttagcgggtatttcctcaattttaggagcagtaaatttcattacaacagtaattaatatacgatcgacaggaatcacctttgatcgaat-acctctattcgtttgagcagttgtattaacagctttattacttttattatcattaccagtttt-agca-ggggctattactatattactaacagaccgaaacttaaatactt-ccttttttgaccctgccggaggag---gagatcctattctt------taccaacatttattt
>GBAAW2963-24/1-658 [Species: Bactrocera dorsalis] [Country: Unrecoverable]
aactttatattttatcttc---ggagcctgagcaggaatagtaggaacat---ccctta-gaattttagtccgagctgaactcggtcacccaggagctttaatcggtgacgatcaaatttataatgtaattgtaacagctcatgctttcgtaataattttctttatagttataccaattataattggtgga-tttggaaattgacttgttcctttaatattaggagctccc-gatatagcatttccac----gaatgaataatataagattttgattattacctccttcccttacattactattagtaagaagtatagtagaaaacggagctggtacaggttgaacagtttacccacccctatcatctgttattgcacacgggggagcttcagttgacctagctattttttcacttcacttagcgggtatttcctcaattttaggagcagtaaatttcattacaacagtaattaatatacgatcgacaggaatcacctttgatcgaat-acctctattcgtttgagcagttgtattaacagctttattacttttattatcattaccagtttt-agca-ggggctattactatattactaacagaccgaaacttaaatactt-ccttttttgaccctgccggaggag---gagatcctattctt------taccaacatttattt
>GBAAW2981-24/1-658 [Species: Bactrocera dorsalis] [Country: Unrecoverable]
aactttatattttatcttc---ggagcctgagcaggaatagtaggaacat---ccctta-gaattttagtccgagctgaactcggtcacccaggagctttaatcggtgacgatcaaatttataatgtaattgtaacagctcatgctttcgtaataattttctttatagttataccaattataattggtgga-tttggaaattgacttgttcctttaatattaggagctccc-gatatagcatttccac----gaatgaataatataagattttgattattacctccttcccttacattactattagtaagaagtatagtagaaaacggagctggtacaggttgaacagtttacccacccctatcatctgttattgcacacgggggagcttcagttgacctagctattttttcacttcacttagcgggtatttcctcaattttaggagcagtaaatttcattacaacagtaattaatatacgatcgacaggaatcacctttgatcgaat-acctctattcgtttgagcagttgtattaacagctttattacttttattatcattaccagtttt-agca-ggggctattactatattactaacagaccgaaacttaaatactt-ccttttttgaccctgccggaggag---gagatcctattctt------taccaacatttattt
>GBAAW3018-24/1-658 [Species: Bactrocera dorsalis] [Country: Unrecoverable]
aactttatattttatcttc---ggagcctgagcaggaatagtaggaacat---ccctta-gaattttagtccgagctgaactcggtcacccaggagctttaatcggtgacgatcaaatttataatgtaattgtaacagctcatgctttcgtaataattttctttatagttataccaattataattggtgga-tttggaaattgacttgttcctttaatattaggagctccc-gatatagcatttccac----gaatgaataatataagattttgattattacctccttcccttacattactattagtaagaagtatagtagaaaacggagctggtacaggttgaacagtttacccacccctatcatctgttattgcacacgggggagcttcagttgacctagctattttttcacttcacttagcgggtatttcctcaattttaggagcagtaaatttcattacaacagtaattaatatacgatcgacaggaatcacctttgatcgaat-acctctattcgtttgagcagttgtattaacagctttattacttttattatcattaccagtttt-agca-ggggctattactatattactaacagaccgaaacttaaatactt-ccttttttgaccctgccggaggag---gagatcctattctt------taccaacatttattt
>GBAAW3032-24/1-658 [Species: Bactrocera dorsalis] [Country: Unrecoverable]
aactttatattttatcttc---ggagcctgagcaggaatagtaggaacat---ccctta-gaattttagtccgagctgaactcggtcacccaggagctttaatcggtgacgatcaaatttataatgtaattgtaacagctcatgctttcgtaataattttctttatagttataccaattataattggtgga-tttggaaattgacttgttcctttaatattaggagctccc-gatatagcatttccac----gaatgaataatataagattttgattattacctccttcccttacattactattagtaagaagtatagtagaaaacggagctggtacaggttgaacagtttacccacccctatcatctgttattgcacacgggggagcttcagttgacctagctattttttcacttcacttagcgggtatttcctcaattttaggagcagtaaatttcattacaacagtaattaatatacgatcgacaggaatcacctttgatcgaat-acctctattcgtttgagcagttgtattaacagctttattacttttattatcattaccagtttt-agca-ggggctattactatattactaacagaccgaaacttaaatactt-ccttttttgaccctgccggaggag---gagatcctattctt------taccaacatttattt
>GBAAW3229-24/1-658 [Species: Bactrocera dorsalis] [Country: Unrecoverable]
aactttatattttatcttc---ggagcctgagcaggaatagtaggaacat---ccctta-gaattttagtccgagctgaactcggtcacccaggagctttaatcggtgacgatcaaatttataatgtaattgtaacagctcatgctttcgtaataattttctttatagttataccaattataattggtgga-tttggaaattgacttgttcctttaatattaggagctccc-gatatagcatttccac----gaatgaataatataagattttgattattacctccttcccttacattactattagtaagaagtatagtagaaaacggagctggtacaggttgaacagtttacccacccctatcatctgttattgcacacgggggagcttcagttgacctagctattttttcacttcacttagcgggtatttcctcaattttaggagcagtaaatttcattacaacagtaattaatatacgatcgacaggaatcacctttgatcgaat-acctctattcgtttgagcagttgtattaacagctttattacttttattatcattaccagtttt-agca-ggggctattactatattactaacagaccgaaacttaaatactt-ccttttttgaccctgccggaggag---gagatcctattctt------taccaacatttattt
>GBAAW3297-24/1-658 [Species: Bactrocera dorsalis] [Country: Unrecoverable]
aactttatattttatcttc---ggagcctgagcaggaatagtaggaacat---ccctta-gaattttagtccgagctgaactcggtcacccaggagctttaatcggtgacgatcaaatttataatgtaattgtaacagctcatgctttcgtaataattttctttatagttataccaattataattggtgga-tttggaaattgacttgttcctttaatattaggagctccc-gatatagcatttccac----gaatgaataatataagattttgattattacctccttcccttacattactattagtaagaagtatagtagaaaacggagctggtacaggttgaacagtttacccacccctatcatctgttattgcacacgggggagcttcagttgacctagctattttttcacttcacttagcgggtatttcctcaattttaggagcagtaaatttcattacaacagtaattaatatacgatcgacaggaatcacctttgatcgaat-acctctattcgtttgagcagttgtattaacagctttattacttttattatcattaccagtttt-agca-ggggctattactatattactaacagaccgaaacttaaatactt-ccttttttgaccctgccggaggag---gagatcctattctt------taccaacatttattt
>GBCAA32466-24/1-658 [Species: Bactrocera dorsalis] [Country: Unrecoverable]
aactttatattttatcttc---ggagcctgagcaggaatagtaggaacat---ccctta-gaattttagtccgagctgaactcggtcacccaggagctttaatcggtgacgatcaaatttataatgtaattgtaacagctcatgctttcgtaataattttctttatagttataccaattataattggtgga-tttggaaattgacttgttcctttaatattaggagctccc-gatatagcatttccac----gaatgaataatataagattttgattattacctccttcccttacattactattagtaagaagtatagtagaaaacggagctggtacaggttgaacagtttacccacccctatcatctgttattgcacacgggggagcttcagttgacctagctattttttcacttcacttagcgggtatttcctcaattttaggagcagtaaatttcattacaacagtaattaatatacgatcgacaggaatcacctttgatcgaat-acctctattcgtttgagcagttgtattaacagctttattacttttattatcattaccagtttt-agca-ggggctattactatattactaacagaccgaaacttaaatactt-ccttttttgaccctgccggaggag---gagatcctattctt------taccaacatttattt
>GBCAA32614-24/1-658 [Species: Bactrocera dorsalis] [Country: Unrecoverable]
aactttatattttatcttc---ggagcctgagcaggaatagtaggaacat---ccctta-gaattttagtccgagctgaactcggtcacccaggagctttaatcggtgacgatcaaatttataatgtaattgtaacagctcatgctttcgtaataattttctttatagttataccaattataattggtgga-tttggaaattgacttgttcctttaatattaggagctccc-gatatagcatttccac----gaatgaataatataagattttgattattacctccttcccttacattactattagtaagaagtatagtagaaaacggagctggtacaggttgaacagtttacccacccctatcatctgttattgcacacgggggagcttcagttgacctagctattttttcacttcacttagcgggtatttcctcaattttaggagcagtaaatttcattacaacagtaattaatatacgatcgacaggaatcacctttgatcgaat-acctctattcgtttgagcagttgtattaacagctttattacttttattatcattaccagtttt-agca-ggggctattactatattactaacagaccgaaacttaaatactt-ccttttttgaccctgccggaggag---gagatcctattctt------taccaacatttattt
>GBDP35465-19/1-658 [Species: Bactrocera dorsalis] [Country: Nigeria]
aactttatattttatcttc---ggagcctgagcaggaatagtaggaacat---ccctta-gaattttagtccgagctgaactcggtcacccaggagctttaatcggtgacgatcaaatttataatgtaattgtaacagctcatgctttcgtaataattttctttatagttataccaattataattggtgga-tttggaaattgacttgttcctttaatattaggagctccc-gatatagcatttccac----gaatgaataatataagattttgattattacctccttcccttacattactattagtaagaagtatagtagaaaacggagctggtacaggttgaacagtttacccacccctatcatctgttattgcacacgggggagcttcagttgacctagctattttttcacttcacttagcgggtatttcctcaattttaggagcagtaaatttcattacaacagtaattaatatacgatcgacaggaatcacctttgatcgaat-acctctattcgtttgagcagttgtattaacagctttattacttttattatcattaccagtttt-agca-ggggctattactatattactaacagaccgaaacttaaatactt-ccttttttgaccctgccggaggag---gagatcctattctt------taccaacatttattt
>GBMIN62917-17/1-658 [Species: Bactrocera dorsalis] [Country: Nigeria]
aactttatattttatcttc---ggagcctgagcaggaatagtaggaacat---ccctta-gaattttagtccgagctgaactcggtcacccaggagctttaatcggtgacgatcaaatttataatgtaattgtaacagctcatgctttcgtaataattttctttatagttataccaattataattggtgga-tttggaaattgacttgttcctttaatattaggagctccc-gatatagcatttccac----gaatgaataatataagattttgattattacctccttcccttacattactattagtaagaagtatagtagaaaacggagctggtacaggttgaacagtttacccacccctatcatctgttattgcacacgggggagcttcagttgacctagctattttttcacttcacttagcgggtatttcctcaattttaggagcagtaaatttcattacaacagtaattaatatacgatcgacaggaatcacctttgatcgaat-acctctattcgtttgagcagttgtattaacagctttattacttttattatcattaccagtttt-agca-ggggctattactatattactaacagaccgaaacttaaatactt-ccttttttgaccctgccggaggag---gagatcctattctt------taccaacatttattt
>GBAAW2964-24/1-658 [Species: Bactrocera dorsalis] [Country: Unrecoverable]
aactttatattttatcttc---ggagcctgagcaggaatagtaggaacat---ccctta-gaattttagtccgagctgaactcggtcacccaggagctttaatcggtgacgatcaaatttataatgtaattgtaacagctcatgctttcgtaataattttctttatagttataccaattataattggtgga-tttggaaattgacttgttcctttaatattaggagctccc-gatatagcatttccac----gaataaataatataagattttgattattacctccttcccttacattactattagtaagaagtatagtagaaaacggagctggtacaggttgaacagtttacccacccctatcatctgttattgcacacgggggagcttcagttgacctagctattttttcacttcacttagcgggtatttcctcaattttaggagcagtaaatttcattacaacagtaattaatatacgatcgacaggaatcacctttgatcgaat-acctctattcgtttgagcagttgtattaacagctttattacttttattatcattaccagtttt-agca-ggggctattactatattactaacagaccgaaacttaaatactt-ccttttttgaccctgccggaggag---gagatcctattctt------taccaacatttattt
>GBAAW3209-24/1-658 [Species: Bactrocera dorsalis] [Country: Unrecoverable]
aactttatattttatcttc---ggagcctgagcaggaatagtaggaacat---ccctta-gaattttagtccgagctgaactcggtcacccaggagctttaatcggtgacgatcaaatttataatgtaattgtaacagctcatgctttcgtaataattttctttatagttataccaattataattggtgga-tttggaaattgacttgttcctttaatattaggagctccc-gatatagcatttccac----gaatgaataatataagattttgattattacctccttcccttacattactattagtgagaagtatagtagaaaacggagctggtacaggttgaacagtttacccacccctatcatctgttattgcacacgggggagcttcagttgacctagctattttttcacttcacttagcgggtatttcctcaattttaggagcagtaaatttcattacaacagtaattaatatacgatcgacaggaatcacctttgatcgaat-acctctattcgtttgagcagttgtattaacagctttattacttttattatcattaccagtttt-agca-ggggctattactatattactaacagaccgaaacttaaatactt-ccttttttgaccctgccggaggag---gagatcctattctt------taccaacatttattt
>GBAAW3231-24/1-658 [Species: Bactrocera dorsalis] [Country: Unrecoverable]
aactttatattttatcttc---ggagcctgagcaggaatagtaggaacat---ccctta-gaattttagtccgagctgaactcggtcacccaggagctttaatcggtgacgatcaaatttataatgtaattgtaacagctcatgctttcgtaataattttctttatagttataccaattataattggtgga-tttggaaattgacttgttcctttaatattaggagctccc-gatatagcatttccac----gaatgaataatataagattttgattattacctccttcccttacattactattagtaagaagtatagtagaaaacggagctggtacaggttgaacagtttacccacccctatcatctgttattgcacacgggggagcttcagttgacctagctattttttcacttcacttagcgggtatttcctcaattttaggagcagtaaatttcattacaacagtaattaatatacgatcgacaggaatcacctttgatcgaat-acctctattcgtttgagcagttgtattaacagctttattacttttattatcattaccagtttt-agca-ggggctattactatattactaacagaccgaaacttaaatactt-ccttttttgaccctgccggagggg---gagatcctattctt------taccaacatttattt
>GBAAW3249-24/1-658 [Species: Bactrocera dorsalis] [Country: Unrecoverable]
aactttatattttatcttc---ggagcctgagcaggaatagtaggaacat---ccctta-gaattttagtccgagctgaactcggtcacccaggagctttaatcggtgacgatcaaatttataatgtaattgtaacagctcatgctttcgtaataattttctttatagttataccaattataattggtgga-tttggaaattgacttgttcctttaatattaggagctccc-gatatagcatttccac----gaatgaataatataagattttgattattacctccttcccttacattactattagtaagaagtatagtagaaaacggagctggtacaggttgaacagtttacccacccctatcatctgttattgcacacgggggagcttcagttgacctagctattttttcacttcacttagcgggtatttcctcaattttaggagcagtaaatttcattacaacagtaattaatatacgatcgacaggaatcacctttgatcgaat-acctctattcgtttgagcagttgtattaacagctttattacttttattatcattaccagtttt-agca-ggggctattactatattactaacagaccgaaacttaaatactt-ccttttttgaccctgccggaggag---gagatcccattctt------taccaacatttattt
>GBAAW3294-24/1-658 [Species: Bactrocera dorsalis] [Country: Unrecoverable]
aactttatattttatcttc---ggagcctgagcaggaatagtaggaacat---ccctta-gaattttagtccgagctgaactcggtcacccaggagctttaatcggtgacgatcaaatttataatgtaattgtaacagctcatgctttcgtaataattttctttatagttataccaattataattggtgga-tttggaaattgacttgttcctttaatattaggagctccc-gatatagcatttccac----gaatgaataatataagattttgattattacctccttcccttacattactattagtaagaagtatagtagaaaacggagctggtacaggttgaacaatttacccacccctatcatctgttattgcacacgggggagcttcagttgacctagctattttttcacttcacttagcgggtatttcctcaattttaggagcagtaaatttcattacaacagtaattaatatacgatcgacaggaatcacctttgatcgaat-acctctattcgtttgagcagttgtattaacagctttattacttttattatcattaccagtttt-agca-ggggctattactatattactaacagaccgaaacttaaatactt-ccttttttgaccctgccggaggag---gagatcctattctt------taccaacatttattt
>GBAAW3122-24/1-658 [Species: Bactrocera dorsalis] [Country: Unrecoverable]
aactttatattttatcttc---ggagcctgagcaggaatagtaggaacat---ccctta-gaattttagtccgagctgaactcggtcacccaggagctttaatcggtgacgatcaaatttataatgtaattgtaacagctcatgctttcgtaataattttctttatagttataccaattataattggtgga-tttggaaattgacttgttcctttaatattaggagctccc-gatatagcatttccac----gaatgaataatataagattttgattattacctccttcccttacattactattagtaagaagtatagtagaaaacggagctggtacaggttgaacagtttacccacccctatcatctgttattgcacacgggggagcttcagttgacctagctattttttcacttcacttagcgggtatttcctcaattttaggagcagtaaatttcatcacaacagtaattaatatacgatcaacaggaatcacctttgatcgaat-acctctattcgtttgagcagttgtattaacagctttattacttttattatcattaccagtttt-agca-ggggctattactatattactaacagaccgaaacttaaatactt-ccttttttgaccctgccggaggag---gagatcctattctt------taccaacatttattt
>GBCAA32939-24/1-658 [Species: Bactrocera dorsalis] [Country: Unrecoverable]
aactttatattttatcttc---ggagcctgagcaggaatagtaggaacat---ccctta-gaattttagtccgagctgaactcggtcacccaggagctttaatcggtgacgatcaaatttataatgtaattgtaacagctcatgctttcgtaataattttctttatagttataccaattataattggtgga-tttggaaattgacttgttcctttaatattaggagctccc-gatatagcatttccac----gaatgaataatataagattttgattattacctccttcccttacattactattagtaagaagtatagtagaaaacggagctggtacaggttgaacagtttacccacccctatcatctgttattgcacacgggggagcttcagttgacctagctattttttcacttcacttagcgggtatttcctcaattttaggagcagtaaatttcattacaacagtaattaatatacgatcaacaggaatcacctttgatcgaat-acctctattcgtttgagcagttgtattaacagctttattacttttattatcattaccagtttt-agca-ggggctattactatattactaacagaccgaaacttaaatactt-ccttttttgaccctgccggaggag---gagatcctattctt------taccaacatttattt
>GBAAW2998-24/1-658 [Species: Bactrocera dorsalis] [Country: Unrecoverable]
aactttatattttatcttc---ggagcctgagcaggaatagtaggaacat---ccctta-gaattttagtccgagctgaactcggtcacccaggagctttaatcggtgacgatcaaatttataatgtaattgtaacagctcatgctttcgtaataattttctttatagttataccaattataattggtgga-tttggaaattgacttgttcctttaatattaggagctccc-gatatagcatttccac----gaatgaataatataagattttgattattacctccttcccttacattactattagtaagaagtatagtagaaaacggagctggtacaggttgaacagtttacccacccctatcatctgttattgcacacggaggagcttcagttgacctagctattttttcacttcacttagcgggtatttcctcaattttaggagcagtaaatttcattacaacagtaattaatatacgatcgacaggaatcacctttgatcgaat-acctctattcgtttgagcagttgtattaacagctttattacttttattatcattaccagtttt-agca-ggagctattactatattactaacagaccgaaacttaaatactt-ccttttttgaccctgccggaggag---gagatcctattctt------taccaacatttattt
>GBAAW3024-24/1-658 [Species: Bactrocera dorsalis] [Country: Unrecoverable]
aactttatattttatcttc---ggagcctgagcaggaatagtaggaacat---ccctta-gaattttagtccgagctgaactcggtcacccaggagctttaatcggtgacgatcaaatttataatgtaattgtaacagctcatgctttcgtaataattttctttatagttataccaattataattggtgga-tttggaaattgacttgttcctttaatattaggagctccc-gatatagcatttccac----gaatgaataatataagattttgattattacctccttcccttacattactattagtaagaagtatagtagaaaacggagctggtacaggttgaacagtttacccacccctatcatctgttattgcacacggaggagcttcagttgacctagctattttttcacttcacttagcgggtatttcctcaattttaggagcagtaaatttcattacaacagtaattaatatacgatcgacaggaatcacctttgatcgaat-acctctattcgtttgagcagttgtattaacagctttattacttttattatcattaccagtttt-agca-ggagctattactatattactaacagaccgaaacttaaatactt-ccttttttgaccctgccggaggag---gagatcctattctt------taccaacatttattt
>GBAAW3047-24/1-658 [Species: Bactrocera dorsalis] [Country: Unrecoverable]
aactttatattttatcttc---ggagcctgagcaggaatagtaggaacat---ccctta-gaattttagtccgagctgaactcggtcacccaggagctttaatcggtgacgatcaaatttataatgtaattgtaacagctcatgctttcgtaataattttctttatagttataccaattataattggtgga-tttggaaattgacttgttcctttaatattaggagctccc-gatatagcatttccac----gaatgaataatataagattttgattattacctccttcccttacattactattagtaagaagtatagtagaaaacggagctggtacaggttgaacagtttacccacccctatcatctgttattgcacacggaggagcttcagttgacctagctattttttcacttcacttagcgggtatttcctcaattttaggagcagtaaatttcattacaacagtaattaatatacgatcgacaggaatcacctttgatcgaat-acctctattcgtttgagcagttgtattaacagctttattacttttattatcattaccagtttt-agca-ggagctattactatattactaacagaccgaaacttaaatactt-ccttttttgaccctgccggaggag---gagatcctattctt------taccaacatttattt
>GBAAW3109-24/1-658 [Species: Bactrocera dorsalis] [Country: Unrecoverable]
aactttatattttatcttc---ggagcctgagcaggaatagtaggaacat---ccctta-gaattttagtccgagctgaactcggtcacccaggagctttaatcggtgacgatcaaatttataatgtaattgtaacagctcatgctttcgtaataattttctttatagttataccaattataattggtgga-tttggaaattgacttgttcctttaatattaggagctccc-gatatagcatttccac----gaatgaataatataagattttgattattacctccttcccttacattactattagtaagaagtatagtagaaaacggagctggtacaggttgaacagtttacccacccctatcatctgttattgcacacggaggagcttcagttgacctagctattttttcacttcacttagcgggtatttcctcaattttaggagcagtaaatttcattacaacagtaattaatatacgatcgacaggaatcacctttgatcgaat-acctctattcgtttgagcagttgtattaacagctttattacttttattatcattaccagtttt-agca-ggagctattactatattactaacagaccgaaacttaaatactt-ccttttttgaccctgccggaggag---gagatcctattctt------taccaacatttattt
>GBAAW3178-24/1-658 [Species: Bactrocera dorsalis] [Country: Unrecoverable]
aactttatattttatcttc---ggagcctgagcaggaatagtaggaacat---ccctta-gaattttagtccgagctgaactcggtcacccaggagctttaatcggtgacgatcaaatttataatgtaattgtaacagctcatgctttcgtaataattttctttatagttataccaattataattggtgga-tttggaaattgacttgttcctttaatattaggagctccc-gatatagcatttccac----gaatgaataatataagattttgattattacctccttcccttacattactattagtaagaagtatagtagaaaacggagctggtacaggttgaacagtttacccacccctatcatctgttattgcacacggaggagcttcagttgacctagctattttttcacttcacttagcgggtatttcctcaattttaggagcagtaaatttcattacaacagtaattaatatacgatcgacaggaatcacctttgatcgaat-acctctattcgtttgagcagttgtattaacagctttattacttttattatcattaccagtttt-agca-ggagctattactatattactaacagaccgaaacttaaatactt-ccttttttgaccctgccggaggag---gagatcctattctt------taccaacatttattt
>GBCAA32297-24/1-658 [Species: Bactrocera dorsalis] [Country: Unrecoverable]
aactttatattttatcttc---ggagcctgagcaggaatagtaggaacat---ccctta-gaattttagtccgagctgaactcggtcacccaggagctttaatcggtgacgatcaaatttataatgtaattgtaacagctcatgctttcgtaataattttctttatagttataccaattataattggtgga-tttggaaattgacttgttcctttaatattaggagctccc-gatatagcatttccac----gaatgaataatataagattttgattattacctccttcccttacattactattagtaagaagtatagtagaaaacggagctggtacaggttgaacagtttacccacccctatcatctgttattgcacacggaggagcttcagttgacctagctattttttcacttcacttagcgggtatttcctcaattttaggagcagtaaatttcattacaacagtaattaatatacgatcgacaggaatcacctttgatcgaat-acctctattcgtttgagcagttgtattaacagctttattacttttattatcattaccagtttt-agca-ggagctattactatattactaacagaccgaaacttaaatactt-ccttttttgaccctgccggaggag---gagatcctattctt------taccaacatttattt
>GBCAA32354-24/1-658 [Species: Bactrocera dorsalis] [Country: Unrecoverable]
aactttatattttatcttc---ggagcctgagcaggaatagtaggaacat---ccctta-gaattttagtccgagctgaactcggtcacccaggagctttaatcggtgacgatcaaatttataatgtaattgtaacagctcatgctttcgtaataattttctttatagttataccaattataattggtgga-tttggaaattgacttgttcctttaatattaggagctccc-gatatagcatttccac----gaatgaataatataagattttgattattacctccttcccttacattactattagtaagaagtatagtagaaaacggagctggtacaggttgaacagtttacccacccctatcatctgttattgcacacggaggagcttcagttgacctagctattttttcacttcacttagcgggtatttcctcaattttaggagcagtaaatttcattacaacagtaattaatatacgatcgacaggaatcacctttgatcgaat-acctctattcgtttgagcagttgtattaacagctttattacttttattatcattaccagtttt-agca-ggagctattactatattactaacagaccgaaacttaaatactt-ccttttttgaccctgccggaggag---gagatcctattctt------taccaacatttattt
>GBCAA32656-24/1-658 [Species: Bactrocera dorsalis] [Country: Unrecoverable]
aactttatattttatcttc---ggagcctgagcaggaatagtaggaacat---ccctta-gaattttagtccgagctgaactcggtcacccaggagctttaatcggtgacgatcaaatttataatgtaattgtaacagctcatgctttcgtaataattttctttatagttataccaattataattggtgga-tttggaaattgacttgttcctttaatattaggagctccc-gatatagcatttccac----gaatgaataatataagattttgattattacctccttcccttacattactattagtaagaagtatagtagaaaacggagctggtacaggttgaacagtttacccacccctatcatctgttattgcacacggaggagcttcagttgacctagctattttttcacttcacttagcgggtatttcctcaattttaggagcagtaaatttcattacaacagtaattaatatacgatcgacaggaatcacctttgatcgaat-acctctattcgtttgagcagttgtattaacagctttattacttttattatcattaccagtttt-agca-ggagctattactatattactaacagaccgaaacttaaatactt-ccttttttgaccctgccggaggag---gagatcctattctt------taccaacatttattt
>GBCAA33053-24/1-658 [Species: Bactrocera dorsalis] [Country: Unrecoverable]
aactttatattttatcttc---ggagcctgagcaggaatagtaggaacat---ccctta-gaattttagtccgagctgaactcggtcacccaggagctttaatcggtgacgatcaaatttataatgtaattgtaacagctcatgctttcgtaataattttctttatagttataccaattataattggtgga-tttggaaattgacttgttcctttaatattaggagctccc-gatatagcatttccac----gaatgaataatataagattttgattattacctccttcccttacattactattagtaagaagtatagtagaaaacggagctggtacaggttgaacagtttacccacccctatcatctgttattgcacacggaggagcttcagttgacctagctattttttcacttcacttagcgggtatttcctcaattttaggagcagtaaatttcattacaacagtaattaatatacgatcgacaggaatcacctttgatcgaat-acctctattcgtttgagcagttgtattaacagctttattacttttattatcattaccagtttt-agca-ggagctattactatattactaacagaccgaaacttaaatactt-ccttttttgaccctgccggaggag---gagatcctattctt------taccaacatttattt
>GBCAA33104-24/1-658 [Species: Bactrocera dorsalis] [Country: Unrecoverable]
aactttatattttatcttc---ggagcctgagcaggaatagtaggaacat---ccctta-gaattttagtccgagctgaactcggtcacccaggagctttaatcggtgacgatcaaatttataatgtaattgtaacagctcatgctttcgtaataattttctttatagttataccaattataattggtgga-tttggaaattgacttgttcctttaatattaggagctccc-gatatagcatttccac----gaatgaataatataagattttgattattacctccttcccttacattactattagtaagaagtatagtagaaaacggagctggtacaggttgaacagtttacccacccctatcatctgttattgcacacggaggagcttcagttgacctagctattttttcacttcacttagcgggtatttcctcaattttaggagcagtaaatttcattacaacagtaattaatatacgatcgacaggaatcacctttgatcgaat-acctctattcgtttgagcagttgtattaacagctttattacttttattatcattaccagtttt-agca-ggagctattactatattactaacagaccgaaacttaaatactt-ccttttttgaccctgccggaggag---gagatcctattctt------taccaacatttattt
>GBCAA33111-24/1-658 [Species: Bactrocera dorsalis] [Country: Unrecoverable]
aactttatattttatcttc---ggagcctgagcaggaatagtaggaacat---ccctta-gaattttagtccgagctgaactcggtcacccaggagctttaatcggtgacgatcaaatttataatgtaattgtaacagctcatgctttcgtaataattttctttatagttataccaattataattggtgga-tttggaaattgacttgttcctttaatattaggagctccc-gatatagcatttccac----gaatgaataatataagattttgattattacctccttcccttacattactattagtaagaagtatagtagaaaacggagctggtacaggttgaacagtttacccacccctatcatctgttattgcacacggaggagcttcagttgacctagctattttttcacttcacttagcgggtatttcctcaattttaggagcagtaaatttcattacaacagtaattaatatacgatcgacaggaatcacctttgatcgaat-acctctattcgtttgagcagttgtattaacagctttattacttttattatcattaccagtttt-agca-ggagctattactatattactaacagaccgaaacttaaatactt-ccttttttgaccctgccggaggag---gagatcctattctt------taccaacatttattt
>GBCAA33126-24/1-658 [Species: Bactrocera dorsalis] [Country: Unrecoverable]
aactttatattttatcttc---ggagcctgagcaggaatagtaggaacat---ccctta-gaattttagtccgagctgaactcggtcacccaggagctttaatcggtgacgatcaaatttataatgtaattgtaacagctcatgctttcgtaataattttctttatagttataccaattataattggtgga-tttggaaattgacttgttcctttaatattaggagctccc-gatatagcatttccac----gaatgaataatataagattttgattattacctccttcccttacattactattagtaagaagtatagtagaaaacggagctggtacaggttgaacagtttacccacccctatcatctgttattgcacacggaggagcttcagttgacctagctattttttcacttcacttagcgggtatttcctcaattttaggagcagtaaatttcattacaacagtaattaatatacgatcgacaggaatcacctttgatcgaat-acctctattcgtttgagcagttgtattaacagctttattacttttattatcattaccagtttt-agca-ggagctattactatattactaacagaccgaaacttaaatactt-ccttttttgaccctgccggaggag---gagatcctattctt------taccaacatttattt
>GBCAA33136-24/1-658 [Species: Bactrocera dorsalis] [Country: Unrecoverable]
aactttatattttatcttc---ggagcctgagcaggaatagtaggaacat---ccctta-gaattttagtccgagctgaactcggtcacccaggagctttaatcggtgacgatcaaatttataatgtaattgtaacagctcatgctttcgtaataattttctttatagttataccaattataattggtgga-tttggaaattgacttgttcctttaatattaggagctccc-gatatagcatttccac----gaatgaataatataagattttgattattacctccttcccttacattactattagtaagaagtatagtagaaaacggagctggtacaggttgaacagtttacccacccctatcatctgttattgcacacggaggagcttcagttgacctagctattttttcacttcacttagcgggtatttcctcaattttaggagcagtaaatttcattacaacagtaattaatatacgatcgacaggaatcacctttgatcgaat-acctctattcgtttgagcagttgtattaacagctttattacttttattatcattaccagtttt-agca-ggagctattactatattactaacagaccgaaacttaaatactt-ccttttttgaccctgccggaggag---gagatcctattctt------taccaacatttattt
>GBMND40324-21/1-658 [Species: Bactrocera dorsalis] [Country: China]
aactttatattttatcttc---ggagcctgagcaggaatagtaggaacat---ccctta-gaattttagtccgagctgaactcggtcacccaggagctttaatcggtgacgatcaaatttataatgtaattgtaacagctcatgctttcgtaataattttctttatagttataccaattataattggtgga-tttggaaattgacttgttcctttaatattaggagctccc-gatatagcatttccac----gaatgaataatataagattttgattattacctccttcccttacattactattagtaagaagtatagtagaaaacggagctggtacaggttgaacagtttacccacccctatcatctgttattgcacacggaggagcttcagttgacctagctattttttcacttcacttagcgggtatttcctcaattttaggagcagtaaatttcattacaacagtaattaatatacgatcgacaggaatcacctttgatcgaat-acctctattcgtttgagcagttgtattaacagctttattacttttattatcattaccagtttt-agca-ggagctattactatattactaacagaccgaaacttaaatactt-ccttttttgaccctgccggaggag---gagatcctattctt------taccaacatttattt
>GBMND40358-21/1-658 [Species: Bactrocera dorsalis] [Country: China]
aactttatattttatcttc---ggagcctgagcaggaatagtaggaacat---ccctta-gaattttagtccgagctgaactcggtcacccaggagctttaatcggtgacgatcaaatttataatgtaattgtaacagctcatgctttcgtaataattttctttatagttataccaattataattggtgga-tttggaaattgacttgttcctttaatattaggagctccc-gatatagcatttccac----gaatgaataatataagattttgattattacctccttcccttacattactattagtaagaagtatagtagaaaacggagctggtacaggttgaacagtttacccacccctatcatctgttattgcacacggaggagcttcagttgacctagctattttttcacttcacttagcgggtatttcctcaattttaggagcagtaaatttcattacaacagtaattaatatacgatcgacaggaatcacctttgatcgaat-acctctattcgtttgagcagttgtattaacagctttattacttttattatcattaccagtttt-agca-ggagctattactatattactaacagaccgaaacttaaatactt-ccttttttgaccctgccggaggag---gagatcctattctt------taccaacatttattt
>GBMND40361-21/1-658 [Species: Bactrocera dorsalis] [Country: China]
aactttatattttatcttc---ggagcctgagcaggaatagtaggaacat---ccctta-gaattttagtccgagctgaactcggtcacccaggagctttaatcggtgacgatcaaatttataatgtaattgtaacagctcatgctttcgtaataattttctttatagttataccaattataattggtgga-tttggaaattgacttgttcctttaatattaggagctccc-gatatagcatttccac----gaatgaataatataagattttgattattacctccttcccttacattactattagtaagaagtatagtagaaaacggagctggtacaggttgaacagtttacccacccctatcatctgttattgcacacggaggagcttcagttgacctagctattttttcacttcacttagcgggtatttcctcaattttaggagcagtaaatttcattacaacagtaattaatatacgatcgacaggaatcacctttgatcgaat-acctctattcgtttgagcagttgtattaacagctttattacttttattatcattaccagtttt-agca-ggagctattactatattactaacagaccgaaacttaaatactt-ccttttttgaccctgccggaggag---gagatcctattctt------taccaacatttattt
>GBCAA32361-24/1-658 [Species: Bactrocera dorsalis] [Country: Unrecoverable]
aactttatattttatcttc---ggagcctgagcaggaatagtaggaacat---ccctta-gaattttagtccgagctgagctcggtcacccaggagctttaatcggtgacgatcaaatttataatgtaattgtaacagctcatgctttcgtaataattttctttatagttataccaattataattggtgga-tttggaaattgacttgttcctttaatattaggagctccc-gatatagcatttccac----gaatgaataatataagattttgattattacctccttcccttacattactattagtaagaagtatagtagaaaacggagctggtacaggttgaacagtttacccacccctatcatctgttattgcacacggaggagcttcagttgacctagctattttttcacttcacttagcgggtatttcctcaattttaggagcagtaaatttcattacaacagtaattaatatacgatcgacaggaatcacctttgatcgaat-acctctattcgtttgagcagttgtattaacagctttattacttttattatcattaccagtttt-agca-ggagctattactatattactaacagaccgaaacttaaatactt-ccttttttgaccctgccggaggag---gagatcctattctt------taccaacatttattt
>GBCAA32426-24/1-658 [Species: Bactrocera dorsalis] [Country: Unrecoverable]
aactttatattttatcttc---ggagcctgagcaggaatagtaggaacat---ccctta-gaattttagtccgagctgagctcggtcacccaggagctttaatcggtgacgatcaaatttataatgtaattgtaacagctcatgctttcgtaataattttctttatagttataccaattataattggtgga-tttggaaattgacttgttcctttaatattaggagctccc-gatatagcatttccac----gaatgaataatataagattttgattattacctccttcccttacattactattagtaagaagtatagtagaaaacggagctggtacaggttgaacagtttacccacccctatcatctgttattgcacacggaggagcttcagttgacctagctattttttcacttcacttagcgggtatttcctcaattttaggagcagtaaatttcattacaacagtaattaatatacgatcgacaggaatcacctttgatcgaat-acctctattcgtttgagcagttgtattaacagctttattacttttattatcattaccagtttt-agca-ggagctattactatattactaacagaccgaaacttaaatactt-ccttttttgaccctgccggaggag---gagatcctattctt------taccaacatttattt
>GBCAA32535-24/1-658 [Species: Bactrocera dorsalis] [Country: Unrecoverable]
aactttatattttatcttc---ggagcctgagcaggaatagtaggaacat---ccctta-gaattttagtccgagctgaactcggtcacccaggagctttaatcggtgacgatcaaatttataatgtaattgtaacagctcatgctttcgtaataattttctttatagttataccaattataattggtgga-tttggaaattgacttgttcctttaatattaggagctccc-gatatagcatttccac----gaatgaataatataagattttgattattacctccttcccttacattactattagtaagaagtatagtagaaaacggagctggtacaggttgaacagtttacccacccctatcatctgttattgcacacgggggagcttcagttgacctagctattttttcacttcacttagcgggtatttcctcaattttaggagcagtaaatttcattacaacagtaattaatatacgatcgacaggaatcacctttgatcgaat-acctctattcgtttgagcagttgtattaacagctttattacttttattatcattaccagtttt-agca-ggagctattactatattactaacagaccgaaacttaaatactt-ccttttttgaccctgccggaggag---gagatcctattctt------taccaacatttattt
>GBCAA32748-24/1-658 [Species: Bactrocera dorsalis] [Country: Unrecoverable]
aactttatattttatcttc---ggagcctgagcaggaatagtaggaacat---ccctta-gaattttagtccgagctgaactcggtcacccaggagctttaatcggtgacgatcaaatttataatgtaattgtaacagctcatgctttcgtaataattttctttatagttataccaattataattggtgga-tttggaaattgacttgttcctttaatattaggagctccc-gatatagcatttccac----gaatgaataatataagattttgattattacctccttcccttacattactattagtaagaagtatagtagaaaacggagctggtacaggttgaacagtttacccacccctatcatctgttattgcacacgggggagcttcagttgacctagctattttttcacttcacttagcgggtatttcctcaattttaggagcagtaaatttcattacaacagtaattaatatacgatcgacaggaatcacctttgatcgaat-acctctattcgtttgagcagttgtattaacagctttattacttttattatcattaccagtttt-agca-ggagctattactatattactaacagaccgaaacttaaatactt-ccttttttgaccctgccggaggag---gagatcctattctt------taccaacatttattt
>GBCAA33102-24/1-658 [Species: Bactrocera dorsalis] [Country: Unrecoverable]
aactttatattttatcttc---ggagcctgagcaggaatagtaggaacat---ccctta-gaattttagtccgagctgaactcggtcacccaggagctttaatcggtgacgatcaaatttataatgtaattgtaacagctcatgctttcgtaataattttctttatagttataccaattataattggtgga-tttggaaattgacttgttcctttaatattaggagctccc-gatatagcatttccac----gaatgaataatataagattttgattattacctccttcccttacattactattagtaagaagtatagtagaaaacggagctggtacaggttgaacagtttacccacccctatcatctgttattgcacacggaggagcttcagttgacctagctattttttcacttcacttagcgggtatttcctcaattttaggagcagtaaatttcattacaacagtaattaatatacgatcgacaggaatcacctttgatcgaat-acccctattcgtttgagcagttgtattaacagctttattacttttattatcattaccagtttt-agca-ggagctattactatattactaacagaccgaaacttaaatactt-ccttttttgaccctgccggaggag---gagatcctattctt------taccaacatttattt
>GBCAA33160-24/1-658 [Species: Bactrocera dorsalis] [Country: Unrecoverable]
aactttatattttatcttc---ggagcctgagcaggaatagtaggaacat---ccctta-gaattttagtccgagctgaactcggtcacccaggagctttaatcggtgacgatcaaatttataatgtaattgtaacagctcatgctttcgtaataattttctttatagttataccaattataattggtgga-tttggaaattgacttgttcctttaatattaggagctccc-gatatagcatttccac----gaatgaataatataagattttgattattacctccttcccttacattactattagtaagaagtatagtagaaaacggagctggtacaggttgaacagtttacccacccctatcatctgttattgcacacggaggagcttcagttgacctagctattttttcacttcacttagcgggtatttcctcaattttaggagcagtaaatttcattacaacagtaattaatatacgatcgacaggaatcacctttgatcgaat-acccctattcgtttgagcagttgtattaacagctttattacttttattatcattaccagtttt-agca-ggagctattactatattactaacagaccgaaacttaaatactt-ccttttttgaccctgccggaggag---gagatcctattctt------taccaacatttattt
>GBAAW2965-24/1-658 [Species: Bactrocera dorsalis] [Country: Unrecoverable]
aactttatattttatcttc---ggagcctgagcaggaatagtaggaacat---ccctta-gaattttagtccgagctgaactcggtcacccaggagctttaatcggtgacgatcaaatttataatgtaattgtaacagctcatgctttcgtaataattttctttatagttataccaattataattggtgga-tttggaaattgacttgttcctttaatattaggagctccc-gatatagcatttccac----gaatgaataatataagattttgattattacctccttcccttacattactattagtaagaagtatagtagaaaacggagctggtacaggttgaacagtttacccacccctatcatctgttattgcacacggaggagcttcagttgacctagctattttttcacttcacttagcgggtatttcctcaattttaggagcagtaaatttcattacaacagtaattaatatacgatcgacaggaatcacctttgaccgaat-acctctattcgtttgagcagttgtattaacagctttattacttttattatcattaccagtttt-agca-ggggctattactatattactaacagaccgaaacttaaacactt-ccttttttgaccctgccggaggag---gagatcctattctt------taccaacatttattt
>GBAAW3149-24/1-658 [Species: Bactrocera dorsalis] [Country: Unrecoverable]
aactttatattttatcttc---ggagcctgagcaggaatagtaggaacat---ccctta-gaattttagtccgagctgaactcggtcacccaggagctttaatcggtgacgatcaaatttataatgtaattgtaacagctcatgctttcgtaataattttctttatagttataccaattataattggtgga-tttggaaattgacttgttcctttaatattaggagctccc-gatatagcatttccac----gaatgaataatataagattttgattattacctccttcccttacattactattagtaagaagtatagtagaaaacggagctggtacaggttgaacagtttacccacccctatcatctgttattgcacacggaggagcttcagttgacctagctattttttcacttcacttagcgggtatttcctcaattttaggagcagtaaatttcattacaacagtaattaatatacgatcgacaggaatcacctttgaccgaat-acctctattcgtttgagcagttgtattaacagctttattacttttattatcattaccagtttt-agca-ggggctattactatattactaacagaccgaaacttaaacactt-ccttttttgaccctgccggaggag---gagatcctattctt------taccaacatttattt
>GBAAW3156-24/1-658 [Species: Bactrocera dorsalis] [Country: Unrecoverable]
aactttatattttatcttc---ggagcctgagcaggaatagtaggaacat---ccctta-gaattttagtccgagctgaactcggtcacccaggagctttaatcggtgacgatcaaatttataatgtaattgtaacagctcatgctttcgtaataattttctttatagttataccaattataattggtgga-tttggaaattgacttgttcctttaatattaggagctccc-gatatagcatttccac----gaatgaataatataagattttgattattacctccttcccttacattactattagtaagaagtatagtagaaaacggagctggtacaggttgaacagtttacccacccctatcatctgttattgcacacggaggagcttcagttgacctagctattttttcacttcacttagcgggtatttcctcaattttaggagcagtaaatttcattacaacagtaattaatatacgatcgacaggaatcacctttgaccgaat-acctctattcgtttgagcagttgtattaacagctttattacttttattatcattaccagtttt-agca-ggggctattactatattactaacagaccgaaacttaaacactt-ccttttttgaccctgccggaggag---gagatcctattctt------taccaacatttattt
>GBAAW3268-24/1-658 [Species: Bactrocera dorsalis] [Country: Unrecoverable]
aactttatattttatcttc---ggagcctgagcaggaatagtaggaacat---ccctta-gaattttagtccgagctgaactcggtcacccaggagctttaatcggtgacgatcaaatttataatgtaattgtaacagctcatgctttcgtaataattttctttatagttataccaattataattggtgga-tttggaaattgacttgttcctttaatattaggagctccc-gatatagcatttccac----gaatgaataatataagattttgattattacctccttcccttacattactattagtaagaagtatagtagaaaacggagctggtacaggttgaacagtttacccacccctatcatctgttattgcacacggaggagcttcagttgacctagctattttttcacttcacttagcgggtatttcctcaattttaggagcagtaaatttcattacaacagtaattaatatacgatcgacaggaatcacctttgaccgaat-acctctattcgtttgagcagttgtattaacagctttattacttttattatcattaccagtttt-agca-ggggctattactatattactaacagaccgaaacttaaacactt-ccttttttgaccctgccggaggag---gagatcctattctt------taccaacatttattt
>GBCAA32298-24/1-658 [Species: Bactrocera dorsalis] [Country: Unrecoverable]
aactttatattttatcttc---ggagcctgagcaggaatagtaggaacat---ccctta-gaattttagtccgagctgaactcggtcacccaggagctttaatcggtgacgatcaaatttataatgtaattgtaacagctcatgctttcgtaataattttctttatagttataccaattataattggtgga-tttggaaattgacttgttcctttaatattaggagctccc-gatatagcatttccac----gaatgaataatataagattttgattattacctccttcccttacattactattagtaagaagtatagtagaaaacggagctggtacaggttgaacagtttacccacccctatcatctgttattgcacacggaggagcttcagttgacctagctattttttcacttcacttagcgggtatttcctcaattttaggagcagtaaatttcattacaacagtaattaatatacgatcgacaggaatcacctttgaccgaat-acctctattcgtttgagcagttgtattaacagctttattacttttattatcattaccagtttt-agca-ggggctattactatattactaacagaccgaaacttaaatactt-ccttttttgaccctgccggaggag---gagatcctattctt------taccaacatttattt
>GBCAA32441-24/1-658 [Species: Bactrocera dorsalis] [Country: Unrecoverable]
aactttatattttatcttc---ggagcctgagcaggaatagtaggaacat---ccctta-gaattttagtccgagctgaactcggtcacccaggagctttaatcggtgacgatcaaatttataatgtaattgtaacagctcatgctttcgtaataattttctttatagttataccaattataattggtgga-tttggaaattgacttgttcctttaatattaggagctccc-gatatagcatttccac----gaatgaataatataagattttgattattacctccttcccttacattactattagtaagaagtatagtagaaaacggagctggtacaggttgaacagtttacccacccctatcatctgttattgcacacggaggagcttcagttgacctagctattttttcacttcacttagcgggtatttcctcaattttaggagcagtaaatttcattacaacagtaattaatatacgatcgacaggaatcacctttgaccgaat-acctctattcgtttgagcagttgtattaacagctttattacttttattatcattaccagtttt-agca-ggggctattactatattactaacagaccgaaacttaaatactt-ccttttttgaccctgccggaggag---gagatcctattctt------taccaacatttattt
>GBAAW3137-24/1-658 [Species: Bactrocera dorsalis] [Country: Unrecoverable]
aactttatattttatcttc---ggagcctgagcaggaatagtaggaacat---ccctta-gaattttagtccgagctgaactcggtcacccaggagctttaatcggtgacgatcaaatttataatgtaattgtaacagctcatgctttcgtaataattttctttatagttataccaattataattggtgga-tttggaaattgacttgttcctttaatattaggagctccc-gatatagcatttccac----gaatgaataatataagattttgattattacctccttcccttacattactattagtaagaagtatagtagaaaacggagctggtacaggttgaacagtttacccacccctatcatctgttattgcacacggaggagcttcagttgacctagctattttttcactccacttagcgggtatttcctcaattttaggagcagtaaatttcattacaacagtaattaatatacgatcgacaggaatcacctttgatcgaat-acctctattcgtttgagcagttgtattaacagctttattacttttattatcattaccagtttt-agca-ggggctattactatattactaacagaccgaaacttaaacactt-ccttttttgaccctgccggaggag---gagatcctattctt------taccaacatttattt
>GBCAA33019-24/1-658 [Species: Bactrocera dorsalis] [Country: Unrecoverable]
aactttatattttatcttc---ggagcctgagcaggaatagtaggaacat---ccctta-gaattttagtccgagctgaactcggtcacccaggagctttaatcggtgacgatcaaatttataatgtaattgtaacagctcatgctttcgtaataattttctttatagttataccaattataattggtgga-tttggaaattgacttgttcctttaatattaggagctccc-gatatagcatttccac----gaatgaataatataagattttgattattacctccttcccttacattactattagtaagaagtatagtagaaaacggagctggtacaggttgaacagtttacccacccctatcatctgttattgcacacggaggagcttcagttgacctagctattttttcacttcacttagcgggtatttcctcaattttaggagcagtaaatttcattacaacagtaattaatatacgatcgacaggaatcacctttgatcgaat-acctctattcgtttgagcagttgtattaacagctttattacttttattatcattaccagtttt-agca-ggggctattactatattactaacagaccgaaacttaaacactt-ccttttttgaccctgccggaggag---gagatcctattctt------taccaacatttattt
>GBCAA32436-24/1-658 [Species: Bactrocera dorsalis] [Country: Unrecoverable]
aactttatattttatcttc---ggagcctgagcaggaatagtaggaacat---ccctta-gaattttagtccgagctgaactcggtcacccaggagctttaatcggtgacgatcaaatttataatgtaattgtaacagctcatgctttcgtaataattttctttatagttataccaattataattggtgga-tttggaaattgacttgttcctttaatattaggagctccc-gatatagcatttccac----gaatgaataatataagattttgattattacctccttcccttacattactattagtaagaagtatagtagaaaacggagctggtacaggttgaacagtttacccacccctgtcatctgttattgcacacggaggagcttcagttgacctagctattttttcacttcacttagcgggtatttcctcaattttaggagcagtaaatttcattacaacagtaattaatatacgatcgacaggaatcacctttgatcgaat-acctctattcgtttgagcagttgtattaacagctttattacttttattatcattaccagtttt-agca-ggggctattactatattactaacagaccgaaacttaaatactt-ccttttttgaccctgccggaggag---gagatcctattctt------taccaacatttattt
>GBCAA32452-24/1-658 [Species: Bactrocera dorsalis] [Country: Unrecoverable]
aactttatattttatcttc---ggagcctgagcaggaatagtaggaacat---ccctta-gaattttagtccgagctgaactcggtcacccaggagctttaatcggtgacgatcaaatttataatgtaattgtaacagctcatgctttcgtaataattttctttatagttataccaattataattggtgga-tttggaaattgacttgttcctttaatattaggagctccc-gatatagcatttccac----gaatgaataatataagattttgattattacctccttcccttacattactattagtaagaagtatagtagaaaacggagctggtacaggttgaacagtttacccacccctgtcatctgttattgcacacggaggagcttcagttgacctagctattttttcacttcacttagcgggtatttcctcaattttaggagcagtaaatttcattacaacagtaattaatatacgatcgacaggaatcacctttgatcgaat-acctctattcgtttgagcagttgtattaacagctttattacttttattatcattaccagtttt-agca-ggggctattactatattactaacagaccgaaacttaaatactt-ccttttttgaccctgccggaggag---gagatcctattctt------taccaacatttattt
>GBMND40404-21/1-658 [Species: Bactrocera dorsalis] [Country: China]
aactttatattttatcttc---ggagcctgagcaggaataataggaacat---ccctta-gaattttagtccgagctgaactcggtcacccaggagctttaatcggtgacgatcaaatttataatgtaattgtaacagctcatgctttcgtaataattttctttatagttataccaattataattggtgga-tttggaaattgacttgttcctttaatattaggagctccc-gatatagcatttccac----gaatgaataatataagattttgattattacctccttcccttacattactattagtaagaagtatagtagaaaacggagctggtacaggttgaacagtttacccacccctgtcatctgttattgcacacggaggagcttcagttgacctagctattttttcacttcacttagcgggtatttcctcaattttaggagcagtaaatttcattacaacagtaattaatatacgatcgacaggaatcacctttgatcgaat-acctctattcgtttgagcagttgtattaacagctttattacttttattatcattaccagtttt-agca-ggggctattactatattactaacagaccgaaacttaaatactt-ccttttttgaccctgccggaggag---gagatcctattctt------taccaacatttattt
>GBMND40407-21/1-658 [Species: Bactrocera dorsalis] [Country: China]
aactttatattttatcttc---ggagcctgagcaggaataataggaacat---ccctta-gaattttagtccgagctgaactcggtcacccaggagctttaatcggtgacgatcaaatttataatgtaattgtaacagctcatgctttcgtaataattttctttatagttataccaattataattggtgga-tttggaaattgacttgttcctttaatattaggagctccc-gatatagcatttccac----gaatgaataatataagattttgattattacctccttcccttacattactattagtaagaagtatagtagaaaacggagctggtacaggttgaacagtttacccacccctgtcatctgttattgcacacggaggagcttcagttgacctagctattttttcacttcacttagcgggtatttcctcaattttaggagcagtaaatttcattacaacagtaattaatatacgatcgacaggaatcacctttgatcgaat-acctctattcgtttgagcagttgtattaacagctttattacttttattatcattaccagtttt-agca-ggggctattactatattactaacagaccgaaacttaaatactt-ccttttttgaccctgccggaggag---gagatcctattctt------taccaacatttattt
>GBCAA32891-24/1-658 [Species: Bactrocera dorsalis] [Country: Unrecoverable]
aactttatattttatcttc---ggagcctgagcaggaatagtaggaacat---ccctta-gaattttagtccgagctgaactcggtcacccaggagctttaatcggtgacgatcaaatttataatgtaattgtaacagctcatgctttcgtaataattttctttatagttataccaattataattggtgga-tttggaaattgacttgttcctttaatattaggagctccc-gatatagcatttccac----gaatgaataatataagattttgattattacctccttcccttacactactattagtaagaagtatagtagaaaacggagctggtacaggttgaacagtttacccacccctatcatctgttattgcacacggaggagcttcagttgacctagctattttttcacttcacttagcgggtatttcctcaattttaggagcagtaaatttcattacaacagtaattaatatacgatcgacaggaatcacctttgatcgaat-acctctattcgtttgagcagttgtattaacagctttattacttttattatcattaccagtttt-agca-ggggctattactatattactaacagaccgaaacttaaatactt-ccttttttgaccctgccggaggag---gagatcctattctt------taccaacatttattt
>GBCAA33001-24/1-658 [Species: Bactrocera dorsalis] [Country: Unrecoverable]
aactttatattttatcttc---ggagcctgagcaggaatagtaggaacat---ccctta-gaattttagtccgagctgaactcggtcacccaggagctttaatcggtgacgatcaaatttataatgtaattgtaacagctcatgctttcgtaataattttctttatagttataccaattataattggtgga-tttggaaattgacttgttcctttaatattaggagctccc-gatatagcatttccac----gaatgaataatataagattttgattattacctccttcccttacactactattagtaagaagtatagtagaaaacggagctggtacaggttgaacagtttacccacccctatcatctgttattgcacacggaggagcttcagttgacctagctattttttcacttcacttagcgggtatttcctcaattttaggagcagtaaatttcattacaacagtaattaatatacgatcgacaggaatcacctttgatcgaat-acctctattcgtttgagcagttgtattaacagctttattacttttattatcattaccagtttt-agca-ggggctattactatattactaacagaccgaaacttaaatactt-ccttttttgaccctgccggaggag---gagatcctattctt------taccaacatttattt
>GBCAA33014-24/1-658 [Species: Bactrocera dorsalis] [Country: Unrecoverable]
aactttatattttatcttc---ggagcctgagcaggaatagtaggaacat---ccctta-gaattttagtccgagctgaactcggtcacccaggagctttaatcggtgacgatcaaatttataatgtaattgtaacagctcatgctttcgtaataattttctttatagttataccaattataattggtgga-tttggaaattgacttgttcctttaatattaggagctccc-gatatagcatttccac----gaatgaataatataagattttgattattacctccttcccttacactactattagtaagaagtatagtagaaaacggagctggtacaggttgaacagtttacccacccctatcatctgttattgcacacggaggagcttcagttgacctagctattttttcacttcacttagcgggtatttcctcaattttaggagcagtaaatttcattacaacagtaattaatatacgatcgacaggaatcacttttgatcgaat-acctctattcgtttgagcagttgtattaacagctttattacttttattatcattaccagtttt-agca-ggggctattactatattactaacagaccgaaacttaaatactt-ccttttttgaccctgccggaggag---gagatcctattctt------taccaacatttattt
>GBAAW3225-24/1-658 [Species: Bactrocera dorsalis] [Country: Unrecoverable]
aactttatattttatcttc---ggagcctgagcaggaatagtaggaacat---ccctta-gaatcttagtccgagctgaactcggtcacccaggagctttaatcggtgacgatcaaatttataatgtaattgtaacagctcatgctttcgtaataattttctttatagttataccaattataattggtgga-tttggaaattgacttgttcctttaatattaggagctccc-gatatagcatttccac----gaatgaataatataagattttgattattacctccttcccttacattactattagtaagaagtatagtagaaaacggagctggtacaggttgaacagtttacccacccctatcatctgttattgcacacggaggggcttcagttgacctagctattttttcacttcacttagcgggtatttcctcaattttaggagcagtaaatttcattacaacagtaattaatatacgatcgacaggaatcacctttgatcgaat-acctctattcgtttgagcagttgtattaacagctttattacttttattatcattaccagtttt-agca-ggggctattactatattactaacagaccgaaacttaaatactt-ccttttttgaccctgccggaggag---gagatcctattctt------taccaacatttattt
>GBAAW3253-24/1-658 [Species: Bactrocera dorsalis] [Country: Unrecoverable]
aactttatattttatcttc---ggagcctgagcaggaatagtaggaacat---ccctta-gaattttagtccgagctgaactcggtcacccaggagctttaatcggtgacgatcaaatttataatgtaattgtaacagctcatgctttcgtaataattttctttatagttataccaattataattggtgga-tttggaaattgacttgttcctttaatattaggagctccc-gatatagcatttccac----gaatgaataatataagattttgattattacctccttcccttacattactattagtaagaagtatagtagaaaacggagctggtacaggttgaacagtttacccacccctatcatctgttattgcacacggaggggcttcagttgacctagctattttttcacttcacttagcgggtatttcctcaattttaggagcagtaaatttcattacaacagtaattaatatacgatcgacaggaatcacctttgatcgaat-acctctattcgtttgagcagttgtattaacagctttattacttttattatcattaccagtttt-agca-ggggctattactatattactaacagaccgaaacttaaatactt-ccttttttgaccctgccggaggag---gagatcctattctt------taccaacatttattt
>GBCAA32424-24/1-658 [Species: Bactrocera dorsalis] [Country: Unrecoverable]
aactttatattttatcttc---ggagcctgagcaggaatagtaggaacat---ccctta-gaattttagtccgagctgaactcggtcacccaggagctttaatcggtgacgatcaaatttataatgtaattgtaacagctcatgctttcgtaataattttctttatagttataccaattataattggtgga-tttggaaattgacttgttcctttaatattaggagctccc-gatatagcatttccac----gaatgaataatataagattttgattattacctccttcccttacattactattagtaagaagtatagtagaaaacggagctggtacaggttgaacagtttacccacccctatcatctgttattgcacacggaggggcttcagttgacctagctattttttcacttcacttagcgggtatttcctcaattttaggagcagtaaatttcattacaacagtaattaatatacgatcgacaggaatcacctttgatcgaat-acctctattcgtttgagcagttgtattaacagctttattacttttattatcattaccagtttt-agca-ggggctattactatattactaacagaccgaaacttaaatactt-ccttttttgaccctgccggagggg---gagatcctattctt------taccaacatttattt
>GBCAA33129-24/1-658 [Species: Bactrocera dorsalis] [Country: Unrecoverable]
aactttatattttatcttc---ggagcctgagcaggaatagtaggaacat---ccctta-gaattttagtccgagctgaactcggtcacccaggagctttaatcggtgacgatcaaatttataatgtaattgtaacagctcatgctttcgtaataattttctttatagttataccaattataattggtgga-tttggaaattgacttgttcctttaatattaggagctccc-gatatagcatttccac----gaatgaataatataagattttgattattacctccttcccttacattactattagtaagaagtatagtagaaaacggagctggtacaggttgaacagtttacccacccctatcatctgttattgcacacggaggggcttcagttgacctagctattttttcacttcacttagcgggtatttcctcaattttaggagcagtaaatttcattacaacagtaattaatatacgatcgacaggaatcacctttgatcgaat-acctctattcgtttgagcagttgtattaacagctttattacttttattatcattaccagtttt-agca-ggggctattactatattactaacagaccgaaacttaaatactt-ccttttttgaccctgccggagggg---gagatcctattctt------taccaacatttattt
>GBCAA33023-24/1-658 [Species: Bactrocera dorsalis] [Country: Taiwan]
aactttatattttatcttc---ggagcctgagcaggaatagtaggaacat---ccctta-gaattttagtccgagctgaactcggtcacccaggagctttaatcggtgacgatcaaatttataatgtaattgtaacagctcatgctttcgtaataattttctttatagttataccaattataattggtgga-tttggaaattgacttgttcctttaatattaggagctccc-gatatagcatttccac----gaatgaataatataagattttgattattacctccttcccttacattactattagtaagaagtatagtagaaaacggagctggtacaggttgaacagtttacccacccctatcatctgttattgcacacggaggggcttcagttgacctagctattttttcacttcacttagcaggtatttcctcaattttaggagcagtaaatttcattacaacagtaattaatatacgatcgacaggaatcacctttgatcgaat-acctctattcgtttgagcagttgtattaacagctttattacttttattatcattaccagtttt-agca-ggggctattactatattactaacagaccgaaacttaaatactt-ccttttttgaccctgccggaggag---gagatcctattctt------taccaacatttattt
>GBAAW2962-24/1-658 [Species: Bactrocera dorsalis] [Country: Unrecoverable]
aactttatattttatcttc---ggagcctgagcaggaatagtaggaacat---ccctta-gaattttagtccgagctgaactcggtcacccgggagctttaatcggtgacgatcaaatttataatgtaattgtaacagctcatgctttcgtaataattttctttatagttataccaattataattggtgga-tttggaaattgacttgttcctttaatattaggagctccc-gatatagcatttccac----gaatgaataatataagattttgattattacctccttcccttacattactattagtaagaagtatagtagaaaacggagctggtacaggttgaacagtttacccacccctatcatctgttattgcacacggaggagcttcagttgacctagctattttttcacttcacttagcgggtatttcctcaattttaggagcagtaaatttcattacaacagtaattaatatacgatcgacaggaatcacctttgatcgaat-acctctattcgtttgagcagttgtattaacagctttattacttttattatcattaccagtttt-agca-ggggctattactatattactaacagaccgaaacttaaatactt-ccttttttgaccctgccggaggag---gagatcctattctt------taccaacatttattt
>GBCAA32374-24/1-658 [Species: Bactrocera dorsalis] [Country: Unrecoverable]
aactttatattttatcttc---ggagcctgagcaggaatagtaggaacat---ccctta-gaattttagtccgagctgaactcggtcacccgggagctttaatcggtgacgatcaaatttataatgtaattgtaacagctcatgctttcgtaataattttctttatagttataccaattataattggtgga-tttggaaattgacttgttcctttaatattaggagctccc-gatatagcatttccac----gaatgaataatataagattttgattattacctccttcccttacattactattagtaagaagtatagtagaaaacggagctggtacaggttgaacagtttacccacccctatcatctgttattgcacacggaggagcttcagttgacctagctattttttcacttcacttagcgggtatttcctcaattttaggagcagtaaatttcattacaacagtaattaatatacgatcgacaggaatcacctttgatcgaat-acctctattcgtttgagcagttgtattaacagctttattacttttattatcattaccagtttt-agca-ggggctattactatattactaacagaccgaaacttaaatactt-ccttttttgaccctgccggaggag---gagatcctattctt------taccaacatttattt
>GBCAA32390-24/1-658 [Species: Bactrocera dorsalis] [Country: Unrecoverable]
aactttatattttatcttc---ggagcctgagcaggaatagtaggaacat---ccctta-gaattttagtccgagctgaactcggtcacccgggagctttaatcggtgacgatcaaatttataatgtaattgtaacagctcatgctttcgtaataattttctttatagttataccaattataattggtgga-tttggaaattgacttgttcctttaatattaggagctccc-gatatagcatttccac----gaatgaataatataagattttgattattacctccttcccttacattactattagtaagaagtatagtagaaaacggagctggtacaggttgaacagtttacccacccctatcatctgttattgcacacggaggagcttcagttgacctagctattttttcacttcacttagcgggtatttcctcaattttaggagcagtaaatttcattacaacagtaattaatatacgatcgacaggaatcacctttgatcgaat-acctctattcgtttgagcagttgtattaacagctttattacttttattatcattaccagtttt-agca-ggggctattactatattactaacagaccgaaacttaaatactt-ccttttttgaccctgccggaggag---gagatcctattctt------taccaacatttattt
>GBCAA32444-24/1-658 [Species: Bactrocera dorsalis] [Country: Unrecoverable]
aactttatattttatcttc---ggagcctgagcaggaatagtaggaacat---ccctta-gaattttagtccgagctgaactcggtcacccgggagctttaatcggtgacgatcaaatttataatgtaattgtaacagctcatgctttcgtaataattttctttatagttataccaattataattggtgga-tttggaaattgacttgttcctttaatattaggagctccc-gatatagcatttccac----gaatgaataatataagattttgattattacctccttcccttacattactattagtaagaagtatagtagaaaacggagctggtacaggttgaacagtttacccacccctatcatctgttattgcacacggaggagcttcagttgacctagctattttttcacttcacttagcgggtatttcctcaattttaggagcagtaaatttcattacaacagtaattaatatacgatcgacaggaatcacctttgatcgaat-acctctattcgtttgagcagttgtattaacagctttattacttttattatcattaccagtttt-agca-ggggctattactatattactaacagaccgaaacttaaatactt-ccttttttgaccctgccggaggag---gagatcctattctt------taccaacatttattt
>GBCAA32541-24/1-658 [Species: Bactrocera dorsalis] [Country: Unrecoverable]
aactttatattttatcttc---ggagcctgagcaggaatagtaggaacat---ccctta-gaattttagtccgagctgaactcggtcacccgggagctttaatcggtgacgatcaaatttataatgtaattgtaacagctcatgctttcgtaataattttctttatagttataccaattataattggtgga-tttggaaattgacttgttcctttaatattaggagctccc-gatatagcatttccac----gaatgaataatataagattttgattattacctccttcccttacattactattagtaagaagtatagtagaaaacggagctggtacaggttgaacagtttacccacccctatcatctgttattgcacacggaggagcttcagttgacctagctattttttcacttcacttagcgggtatttcctcaattttaggagcagtaaatttcattacaacagtaattaatatacgatcgacaggaatcacctttgatcgaat-acctctattcgtttgagcagttgtattaacagctttattacttttattatcattaccagtttt-agca-ggggctattactatattactaacagaccgaaacttaaatactt-ccttttttgaccctgccggaggag---gagatcctattctt------taccaacatttattt
>GBCAA32548-24/1-658 [Species: Bactrocera dorsalis] [Country: Unrecoverable]
aactttatattttatcttc---ggagcctgagcaggaatagtaggaacat---ccctta-gaattttagtccgagctgaactcggtcacccgggagctttaatcggtgacgatcaaatttataatgtaattgtaacagctcatgctttcgtaataattttctttatagttataccaattataattggtgga-tttggaaattgacttgttcctttaatattaggagctccc-gatatagcatttccac----gaatgaataatataagattttgattattacctccttcccttacattactattagtaagaagtatagtagaaaacggagctggtacaggttgaacagtttacccacccctatcatctgttattgcacacggaggagcttcagttgacctagctattttttcacttcacttagcgggtatttcctcaattttaggagcagtaaatttcattacaacagtaattaatatacgatcgacaggaatcacctttgatcgaat-acctctattcgtttgagcagttgtattaacagctttattacttttattatcattaccagtttt-agca-ggggctattactatattactaacagaccgaaacttaaatactt-ccttttttgaccctgccggaggag---gagatcctattctt------taccaacatttattt
>GBCAA32569-24/1-658 [Species: Bactrocera dorsalis] [Country: Unrecoverable]
aactttatattttatcttc---ggagcctgagcaggaatagtaggaacat---ccctta-gaattttagtccgagctgaactcggtcacccgggagctttaatcggtgacgatcaaatttataatgtaattgtaacagctcatgctttcgtaataattttctttatagttataccaattataattggtgga-tttggaaattgacttgttcctttaatattaggagctccc-gatatagcatttccac----gaatgaataatataagattttgattattacctccttcccttacattactattagtaagaagtatagtagaaaacggagctggtacaggttgaacagtttacccacccctatcatctgttattgcacacggaggagcttcagttgacctagctattttttcacttcacttagcgggtatttcctcaattttaggagcagtaaatttcattacaacagtaattaatatacgatcgacaggaatcacctttgatcgaat-acctctattcgtttgagcagttgtattaacagctttattacttttattatcattaccagtttt-agca-ggggctattactatattactaacagaccgaaacttaaatactt-ccttttttgaccctgccggaggag---gagatcctattctt------taccaacatttattt
>GBCAA32672-24/1-658 [Species: Bactrocera dorsalis] [Country: Unrecoverable]
aactttatattttatcttc---ggagcctgagcaggaatagtaggaacat---ccctta-gaattttagtccgagctgaactcggtcacccgggagctttaatcggtgacgatcaaatttataatgtaattgtaacagctcatgctttcgtaataattttctttatagttataccaattataattggtgga-tttggaaattgacttgttcctttaatattaggagctccc-gatatagcatttccac----gaatgaataatataagattttgattattacctccttcccttacattactattagtaagaagtatagtagaaaacggagctggtacaggttgaacagtttacccacccctatcatctgttattgcacacggaggagcttcagttgacctagctattttttcacttcacttagcgggtatttcctcaattttaggagcagtaaatttcattacaacagtaattaatatacgatcgacaggaatcacctttgatcgaat-acctctattcgtttgagcagttgtattaacagctttattacttttattatcattaccagtttt-agca-ggggctattactatattactaacagaccgaaacttaaatactt-ccttttttgaccctgccggaggag---gagatcctattctt------taccaacatttattt
>GBCAA32675-24/1-658 [Species: Bactrocera dorsalis] [Country: Unrecoverable]
aactttatattttatcttc---ggagcctgagcaggaatagtaggaacat---ccctta-gaattttagtccgagctgaactcggtcacccgggagctttaatcggtgacgatcaaatttataatgtaattgtaacagctcatgctttcgtaataattttctttatagttataccaattataattggtgga-tttggaaattgacttgttcctttaatattaggagctccc-gatatagcatttccac----gaatgaataatataagattttgattattacctccttcccttacattactattagtaagaagtatagtagaaaacggagctggtacaggttgaacagtttacccacccctatcatctgttattgcacacggaggagcttcagttgacctagctattttttcacttcacttagcgggtatttcctcaattttaggagcagtaaatttcattacaacagtaattaatatacgatcgacaggaatcacctttgatcgaat-acctctattcgtttgagcagttgtattaacagctttattacttttattatcattaccagtttt-agca-ggggctattactatattactaacagaccgaaacttaaatactt-ccttttttgaccctgccggaggag---gagatcctattctt------taccaacatttattt
>GBCAA32843-24/1-658 [Species: Bactrocera dorsalis] [Country: Unrecoverable]
aactttatattttatcttc---ggagcctgagcaggaatagtaggaacat---ccctta-gaattttagtccgagctgaactcggtcacccgggagctttaatcggtgacgatcaaatttataatgtaattgtaacagctcatgctttcgtaataattttctttatagttataccaattataattggtgga-tttggaaattgacttgttcctttaatattaggagctccc-gatatagcatttccac----gaatgaataatataagattttgattattacctccttcccttacattactattagtaagaagtatagtagaaaacggagctggtacaggttgaacagtttacccacccctatcatctgttattgcacacggaggagcttcagttgacctagctattttttcacttcacttagcgggtatttcctcaattttaggagcagtaaatttcattacaacagtaattaatatacgatcgacaggaatcacctttgatcgaat-acctctattcgtttgagcagttgtattaacagctttattacttttattatcattaccagtttt-agca-ggggctattactatattactaacagaccgaaacttaaatactt-ccttttttgaccctgccggaggag---gagatcctattctt------taccaacatttattt
>GBCAA32940-24/1-658 [Species: Bactrocera dorsalis] [Country: Unrecoverable]
aactttatattttatcttc---ggagcctgagcaggaatagtaggaacat---ccctta-gaattttagtccgagctgaactcggtcacccgggagctttaatcggtgacgatcaaatttataatgtaattgtaacagctcatgctttcgtaataattttctttatagttataccaattataattggtgga-tttggaaattgacttgttcctttaatattaggagctccc-gatatagcatttccac----gaatgaataatataagattttgattattacctccttcccttacattactattagtaagaagtatagtagaaaacggagctggtacaggttgaacagtttacccacccctatcatctgttattgcacacggaggagcttcagttgacctagctattttttcacttcacttagcgggtatttcctcaattttaggagcagtaaatttcattacaacagtaattaatatacgatcgacaggaatcacctttgatcgaat-acctctattcgtttgagcagttgtattaacagctttattacttttattatcattaccagtttt-agca-ggggctattactatattactaacagaccgaaacttaaatactt-ccttttttgaccctgccggaggag---gagatcctattctt------taccaacatttattt
>GBCAA32953-24/1-658 [Species: Bactrocera dorsalis] [Country: Unrecoverable]
aactttatattttatcttc---ggagcctgagcaggaatagtaggaacat---ccctta-gaattttagtccgagctgaactcggtcacccgggagctttaatcggtgacgatcaaatttataatgtaattgtaacagctcatgctttcgtaataattttctttatagttataccaattataattggtgga-tttggaaattgacttgttcctttaatattaggagctccc-gatatagcatttccac----gaatgaataatataagattttgattattacctccttcccttacattactattagtaagaagtatagtagaaaacggagctggtacaggttgaacagtttacccacccctatcatctgttattgcacacggaggagcttcagttgacctagctattttttcacttcacttagcgggtatttcctcaattttaggagcagtaaatttcattacaacagtaattaatatacgatcgacaggaatcacctttgatcgaat-acctctattcgtttgagcagttgtattaacagctttattacttttattatcattaccagtttt-agca-ggggctattactatattactaacagaccgaaacttaaatactt-ccttttttgaccctgccggaggag---gagatcctattctt------taccaacatttattt
>GBCAA32995-24/1-658 [Species: Bactrocera dorsalis] [Country: Unrecoverable]
aactttatattttatcttc---ggagcctgagcaggaatagtaggaacat---ccctta-gaattttagtccgagctgaactcggtcacccgggagctttaatcggtgacgatcaaatttataatgtaattgtaacagctcatgctttcgtaataattttctttatagttataccaattataattggtgga-tttggaaattgacttgttcctttaatattaggagctccc-gatatagcatttccac----gaatgaataatataagattttgattattacctccttcccttacattactattagtaagaagtatagtagaaaacggagctggtacaggttgaacagtttacccacccctatcatctgttattgcacacggaggagcttcagttgacctagctattttttcacttcacttagcgggtatttcctcaattttaggagcagtaaatttcattacaacagtaattaatatacgatcgacaggaatcacctttgatcgaat-acctctattcgtttgagcagttgtattaacagctttattacttttattatcattaccagtttt-agca-ggggctattactatattactaacagaccgaaacttaaatactt-ccttttttgaccctgccggaggag---gagatcctattctt------taccaacatttattt
>GBCAA33000-24/1-658 [Species: Bactrocera dorsalis] [Country: Unrecoverable]
aactttatattttatcttc---ggagcctgagcaggaatagtaggaacat---ccctta-gaattttagtccgagctgaactcggtcacccgggagctttaatcggtgacgatcaaatttataatgtaattgtaacagctcatgctttcgtaataattttctttatagttataccaattataattggtgga-tttggaaattgacttgttcctttaatattaggagctccc-gatatagcatttccac----gaatgaataatataagattttgattattacctccttcccttacattactattagtaagaagtatagtagaaaacggagctggtacaggttgaacagtttacccacccctatcatctgttattgcacacggaggagcttcagttgacctagctattttttcacttcacttagcgggtatttcctcaattttaggagcagtaaatttcattacaacagtaattaatatacgatcgacaggaatcacctttgatcgaat-acctctattcgtttgagcagttgtattaacagctttattacttttattatcattaccagtttt-agca-ggggctattactatattactaacagaccgaaacttaaatactt-ccttttttgaccctgccggaggag---gagatcctattctt------taccaacatttattt
>GBCAA33094-24/1-658 [Species: Bactrocera dorsalis] [Country: Unrecoverable]
aactttatattttatcttc---ggagcctgagcaggaatagtaggaacat---ccctta-gaattttagtccgagctgaactcggtcacccgggagctttaatcggtgacgatcaaatttataatgtaattgtaacagctcatgctttcgtaataattttctttatagttataccaattataattggtgga-tttggaaattgacttgttcctttaatattaggagctccc-gatatagcatttccac----gaatgaataatataagattttgattattacctccttcccttacattactattagtaagaagtatagtagaaaacggagctggtacaggttgaacagtttacccacccctatcatctgttattgcacacggaggagcttcagttgacctagctattttttcacttcacttagcgggtatttcctcaattttaggagcagtaaatttcattacaacagtaattaatatacgatcgacaggaatcacctttgatcgaat-acctctattcgtttgagcagttgtattaacagctttattacttttattatcattaccagtttt-agca-ggggctattactatattactaacagaccgaaacttaaatactt-ccttttttgaccctgccggaggag---gagatcctattctt------taccaacatttattt
>GBCAA33144-24/1-658 [Species: Bactrocera dorsalis] [Country: Unrecoverable]
aactttatattttatcttc---ggagcctgagcaggaatagtaggaacat---ccctta-gaattttagtccgagctgaactcggtcacccgggagctttaatcggtgacgatcaaatttataatgtaattgtaacagctcatgctttcgtaataattttctttatagttataccaattataattggtgga-tttggaaattgacttgttcctttaatattaggagctccc-gatatagcatttccac----gaatgaataatataagattttgattattacctccttcccttacattactattagtaagaagtatagtagaaaacggagctggtacaggttgaacagtttacccacccctatcatctgttattgcacacggaggagcttcagttgacctagctattttttcacttcacttagcgggtatttcctcaattttaggagcagtaaatttcattacaacagtaattaatatacgatcgacaggaatcacctttgatcgaat-acctctattcgtttgagcagttgtattaacagctttattacttttattatcattaccagtttt-agca-ggggctattactatattactaacagaccgaaacttaaatactt-ccttttttgaccctgccggaggag---gagatcctattctt------taccaacatttattt
>GBDPT069-13/1-658 [Species: Bactrocera dorsalis] [Country: China]
aactttatattttatcttc---ggagcctgagcaggaatagtaggaacat---ccctta-gaattttagtccgagctgaactcggtcacccgggagctttaatcggtgacgatcaaatttataatgtaattgtaacagctcatgctttcgtaataattttctttatagttataccaattataattggtgga-tttggaaattgacttgttcctttaatattaggagctccc-gatatagcatttccac----gaatgaataatataagattttgattattacctccttcccttacattactattagtaagaagtatagtagaaaacggagctggtacaggttgaacagtttacccacccctatcatctgttattgcacacggaggagcttcagttgacctagctattttttcacttcacttagcgggtatttcctcaattttaggagcagtaaatttcattacaacagtaattaatatacgatcgacaggaatcacctttgatcgaat-acctctattcgtttgagcagttgtattaacagctttattacttttattatcattaccagtttt-agca-ggggctattactatattactaacagaccgaaacttaaatactt-ccttttttgaccctgccggaggag---gagatcctattctt------taccaacatttattt
>GBMND40321-21/1-658 [Species: Bactrocera dorsalis] [Country: China]
aactttatattttatcttc---ggagcctgagcaggaatagtaggaacat---ccctta-gaattttagtccgagctgaactcggtcacccgggagctttaatcggtgacgatcaaatttataatgtaattgtaacagctcatgctttcgtaataattttctttatagttataccaattataattggtgga-tttggaaattgacttgttcctttaatattaggagctccc-gatatagcatttccac----gaatgaataatataagattttgattattacctccttcccttacattactattagtaagaagtatagtagaaaacggagctggtacaggttgaacagtttacccacccctatcatctgttattgcacacggaggagcttcagttgacctagctattttttcacttcacttagcgggtatttcctcaattttaggagcagtaaatttcattacaacagtaattaatatacgatcgacaggaatcacctttgatcgaat-acctctattcgtttgagcagttgtattaacagctttattacttttattatcattaccagtttt-agca-ggggctattactatattactaacagaccgaaacttaaatactt-ccttttttgaccctgccggaggag---gagatcctattctt------taccaacatttattt
>GBMND40406-21/1-658 [Species: Bactrocera dorsalis] [Country: China]
aactttatattttatcttc---ggagcctgagcaggaatagtaggaacat---ccctta-gaattttagtccgagctgaactcggtcacccgggagctttaatcggtgacgatcaaatttataatgtaattgtaacagctcatgctttcgtaataattttctttatagttataccaattataattggtgga-tttggaaattgacttgttcctttaatattaggagctccc-gatatagcatttccac----gaatgaataatataagattttgattattacctccttcccttacattactattagtaagaagtatagtagaaaacggagctggtacaggttgaacagtttacccacccctatcatctgttattgcacacggaggagcttcagttgacctagctattttttcacttcacttagcgggtatttcctcaattttaggagcagtaaatttcattacaacagtaattaatatacgatcgacaggaatcacctttgatcgaat-acctctattcgtttgagcagttgtattaacagctttattacttttattatcattaccagtttt-agca-ggggctattactatattactaacagaccgaaacttaaatactt-ccttttttgaccctgccggaggag---gagatcctattctt------taccaacatttattt
>GBMND40410-21/1-658 [Species: Bactrocera dorsalis] [Country: China]
aactttatattttatcttc---ggagcctgagcaggaatagtaggaacat---ccctta-gaattttagtccgagctgaactcggtcacccgggagctttaatcggtgacgatcaaatttataatgtaattgtaacagctcatgctttcgtaataattttctttatagttataccaattataattggtgga-tttggaaattgacttgttcctttaatattaggagctccc-gatatagcatttccac----gaatgaataatataagattttgattattacctccttcccttacattactattagtaagaagtatagtagaaaacggagctggtacaggttgaacagtttacccacccctatcatctgttattgcacacggaggagcttcagttgacctagctattttttcacttcacttagcgggtatttcctcaattttaggagcagtaaatttcattacaacagtaattaatatacgatcgacaggaatcacctttgatcgaat-acctctattcgtttgagcagttgtattaacagctttattacttttattatcattaccagtttt-agca-ggggctattactatattactaacagaccgaaacttaaatactt-ccttttttgaccctgccggaggag---gagatcctattctt------taccaacatttattt
>GBCAA32420-24/1-658 [Species: Bactrocera dorsalis] [Country: Unrecoverable]
aactttatattttatcttc---ggagcctgagcaggaatagtaggaacat---ccctta-gaattttagtccgagctgaactcggtcacccgggagctttaatcggtgacgatcaaatttataatgtaattgtaacagctcatgctttcgtaataattttctttatagttataccaattataattggtgga-tttggaaattgacttgttcctttaatattaggagctccc-gatatagcatttccac----gaatgaataatataagattttgattattacctccttcccttacattactattagtaagaagtatagtagaaaacggagctggtacaggttgaacagtttacccacccctatcatctgttattgcacacggaggagcttcagttgacctagctattttttcacttcacttagcgggtatttcctcaattttaggagcagtaaatttcattacaacagtaattaatatacgatcgacaggaatcacctttgatcgaat-acctctattcgtttgagcagttgtattaacagctttattacttttattatcattaccagtttt-agca-ggggctattactatattactaacagaccgaaacttaaatactt-ccttttttgaccctgccggagggg---gagatcctattctt------taccaacatttattt
>GBCAA32572-24/1-658 [Species: Bactrocera dorsalis] [Country: Unrecoverable]
aactttatattttatcttc---ggagcctgagcaggaatagtaggaacat---ccctta-gaattttagtccgagctgaactcggtcacccgggagctttaatcggtgacgatcaaatttataatgtaattgtaacagctcatgctttcgtaataattttctttatagttataccaattataattggtgga-tttggaaattgacttgttcctttaatattaggagctccc-gatatagcatttccac----gaatgaataatataagattttgattattacctccttcccttacattactattagtaagaagtatagtagaaaacggagctggtacaggttgaacagtttacccacccctatcatctgttattgcacacggaggagcttcagttgacctagctattttttcacttcacttagcgggtatttcctcaattttaggagcagtaaatttcattacaacagtaattaatatacgatcgacaggaatcacctttgatcgaat-acctctattcgtttgagcagttgtattaacagctttattacttttattatcattaccagtttt-agca-ggggctattactatattactaacagaccgaaacttaaatactt-ccttttttgaccccgccggaggag---gagatcctattctt------taccaacatttattt
>GBCAA32840-24/1-658 [Species: Bactrocera dorsalis] [Country: Unrecoverable]
aactttatattttatcttc---ggagcctgagcaggaatagtaggaacat---ccctta-gaattttagtccgagctgaactcggtcacccgggagctttaatcggtgacgatcaaatttataatgtaattgtaacagctcatgctttcgtaataattttctttatagttataccaattataattggtgga-tttggaaattgacttgttcctttaatattaggagctccc-gatatagcatttccac----gaatgaataatataagattttgattattacctccttcccttacattactattagtaagaagtatagtagaaaacggagctggtacaggttgaacagtttacccacccctatcatctgttattgcacacggaggagcttcagttgacctagctattttttcacttcacttagcgggtatttcctcaattttaggagcagtaaatttcattacaacagtaattaatatacgatcgacaggaatcacctttgatcgaat-acctctattcgtttgagcagttgtattaacagctttattacttttattatcattaccagtttt-agca-ggggctattactatattactaacagaccgaaacttaaatactt-ccttttttgaccccgccggaggag---gagatcctattctt------taccaacatttattt
>GBCAA33016-24/1-658 [Species: Bactrocera dorsalis] [Country: Unrecoverable]
aactttatattttatcttc---ggagcctgagcaggaatagtaggaacat---ccctta-gaattttagtccgagctgaactcggtcacccgggagctttaatcggtgacgatcaaatttataatgtaattgtaacagctcatgctttcgtaataattttctttatagttataccaattataattggtgga-tttggaaattgacttgttcctttaatattaggagctccc-gatatagcatttccac----gaatgaataatataagattttgattattacctccttcccttacattactattagtaagaagtatagtagaaaacggagctggtacaggttgaacagtttacccacccctatcatctgttattgcacacggaggagcttcagttgacctagctattttttcacttcacttagcgggtatttcctcaattttaggagcagtaaatttcattacaacagtaattaatatacgatcgacaggaatcacctttgatcgaat-acctctattcgtttgagcagttgtattaacagctttattacttttattatcattaccagtttt-agca-ggggctattactatattactaacagaccgaaacttaaatactt-ccttttttgaccccgccggaggag---gagatcctattctt------taccaacatttattt
>GBCAA33066-24/1-658 [Species: Bactrocera dorsalis] [Country: Unrecoverable]
aactttatattttatcttc---ggagcctgagcaggaatagtaggaacat---ccctta-gaattttagtccgagctgaactcggtcacccgggagctttaatcggtgacgatcaaatttataatgtaattgtaacagctcatgctttcgtaataattttctttatagttataccaattataattggtgga-tttggaaattgacttgttcctttaatattaggagctccc-gatatagcatttccac----gaatgaataatataagattttgattattacctccttcccttacattactattagtaagaagtatagtagaaaacggagctggtacaggttgaacagtttacccacccctatcatctgttattgcacacggaggagcttcagttgacctagctattttttcacttcacttagcgggtatttcctcaattttaggagcagtaaatttcattacaacagtaattaatatacgatcgacaggaatcacctttgatcgaat-acctctattcgtttgagcagttgtattaacagctttattacttttattatcattaccagtttt-agca-ggggctattactatattactaacagaccgaaacttaaatactt-ccttttttgaccccgccggaggag---gagatcctattctt------taccaacatttattt
>GBCAA32978-24/1-658 [Species: Bactrocera dorsalis] [Country: Unrecoverable]
aactttatattttatcttc---ggagcctgagcaggaatagtaggaacat---ccctta-gaattttagtccgagctgaactcggtcacccgggagctttaatcggtgacgatcaaatttataatgtaattgtaacagctcatgctttcgtaataattttctttatagttataccaattataattggtgga-tttggaaattgacttgttcctttaatattaggagctccc-gatatagcgtttccac----gaatgaataatataagattttgattattacctccttcccttacattactattagtaagaagtatagtagaaaacggagctggtacaggttgaacagtttacccacccctatcatctgttattgcacacggaggagcttcagttgacctagctattttttcacttcacttagcgggtatttcctcaattttaggagcagtaaatttcattacaacagtaattaatatacgatcgacaggaatcacctttgatcgaat-acctctattcgtttgagcagttgtattaacagctttattacttttattatcattaccagtttt-agca-ggggctattactatattactaacagaccgaaacttaaatactt-ccttttttgaccctgccggaggag---gagatcctattctt------taccaacatttattt
>GBDPT071-13/1-658 [Species: Bactrocera dorsalis] [Country: China]
aactttatattttatcttc---ggagcctgagcaggaatagtaggaacat---ccctta-gaattttagtccgagctgaactcggtcacccgggagctttaatcggtgacgatcaaatttataatgtaattgtaacagctcatgctttcgtaataattttctttatagttataccaattataattggtgga-tttggaaattgacttgttcctttaatattaggagctccc-gatatagcatttccac----gaatgaataatataagattttgattattacctccttcccttacattactattagtaagaagtatagtagaaaacggagctggtacaggttgaacagtttacccacccctatcatctgttattgcacacggaggagcttcagttgacctagctattttttcacttcacttagcgggtatttcctcaattttaggagcagtaaatttcattacaacagtaattaatatacgatcgacaggaatcacctttgatcgaat-acctctattcgtttgagcagttgtattaacagctttattacttttattatcattaccagtttt-agca-ggggctattactatattactaacagaccgaaacttaaatactt-ccttttttgatcctgccggaggag---gagatcctattctt------taccaacatttattt
>GBAAW3123-24/1-658 [Species: Bactrocera dorsalis] [Country: Unrecoverable]
aactttatattttatcttc---ggagcctgagcaggaatagtaggaacat---ccctta-gaattttagtccgagctgaactcggtcacccaggagctttaatcggtgacgatcaaatttataatgtaattgtaacagctcatgctttcgtaataattttctttatagttataccaattataattggtgga-tttggaaattgacttgttcctttaatattaggagctccc-gatatagcatttccac----gaatgaataatataagattttgattattacctccttcccttacattactattagtaagaagtatagtagaaaacggagctggtacaggttgaacagtttacccacccctatcatctgttattgcacacggaggagcttcagttgacctagctattttttcacttcacttagcgggtatttcctcaattttaggagcagtaaatttcattacaacagtaattaatatacgatcgacaggaatcacctttgatcgaat-acctctattcgtttgagcagttgtattaacagctttattacttttactatcattaccagtttt-agcg-ggggctattactatattactaacagaccgaaacttaaatactt-ccttttttgaccctgccggaggag---gagatcctattctt------taccaacatttattt
>GBCAA32344-24/1-658 [Species: Bactrocera dorsalis] [Country: Unrecoverable]
aactttatattttatcttc---ggagcctgagcaggaatagtaggaacat---ccctta-gaattttagtccgagctgaactcggtcacccaggagctttaatcggtgacgatcaaatttataatgtaattgtaacagctcatgctttcgtaataattttctttatagttataccaattataattggtgga-tttggaaattgacttgttcctttaatattaggagctccc-gatatagcatttccac----gaatgaataatataagattttgattattacctccttcccttacattactattagtaagaagtatagtagaaaacggagctggtacaggttgaacagtttacccacccctatcatctgttattgcacacggaggagcttcagttgacctagctattttttcacttcacttagcgggtatttcctcaattttaggagcagtaaatttcattacaacagtaattaatatacgatcgacaggaatcacctttgatcgaat-acctctattcgtttgagcagttgtattaacagctttattacttttattatcattaccagtttt-agcg-ggggctattactatattactaacagaccgaaacttaaatactt-ccttttttgaccctgccggaggag---gagatcctattctt------taccaacatttattt
>GBCAA32490-24/1-658 [Species: Bactrocera dorsalis] [Country: Unrecoverable]
aactttatattttatcttc---ggagcctgagcaggaatagtaggaacat---ccctta-gaattttagtccgagctgaactcggtcacccaggagctttaatcggtgacgatcaaatttataatgtaattgtaacagctcatgctttcgtaataattttctttatagttataccaattataattggtgga-tttggaaattgacttgttcctttaatattaggagctccc-gatatagcatttccac----gaatgaataatataagattttgattattacctccttcccttacattactattagtaagaagtatagtagaaaacggagctggtacaggttgaacagtttacccacccctatcatctgttattgcacacggaggagcttcagttgacctagctattttttcacttcacttagcgggtatttcctcaattttaggagcagtaaatttcattacaacagtaattaatatacgatcgacaggaatcacctttgatcgaat-acctctattcgtttgagcagttgtattaacagctttattacttttattatcattaccagtttt-agcg-ggggctattactatattactaacagaccgaaacttaaatactt-ccttttttgaccctgccggaggag---gagatcctattctt------taccaacatttattt
>GBCAA32791-24/1-658 [Species: Bactrocera dorsalis] [Country: Unrecoverable]
aactttatattttatcttc---ggagcctgagcaggaatagtaggaacat---ccctta-gaattttagtccgagctgaactcggtcacccaggagctttaatcggtgacgatcaaatttataatgtaattgtaacagctcatgctttcgtaataattttctttatagttataccaattataattggtgga-tttggaaattgacttgttcctttaatattaggagctccc-gatatagcatttccac----gaatgaataatataagattttgattattacctccttcccttacattactattagtaagaagtatagtagaaaacggagctggtacaggttgaacagtttacccacccctatcatctgttattgcacacggaggagcttcagttgacctagctattttttcacttcacttagcgggtatttcctcaattttaggagcagtaaatttcattacaacagtaattaatatacgatcgacaggaatcacctttgatcgaat-acctctattcgtttgagcagttgtattaacagctttattacttttattatcattaccagtttt-agcg-ggggctattactatattactaacagaccgaaacttaaatactt-ccttttttgaccctgccggaggag---gagatcctattctt------taccaacatttattt
>GBCAA32826-24/1-658 [Species: Bactrocera dorsalis] [Country: Unrecoverable]
aactttatattttatcttc---ggagcctgagcaggaatagtaggaacat---ccctta-gaattttagtccgagctgaactcggtcacccaggagctttaatcggtgacgatcaaatttataatgtaattgtaacagctcatgctttcgtaataattttctttatagttataccaattataattggtgga-tttggaaattgacttgttcctttaatattaggagctccc-gatatagcatttccac----gaatgaataatataagattttgattattacctccttcccttacattactattagtaagaagtatagtagaaaacggagctggtacaggttgaacagtttacccacccctatcatctgttattgcacacggaggagcttcagttgacctagctattttttcacttcacttagcgggtatttcctcaattttaggagcagtaaatttcattacaacagtaattaatatacgatcgacaggaatcacctttgatcgaat-acctctattcgtttgagcagttgtattaacagctttattacttttattatcattaccagtttt-agcg-ggggctattactatattactaacagaccgaaacttaaatactt-ccttttttgaccctgccggaggag---gagatcctattctt------taccaacatttattt
>GBCAA32847-24/1-658 [Species: Bactrocera dorsalis] [Country: Unrecoverable]
aactttatattttatcttc---ggagcctgagcaggaatagtaggaacat---ccctta-gaattttagtccgagctgaactcggtcacccaggagctttaatcggtgacgatcaaatttataatgtaattgtaacagctcatgctttcgtaataattttctttatagttataccaattataattggtgga-tttggaaattgacttgttcctttaatattaggagctccc-gatatagcatttccac----gaatgaataatataagattttgattattacctccttcccttacattactattagtaagaagtatagtagaaaacggagctggtacaggttgaacagtttacccacccctatcatctgttattgcacacggaggagcttcagttgacctagctattttttcacttcacttagcgggtatttcctcaattttaggagcagtaaatttcattacaacagtaattaatatacgatcgacaggaatcacctttgatcgaat-acctctattcgtttgagcagttgtattaacagctttattacttttattatcattaccagtttt-agcg-ggggctattactatattactaacagaccgaaacttaaatactt-ccttttttgaccctgccggaggag---gagatcctattctt------taccaacatttattt
>GBCAA32924-24/1-658 [Species: Bactrocera dorsalis] [Country: Unrecoverable]
aactttatattttatcttc---ggagcctgagcaggaatagtaggaacat---ccctta-gaattttagtccgagctgaactcggtcacccaggagctttaatcggtgacgatcaaatttataatgtaattgtaacagctcatgctttcgtaataattttctttatagttataccaattataattggtgga-tttggaaattgacttgttcctttaatattaggagctccc-gatatagcatttccac----gaatgaataatataagattttgattattacctccttcccttacattactattagtaagaagtatagtagaaaacggagctggtacaggttgaacagtttacccacccctatcatctgttattgcacacggaggagcttcagttgacctagctattttttcacttcacttagcgggtatttcctcaattttaggagcagtaaatttcattacaacagtaattaatatacgatcgacaggaatcacctttgatcgaat-acctctattcgtttgagcagttgtattaacagctttattacttttattatcattaccagtttt-agcg-ggggctattactatattactaacagaccgaaacttaaatactt-ccttttttgaccctgccggaggag---gagatcctattctt------taccaacatttattt
>GBCAA32950-24/1-658 [Species: Bactrocera dorsalis] [Country: Unrecoverable]
aactttatattttatcttc---ggagcctgagcaggaatagtaggaacat---ccctta-gaattttagtccgagctgaactcggtcacccaggagctttaatcggtgacgatcaaatttataatgtaattgtaacagctcatgctttcgtaataattttctttatagttataccaattataattggtgga-tttggaaattgacttgttcctttaatattaggagctccc-gatatagcatttccac----gaatgaataatataagattttgattattacctccttcccttacattactattagtaagaagtatagtagaaaacggagctggtacaggttgaacagtttacccacccctatcatctgttattgcacacggaggagcttcagttgacctagctattttttcacttcacttagcgggtatttcctcaattttaggagcagtaaatttcattacaacagtaattaatatacgatcgacaggaatcacctttgatcgaat-acctctattcgtttgagcagttgtattaacagctttattacttttattatcattaccagtttt-agcg-ggggctattactatattactaacagaccgaaacttaaatactt-ccttttttgaccctgccggaggag---gagatcctattctt------taccaacatttattt
>GBAAW3293-24/1-658 [Species: Bactrocera dorsalis] [Country: Unrecoverable]
aactttatattttatcttc---ggagcctgagcaggaatagtaggaacat---ccctta-gaattttagtccgagctgaactcggtcacccaggagctttaatcggtgacgatcaaatttataatgtaattgtaacagctcatgctttcgtaataattttctttatagttataccaattataattggtgga-tttggaaattgacttgttcctttaatattaggagctccc-gatatagcatttccac----gaatgaataatataagattttgattattacctccttctcttacattactattagtaagaagtatagtagaaaacggagctggtacaggttgaacagtttacccacccctatcatctgttattgcacacggaggagcttcagttgacctagctattttttcacttcacttagcgggtatttcctcaattttaggagcagtaaatttcattacaacagtaattaatatacgatcgacaggaatcacctttgatcgaat-acctctattcgtttgagcagttgtattaacagctttattacttttattatcattaccagtttt-agcg-ggggctattactatattactaacagaccgaaacttaaatactt-ccttttttgaccctgccggaggag---gagatcctattctt------taccaacatttattt
>GBCAA32601-24/1-658 [Species: Bactrocera dorsalis] [Country: Unrecoverable]
aactttatattttatcttc---ggagcctgagcaggaatagtaggaacat---ccctta-gaattttagtccgagctgaactcggtcacccaggagctttaatcggtgacgatcaaatttataatgtaattgtaacagctcatgctttcgtaataattttctttatagttataccaattataattggtgga-tttggaaattgacttgttcctttaatattaggagctccc-gatatagcatttccac----gaatgaataatataagattttgattattacctccttcccttacattactattagtaagaagtatagtagaaaacggagctggtacaggttgaacagtttacccacccctatcatctattattgcacacggaggagcttcagttgacctagctattttttcacttcacttagcgggtatttcctcaattttaggagcagtaaatttcattacaacagtaattaatatacgatcgacaggaatcacctttgatcgaat-acctctattcgtttgagcagttgtattaacagctttattacttttattatcattaccagtttt-agcg-ggggctattactatattactaacagaccgaaacttaaatactt-ccttttttgaccctgccggaggag---gagatcctattctt------taccaacatttattt
>GBCAA32605-24/1-658 [Species: Bactrocera dorsalis] [Country: Unrecoverable]
aactttatattttatcttc---ggagcctgagcaggaatagtaggaacat---ccctta-gaattttagtccgagctgaactcggtcacccaggagctttaatcggtgacgatcaaatttataatgtaattgtaacagctcatgctttcgtaataattttctttatagttataccaattataattggtgga-tttggaaattgacttgttcctttaatattaggagctccc-gatatagcatttccac----gaatgaataatataagattttgattattacctccttcccttacattactattagtaagaagtatagtagaaaacggagctggtacaggttgaacagtttacccacccctatcatctgttattgcacacggaggagcttcagttgacttagctattttttcacttcacttagcgggtatttcctcaattttaggagcagtaaatttcattacaacagtaattaatatacgatcgacaggaatcacctttgatcgaat-acctctattcgtttgagcagttgtattaacagctttattacttttattatcattaccagtttt-agcg-ggggctattactatattactaacagaccgaaacttaaatactt-ccttttttgaccctgccggaggag---gagatcctattctt------taccaacatttattt
>GBCAA32764-24/1-658 [Species: Bactrocera dorsalis] [Country: Unrecoverable]
aactttatattttatcttc---ggagcctgagcaggaatagtaggaacat---ccctta-gaattttagtccgagctgaactcggtcacccaggagctttaatcggtgacgatcaaatttataatgtaattgtaacagctcatgctttcgtaataattttctttatagttataccaattataattggtgga-tttggaaattgacttgttcctttaatattaggagctccc-gatatagcatttccac----gaatgaataatataagattttgattattacctccttcccttacattactattagtaagaagtatagtagaaaacggagctggtacaggttgaacagtttacccacccctatcatctgttattgcacacggaggagcttcagttgacttagctattttttcacttcacttagcgggtatttcctcaattttaggagcagtaaatttcattacaacagtaattaatatacgatcgacaggaatcacctttgatcgaat-acctctattcgtttgagcagttgtattaacagctttattacttttattatcattaccagtttt-agcg-ggggctattactatattactaacagaccgaaacttaaatactt-ccttttttgaccctgccggaggag---gagatcctattctt------taccaacatttattt
>GBCAA32994-24/1-658 [Species: Bactrocera dorsalis] [Country: Unrecoverable]
aactttatattttatcttc---ggagcctgagcaggaatagtaggaacat---ccctta-gaattttagtccgagctgaactcggtcacccaggagctttaatcggtgacgatcaaatttataatgtaattgtaacagctcatgctttcgtaataattttctttatagttataccaattataattggtgga-tttggaaattgacttgttcctttaatattaggagctccc-gatatagcatttccac----gaatgaataatataagattttgattattacctccttcccttacattactattagtaagaagtatagtagaaaacggagctggtacaggttgaacagtttacccacccctatcatctgttattgcacacggaggagcttcagttgacttagctattttttcacttcacttagcgggtatttcctcaattttaggagcagtaaatttcattacaacagtaattaatatacgatcgacaggaatcacctttgatcgaat-acctctattcgtttgagcagttgtattaacagctttattacttttattatcattaccagtttt-agcg-ggggctattactatattactaacagaccgaaacttaaatactt-ccttttttgaccctgccggaggag---gagatcctattctt------taccaacatttattt
>GBCAA33057-24/1-658 [Species: Bactrocera dorsalis] [Country: Unrecoverable]
aactttatattttatcttc---ggagcctgagcaggaatagtaggaacat---ccctta-gaattttagtccgagctgaactcggtcacccaggagctttaatcggtgacgatcaaatttataatgtaattgtaacagctcatgctttcgtaataattttctttatagttataccaattataattggtgga-tttggaaattgacttgttcctttaatattaggagctccc-gatatagcatttccac----gaatgaataatataagattttgattattacctccttcccttacattactattagtaagaagtatagtagaaaacggagctggtacaggttgaacagtttacccacccctatcatctgttattgcacacggaggagcttcagttgacttagctattttttcacttcacttagcgggtatttcctcaattttaggagcagtaaatttcattacaacagtaattaatatacgatcgacaggaatcacctttgatcgaat-acctctattcgtttgagcagttgtattaacagctttattacttttattatcattaccagtttt-agcg-ggggctattactatattactaacagaccgaaacttaaatactt-ccttttttgaccctgccggaggag---gagatcctattctt------taccaacatttattt
>GBMND40444-21/1-658 [Species: Bactrocera dorsalis] [Country: China]
aactttatattttatcttc---ggagcctgagcaggaatagtaggaacat---ccctta-gaattttagtccgagctgaactcggtcacccaggagctttaatcggtgacgatcaaatttataatgtaattgtaacagctcatgctttcgtaataattttctttatagttataccaattataattggtgga-tttggaaattgacttgttcctttaatattaggagctccc-gatatagcatttccac----gaatgaataatataagattttgattattacctccttcccttacattactattagtaagaagtatagtagaaaacggagctggtacaggttgaacagtttacccacccctatcatctgttattgcacacggaggagcttcagttgacctagctattttttcacttcacttagcgggtatttcctcaattttaggagcagtaaatttcattacaacagtaattaatatacgatcgacaggaatcacctttgatcgaat-acccctattcgtttgagcagttgtattaacagctttattacttttattatcattaccagtttt-agcg-ggggctattactatattactaacagaccgaaacttaaatactt-ccttttttgaccctgccggaggag---gagatcctattctt------taccaacatttattt
>GBMND40445-21/1-658 [Species: Bactrocera dorsalis] [Country: China]
aactttatattttatcttc---ggagcctgagcaggaatagtaggaacat---ccctta-gaattttagtccgagctgaactcggtcacccaggagctttaatcggtgacgatcaaatttataatgtaattgtaacagctcatgctttcgtaataattttctttatagttataccaattataattggtgga-tttggaaattgacttgttcctttaatattaggagctccc-gatatagcatttccac----gaatgaataatataagattttgattattacctccttcccttacattactattagtaagaagtatagtagaaaacggagctggtacaggttgaacagtttacccacccctatcatctgttattgcacacggaggagcttcagttgacctagctattttttcacttcacttagcgggtatttcctcaattttaggagcagtaaatttcattacaacagtaattaatatacgatcgacaggaatcacctttgatcgaat-acccctattcgtttgagcagttgtattaacagctttattacttttattatcattaccagtttt-agcg-ggggctattactatattactaacagaccgaaacttaaatactt-ccttttttgaccctgccggaggag---gagatcctattctt------taccaacatttattt
>GBMND40446-21/1-658 [Species: Bactrocera dorsalis] [Country: China]
aactttatattttatcttc---ggagcctgagcaggaatagtaggaacat---ccctta-gaattttagtccgagctgaactcggtcacccaggagctttaatcggtgacgatcaaatttataatgtaattgtaacagctcatgctttcgtaataattttctttatagttataccaattataattggtgga-tttggaaattgacttgttcctttaatattaggagctccc-gatatagcatttccac----gaatgaataatataagattttgattattacctccttcccttacattactattagtaagaagtatagtagaaaacggagctggtacaggttgaacagtttacccacccctatcatctgttattgcacacggaggagcttcagttgacctagctattttttcacttcacttagcgggtatttcctcaattttaggagcagtaaatttcattacaacagtaattaatatacgatcgacaggaatcacctttgatcgaat-acccctattcgtttgagcagttgtattaacagctttattacttttattatcattaccagtttt-agcg-ggggctattactatattactaacagaccgaaacttaaatactt-ccttttttgaccctgccggaggag---gagatcctattctt------taccaacatttattt
>GBMND40447-21/1-658 [Species: Bactrocera dorsalis] [Country: China]
aactttatattttatcttc---ggagcctgagcaggaatagtaggaacat---ccctta-gaattttagtccgagctgaactcggtcacccaggagctttaatcggtgacgatcaaatttataatgtaattgtaacagctcatgctttcgtaataattttctttatagttataccaattataattggtgga-tttggaaattgacttgttcctttaatattaggagctccc-gatatagcatttccac----gaatgaataatataagattttgattattacctccttcccttacattactattagtaagaagtatagtagaaaacggagctggtacaggttgaacagtttacccacccctatcatctgttattgcacacggaggagcttcagttgacctagctattttttcacttcacttagcgggtatttcctcaattttaggagcagtaaatttcattacaacagtaattaatatacgatcgacaggaatcacctttgatcgaat-acccctattcgtttgagcagttgtattaacagctttattacttttattatcattaccagtttt-agcg-ggggctattactatattactaacagaccgaaacttaaatactt-ccttttttgaccctgccggaggag---gagatcctattctt------taccaacatttattt
>GBMND40448-21/1-658 [Species: Bactrocera dorsalis] [Country: China]
aactttatattttatcttc---ggagcctgagcaggaatagtaggaacat---ccctta-gaattttagtccgagctgaactcggtcacccaggagctttaatcggtgacgatcaaatttataatgtaattgtaacagctcatgctttcgtaataattttctttatagttataccaattataattggtgga-tttggaaattgacttgttcctttaatattaggagctccc-gatatagcatttccac----gaatgaataatataagattttgattattacctccttcccttacattactattagtaagaagtatagtagaaaacggagctggtacaggttgaacagtttacccacccctatcatctgttattgcacacggaggagcttcagttgacctagctattttttcacttcacttagcgggtatttcctcaattttaggagcagtaaatttcattacaacagtaattaatatacgatcgacaggaatcacctttgatcgaat-acccctattcgtttgagcagttgtattaacagctttattacttttattatcattaccagtttt-agcg-ggggctattactatattactaacagaccgaaacttaaatactt-ccttttttgaccctgccggaggag---gagatcctattctt------taccaacatttattt
>GBMND40449-21/1-658 [Species: Bactrocera dorsalis] [Country: China]
aactttatattttatcttc---ggagcctgagcaggaatagtaggaacat---ccctta-gaattttagtccgagctgaactcggtcacccaggagctttaatcggtgacgatcaaatttataatgtaattgtaacagctcatgctttcgtaataattttctttatagttataccaattataattggtgga-tttggaaattgacttgttcctttaatattaggagctccc-gatatagcatttccac----gaatgaataatataagattttgattattacctccttcccttacattactattagtaagaagtatagtagaaaacggagctggtacaggttgaacagtttacccacccctatcatctgttattgcacacggaggagcttcagttgacctagctattttttcacttcacttagcgggtatttcctcaattttaggagcagtaaatttcattacaacagtaattaatatacgatcgacaggaatcacctttgatcgaat-acccctattcgtttgagcagttgtattaacagctttattacttttattatcattaccagtttt-agcg-ggggctattactatattactaacagaccgaaacttaaatactt-ccttttttgaccctgccggaggag---gagatcctattctt------taccaacatttattt
>GBCAA32687-24/1-658 [Species: Bactrocera dorsalis] [Country: Unrecoverable]
aactttatattttatcttc---ggagcctgagcaggaatagtaggaacat---ccctta-gaattttagtccgagctgaactcggtcacccaggagccttaatcggtgacgatcaaatttataatgtaattgtaacagctcatgctttcgtaataattttctttatagttataccaattataattggtgga-tttggaaattgacttgttcctttaatattaggagctccc-gatatagcatttccac----gaatgaataatataagattttgattattacctccttcccttacattactattagtaagaagtatagtagaaaacggagctggtacaggttgaacagtttacccacccctatcatctgttattgcacacggaggagcttcagttgacctagctattttttcacttcacttagcgggtatttcctcaattttaggagcagtaaatttcattacaacagtaattaatatacgatcgacaggaatcacctttgatcgaat-acctctattcgtttgagcagttgtattaacagctttattacttttattatcattaccagtttt-agca-ggggctattactatattactaacagaccgaaacttaaatactt-ccttttttgatcctgccggaggag---gagatcctattctt------taccaacatttattt
>GBCAA32306-24/1-658 [Species: Bactrocera dorsalis] [Country: Unrecoverable]
aactttatattctatcttc---ggagcctgagcaggaatagtaggaacat---ccctta-gaattttagtccgagctgaactcggtcacccaggagctttaatcggtgacgatcaaatttataatgtaattgtaacagctcatgctttcgtaataattttctttatagttataccaattataattggtgga-tttggaaattgacttgttcctttaatattaggggctccc-gatatagcatttccac----gaatgaataatataagattttgattattacctccttcccttacattactattagtaagaagtatagtagaaaacggagctggtacaggttgaacagtttacccacccctatcatctgttattgcacacggaggagcttcagttgacctagctattttttcacttcacttagcgggtatttcctcaattttaggagcagtaaatttcattacaacagtaattaatatacgatcgacaggaatcacctttgatcgaat-acctctattcgtttgagcagttgtattaacagctttattacttttattatcattaccagtttt-agca-ggggctattactatactactaacagaccgaaacttaaatactt-ccttttttgaccctgccggaggag---gagatcctattctt------taccaacatttattt
>GBCAA32453-24/1-658 [Species: Bactrocera dorsalis] [Country: Unrecoverable]
aactttatattttatcttc---ggagcctgagcaggaatagtaggaacat---ccctta-gaattttagtccgagctgaactcggtcacccaggagctttaatcggtgacgatcaaatttataatgtaattgtaacagctcatgctttcgtaataattttctttatagttataccaattataattggtgga-tttggaaattgacttgttcctttaatattaggagctccc-gatatagcatttccac----gaatgaataatataagattttgattattacctccttcccttacattactattagtaagaagtatagtagaaaacggagctggtacaggttgaacagtttacccacccctatcatctgttattgcacacggaggagcttcagttgacctagctattttttcacttcacttagcgggtatttcctcaattttaggagcagtaaatttcattacaacagtaattaatatgcgatcgacaggaatcacctttgatcgaat-acctctattcgtttgagcagttgtattaacagctttattacttttattatcattaccagtttt-agca-ggggctattactatactactaacagaccgaaacttaaatactt-ccttttttgatcctgccggaggag---gagatcctattctt------taccaacatttattt
>GBAAW3284-24/1-658 [Species: Bactrocera dorsalis] [Country: Unrecoverable]
aactttatattttatcttc---ggagcctgagcaggaatagtaggaacat---ccctta-gaattttagtccgagctgaactcggtcacccaggagctttaatcggtgacgatcaaatttataatgtaattgtaacagctcatgctttcgtaataattttctttatagttataccaattataattggtgga-tttggaaattgacttgttcctttaatattaggagctccc-gatatagcatttccac----gaatgaataatataagattttgattattacctccttcccttacattactattagtaagaagtatagtagaaaacggagctggtacaggttgaacagtttacccacccctatcatctgttattgcacacggaggagcttcagttgacctagctattttttcacttcacttagcgggtatttcctcaattttaggagcagtaaatttcattacaacagtaattaatatacgatcgacaggaatcacctttgatcgaat-acctctattcgtttgagcagttgtattaacagctttattacttttattatcattaccagtttt-agcg-ggggctattactatactactaacagaccgaaacttaaatactt-ccttttttgaccctgctggaggag---gagatcctattctt------taccaacatttattt
>GBAAW3002-24/1-658 [Species: Bactrocera dorsalis] [Country: Unrecoverable]
aactttatattttatcttc---ggagcctgagcaggaatagtaggaacat---ccctta-gaattttagtccgagctgaactcggtcacccaggagctttaatcggtgacgatcaaatttataatgtaattgtaacagctcatgctttcgtaataattttctttatagttataccaattataattggtgga-tttggaaattgacttgttcctttaatattaggagctccc-gatatagcatttccac----gaatgaataatataagattttgattattacctccttcccttacattactattagtaagaagtatagtagaaaacggagctggtacaggttgaacagtttacccacccctatcatctgttattgcacacggaggagcttcagttgacctagctattttttcacttcacttagcgggtatttcctcaattttaggggcagtaaatttcattacaacagtaattaatatacgatcaacaggaatcacctttgatcgaat-acctctattcgtttgagcagttgtattaacagctttattacttttattatcattaccagtttt-agca-ggggctattactatactactaacagaccgaaacttaaatactt-ccttttttgatcctgccggaggag---gagatcctattctt------taccaacatttattt
>GBCAA32367-24/1-658 [Species: Bactrocera dorsalis] [Country: Unrecoverable]
aactttatattttatcttc---ggagcctgagcaggaatagtaggaacat---ccctta-gaattttagtccgagctgaactcggtcacccaggagctttaatcggtgacgatcaaatttataatgtaattgtaacagctcatgctttcgtaataattttctttatagttataccaattataattggtgga-tttggaaattgacttgttcctttaatattaggagctccc-gatatagcatttccac----gaatgaataatataagattttgattattacctccttcccttacattactattagtaagaagtatagtagaaaacggagctggtacaggttgaacagtttacccacccctatcatctgttattgcacacggaggagcttcagttgacctagctattttttcacttcacttagcgggtatttcctcaattttaggagcagtaaatttcattacaacagtaattaatatacgatcgacaggaatcacctttgatcgaat-acctctattcgtttgagcagttgtattaacagctttattacttttattatcattaccagtttt-agca-ggggctattactatactactaacagaccgaaacttaaatactt-ccttttttgaccccgccggaggag---gggatcctattctt------taccaacatttattt
>GBAAW2921-24/1-658 [Species: Bactrocera dorsalis] [Country: Unrecoverable]
aactttatattttatcttc---ggagcctgagcaggaatagtaggaacat---ccctta-gaattttagtccgagctgaactcggtcacccaggagctttaatcggtgacgatcaaatttataatgtaattgtaacagctcatgctttcgtaataattttctttatagttataccaattataattggtgga-tttggaaattgacttgttcctttaatattaggagctccc-gatatagcatttccac----gaataaataatataagattttgattattacctccttcccttacattactattagtaagaagtatagtagaaaacggagctggtacaggttgaacagtttacccacccctatcatctgttattgcacacggaggagcttcagttgatctagctattttttcacttcacttagcaggtatttcctcaattttaggagcagtaaatttcattacaacagtaattaatatacgatcgacaggaatcacctttgatcgaat-acctctattcgtttgagcagttgtattaacagctttattacttttattatcattaccagtttt-agca-ggggctattactatattactaacagaccgaaacttaaatactt-ccttttttgaccctgctggaggag---gagatcctattctt------taccaacatttattt
>GBCAA32431-24/1-658 [Species: Bactrocera dorsalis] [Country: Unrecoverable]
aactttatattttatcttc---ggggcctgagcaggaatagtaggaacat---ccctta-gaattttagtccgagctgaactcggtcacccaggagctttaatcggtgacgatcaaatttataatgtaattgtaacagctcatgctttcgtaataattttctttatagttataccaattataattggtgga-tttggaaattgacttgttcctttaatattaggagctccc-gatatagcatttccac----gaataaataatataagattttgattattacctccttcccttacattactattagtaagaagtatagtagaaaacggagctggtacaggttgaacagtttacccacccctatcatctgttattgcacacggaggagcttcagttgatctagctattttttcacttcacttagcaggtatttcctcaattttaggagcagtaaatttcattacaacagtaattaatatacgatcgacaggaatcacctttgatcgaat-acctctattcgtttgagcagttgtattaacagctttattacttttattatcattaccagtttt-agca-ggggctattactatattactaacagaccgaaacttaaatactt-ccttttttgaccctgccggaggag---gagatcctattctt------taccaacatttattt
>GBCAA32985-24/1-658 [Species: Bactrocera dorsalis] [Country: Unrecoverable]
aactttatattttatcttc---ggggcctgagcaggaatagtaggaacat---ccctta-gaattttagtccgagctgaactcggtcacccaggagctttaatcggtgacgatcaaatttataatgtaattgtaacagctcatgctttcgtaataattttctttatagttataccaattataattggtgga-tttggaaattgacttgttcctttaatattaggagctccc-gatatagcatttccac----gaataaataatataagattttgattattacctccttcccttacattactattagtaagaagtatagtagaaaacggagctggtacaggttgaacagtttacccacccctatcatctgttattgcacacggaggagcttcagttgatctagctattttttcacttcacttagcaggtatttcctcaattttaggagcagtaaatttcattacaacagtaattaatatacgatcgacaggaatcacctttgatcgaat-acctctattcgtttgagcagttgtattaacagctttattacttttattatcattaccagtttt-agca-ggggctattactatattactaacagaccgaaacttaaatactt-ccttttttgaccctgccggaggag---gagatcctattctt------taccaacatttattt
>GBAAW3143-24/1-658 [Species: Bactrocera dorsalis] [Country: Unrecoverable]
aactttatattttatcttc---ggagcctgagcaggaatagtaggaacat---ccctta-gaattttagtccgagctgaactcggtcacccaggagctttaatcggtgacgatcaaatttataatgtaattgtaacagctcatgctttcgtaataattttctttatagttataccaattataattggtgga-tttggaaattgacttgttcctttaatattaggagctccc-gatatagcatttccac----gaataaataatataagattttgattattacctccttcccttacattactattagtaagaagtatagtagaaaacggagctggtacaggttgaacagtttacccacccctatcatctgttattgcacacggaggagcttcagttgatctagctattttttcacttcacttagcaggtatttcctcaattttaggagcagtaaatttcattacaacagtaattaatatacgatcaacaggaatcacctttgatcgaat-acctctattcgtttgagcagttgtattaacagctttattacttttattgtcattaccagtttt-agca-ggggctattactatattactaacagaccgaaacttaaatactt-ccttttttgaccctgccggaggag---gagaccctattctt------taccaacatttattt
>GBCAA32294-24/1-658 [Species: Bactrocera dorsalis] [Country: Unrecoverable]
aactttatattttatcttc---ggggcctgagcaggaatagtaggaacat---ccctta-gaattttagtccgagctgaactcggtcacccaggagctttaattggtgacgatcaaatttataatgtaattgtaacagctcatgctttcgtaataattttctttatagttataccaattataattggtgga-tttggaaattgacttgttcctttaatattaggagctccc-gatatagcatttccac----gaataaataatataagattttgattattacctccttcccttacattactattagtaagaagtatagtagaaaacggagctggtacaggttgaacagtttacccacccctatcatctgttattgcacacggaggagcttcagttgatctagctattttttcacttcacttagcaggtatttcctcaattttaggagcagtaaatttcattacaacagtaattaatatacgatcaacaggaatcacctttgatcgaat-acctctattcgtttgagcagttgtattaacagctttattacttttattatcattaccagtttt-agca-ggggctattactatattactaacagaccgaaacttaaatactt-ccttttttgaccctgccggaggag---gagaccctattctt------taccaacatttattt
>GBCAA33106-24/1-658 [Species: Bactrocera dorsalis] [Country: Unrecoverable]
aactttatattttatcttc---ggggcctgagcaggaatagtaggaacat---ccctta-gaattttagtccgagctgaactcggtcacccaggagctttaatcggtgacgatcaaatttataatgtaattgtaacagctcatgctttcgtaataattttctttatagttataccaattataattggtgga-tttggaaattgacttgttcctttaatattaggagctccc-gatatagcatttccac----gaataaataatataagattttgattattacctccttcccttacattactattagtaagaagtatagtagaaaacggagctggtacaggttgaacagtttacccacccctatcatctgttattgcacacggaggagcttcagttgatctagctattttttcacttcacttagcaggtatttcctcaattttaggagcagtaaatttcattacaacagtaattaatatacgatcaacaggaatcacctttgatcgaat-acctctattcgtttgagcagttgtattaacagctttattacttttattatcattaccagtttt-agca-ggggctattactatattactaacagaccgaaacttaaatactt-ccttttttgaccctgccggaggag---gagaccctattctt------taccaacatttattt
>GBAAW3164-24/1-658 [Species: Bactrocera dorsalis] [Country: Unrecoverable]
aactttatattttatcttc---ggggcttgagcaggaatagtaggaacat---ccctta-gaattttagtccgagctgaactcggtcacccaggagctttaatcggtgacgatcaaatttataatgtaattgtaacagctcatgctttcgtaataattttctttatagttataccaattataattggtgga-tttggaaattgacttgttcctttaatattaggagctccc-gatatagcatttccac----gaatgaataatataagattttgattattacctccttcccttacattactattagtaagaagtatagtagaaaacggagctggtacaggttgaacagtttacccacccctatcatctgttattgcacacggaggagcttcagttgacctagctattttttcacttcacttagcgggtatttcctcaattttaggagcagtaaatttcattacaacagtaattaatatacgatcgacaggaatcacctttgatcgaat-acctctattcgtttgagcagttgtattaacagctttattacttttattatcattaccagtttt-agca-ggggctattactatattactaacagaccgaaacttaaatactt-ccttttttgaccctgccggaggag---gagatcctattctt------taccaacatttattt
>GBMNE57761-22/1-658 [Species: Bactrocera dorsalis] [Country: Sri Lanka]
aactttatattttatcttc---ggggcttgagcaggaatagtaggaacat---ccctta-gaattttagtccgagctgaactcggtcacccaggagctttaatcggtgacgatcaaatttataatgtaattgtaacagctcatgctttcgtaataattttctttatagttataccaattataattggtgga-tttggaaattgacttgttcctttaatattaggagctccc-gatatagcatttccac----gaatgaataatataagattttgattattacctccttcccttacattactattagtaagaagtatagtagaaaacggagctggtacaggttgaacagtttacccacccctatcatctgttattgcacacggaggagcttcagttgacctagctattttttcacttcacttagcgggtatttcctcaattttaggagcagtaaatttcattacaacagtaattaatatacgatcgacaggaatcacctttgatcgaat-acctctattcgtttgagcagttgtattaacagctttattacttttattatcattaccagtttt-agca-ggggctattactatattactaacagaccgaaacttaaatactt-ccttttttgaccctgccggaggag---gagatcctattctt------taccaacatttattt
>GBMNE57762-22/1-658 [Species: Bactrocera dorsalis] [Country: Sri Lanka]
aactttatattttatcttc---ggggcttgagcaggaatagtaggaacat---ccctta-gaattttagtccgagctgaactcggtcacccaggagctttaatcggtgacgatcaaatttataatgtaattgtaacagctcatgctttcgtaataattttctttatagttataccaattataattggtgga-tttggaaattgacttgttcctttaatattaggagctccc-gatatagcatttccac----gaatgaataatataagattttgattattacctccttcccttacattactattagtaagaagtatagtagaaaacggagctggtacaggttgaacagtttacccacccctatcatctgttattgcacacggaggagcttcagttgacctagctattttttcacttcacttagcgggtatttcctcaattttaggagcagtaaatttcattacaacagtaattaatatacgatcgacaggaatcacctttgatcgaat-acctctattcgtttgagcagttgtattaacagctttattacttttattatcattaccagtttt-agca-ggggctattactatattactaacagaccgaaacttaaatactt-ccttttttgaccctgccggaggag---gagatcctattctt------taccaacatttattt
>GBMNE57764-22/1-658 [Species: Bactrocera dorsalis] [Country: Sri Lanka]
aactttatattttatcttc---ggggcttgagcaggaatagtaggaacat---ccctta-gaattttagtccgagctgaactcggtcacccaggagctttaatcggtgacgatcaaatttataatgtaattgtaacagctcatgctttcgtaataattttctttatagttataccaattataattggtgga-tttggaaattgacttgttcctttaatattaggagctccc-gatatagcatttccac----gaatgaataatataagattttgattattacctccttcccttacattactattagtaagaagtatagtagaaaacggagctggtacaggttgaacagtttacccacccctatcatctgttattgcacacggaggagcttcagttgacctagctattttttcacttcacttagcgggtatttcctcaattttaggagcagtaaatttcattacaacagtaattaatatacgatcgacaggaatcacctttgatcgaat-acctctattcgtttgagcagttgtattaacagctttattacttttattatcattaccagtttt-agca-ggggctattactatattactaacagaccgaaacttaaatactt-ccttttttgaccctgccggaggag---gagatcctattctt------taccaacatttattt
>GBMNE57765-22/1-658 [Species: Bactrocera dorsalis] [Country: Sri Lanka]
aactttatattttatcttc---ggggcttgagcaggaatagtaggaacat---ccctta-gaattttagtccgagctgaactcggtcacccaggagctttaatcggtgacgatcaaatttataatgtaattgtaacagctcatgctttcgtaataattttctttatagttataccaattataattggtgga-tttggaaattgacttgttcctttaatattaggagctccc-gatatagcatttccac----gaatgaataatataagattttgattattacctccttcccttacattactattagtaagaagtatagtagaaaacggagctggtacaggttgaacagtttacccacccctatcatctgttattgcacacggaggagcttcagttgacctagctattttttcacttcacttagcgggtatttcctcaattttaggagcagtaaatttcattacaacagtaattaatatacgatcgacaggaatcacctttgatcgaat-acctctattcgtttgagcagttgtattaacagctttattacttttattatcattaccagtttt-agca-ggggctattactatattactaacagaccgaaacttaaatactt-ccttttttgaccctgccggaggag---gagatcctattctt------taccaacatttattt
>GBCAA32365-24/1-658 [Species: Bactrocera dorsalis] [Country: Unrecoverable]
aactttatattttatcttc---ggagcttgagcaggaatagtaggaacat---ccctta-gaattttagtccgagctgaactcggtcacccaggagctttaatcggtgacgatcaaatttataatgtaattgtaacagctcatgctttcgtaataattttctttatagttataccaattataattggtgga-tttggaaattgacttgttcctttaatattaggagctccc-gatatagcatttccac----gaatgaataatataagattttgattattacctccttcccttacattactattagtaagaagtatagtagaaaacggagctggtacaggttgaacagtttacccacccctatcatctgttattgcacacggaggagcttcagttgacctagctattttttcacttcacttagcgggtatttcctcaattttaggagcagtaaatttcattacaacagtaattaatatacgatcgacgggaatcacctttgatcgaat-acctctattcgtttgagcagttgtattaacagctttattacttttattatcattaccagtttt-agca-ggggctattactatattactaacagaccgaaacttaaatactt-ccttttttgaccctgccggaggag---gagatcctattctt------taccaacatttattt
>GBCAA32501-24/1-658 [Species: Bactrocera dorsalis] [Country: Unrecoverable]
aactttatattttatcttc---ggggcctgagcaggaatagtaggaacat---ccctta-gaattttagtccgagctgaactcggtcacccaggagctttaatcggtgacgatcaaatttataatgtaattgtaacagctcatgctttcgtaataattttctttatagttataccaattataattggtgga-tttggaaattgacttgttcctttaatattaggagctccc-gatatagcatttccac----gaatgaataatataagattttgattattacctccttcccttacattactattagtaagaagtatagtagaaaacggagctggtacaggttgaacagtttacccacccctatcatctgttattgcacacggaggagcttcagttgacctagctattttttcacttcacttagcaggtatttcctcaattttaggagcagtaaatttcattacaacagtaattaatatacgatcgacaggaatcacctttgatcgaat-acctctattcgtttgagcagttgtattaacagctttattacttttattatcattaccagtttt-agca-ggggctattactatattactaacagaccgaaacttaaatactt-ccttttttgaccctgccggaggag---gagatcctattctt------taccaacatttattt
>GBCAA32640-24/1-658 [Species: Bactrocera dorsalis] [Country: Unrecoverable]
aactttatattttatcttc---ggggcctgagcaggaatagtaggaacat---ccctta-gaattttagtccgagctgaactcggtcacccaggagctttaatcggtgacgatcaaatttataatgtaattgtaacagctcatgctttcgtaataattttctttatagttataccaattataattggtgga-tttggaaattgacttgttcctttaatattaggagctccc-gatatagcatttccac----gaatgaataatataagattttgattattacctccttcccttacattactattagtaagaagtatagtagaaaacggagctggtacaggttgaacagtttacccacccctatcatctgttattgcacacggaggagcttcagttgacctagctattttttcacttcacttagcaggtatttcctcaattttaggagcagtaaatttcattacaacagtaattaatatacgatcgacaggaatcacctttgatcgaat-acctctattcgtttgagcagttgtattaacagctttattacttttattatcattaccagtttt-agca-ggggctattactatattactaacagaccgaaacttaaatactt-ccttttttgaccctgccggaggag---gagatcctattctt------taccaacatttattt
>GBCAA33084-24/1-658 [Species: Bactrocera dorsalis] [Country: Unrecoverable]
aactttatattttatcttc---ggggcctgagcaggaatagtaggaacat---ccctta-gaattttagtccgagctgaactcggtcacccaggagctttaatcggtgacgatcaaatttataatgtaattgtaacagctcatgctttcgtaataattttctttatagttataccaattataattggtgga-tttggaaattgacttgttcctttaatattaggagctccc-gatatagcatttccac----gaatgaataatataagattttgattattacctccttcccttacattactattagtaagaagtatagtagaaaacggagctggtacaggttgaacagtttacccacccctatcatctgttattgcacacggaggagcttcagttgacctagctattttttcacttcacttagcaggtatttcctcaattttaggagcagtaaatttcattacaacagtaattaatatacgatcgacaggaatcacctttgatcgaat-acctctattcgtttgagcagttgtattaacagctttattacttttattatcattaccagtttt-agca-ggagctattactatattactaacagaccgaaacttaaatactt-ccttttttgaccctgccggaggag---gagatcctattctt------taccaacatttattt
>GBCAA32665-24/1-658 [Species: Bactrocera dorsalis] [Country: Unrecoverable]
aactttatattttatcttc---ggagcctgagcaggaatagtaggaacat---ccctta-gaattttaatccgagctgaactcggtcacccaggagctttaatcggtgacgatcaaatttataatgtaattgtaacagctcatgctttcgtaataattttctttatagttataccaattataattggtgga-tttggaaattgacttgttcctttaatattaggagctccc-gatatagcatttccac----gaatgaataatataagattttgattattacctccttcccttacattactattagtaagaagtatagtagaaaacggagctggtacaggttgaacagtttacccacccctatcatctgttattgcacacggaggagcttcagttgacctagctattttttcacttcacttagcaggtatttcctcaattttaggagcagtaaatttcattacaacagtaattaatatacgatcgacaggaatcacctttgatcgaat-acctctattcgtttgagcagttgtattaacagctttattacttttattatcattaccagtttt-agca-ggggctattactatattactaacagaccgaaacttaaatactt-ccttttttgaccctgccggaggag---gagatcctattctt------taccaacatttattt
>GBCAA32693-24/1-658 [Species: Bactrocera dorsalis] [Country: Unrecoverable]
aactttatattttatcttc---ggagcctgagcaggaatagtaggaacat---ctctta-gaattttagtccgagctgaactcggtcacccaggagctttaatcggtgacgatcaaatttataatgtaattgtaacagctcatgctttcgtaataattttctttatagttataccaattataattggtgga-tttggaaattgacttgttcctttaatattaggagctccc-gatatagcatttccac----gaatgaataatataagattttgattattacctccttcccttacattactattagtaagaagtatagtagaaaacggagctggtacaggttgaacagtttacccacccctatcatctgttattgcacacggaggagcctcagttgacctagctattttttcacttcacttagcgggtatttcctcaattttaggagcagtaaatttcattacaacagtaattaatatacgatcgacaggaatcacctttgatcgaat-acctctattcgtttgagcagttgtattaacagctttattacttttattatcattaccagtttt-agca-ggggctattactatattactaacagaccgaaacttaaatactt-ccttttttgaccctgccggagggg---gagatcctattctt------taccaacatttattt
>GBCAA32802-24/1-658 [Species: Bactrocera dorsalis] [Country: Unrecoverable]
aactttatattttatcttc---ggagcctgagcaggaatagtaggaacat---ctctta-gaattttagtccgagctgaactcggtcacccaggagctttaatcggtgacgatcaaatttataatgtaattgtaacagctcatgctttcgtaataattttctttatagttataccaattataattggtgga-tttggaaattgacttgttcctttaatattgggagctccc-gatatagcatttccac----gaatgaataatataagattttgattattacctccttcccttacattactattagtaagaagtatagtagaaaacggagctggtacaggttgaacagtttacccacccctatcatctgttattgcacacggaggagcttcagttgacctagctattttttcacttcacttagcgggtatttcctcaattttaggagcagtaaatttcattacaacagtaattaatatacgatcgacaggaatcacctttgatcgaat-acctctattcgtttgagcagttgtattaacagctttattacttttattatcattaccagtttt-agca-ggggctattactatattactaacagaccgaaacttaaatactt-ccttttttgaccctgccggagggg---gagatcctattctt------taccaacatttattt
>GBCAA32880-24/1-658 [Species: Bactrocera dorsalis] [Country: Unrecoverable]
aactttatattttatcttc---ggagcctgagcaggaatagtaggaacat---ccctta-gaattttagtccgagctgaactcggtcacccaggagctttaatcggtgacgatcaaatttataatgtaattgtaacagctcatgctttcgtaataattttctttatagttataccaattataattggtgga-tttggaaattgacttgttcctttaatattgggagctccc-gatatagcatttccac----gaatgaataatataagattttgattattacctccttcccttacattactattagtaagaagtatagtagaaaacggagctggtacaggttgaacagtttacccacccctatcatctgttattgcacacggaggagcttcagttgacctagctattttttcacttcacttagcgggtatttcctcaattttaggagcagtaaatttcattacaacagtaattaatatacgatcgacaggaatcacctttgatcgaat-acctctattcgtttgagcagttgtattaacagctttattacttttattatcattaccagtttt-agca-ggggctattactatattactaacagaccgaaacttaaatactt-ccttttttgaccctgccggagggg---gagatcctattctt------taccaacatttattt
>GBCAA32677-24/1-658 [Species: Bactrocera dorsalis] [Country: Unrecoverable]
aactttatattttatcttc---ggagcctgagcaggaatagtaggaacat---ccctta-gaattttagtccgagctgaactcggtcacccaggagctttaatcggtgacgatcaaatttataatgtaattgtaacagctcatgctttcgtaataattttcttcatagttataccaattataattggtgga-tttggaaattgacttgttcctttaatattaggagctccc-gatatagcatttccac----gaatgaataatataagattttgattattacctccttcccttacattactattagtaagaagtatagtagaaaacggagctggtacaggttgaacagtttacccacccctatcatctgttattgcacacggaggagcttcagttgacctagctattttttcacttcacttagcaggtatttcctcaattttaggagcagtaaatttcattacaacagtaattaatatacgatcgacaggaatcacctttgatcgaat-acctctattcgtttgagcagttgtattaacagctttattacttttattatcattaccagtttt-agcg-ggggctattactatattactaacagaccgaaacttaaatactt-ccttttttgaccctgccggaggag---gagatcctattctt------taccaacatttattt
>GBAAW2972-24/1-658 [Species: Bactrocera dorsalis] [Country: Unrecoverable]
aactttatattttatcttc---ggagcctgagcaggaatagtaggaacat---ccctta-gaattttagtccgagctgaactcggtcacccaggagctttaatcggtgacgatcaaatttataatgtaattgtaacagctcatgctttcgtaataattttctttatagttataccaattataattggtgga-tttggaaattgacttgttcctttaatattaggagctccc-gatatagcatttccac----gaatgaataatataagattttgattattacctccttcccttacattactattagtaagaagtatagtagaaaatggagctggtacaggttgaacagtttacccacccctatcatctgttattgcacacggaggagcttcagttgacctagctattttttcacttcacttagcaggtatttcctcaattttaggagcagtaaatttcattacaacagtaattaatatacgatcgacaggaatcacctttgatcgaat-acccctattcgtttgagcagttgtattaacagctttattacttttattatcattaccagtttt-agca-ggggctattactatattactaacagaccgaaacttaaatactt-ccttttttgaccctgccggaggag---gagatcctattctt------taccaacatttattt
>SPMIS073-22/1-658 [Species: Bactrocera dorsalis] [Country: China]
aactttatattttatcttc---ggagcctgagcaggaatagtaggaacat---ccctta-gaattttagtccgagctgaactcggtcacccaggagctttaatcggtgacgatcaaatttataatgtaattgtaacagctcatgctttcgtaataattttctttatagttataccaattataattggtgga-tttggaaattgacttgttcctttaatattaggagctccc-gatatagcatttccac----gaatgaataatataagattttgattattacctccttcccttacattactattagtaagaagtatagtagaaaacggagctggtacaggttgaacagtttacccacccctatcatctgttattgcacacggaggagcttcagttgacctagccattttttcacttcacttagcaggtatttcctcaattttaggagcagtaaatttcattacaacagtaattaatatacgatcgacaggaatcacctttgatcgaat-acccctattcgtttgagcagttgtattaacagctttattacttttattatcattaccagtttt-agca-ggggctattactatattactaacagaccgaaacttaaatactt-ccttttttgaccctgccggaggag---gagatcctattctt------taccaacatttattt
>GBAAW3146-24/1-658 [Species: Bactrocera dorsalis] [Country: Unrecoverable]
aactttatattttatcttc---ggagcctgagcgggaatagtaggaacat---ccctta-gaattttagtccgagctgaactcggtcacccaggagctttaatcggtgacgatcaaatttataatgtaattgtaacagctcatgctttcgtaataattttctttatagttataccaattataattggtgga-tttggaaattgacttgttcctttaatattaggagctccc-gatatagcatttccac----gaatgaataatataagattttgattattacctccttcccttacattactattagtaagaagtatagtagaaaacggagctggtacaggttgaacagtttacccacccctatcatctgttattgcacacggaggagcttcagttgacctagctattttttcacttcacttagcaggtatttcctcaattttaggagcagtaaatttcattacaacagtaattaatatacgatcgacaggaatcacctttgatcgaat-acctctattcgtttgagcagttgtattaacagctttattacttttattatcattaccagtttt-agca-ggggctattactatattattaacagaccgaaacttaaatactt-ccttttttgaccctgccggaggag---gagatcctattctt------taccaacatttattt
>GBAAW3091-24/1-658 [Species: Bactrocera dorsalis] [Country: Unrecoverable]
aactttatattttatcttc---ggagcctgagcaggaatagtaggaacat---ccctta-gaattttagtccgagctgaactcggtcacccaggagctttaatcggtgacgatcaaatttataatgtaattgtaacagctcatgctttcgtaataattttctttatagttataccaattataattggtgga-tttggaaattgacttgttcctttaatattaggagctccc-gatatagcatttccac----gaatgaataatataagattttgattattacctccttcccttacattactattagtaagaagtatagtagaaaacggagctggtacgggttgaacagtttacccacccctatcatctgttattgcacacgggggagcttcagttgacctagctattttttcacttcacttagcaggtatttcctcaattttaggagcagtaaatttcattacaacagtaattaatatacgatcgacaggaatcacctttgatcgaat-acctctattcgtttgagcagttgtattaacagctttattacttttattatcattaccagtttt-agca-ggggctattactatattactaacagaccgaaacttaaatactt-ccttttttgaccctgccggaggag---gagatcctattctt------taccaacatttattt
>GBAAW3114-24/1-658 [Species: Bactrocera dorsalis] [Country: Unrecoverable]
aactttatattttatcttc---ggagcctgagcaggaatagtaggaacat---ccctta-gaattttagtccgagctgaactcggtcacccaggagctttaatcggtgacgatcaaatttataatgtaattgtaacagctcatgctttcgtaataattttctttatagttataccaattataattggtgga-tttggaaattgacttgttcctttaatattaggagctccc-gatatagcatttccac----gaatgaataatataagattttggttattacctccttcccttacattactattagtaagaagtatagtagaaaacggagctggtacaggttgaacagtttacccacccctatcatctgttattgcacacgggggagcttcagttgacctagctattttttcacttcacttagcaggtatttcctcaattttaggagcagtaaatttcattacaacagtaattaatatacgatcgacaggaatcacctttgatcgaat-acctctattcgtttgagcagttgtattaacagctttattacttttattatcattaccagtttt-agca-ggggccattactatattactaacagaccgaaacttaaatactt-ccttttttgaccctgccggaggag---gagatcctattctt------taccaacatttattt
>GBAAW3205-24/1-658 [Species: Bactrocera dorsalis] [Country: Unrecoverable]
aactttatattttatcttc---ggggcctgagcaggaatagtaggaacat---ccctta-gaattttagtccgagctgaactcggtcacccaggagctttaatcggtgacgatcaaatttataatgtaattgtaacagctcatgctttcgtaataattttctttatagttataccaattataattggtgga-tttggaaattgacttgttcctttaatattaggagctccc-gatatagcatttccac----gaatgaataatataagattttgattattacctccttcccttacattactattagtaagaagtatagtagaaaacggagctggtacaggttgaacagtttacccacccctatcatctgttattgcacacggaggagcttcagttgacctagctattttttcacttcacttagcgggtatttcctcaattttaggagcagtaaatttcattacaacagtaattaatatacgatcgacaggaatcacctttgatcgaat-acccttattcgtttgagcagttgtattaacagctttattacttttattatcattaccagtttt-agca-ggggctattactatattactaacagaccgaaacttaaatactt-ccttttttgaccctgccggaggag---gagatcctattctt------taccaacatttattt
>GBCAA32326-24/1-658 [Species: Bactrocera dorsalis] [Country: Unrecoverable]
aactttatattttatcttc---ggagcctgagcaggaatagtaggaacat---ccctta-gaattttagtccgagctgaactcggtcacccaggagctttaatcggtgacgatcaaatttataatgtaattgtaacagctcatgctttcgtaataattttctttatagttataccaattataattggtgga-tttggaaattgacttgttcctttaatattaggagctccc-gatatagcatttccac----gaatgaataatataagattttgattattacccccttcccttacattattattagtaagaagtatagtagaaaacggagctggtacaggttgaacagtttacccacccctatcatctgttattgcacacggaggagcttcagttgacctagctattttttcacttcacttagcgggtatttcctcaattttaggagcagtaaatttcattacaacagtaattaatatacgatcgacaggaatcacctttgatcgaat-acctttattcgtttgagcagttgtattaacagctttattacttttattatcattaccagtttt-agca-ggggctattactatattactaacagaccgaaacttaaatactt-ccttttttgaccctgccggaggag---gagatcctattctt------taccaacatttattt
>GBCAA32719-24/1-658 [Species: Bactrocera dorsalis] [Country: Unrecoverable]
aactttatattttatcttc---ggagcctgagcaggaatagtaggaacat---ccctta-gaattttagtccgagctgaactcggtcacccaggagctttaatcggtgacgatcaaatttataatgtaattgtaacagctcatgctttcgtaataattttctttatagttataccaattataattggtgga-tttggaaattgacttgttcctttaatattaggagctccc-gatatagcatttccac----gaatgaataatataagattttgattattacccccttcccttacattattattagtaagaagtatagtagaaaacggagctggtacaggttgaacagtttacccacccctatcatctgttattgcacacggaggagcttcagttgacctagctattttttcacttcacttagcgggtatttcctcaattttaggagcagtaaatttcattacaacagtaattaatatacgatcgacaggaatcacctttgatcgaat-acctttattcgtttgagcagttgtattaacagctttattacttttattatcattaccagtttt-agca-ggggctattactatattactaacagaccgaaacttaaatactt-ccttttttgaccctgccggaggag---gagatcctattctt------taccaacatttattt
>GBCAA33132-24/1-658 [Species: Bactrocera dorsalis] [Country: Unrecoverable]
aactttatattttatcttc---ggagcctgagcaggaatagtaggaacat---ccctta-gaattttagtccgagctgaactcggtcacccaggagctttaatcggtgacgatcaaatttataatgtaattgtaacagctcatgctttcgtaataattttctttatagttataccaattataattggtgga-tttggaaattgacttgttcctttaatattaggagctccc-gatatagcatttccac----gaatgaataatataagattttgattattacccccttcccttacattattattagtaagaagtatagtagaaaacggagctggtacaggttgaacagtttacccacccctatcatctgttattgcacacggaggagcttcagttgacctagctattttttcacttcacttagcgggtatttcctcaattttaggagcagtaaatttcattacaacagtaattaatatacgatcgacaggaatcacctttgatcgaat-acctttattcgtttgagcagttgtattaacagctttattacttttattatcattaccagtttt-agca-ggggctattactatattactaacagaccgaaacttaaatactt-ccttttttgaccctgccggaggag---gagatcctattctt------taccaacatttattt
>GBCAA32356-24/1-658 [Species: Bactrocera dorsalis] [Country: Unrecoverable]
aactttatattttatcttc---ggagcctgagcaggaatagtaggaacat---ccctta-gaattttagtccgagctgaactcggtcacccaggagctttaatcggtgacgatcaaatttataatgtaattgtaacagctcatgctttcgtaataattttctttatagttataccaattataattggtgga-tttggaaattgacttgttcctttaatattaggagctccc-gatatagcatttccac----gaatgaataatataagattttgattattacctccttcccttacattattattagtaagaagtatagtagaaaacggagctggtacaggttgaacagtttacccacccctatcatctgttattgcacacggaggagcttcagttgacctagctattttttcacttcacttagcgggtatttcctcaattttaggagcagtaaatttcattacaacagtaattaatatacgatcgacaggaatcacctttgatcgaat-acctttattcgtttgagcagttgtattaacagctttattacttttattatcattaccagtttt-agca-ggggctattactatattactaacagaccgaaacttaaatactt-ccttttttgaccctgccggaggag---gagatcctattctt------taccaacatttattt
>GBCAA32491-24/1-658 [Species: Bactrocera dorsalis] [Country: Unrecoverable]
aactttatattttatcttc---ggagcctgagcaggaatagtaggaacat---ccctta-gaattttagtccgagctgaactcggtcacccaggagctttaatcggtgacgatcaaatttataatgtaattgtaacagctcatgctttcgtaataattttctttatagttataccaattataattggtgga-tttggaaattgacttgttcctttaatattaggagctccc-gatatagcatttccac----gaatgaataatataagattttgattattacctccttcccttacattattattagtaagaagtatagtagaaaacggagctggtacaggttgaacagtttacccacccctatcatctgttattgcacacggaggagcttcagttgacctagctattttttcacttcacttagcgggtatttcctcaattttaggagcagtaaatttcattacaacagtaattaatatacgatcgacaggaatcacctttgatcgaat-acctttattcgtttgagcagttgtattaacagctttattacttttattatcattaccagtttt-agca-ggggctattactatattactaacagaccgaaacttaaatactt-ccttttttgaccctgccggaggag---gagatcctattctt------taccaacatttattt
>GBCAA32577-24/1-658 [Species: Bactrocera dorsalis] [Country: Unrecoverable]
aactttatattttatcttc---ggagcctgagcaggaatagtaggaacat---ccctta-gaattttagtccgagctgaactcggtcacccaggagctttaatcggtgacgatcaaatttataatgtaattgtaacagctcatgctttcgtaataattttctttatagttataccaattataattggtgga-tttggaaattgacttgttcctttaatattaggagctccc-gatatagcatttccac----gaatgaataatataagattttgattattacctccttcccttacattattattagtaagaagtatagtagaaaacggagctggtacaggttgaacagtttacccacccctatcatctgttattgcacacggaggagcttcagttgacctagctattttttcacttcacttagcgggtatttcctcaattttaggagcagtaaatttcattacaacagtaattaatatacgatcgacaggaatcacctttgatcgaat-acctttattcgtttgagcagttgtattaacagctttattacttttattatcattaccagtttt-agca-ggggctattactatattactaacagaccgaaacttaaatactt-ccttttttgaccctgccggaggag---gagatcctattctt------taccaacatttattt
>GBCAA32682-24/1-658 [Species: Bactrocera dorsalis] [Country: Unrecoverable]
aactttatattttatcttc---ggagcctgagcaggaatagtaggaacat---ccctta-gaattttagtccgagctgaactcggtcacccaggagctttaatcggtgacgatcaaatttataatgtaattgtaacagctcatgctttcgtaataattttctttatagttataccaattataattggtgga-tttggaaattgacttgttcctttaatattaggagctccc-gatatagcatttccac----gaatgaataatataagattttgattattacctccttcccttacattattattagtaagaagtatagtagaaaacggagctggtacaggttgaacagtttacccacccctatcatctgttattgcacacggaggagcttcagttgacctagctattttttcacttcacttagcgggtatttcctcaattttaggagcagtaaatttcattacaacagtaattaatatacgatcgacaggaatcacctttgatcgaat-acctttattcgtttgagcagttgtattaacagctttattacttttattatcattaccagtttt-agca-ggggctattactatattactaacagaccgaaacttaaatactt-ccttttttgaccctgccggaggag---gagatcctattctt------taccaacatttattt
>GBCAA32690-24/1-658 [Species: Bactrocera dorsalis] [Country: Unrecoverable]
aactttatattttatcttc---ggagcctgagcaggaatagtaggaacat---ccctta-gaattttagtccgagctgaactcggtcacccaggagctttaatcggtgacgatcaaatttataatgtaattgtaacagctcatgctttcgtaataattttctttatagttataccaattataattggtgga-tttggaaattgacttgttcctttaatattaggagctccc-gatatagcatttccac----gaatgaataatataagattttgattattacctccttcccttacattattattagtaagaagtatagtagaaaacggagctggtacaggttgaacagtttacccacccctatcatctgttattgcacacggaggagcttcagttgacctagctattttttcacttcacttagcgggtatttcctcaattttaggagcagtaaatttcattacaacagtaattaatatacgatcgacaggaatcacctttgatcgaat-acctttattcgtttgagcagttgtattaacagctttattacttttattatcattaccagtttt-agca-ggggctattactatattactaacagaccgaaacttaaatactt-ccttttttgaccctgccggaggag---gagatcctattctt------taccaacatttattt
>GBCAA32892-24/1-658 [Species: Bactrocera dorsalis] [Country: Unrecoverable]
aactttatattttatcttc---ggagcctgagcaggaatagtaggaacat---ccctta-gaattttagtccgagctgaactcggtcacccaggagctttaatcggtgacgatcaaatttataatgtaattgtaacagctcatgctttcgtaataattttctttatagttataccaattataattggtgga-tttggaaattgacttgttcctttaatattaggagctccc-gatatagcatttccac----gaatgaataatataagattttgattattacctccttcccttacattattattagtaagaagtatagtagaaaacggagctggtacaggttgaacagtttacccacccctatcatctgttattgcacacggaggagcttcagttgacctagctattttttcacttcacttagcgggtatttcctcaattttaggagcagtaaatttcattacaacagtaattaatatacgatcgacaggaatcacctttgatcgaat-acctttattcgtttgagcagttgtattaacagctttattacttttattatcattaccagtttt-agca-ggggctattactatattactaacagaccgaaacttaaatactt-ccttttttgaccctgccggaggag---gagatcctattctt------taccaacatttattt
>GBCAA32916-24/1-658 [Species: Bactrocera dorsalis] [Country: Unrecoverable]
aactttatattttatcttc---ggagcctgagcaggaatagtaggaacat---ccctta-gaattttagtccgagctgaactcggtcacccaggagctttaatcggtgacgatcaaatttataatgtaattgtaacagctcatgctttcgtaataattttctttatagttataccaattataattggtgga-tttggaaattgacttgttcctttaatattaggagctccc-gatatagcatttccac----gaatgaataatataagattttgattattacctccttcccttacattattattagtaagaagtatagtagaaaacggagctggtacaggttgaacagtttacccacccctatcatctgttattgcacacggaggagcttcagttgacctagctattttttcacttcacttagcgggtatttcctcaattttaggagcagtaaatttcattacaacagtaattaatatacgatcgacaggaatcacctttgatcgaat-acctttattcgtttgagcagttgtattaacagctttattacttttattatcattaccagtttt-agca-ggggctattactatattactaacagaccgaaacttaaatactt-ccttttttgaccctgccggaggag---gagatcctattctt------taccaacatttattt
>GBCAA32965-24/1-658 [Species: Bactrocera dorsalis] [Country: Unrecoverable]
aactttatattttatcttc---ggagcctgagcaggaatagtaggaacat---ccctta-gaattttagtccgagctgaactcggtcacccaggagctttaatcggtgacgatcaaatttataatgtaattgtaacagctcatgctttcgtaataattttctttatagttataccaattataattggtgga-tttggaaattgacttgttcctttaatattaggagctccc-gatatagcatttccac----gaatgaataatataagattttgattattacctccttcccttacattattattagtaagaagtatagtagaaaacggagctggtacaggttgaacagtttacccacccctatcatctgttattgcacacggaggagcttcagttgacctagctattttttcacttcacttagcgggtatttcctcaattttaggagcagtaaatttcattacaacagtaattaatatacgatcgacaggaatcacctttgatcgaat-acctttattcgtttgagcagttgtattaacagctttattacttttattatcattaccagtttt-agca-ggggctattactatattactaacagaccgaaacttaaatactt-ccttttttgaccctgccggaggag---gagatcctattctt------taccaacatttattt
>GBCAA32972-24/1-658 [Species: Bactrocera dorsalis] [Country: Unrecoverable]
aactttatattttatcttc---ggagcctgagcaggaatagtaggaacat---ccctta-gaattttagtccgagctgaactcggtcacccaggagctttaatcggtgacgatcaaatttataatgtaattgtaacagctcatgctttcgtaataattttctttatagttataccaattataattggtgga-tttggaaattgacttgttcctttaatattaggagctccc-gatatagcatttccac----gaatgaataatataagattttgattattacctccttcccttacattattattagtaagaagtatagtagaaaacggagctggtacaggttgaacagtttacccacccctatcatctgttattgcacacggaggagcttcagttgacctagctattttttcacttcacttagcgggtatttcctcaattttaggagcagtaaatttcattacaacagtaattaatatacgatcgacaggaatcacctttgatcgaat-acctttattcgtttgagcagttgtattaacagctttattacttttattatcattaccagtttt-agca-ggggctattactatattactaacagaccgaaacttaaatactt-ccttttttgaccctgccggaggag---gagatcctattctt------taccaacatttattt
>GBCAA33072-24/1-658 [Species: Bactrocera dorsalis] [Country: Unrecoverable]
aactttatattttatcttc---ggagcctgagcaggaatagtaggaacat---ccctta-gaattttagtccgagctgaactcggtcacccaggagctttaatcggtgacgatcaaatttataatgtaattgtaacagctcatgctttcgtaataattttctttatagttataccaattataattggtgga-tttggaaattgacttgttcctttaatattaggagctccc-gatatagcatttccac----gaatgaataatataagattttgattattacctccttcccttacattattattagtaagaagtatagtagaaaacggagctggtacaggttgaacagtttacccacccctatcatctgttattgcacacggaggagcttcagttgacctagctattttttcacttcacttagcgggtatttcctcaattttaggagcagtaaatttcattacaacagtaattaatatacgatcgacaggaatcacctttgatcgaat-acctttattcgtttgagcagttgtattaacagctttattacttttattatcattaccagtttt-agca-ggggctattactatattactaacagaccgaaacttaaatactt-ccttttttgaccctgccggaggag---gagatcctattctt------taccaacatttattt
>GBCAA32542-24/1-658 [Species: Bactrocera dorsalis] [Country: Unrecoverable]
aactttatattttatcttc---ggagcctgagcaggaatagtaggaacat---ccctta-gaattttagtccgagctgaactcggtcacccaggagctttaatcggtgacgatcaaatttataatgtaattgtaacagctcatgctttcgtaataattttctttatagttataccaattataattggtgga-tttggaaattgacttgttcctttaatattaggagctccc-gatatagcatttccac----gaatgaataatataagattttgattattacctccttcccttacattattattagtaagaagtatagtagaaaacggagctggtacaggttgaacagtttacccacccctatcatctgttattgcacacggaggagcttcagttgacctagctattttttcacttcacttagcgggtatttcctcaattttaggagcagtaaatttcattacaacagtaattaatatacgatcgacaggaattacctttgatcgaat-acctttattcgtttgagcagttgtattaacagctttattacttttattatcattaccagtttt-agca-ggggctattactatattactaacagaccgaaacttaaatactt-ccttttttgaccctgccggaggag---gagatcctattctt------taccaacatttattt
>GBCAA32704-24/1-658 [Species: Bactrocera dorsalis] [Country: Unrecoverable]
aactttatattttatcttc---ggagcctgagcaggaatagtaggaacat---ccctta-gaattttagtccgagctgaactcggtcacccaggagctttaatcggtgacgatcaaatttataatgtaattgtaacagctcatgctttcgtaataattttctttatagttataccaattataattggtgga-tttgggaattgacttgttcctttaatattaggagctccc-gatatagcatttccac----gaatgaataatataagattttgattattacctccttcccttacattattattagtaagaagtatagtagaaaacggagctggtacaggttgaacagtttacccacccctatcatctgttattgcacacggaggagcttcagttgacctagctattttttcacttcacttagcgggtatttcctcaattttaggagcagtaaatttcattacaacagtaattaatatacgatcgacaggaatcacctttgatcgaat-acctttattcgtttgagcagttgtattaacagctttattacttttattatcattaccagtttt-agca-ggggctattactatattactaacagaccgaaacttaaatactt-ccttttttgaccctgccggaggag---gagatcctattctt------taccaacatttattt
>GBCAA32706-24/1-658 [Species: Bactrocera dorsalis] [Country: Unrecoverable]
aactttatattttatcttc---ggagcctgagcaggaatagtaggaacat---ccctta-gaattttagtccgagctgaactcggtcacccaggagctttaatcggtgacgatcaaatttataatgtaattgtaacagctcatgctttcgtaataattttctttatagttataccaattataattggtgga-tttggaaattgacttgttcctttaatattaggagctccc-gatatagcatttccac----gaatgaataatataagattttgattattacctccttcccttacattattattagtaagaagtatagtagaaaacggagctggtacaggttgaacagtttacccacccctatcatctgttattgcacacggaggagcttcagttgacctagctattttttcacttcacttagcgggtatttcctcaattttaggagcagtaaatttcattacaacagtaattaatatacgatcgacaggaatcacctttgatcgaat-acctttattcgtttgagcagttgtattaacagctttattacttttattatcattaccagtttt-agca-ggggctattactatattactaacagaccgaaatttaaatactt-ccttttttgaccctgccggaggag---gagatcctattctt------taccaacatttattt
>GBCAA32745-24/1-658 [Species: Bactrocera dorsalis] [Country: Unrecoverable]
aactttatattttatcttc---ggagcctgagcaggaatagtaggaacat---ccctta-gaattttagtccgagctgaactcggtcacccaggagctttaatcggtgacgatcaaatttataatgtaattgtaacagctcatgctttcgtaataattttctttatagttataccaattataattggtgga-tttggaaattgacttgttcctttaatattaggagctccc-gatatagcatttccac----gaatgaataatataagattttgattattacctccttcccttacattactattagtaagaagtatagtagaaaacggagctggtacaggttgaacagtttacccacccctatcatctgttattgcacacggaggagcttcagttgacctagctattttttcacttcacttagcgggtatttcctcaattttaggagcagtaaatttcattacaacagtaattaatatacgatcgacaggaatcacctttgatcgaat-acctttattcgtttgagcagttgtattaacagctttattacttttattatcactaccagtttt-agca-ggggctattactatattactaacagaccgaaacttaaatactt-ccttttttgaccctgccggaggag---gagatcctattctt------taccaacatttattt
>GBCAA33056-24/1-658 [Species: Bactrocera dorsalis] [Country: Unrecoverable]
aactttatattttatcttc---ggagcctgagcaggaatagtaggaacat---ccctta-gaattttagtccgagctgaactcggtcacccaggagctttaatcggtgacgatcaaatttataatgtaattgtaacagctcatgctttcgtaataattttctttatagttataccaattataattggtgga-tttggaaattgacttgttcctttaatattaggagctccc-gatatagcatttccac----gaatgaataatataagattttgattattacctccttcccttacattactattagtaagaagtatagtagaaaacggagctggtacaggttgaacagtttacccacccctatcatctgttattgcacacggaggagcttcagttgacctagctattttttcacttcacttagcgggtatttcctcaattttaggagcagtaaatttcattacaacagtaattaatatacgatcgacaggaatcacctttgatcgaat-acctttattcgtttgagcagttgtattaacagctttattacttttattatcactaccagtttt-agca-ggggctattactatattactaacagaccgaaacttaaatactt-ccttttttgaccctgccggaggag---gagatcctattctt------taccaacatttattt
[truncated: 5,920,737 more chars]
