# Supplementary material for: Genomic Tracing Reveals Multiple Independent Occurrences of Bactrocera dorsalis in Belgium
Source: Insects. 2025 Dec 15;16(12):1271. doi: 10.3390/insects16121271 (PMC12734248; doi:10.3390/insects16121271)
Supplement: Supplementary file 1 [file insects-16-01271-s001.zip › insects-3760316-supplementary/Supplementary Material/Supplementary Files_Vanbergen_et_al_2025_Insects/FIle_S1_DAPC_script/example_input/new_queries.fasta]

>ON584259.1
ACTTTATATTTTATCTTCGGAGCCTGAGCAGGAATAGTAGGAACATCCCTTAGAATTTTA
GTCCGAGCTGAACTCGGTCACCCAGGAGCTTTAATCGGTGACGATCAAATTTATAATGTA
ATTGTAACAGCTCATGCTTTCGTAATAATTTTCTTTATAGTTATACCAATTATAATTGGT
GGATTTGGAAATTGACTTGTTCCTTTAATATTAGGAGCTCCCGATATAGCATTTCCACGA
ATGAATAATATAAGATTTTGATTATTACCTCCTTCCCTTACATTACTATTAGTAAGAAGT
ATAGTAGAAAACGGAGCTGGTACAGGTTGAACAGTTTACCCACCCCTATCATCTGTTATT
GCACACGGAGGAGCTTCAGTTGACCTAGCTATTTTTTCACTTCACTTAGCGGGTATTTCC
TCAATTTTAGGAGCAGTAAATTTCATTACAACAGTAATTAATATACGATCAACAGGAATC
ACCTTTGATCGAATACCTCTATTCGTTTGAGCAGTTGTATTAACAGCTTTATTACTTTTA
TTATCATTACCAGTTTTAGCAGGGGCTATTACTATATTACTAACAGACCGAAACTTAAAT
ACTTCCTTTTTTGACCCTGCCGGAGGAGGAGATCCTATTCTTTACCAACATTTATTTTGA
TT
>PV185950.1
CAAATCATAAAGATATTGGAACTTTATATTTTATCTTCGGAGCCTGAGCAGGAATAGTGG
GAACATCCCTTAGAATTTTAGTCCGAGCTGAACTCGGTCACCCAGGAGCTTTAATCGGTG
ACGATCAAATTTATAATGTAATTGTAACAGCTCATGCTTTCGTAATAATTTTCTTTATAG
TTATACCAATTATAATTGGTGGATTTGGAAATTGACTTGTTCCTTTAATATTAGGAGCTC
CCGATATAGCATTTCCACGAATGAATAATATAAGATTTTGATTATTACCTCCTTCCCTTA
CATTACTATTAGTAAGAAGTATAGTAGAAAACGGGGCTGGTACAGGTTGAACAGTTTACC
CACCACTATCATCTGTTATTGCACACGGAGGAGCTTCAGTTGACCTAGCTATTTTTTCAC
TTCACTTAGCGGGTATTTCCTCAATTTTAGGAGCAGTAAATTTCATTACAACAGTAATTA
ATATGCGATCGACAGGAATCACCTTTGATCGAATACCTCTATTCGTTTGAGCAGTTGTAT
TAACAGCTTTATTACTTTTATTATCATTACCAGTTTTAGCAGGGGCTATTACTATACTAC
TAACAGACCGAAACTTAAATACTTCCTTTTTTGACCCTGCCGGAGGAGGAGATCCTATTC
TTTACC
>GQ154136.1
CAGGAATAGTAGGAACATCACTTAGAATTTTAGTCCGAGCTGAACTCGGTCACCCAGGGG
CTTTAATCGGTGACGATCAAATTTATAATGTAATTGTAACAGCTCATGCTTTCGTAATAA
TTTTCTTTATAGTTATACCAATTATAATTGGTGGATTTGGAAATTGACTTGTTCCTTTAA
TATTAGGAGCTCCCGATATAGCATTTCCACGAATGAATAATATAAGATTTTGATTATTAC
CTCCTTCCCTTACATTACTATTAGTAAGAAGTATAGTAGAAAACGGAGCTGGTACAGGTT
GAACAGTTTACCCACCCCTATCATCTGTTATTGCACACGGAGGAGCTTCAGTTGACCTAG
CTATTTTTTCACTTCACTTAGCGGGTATTTCCTCAATTTTAGGAGCAGTAAATTTCATTA
CAACAGTAATTAATATACGATCGACAGGAATCACCTTTGATCGAATACCTCTATTCGTTT
GAGCAGTTGTATTAACAGCTTTATTACTTTTATTATCATTACCAGTTTTAGCAGGGGCTA
TTACTATATTACTAACAGACCGAAACTTAAATACTTCCTTTTTTGACCCTGCCGGAGGAG
GAGATCCTATTCTTTACCAACATTTATTT
