# Supplementary material for: Genomic Tracing Reveals Multiple Independent Occurrences of Bactrocera dorsalis in Belgium
Source: Insects. 2025 Dec 15;16(12):1271. doi: 10.3390/insects16121271 (PMC12734248; doi:10.3390/insects16121271)
Supplement: Supplementary file 1 [file insects-16-01271-s001.zip › insects-3760316-supplementary/Supplementary Material/Supplementary Files_Vanbergen_et_al_2025_Insects/FIle_S1_DAPC_script/example_input/updated_aln.fasta]

>AGIMP023-13/6-640 [Species: Bactrocera dorsalis] [Country: India]
aactttatattttatcttc---ggagcctgagcaggaatagtaggaacat---ccctta-
gaattttagtccgagctgaactcggtcacccaggagctttaatcggtgacgatcaaattt
ataatgtaattgtaacagctcatgctttcgtaataattttctttatagttataccaatta
taattggtgga-tttggaaattgacttgttcctttaatattaggagctccc-gatatagc
atttccac----gaatgaataatataagattttgattattacctccttcccttacattac
tattagtaagaagtatagtagaaaacggagctggtacaggttgaacagtttacccacccc
tatcatctgttattgcacacggaggagcttcagttgacctagctattttttcacttcact
tagcgggtatttcctcaattttaggagcagtaaatttcattacaacagtaattaatatac
gatcgacaggaatcacctttgatcgaat-acctctattcgtttgagcagttgtattaaca
gctttattacttttattatcattaccagtttt-agca-ggggctattactatattactaa
cagaccgaaacttaaatactt-ccttttttgaccctgccggagggg---gagatc-----
------------------------
>AGIRI216-17/6-640 [Species: Bactrocera dorsalis] [Country: India]
aactttatattttatcttc---ggagcctgagcaggaatagtaggaacat---ccctta-
gaattttagtccgagctgaactcggtcacccaggagctttaatcggtgacgatcaaattt
ataatgtaattgtaacagctcatgctttcgtaataattttctttatagttataccaatta
taattggtgga-tttggaaattgacttgttcctttaatattaggagctccc-gatatagc
atttccac----gaatgaataatataagattttgattattacctccttcccttacattac
tattagtaagaagtatagtagaaaacggagctggtacaggttgaacagtttacccacccc
tatcatctgttattgcacacggaggagcttcagttgacctagctattttttcacttcact
tagcgggtatttcctcaattttaggagcagtaaatttcattacaacagtaattaatatac
gatcgacaggaatcacctttgatcgaat-acctctattcgtttgagcagttgtattaaca
gctttattacttttattatcattaccagtttt-agca-ggggctattactatattactaa
cagaccgaaacttaaatactt-ccttttttgaccctgccggagggg---gagatc-----
------------------------
>GBMNF30250-22/6-640 [Species: Bactrocera dorsalis] [Country: China]
aactttatattttatcttc---ggagcctgagcaggaatagtaggaacat---ccctta-
gaattttagtccgagctgaactcggtcacccaggagctttaatcggtgacgatcaaattt
ataatgtaattgtaacagctcatgctttcgtaataattttctttatagttataccaatta
taattggtgga-tttggaaattgacttgttcctttaatattaggagctccc-gatatagc
atttccac----gaatgaataatataagattttgattattacctccttcccttacattac
tattagtaagaagtatagtagaaaacggagctggtacaggttgaacagtttacccacccc
tatcatctgttattgcacacggaggagcttcagttgacctagctattttttcacttcact
tagcgggtatttcctcaattttaggagcagtaaatttcattacaacagtaattaatatac
gatcgacaggaatcacctttgatcgaat-acctctattcgtttgagcagttgtattaaca
gctttattacttttattatcattaccagtttt-agca-ggggctattactatattactaa
cagaccgaaacttaaatactt-ccttttttgaccctgccggaggag---gagatc-----
------------------------
>GBMNF30252-22/6-640 [Species: Bactrocera dorsalis] [Country: China]
aactttatattttatcttc---ggagcctgagcaggaatagtaggaacat---ccctta-
gaattttagtccgagctgaactcggtcacccgggagctttaatcggtgacgatcaaattt
ataatgtaattgtaacagctcatgctttcgtaataattttctttatagttataccaatta
taattggtgga-tttggaaattgacttgttcctttaatattaggagctccc-gatatagc
atttccac----gaatgaataatataagattttgattattacctccttcccttacattac
tattagtaagaagtatagtagaaaacggagctggtacaggttgaacagtttacccacccc
tatcatctgttattgcacacggaggagcttcagttgacctagctattttttcacttcact
tagcgggtatttcctcaattttaggagcagtaaatttcattacaacagtaattaatatac
gatcgacaggaatcacctttgatcgaat-acctctattcgtttgagcagttgtattaaca
gctttattacttttattatcattaccagtttt-agca-ggggctattactatattactaa
cagaccgaaacttaaatactt-ccttttttgaccctgccggaggag---gagatc-----
------------------------
>GBMNF30254-22/6-640 [Species: Bactrocera dorsalis] [Country: China]
aactttatattttatcttc---ggagcctgagcaggaatagtagggacat---ctctta-
gaattttagtccgagctgaactcggtcacccgggagctttaatcggtgacgatcaaattt
ataatgtaattgtaacagctcatgctttcgtaataattttctttatagttataccaatta
taattggtgga-tttggaaattgacttgttcctttaatattaggagctccc-gatatagc
atttccac----gaatgaataatataagattttgattattacctccttcccttacattac
tattagtaagaagtatagtagaaaacggagctggtacaggttgaacagtttacccacccc
tatcatctgttattgcacacggaggagcttcagttgacctagctattttttcacttcact
tagcgggtatttcctcaattttaggagcagtaaatttcattacaacagtaattaatatac
gatcgacaggaatcacctttgatcgaat-acctctattcgtttgagcagttgtattaaca
gctttattacttttattatcattaccagtttt-agca-ggggctattactatattactaa
cagaccgaaacttaaatactt-ccttttttgaccctgccggaggag---gagatc-----
------------------------
>GBMNF30248-22/6-640 [Species: Bactrocera dorsalis] [Country: China]
aactttatattttatcttc---ggagcctgagcaggaatagtaggaacat---ccctta-
gaattttagtccgagctgaactcggtcacccaggagctttaatcggtgacgatcaaattt
ataatgtaattgtaacagctcatgctttcgtaataattttctttatagttataccaatta
taattggtgga-tttggaaattgacttgttcctttaatattaggagctccc-gatatagc
atttccac----gaataaataatataagattttgattattacctccttcccttacattac
tattagtaagaagtatagtagaaaacggagctggtacaggttgaacagtttacccacccc
tatcatctgttattgcacacggaggagcttcagttgacctagctattttttcacttcact
tagcgggtatttcctcaattttaggagcagtaaatttcattacaacagtaattaatatac
gatcgacaggaatcacctttgatcgaat-acctctattcgtttgagcagttgtattaaca
gctttattacttttattatcattaccagtttt-agca-ggagctattactatattactaa
cagaccgaaacttaaatactt-ccttttttgaccctgccggaggag---gagatc-----
------------------------
>GBMNF30249-22/6-640 [Species: Bactrocera dorsalis] [Country: China]
aactttatattttatcttc---ggagcctgagcaggaatagtaggaacat---ccctta-
gaattttagtccgagctgaactcggtcacccaggagctttaatcggtgacgatcaaattt
ataatgtaattgtaacagctcatgctttcgtaataattttctttatagttataccaatta
taattggtgga-tttggaaattgacttgttcctttaatattaggagctccc-gatatagc
atttccac----gaataaataatataagattttgattattacctccttcccttacattac
tattagtaagaagtatagtagaaaacggagctggtacaggttgaacagtttacccacccc
tatcatctgttattgcacacggaggagcttcagttgacctagctattttttcacttcact
tagcgggtatttcctcaattttaggagcagtaaatttcattacaacagtaattaatatac
gatcgacaggaatcacctttgatcgaat-acctctattcgtttgagcagttgtattaaca
gctttattacttttattatcattaccagtttt-agca-ggagctattactatattactaa
cagaccgaaacttaaatactt-ccttttttgaccctgccggaggag---gagatc-----
------------------------
>GBMNF30255-22/6-640 [Species: Bactrocera dorsalis] [Country: China]
aactttatattttatcttc---ggagcctgagcaggaatagtaggaacat---ccctta-
gaattttagtccgagctgaactcggtcacccaggagctttaattggtgacgatcaaattt
ataatgtaattgtaacagctcatgctttcgtaataattttctttatagttataccaatta
taattggtgga-tttggaaattgacttgttcctttaatattaggagctccc-gatatagc
atttccac----gaatgaataatataagattttgattattacctccttcccttacattac
tattagtaagaagtatagtagaaaacggagctggtacaggttgaacagtttacccacccc
tatcatctattattgcacacggaggagcttcagttgacctagctattttttcacttcact
tagcgggtatttcctcaattttaggagcagtaaatttcattacaacagtaattaatatac
gatcgacaggaatcacctttgatcgaat-acctctattcgtttgagcagttgtattaaca
gctttattacttttattatcattaccagtttt-agca-ggggctattactatattactaa
cagaccgaaacttaaatactt-ccttttttgaccctgccggaggag---gagatc-----
------------------------
>GBMNF30256-22/6-640 [Species: Bactrocera dorsalis] [Country: China]
aactttatattttatcttc---ggagcctgagcaggaatagtaggaacat---ccctta-
gaattttagtccgagctgaactcggtcacccaggagctttaattggtgacgatcaaattt
ataatgtaattgtaacagctcatgctttcgtaataattttctttatagttataccaatta
taattggtgga-tttggaaattgacttgttcctttaatattaggagctccc-gatatagc
atttccac----gaatgaataatataagattttgattattacctccttcccttacattac
tattagtaagaagtatagtagaaaacggagctggtacaggttgaacagtttacccacccc
tatcatctattattgcacacggaggagcttcagttgacctagctattttttcacttcact
tagcgggtatttcctcaattttaggagcagtaaatttcattacaacagtaattaatatac
gatcgacaggaatcacctttgatcgaat-acctctattcgtttgagcagttgtattaaca
gctttattacttttattatcattaccagtttt-agca-ggggctattactatattactaa
cagaccgaaacttaaatactt-ccttttttgaccctgccggaggag---gagatc-----
------------------------
>GBMNF30251-22/6-640 [Species: Bactrocera dorsalis] [Country: China]
aactttatattttatcttc---ggagcctgagcaggaatagtaggaacat---ccctta-
gaattttagtgcgagctgaactcggtcacccaggagctttaatcggtgacgatcaaattt
ataatgtaattgtaacagctcatgctttcgtaataattttctttatagttataccaatta
taattggtgga-tttggaaattgacttgttcctttaatattaggagctccc-gatatagc
atttccac----gaatgaataatataagattttgattattacctccttcccttacattac
tattagtaagaagtatagtagaaaacggagctggtacaggttgaacagtttacccacccc
tatcatctgttattgcacacgggggagcttcagttgacctagctattttttcacttcact
tagcgggtatttcctcaattttaggagcagtaaatttcattacaacagtaattaatatac
gatcgacaggaatcacctttgatcgaat-acctctattcgtttgagcagttgtattaaca
gctttattacttttattatcattaccagtttt-agca-ggggctattactatactactaa
cagaccgaaacttaaatactt-ccttttttgaccctgccggaggag---gagatc-----
------------------------
>GBMNF30253-22/6-640 [Species: Bactrocera dorsalis] [Country: China]
aactttatattttatcttc---ggagcctgagcaggaatagtaggaacat---ccctta-
gaattttagtgcgagctgaactcggtcacccaggagctttaatcggtgacgatcaaattt
ataatgtaattgtaacagctcatgctttcgtaataattttctttatagttataccaatta
taattggtgga-tttggaaattgacttgttcctttaatattaggagctccc-gatatagc
atttccac----gaatgaataatataagattttgattattacctccttcccttacattac
tattagtaagaagtatagtagaaaacggagctggtacaggttgaacagtttacccacccc
tatcatctgttattgcacacgggggagcttcagttgacctagctattttttcacttcact
tagcgggtatttcctcaattttaggagcagtaaatttcattacaacagtaattaatatac
gatcgacaggaatcacctttgatcgaat-acctctattcgtttgagcagttgtattaaca
gctttattacttttattatcattaccagtttt-agca-ggggctattactatactactaa
cagaccgaaacttaaatactt-ccttttttgaccctgccggaggag---gagatc-----
------------------------
>GBAAY34734-24/6-624 [Species: Bactrocera dorsalis] [Country: India]
aactttatattttatcttc---ggagcctgagcaggaatagtaggaacat---ccctta-
gaattttagtccgagctgaactcggtcacccaggagctttaatcggtgacgatcaaattt
ataatgtaattgtaacagctcatgctttcgtaataattttctttatagttataccaatta
taattggtgga-tttggaaattgacttgttcctttaatattaggagctccc-gatatagc
atttccac----gaatgaataatataagattttgattattacctccttcccttacattac
tattagtaagaagtatagtagaaaacggagctggtacaggttgaacagtttacccacccc
tatcatctgttattgcacacggaggagcttcagttgacctagctattttttcacttcact
tagcgggtatttcctcaattttaggagcagtaaatttcattacaacagtaattaatatac
gatcgacaggaatcacctttgatcgaat-acctctattcgtttgagcagttgtattaaca
gctttattacttttattatcattaccagtttt-agca-ggggctattactatattactaa
cagaccgaaacttaaatactt-ccttttttgaccct------------------------
------------------------
>GBDPT987-14/6-637 [Species: Bactrocera dorsalis] [Country: India]
aactttatattttatcttc---ggagcctgagcaggaatagtaggaacat---ccctta-
gaattttagtccgagctgaactcggtcacccaggagctttaatcggtgacgatcaaattt
ataatgtaattgtaacagctcatgctttcgtaataattttctttatagttataccaatta
taattggtgga-tttggaaattgacttgttcctttaatattaggagctccc-gatatagc
atttccac----gaatgaataatataagattttgattattacctccttcccttacattac
tattagtaagaagtatagtagaaaacggagctggtacaggttgaacagtttacccacccc
tatcatctgttattgcacacggaggagcttcagttgacctagctattttttcacttcact
tagcgggtatttcctcaattttaggagcagtaaatttcattacaacagtaattaatatac
gatcgacaggaatcacctttgatcgaat-acctctattcgtttgagcagttgtattaaca
gctttattacttttattatcattaccagtttt-agca-ggggctattactatattactaa
cagaccgaaacttaaatactt-ccttttttgaccctgccggagggg---gag--------
------------------------
>GBAAX8645-24/4-635 [Species: Bactrocera dorsalis] [Country: Thailand]
aactttatattttatcttc---ggagcctgagcaggaatagtaggaacat---ccctta-
gaattttagtccgagctgaactcggtcacccaggagctttaatcggtgacgatcaaattt
ataatgtaattgtaacagctcatgctttcgtaataattttctttatagttataccaatta
taattggtgga-tttggaaattgacttgttcctttaatattaggagctccc-gatatagc
atttccac----gaatgaataatataagattttgattattacctccttcccttacattac
tattagtaagaagtatagtagaaaacggagctggtacaggttgaacagtttacccacccc
tatcatctgttattgcacacggaggagcttcagttgacctagctattttttcacttcact
tagcgggtatttcctcaattttaggagcagtaaatttcattacaacagtaattaatatac
gatcgacaggaatcacctttgatcgaat-acctctattcgtttgagcagttgtattaaca
gctttattacttttattatcattaccagtttt-agca-ggggctattactatattactaa
cagaccgaaacttaaatactt-ccttttttgaccctgccggaggag---gag--------
------------------------
>FFPA1359-20/1-651 [Species: Bactrocera dorsalis] [Country: Bhutan]
aactttatattttatcttc---ggagcctgagcaggaatagtaggaacat---ccctta-
gaattttagtccgagctgaactcggtcacccaggagctttaatcggtgacgatcaaattt
ataatgtaattgtaacagctcatgctttcgtaataattttctttatagttataccaatta
taattggtgga-tttggaaattgacttgttcctttaatattaggagctccc-gatatagc
atttccac----gaatgaataatataagattttgattattacctccttcccttacattac
tattagtaagaagtatagtagaaaacggagctggtacaggttgaacagtttacccacccc
tatcatctgttattgcacacggaggagcttcagttgacctagctattttttcacttcact
tagcgggtatttcctcaattttaggagcagtaaatttcattacaacagtaattaatatac
gatcgacaggaatcacctttgatcgaat-acctctattcgtttgagcagttgtattaaca
gctttattacttttattatcattaccagtttt-agca-ggggctattactatattactaa
cagaccgaaacttaaatactt-ccttttttgaccctgccggaggag---gagatcctatt
ctt------taccaaca-------
>GBMNC2364-20/12-650 [Species: Bactrocera dorsalis] [Country: nan]
aactttatattttatcttt---ggagcctgagcaggaatagtaggaacat---ccctta-
gaattttagtccgagctgaactcggtcacccaggagctttaatcggtgacgatcaaattt
ataatgtaattgtaacagctcatgctttcgtaataattttctttatagttataccaatta
taattggtgga-tttggaaattgacttgttcctttaatattaggagctccc-gatatagc
atttccac----gaatgaataatataagattttgattattacctccttcccttacattac
tattagtaagaagtatagtagaaaacggagctggtacaggttgaacagtttacccacccc
tatcatctgttattgcacacggaggagcttcagttgacctagctattttttcacttcact
tagcgggtatttcctcaattttaggagcagtaaatttcattacaacagtaattaatatac
gatcaacaggaatcacctttgatcgaat-acctctattcgtttgagcagttgtattaaca
gctttattacttttattatcattaccagtttt-agca-ggggctattactatactactaa
cagaccgaaacttaaatactt-ccttttttgaccctgccggaggag---gagatcctat-
------------------------
>GBMNC2370-20/12-650 [Species: Bactrocera dorsalis] [Country: nan]
aactttatattttatcttt---ggagcctgagcaggaatagtaggaacat---ccctta-
gaattttagtccgagctgaactcggtcacccaggagctttaatcggtgacgatcaaattt
ataatgtaattgtaacagctcatgctttcgtaataattttctttatagttataccaatta
taattggtgga-tttggaaattgacttgttcctttaatattaggagctccc-gatatagc
atttccac----gaatgaataatataagattttgattattacctccttcccttacattac
tattagtaagaagtatagtagaaaacggagctggtacaggttgaacagtttacccacccc
tatcatctgttattgcacacggaggagcttcagttgacctagctattttttcacttcact
tagcgggtatttcctcaattttaggagcagtaaatttcattacaacagtaattaatatac
gatcaacaggaatcacctttgatcgaat-acctctattcgtttgagcagttgtattaaca
gctttattacttttattatcattaccagtttt-agca-ggggctattactatactactaa
cagaccgaaacttaaatactt-ccttttttgaccctgccggaggag---gagatcctat-
------------------------
>GBMNC2390-20/12-650 [Species: Bactrocera dorsalis] [Country: nan]
aactttatattttatcttt---ggagcctgagcaggaatagtaggaacat---ccctta-
gaattttagtccgagctgaactcggtcacccaggagctttaatcggtgacgatcaaattt
ataatgtaattgtaacagctcatgctttcgtaataattttctttatagttataccaatta
taattggtgga-tttggaaattgacttgttcctttaatattaggagctccc-gatatagc
atttccac----gaatgaataatataagattttgattattacctccttcccttacattac
tattagtaagaagtatagtagaaaacggagctggtacaggttgaacagtttacccacccc
tatcatctgttattgcacacggaggagcttcagttgacctagctattttttcacttcact
tagcgggtatttcctcaattttaggagcagtaaatttcattacaacagtaattaatatac
gatcaacaggaatcacctttgatcgaat-acctctattcgtttgagcagttgtattaaca
gctttattacttttattatcattaccagtttt-agca-ggggctattactatactactaa
cagaccgaaacttaaatactt-ccttttttgaccctgccggaggag---gagatcctat-
------------------------
>GBMNC2402-20/12-650 [Species: Bactrocera dorsalis] [Country: nan]
aactttatattttatcttt---ggagcctgagcaggaatagtaggaacat---ccctta-
gaattttagtccgagctgaactcggtcacccaggagctttaatcggtgacgatcaaattt
ataatgtaattgtaacagctcatgctttcgtaataattttctttatagttataccaatta
taattggtgga-tttggaaattgacttgttcctttaatattaggagctccc-gatatagc
atttccac----gaatgaataatataagattttgattattacctccttcccttacattac
tattagtaagaagtatagtagaaaacggagctggtacaggttgaacagtttacccacccc
tatcatctgttattgcacacggaggagcttcagttgacctagctattttttcacttcact
tagcgggtatttcctcaattttaggagcagtaaatttcattacaacagtaattaatatac
gatcaacaggaatcacctttgatcgaat-acctctattcgtttgagcagttgtattaaca
gctttattacttttattatcattaccagtttt-agca-ggggctattactatactactaa
cagaccgaaacttaaatactt-ccttttttgaccctgccggaggag---gagatcctat-
------------------------
>GBMNC2409-20/12-650 [Species: Bactrocera dorsalis] [Country: nan]
aactttatattttatcttt---ggagcctgagcaggaatagtaggaacat---ccctta-
gaattttagtccgagctgaactcggtcacccaggagctttaatcggtgacgatcaaattt
ataatgtaattgtaacagctcatgctttcgtaataattttctttatagttataccaatta
taattggtgga-tttggaaattgacttgttcctttaatattaggagctccc-gatatagc
atttccac----gaatgaataatataagattttgattattacctccttcccttacattac
tattagtaagaagtatagtagaaaacggagctggtacaggttgaacagtttacccacccc
tatcatctgttattgcacacggaggagcttcagttgacctagctattttttcacttcact
tagcgggtatttcctcaattttaggagcagtaaatttcattacaacagtaattaatatac
gatcaacaggaatcacctttgatcgaat-acctctattcgtttgagcagttgtattaaca
gctttattacttttattatcattaccagtttt-agca-ggggctattactatactactaa
cagaccgaaacttaaatactt-ccttttttgaccctgccggaggag---gagatcctat-
------------------------
>GBMNC2420-20/12-650 [Species: Bactrocera dorsalis] [Country: nan]
aactttatattttatcttt---ggagcctgagcaggaatagtaggaacat---ccctta-
gaattttagtccgagctgaactcggtcacccaggagctttaatcggtgacgatcaaattt
ataatgtaattgtaacagctcatgctttcgtaataattttctttatagttataccaatta
taattggtgga-tttggaaattgacttgttcctttaatattaggagctccc-gatatagc
atttccac----gaatgaataatataagattttgattattacctccttcccttacattac
tattagtaagaagtatagtagaaaacggagctggtacaggttgaacagtttacccacccc
tatcatctgttattgcacacggaggagcttcagttgacctagctattttttcacttcact
tagcgggtatttcctcaattttaggagcagtaaatttcattacaacagtaattaatatac
gatcaacaggaatcacctttgatcgaat-acctctattcgtttgagcagttgtattaaca
gctttattacttttattatcattaccagtttt-agca-ggggctattactatactactaa
cagaccgaaacttaaatactt-ccttttttgaccctgccggaggag---gagatcctat-
------------------------
>GBMNC2365-20/12-650 [Species: Bactrocera dorsalis] [Country: nan]
aactttatattttatcttc---ggagcctgagcaggaatagtaggaacat---ccctta-
gaattttagtccgagctgaactcggtcacccaggagctttaatcggtgacgatcaaattt
ataatgtaattgtaacagctcatgctttcgtaataattttctttatagttataccaatta
taattggtgga-tttggaaattgacttgttcctttaatattaggagctcct-gatatagc
atttccac----gaatgaataatataagattttgattattacctccttcccttacattac
tattagtaagaagtatagtagaaaacggagctggtacaggttgaacagtttacccacccc
tatcatctgttattgcacacggaggagcttcagttgacctagctattttttcacttcact
tagcgggtatttcctcaattttaggagcagtaaatttcattacaacagtaattaatatac
gatcaacaggaatcacctttgatcgaat-acctctattcgtttgagcagttgtattaaca
gctttattacttttattatcattaccagtttt-agca-ggggctattactatactactaa
cagaccgaaacttaaatactt-ccttttttgaccctgccggaggag---gagatcctat-
------------------------
>GBMNC2367-20/12-650 [Species: Bactrocera dorsalis] [Country: nan]
aactttatattttatcttc---ggagcctgagcaggaatagtaggaacat---ccctta-
gaattttagtccgagctgaactcggtcacccaggagctttaatcggtgacgatcaaattt
ataatgtaattgtaacagctcatgctttcgtaataattttctttatagttataccaatta
taattggtgga-tttggaaattgacttgttcctttaatattaggagctcct-gatatagc
atttccac----gaatgaataatataagattttgattattacctccttcccttacattac
tattagtaagaagtatagtagaaaacggagctggtacaggttgaacagtttacccacccc
tatcatctgttattgcacacggaggagcttcagttgacctagctattttttcacttcact
tagcgggtatttcctcaattttaggagcagtaaatttcattacaacagtaattaatatac
gatcaacaggaatcacctttgatcgaat-acctctattcgtttgagcagttgtattaaca
gctttattacttttattatcattaccagtttt-agca-ggggctattactatactactaa
cagaccgaaacttaaatactt-ccttttttgaccctgccggaggag---gagatcctat-
------------------------
>GBMNC2368-20/12-650 [Species: Bactrocera dorsalis] [Country: nan]
aactttatattttatcttc---ggagcctgagcaggaatagtaggaacat---ccctta-
gaattttagtccgagctgaactcggtcacccaggagctttaatcggtgacgatcaaattt
ataatgtaattgtaacagctcatgctttcgtaataattttctttatagttataccaatta
taattggtgga-tttggaaattgacttgttcctttaatattaggagctcct-gatatagc
atttccac----gaatgaataatataagattttgattattacctccttcccttacattac
tattagtaagaagtatagtagaaaacggagctggtacaggttgaacagtttacccacccc
tatcatctgttattgcacacggaggagcttcagttgacctagctattttttcacttcact
tagcgggtatttcctcaattttaggagcagtaaatttcattacaacagtaattaatatac
gatcaacaggaatcacctttgatcgaat-acctctattcgtttgagcagttgtattaaca
gctttattacttttattatcattaccagtttt-agca-ggggctattactatactactaa
cagaccgaaacttaaatactt-ccttttttgaccctgccggaggag---gagatcctat-
------------------------
>GBMNC2369-20/12-650 [Species: Bactrocera dorsalis] [Country: nan]
aactttatattttatcttc---ggagcctgagcaggaatagtaggaacat---ccctta-
gaattttagtccgagctgaactcggtcacccaggagctttaatcggtgacgatcaaattt
ataatgtaattgtaacagctcatgctttcgtaataattttctttatagttataccaatta
taattggtgga-tttggaaattgacttgttcctttaatattaggagctcct-gatatagc
atttccac----gaatgaataatataagattttgattattacctccttcccttacattac
tattagtaagaagtatagtagaaaacggagctggtacaggttgaacagtttacccacccc
tatcatctgttattgcacacggaggagcttcagttgacctagctattttttcacttcact
tagcgggtatttcctcaattttaggagcagtaaatttcattacaacagtaattaatatac
gatcaacaggaatcacctttgatcgaat-acctctattcgtttgagcagttgtattaaca
gctttattacttttattatcattaccagtttt-agca-ggggctattactatactactaa
cagaccgaaacttaaatactt-ccttttttgaccctgccggaggag---gagatcctat-
------------------------
>GBMNC2371-20/12-650 [Species: Bactrocera dorsalis] [Country: nan]
aactttatattttatcttc---ggagcctgagcaggaatagtaggaacat---ccctta-
gaattttagtccgagctgaactcggtcacccaggagctttaatcggtgacgatcaaattt
ataatgtaattgtaacagctcatgctttcgtaataattttctttatagttataccaatta
taattggtgga-tttggaaattgacttgttcctttaatattaggagctcct-gatatagc
atttccac----gaatgaataatataagattttgattattacctccttcccttacattac
tattagtaagaagtatagtagaaaacggagctggtacaggttgaacagtttacccacccc
tatcatctgttattgcacacggaggagcttcagttgacctagctattttttcacttcact
tagcgggtatttcctcaattttaggagcagtaaatttcattacaacagtaattaatatac
gatcaacaggaatcacctttgatcgaat-acctctattcgtttgagcagttgtattaaca
gctttattacttttattatcattaccagtttt-agca-ggggctattactatactactaa
cagaccgaaacttaaatactt-ccttttttgaccctgccggaggag---gagatcctat-
------------------------
>GBMNC2372-20/12-650 [Species: Bactrocera dorsalis] [Country: nan]
aactttatattttatcttc---ggagcctgagcaggaatagtaggaacat---ccctta-
gaattttagtccgagctgaactcggtcacccaggagctttaatcggtgacgatcaaattt
ataatgtaattgtaacagctcatgctttcgtaataattttctttatagttataccaatta
taattggtgga-tttggaaattgacttgttcctttaatattaggagctcct-gatatagc
atttccac----gaatgaataatataagattttgattattacctccttcccttacattac
tattagtaagaagtatagtagaaaacggagctggtacaggttgaacagtttacccacccc
tatcatctgttattgcacacggaggagcttcagttgacctagctattttttcacttcact
tagcgggtatttcctcaattttaggagcagtaaatttcattacaacagtaattaatatac
gatcaacaggaatcacctttgatcgaat-acctctattcgtttgagcagttgtattaaca
gctttattacttttattatcattaccagtttt-agca-ggggctattactatactactaa
cagaccgaaacttaaatactt-ccttttttgaccctgccggaggag---gagatcctat-
------------------------
>GBMNC2374-20/12-650 [Species: Bactrocera dorsalis] [Country: nan]
aactttatattttatcttc---ggagcctgagcaggaatagtaggaacat---ccctta-
gaattttagtccgagctgaactcggtcacccaggagctttaatcggtgacgatcaaattt
ataatgtaattgtaacagctcatgctttcgtaataattttctttatagttataccaatta
taattggtgga-tttggaaattgacttgttcctttaatattaggagctcct-gatatagc
atttccac----gaatgaataatataagattttgattattacctccttcccttacattac
tattagtaagaagtatagtagaaaacggagctggtacaggttgaacagtttacccacccc
tatcatctgttattgcacacggaggagcttcagttgacctagctattttttcacttcact
tagcgggtatttcctcaattttaggagcagtaaatttcattacaacagtaattaatatac
gatcaacaggaatcacctttgatcgaat-acctctattcgtttgagcagttgtattaaca
gctttattacttttattatcattaccagtttt-agca-ggggctattactatactactaa
cagaccgaaacttaaatactt-ccttttttgaccctgccggaggag---gagatcctat-
------------------------
>GBMNC2375-20/12-650 [Species: Bactrocera dorsalis] [Country: nan]
aactttatattttatcttc---ggagcctgagcaggaatagtaggaacat---ccctta-
gaattttagtccgagctgaactcggtcacccaggagctttaatcggtgacgatcaaattt
ataatgtaattgtaacagctcatgctttcgtaataattttctttatagttataccaatta
taattggtgga-tttggaaattgacttgttcctttaatattaggagctcct-gatatagc
atttccac----gaatgaataatataagattttgattattacctccttcccttacattac
tattagtaagaagtatagtagaaaacggagctggtacaggttgaacagtttacccacccc
tatcatctgttattgcacacggaggagcttcagttgacctagctattttttcacttcact
tagcgggtatttcctcaattttaggagcagtaaatttcattacaacagtaattaatatac
gatcaacaggaatcacctttgatcgaat-acctctattcgtttgagcagttgtattaaca
gctttattacttttattatcattaccagtttt-agca-ggggctattactatactactaa
cagaccgaaacttaaatactt-ccttttttgaccctgccggaggag---gagatcctat-
------------------------
>GBMNC2376-20/12-650 [Species: Bactrocera dorsalis] [Country: nan]
aactttatattttatcttc---ggagcctgagcaggaatagtaggaacat---ccctta-
gaattttagtccgagctgaactcggtcacccaggagctttaatcggtgacgatcaaattt
ataatgtaattgtaacagctcatgctttcgtaataattttctttatagttataccaatta
taattggtgga-tttggaaattgacttgttcctttaatattaggagctcct-gatatagc
atttccac----gaatgaataatataagattttgattattacctccttcccttacattac
tattagtaagaagtatagtagaaaacggagctggtacaggttgaacagtttacccacccc
tatcatctgttattgcacacggaggagcttcagttgacctagctattttttcacttcact
tagcgggtatttcctcaattttaggagcagtaaatttcattacaacagtaattaatatac
gatcaacaggaatcacctttgatcgaat-acctctattcgtttgagcagttgtattaaca
gctttattacttttattatcattaccagtttt-agca-ggggctattactatactactaa
cagaccgaaacttaaatactt-ccttttttgaccctgccggaggag---gagatcctat-
------------------------
>GBMNC2379-20/12-650 [Species: Bactrocera dorsalis] [Country: nan]
aactttatattttatcttc---ggagcctgagcaggaatagtaggaacat---ccctta-
gaattttagtccgagctgaactcggtcacccaggagctttaatcggtgacgatcaaattt
ataatgtaattgtaacagctcatgctttcgtaataattttctttatagttataccaatta
taattggtgga-tttggaaattgacttgttcctttaatattaggagctcct-gatatagc
atttccac----gaatgaataatataagattttgattattacctccttcccttacattac
tattagtaagaagtatagtagaaaacggagctggtacaggttgaacagtttacccacccc
tatcatctgttattgcacacggaggagcttcagttgacctagctattttttcacttcact
tagcgggtatttcctcaattttaggagcagtaaatttcattacaacagtaattaatatac
gatcaacaggaatcacctttgatcgaat-acctctattcgtttgagcagttgtattaaca
gctttattacttttattatcattaccagtttt-agca-ggggctattactatactactaa
cagaccgaaacttaaatactt-ccttttttgaccctgccggaggag---gagatcctat-
------------------------
>GBMNC2382-20/12-650 [Species: Bactrocera dorsalis] [Country: nan]
aactttatattttatcttc---ggagcctgagcaggaatagtaggaacat---ccctta-
gaattttagtccgagctgaactcggtcacccaggagctttaatcggtgacgatcaaattt
ataatgtaattgtaacagctcatgctttcgtaataattttctttatagttataccaatta
taattggtgga-tttggaaattgacttgttcctttaatattaggagctcct-gatatagc
atttccac----gaatgaataatataagattttgattattacctccttcccttacattac
tattagtaagaagtatagtagaaaacggagctggtacaggttgaacagtttacccacccc
tatcatctgttattgcacacggaggagcttcagttgacctagctattttttcacttcact
tagcgggtatttcctcaattttaggagcagtaaatttcattacaacagtaattaatatac
gatcaacaggaatcacctttgatcgaat-acctctattcgtttgagcagttgtattaaca
gctttattacttttattatcattaccagtttt-agca-ggggctattactatactactaa
cagaccgaaacttaaatactt-ccttttttgaccctgccggaggag---gagatcctat-
------------------------
>GBMNC2383-20/12-650 [Species: Bactrocera dorsalis] [Country: nan]
aactttatattttatcttc---ggagcctgagcaggaatagtaggaacat---ccctta-
gaattttagtccgagctgaactcggtcacccaggagctttaatcggtgacgatcaaattt
ataatgtaattgtaacagctcatgctttcgtaataattttctttatagttataccaatta
taattggtgga-tttggaaattgacttgttcctttaatattaggagctcct-gatatagc
atttccac----gaatgaataatataagattttgattattacctccttcccttacattac
tattagtaagaagtatagtagaaaacggagctggtacaggttgaacagtttacccacccc
tatcatctgttattgcacacggaggagcttcagttgacctagctattttttcacttcact
tagcgggtatttcctcaattttaggagcagtaaatttcattacaacagtaattaatatac
gatcaacaggaatcacctttgatcgaat-acctctattcgtttgagcagttgtattaaca
gctttattacttttattatcattaccagtttt-agca-ggggctattactatactactaa
cagaccgaaacttaaatactt-ccttttttgaccctgccggaggag---gagatcctat-
------------------------
>GBMNC2384-20/12-650 [Species: Bactrocera dorsalis] [Country: nan]
aactttatattttatcttc---ggagcctgagcaggaatagtaggaacat---ccctta-
gaattttagtccgagctgaactcggtcacccaggagctttaatcggtgacgatcaaattt
ataatgtaattgtaacagctcatgctttcgtaataattttctttatagttataccaatta
taattggtgga-tttggaaattgacttgttcctttaatattaggagctcct-gatatagc
atttccac----gaatgaataatataagattttgattattacctccttcccttacattac
tattagtaagaagtatagtagaaaacggagctggtacaggttgaacagtttacccacccc
tatcatctgttattgcacacggaggagcttcagttgacctagctattttttcacttcact
tagcgggtatttcctcaattttaggagcagtaaatttcattacaacagtaattaatatac
gatcaacaggaatcacctttgatcgaat-acctctattcgtttgagcagttgtattaaca
gctttattacttttattatcattaccagtttt-agca-ggggctattactatactactaa
cagaccgaaacttaaatactt-ccttttttgaccctgccggaggag---gagatcctat-
------------------------
>GBMNC2385-20/12-650 [Species: Bactrocera dorsalis] [Country: nan]
aactttatattttatcttc---ggagcctgagcaggaatagtaggaacat---ccctta-
gaattttagtccgagctgaactcggtcacccaggagctttaatcggtgacgatcaaattt
ataatgtaattgtaacagctcatgctttcgtaataattttctttatagttataccaatta
taattggtgga-tttggaaattgacttgttcctttaatattaggagctcct-gatatagc
atttccac----gaatgaataatataagattttgattattacctccttcccttacattac
tattagtaagaagtatagtagaaaacggagctggtacaggttgaacagtttacccacccc
tatcatctgttattgcacacggaggagcttcagttgacctagctattttttcacttcact
tagcgggtatttcctcaattttaggagcagtaaatttcattacaacagtaattaatatac
gatcaacaggaatcacctttgatcgaat-acctctattcgtttgagcagttgtattaaca
gctttattacttttattatcattaccagtttt-agca-ggggctattactatactactaa
cagaccgaaacttaaatactt-ccttttttgaccctgccggaggag---gagatcctat-
------------------------
>GBMNC2386-20/12-650 [Species: Bactrocera dorsalis] [Country: nan]
aactttatattttatcttc---ggagcctgagcaggaatagtaggaacat---ccctta-
gaattttagtccgagctgaactcggtcacccaggagctttaatcggtgacgatcaaattt
ataatgtaattgtaacagctcatgctttcgtaataattttctttatagttataccaatta
taattggtgga-tttggaaattgacttgttcctttaatattaggagctcct-gatatagc
atttccac----gaatgaataatataagattttgattattacctccttcccttacattac
tattagtaagaagtatagtagaaaacggagctggtacaggttgaacagtttacccacccc
tatcatctgttattgcacacggaggagcttcagttgacctagctattttttcacttcact
tagcgggtatttcctcaattttaggagcagtaaatttcattacaacagtaattaatatac
gatcaacaggaatcacctttgatcgaat-acctctattcgtttgagcagttgtattaaca
gctttattacttttattatcattaccagtttt-agca-ggggctattactatactactaa
cagaccgaaacttaaatactt-ccttttttgaccctgccggaggag---gagatcctat-
------------------------
>GBMNC2388-20/12-650 [Species: Bactrocera dorsalis] [Country: nan]
aactttatattttatcttc---ggagcctgagcaggaatagtaggaacat---ccctta-
gaattttagtccgagctgaactcggtcacccaggagctttaatcggtgacgatcaaattt
ataatgtaattgtaacagctcatgctttcgtaataattttctttatagttataccaatta
taattggtgga-tttggaaattgacttgttcctttaatattaggagctcct-gatatagc
atttccac----gaatgaataatataagattttgattattacctccttcccttacattac
tattagtaagaagtatagtagaaaacggagctggtacaggttgaacagtttacccacccc
tatcatctgttattgcacacggaggagcttcagttgacctagctattttttcacttcact
tagcgggtatttcctcaattttaggagcagtaaatttcattacaacagtaattaatatac
gatcaacaggaatcacctttgatcgaat-acctctattcgtttgagcagttgtattaaca
gctttattacttttattatcattaccagtttt-agca-ggggctattactatactactaa
cagaccgaaacttaaatactt-ccttttttgaccctgccggaggag---gagatcctat-
------------------------
>GBMNC2389-20/12-650 [Species: Bactrocera dorsalis] [Country: nan]
aactttatattttatcttc---ggagcctgagcaggaatagtaggaacat---ccctta-
gaattttagtccgagctgaactcggtcacccaggagctttaatcggtgacgatcaaattt
ataatgtaattgtaacagctcatgctttcgtaataattttctttatagttataccaatta
taattggtgga-tttggaaattgacttgttcctttaatattaggagctcct-gatatagc
atttccac----gaatgaataatataagattttgattattacctccttcccttacattac
tattagtaagaagtatagtagaaaacggagctggtacaggttgaacagtttacccacccc
tatcatctgttattgcacacggaggagcttcagttgacctagctattttttcacttcact
tagcgggtatttcctcaattttaggagcagtaaatttcattacaacagtaattaatatac
gatcaacaggaatcacctttgatcgaat-acctctattcgtttgagcagttgtattaaca
gctttattacttttattatcattaccagtttt-agca-ggggctattactatactactaa
cagaccgaaacttaaatactt-ccttttttgaccctgccggaggag---gagatcctat-
------------------------
>GBMNC2391-20/12-650 [Species: Bactrocera dorsalis] [Country: nan]
aactttatattttatcttc---ggagcctgagcaggaatagtaggaacat---ccctta-
gaattttagtccgagctgaactcggtcacccaggagctttaatcggtgacgatcaaattt
ataatgtaattgtaacagctcatgctttcgtaataattttctttatagttataccaatta
taattggtgga-tttggaaattgacttgttcctttaatattaggagctcct-gatatagc
atttccac----gaatgaataatataagattttgattattacctccttcccttacattac
tattagtaagaagtatagtagaaaacggagctggtacaggttgaacagtttacccacccc
tatcatctgttattgcacacggaggagcttcagttgacctagctattttttcacttcact
tagcgggtatttcctcaattttaggagcagtaaatttcattacaacagtaattaatatac
gatcaacaggaatcacctttgatcgaat-acctctattcgtttgagcagttgtattaaca
gctttattacttttattatcattaccagtttt-agca-ggggctattactatactactaa
cagaccgaaacttaaatactt-ccttttttgaccctgccggaggag---gagatcctat-
------------------------
>GBMNC2392-20/12-650 [Species: Bactrocera dorsalis] [Country: nan]
aactttatattttatcttc---ggagcctgagcaggaatagtaggaacat---ccctta-
gaattttagtccgagctgaactcggtcacccaggagctttaatcggtgacgatcaaattt
ataatgtaattgtaacagctcatgctttcgtaataattttctttatagttataccaatta
taattggtgga-tttggaaattgacttgttcctttaatattaggagctcct-gatatagc
atttccac----gaatgaataatataagattttgattattacctccttcccttacattac
tattagtaagaagtatagtagaaaacggagctggtacaggttgaacagtttacccacccc
tatcatctgttattgcacacggaggagcttcagttgacctagctattttttcacttcact
tagcgggtatttcctcaattttaggagcagtaaatttcattacaacagtaattaatatac
gatcaacaggaatcacctttgatcgaat-acctctattcgtttgagcagttgtattaaca
gctttattacttttattatcattaccagtttt-agca-ggggctattactatactactaa
cagaccgaaacttaaatactt-ccttttttgaccctgccggaggag---gagatcctat-
------------------------
>GBMNC2393-20/12-650 [Species: Bactrocera dorsalis] [Country: nan]
aactttatattttatcttc---ggagcctgagcaggaatagtaggaacat---ccctta-
gaattttagtccgagctgaactcggtcacccaggagctttaatcggtgacgatcaaattt
ataatgtaattgtaacagctcatgctttcgtaataattttctttatagttataccaatta
taattggtgga-tttggaaattgacttgttcctttaatattaggagctcct-gatatagc
atttccac----gaatgaataatataagattttgattattacctccttcccttacattac
tattagtaagaagtatagtagaaaacggagctggtacaggttgaacagtttacccacccc
tatcatctgttattgcacacggaggagcttcagttgacctagctattttttcacttcact
tagcgggtatttcctcaattttaggagcagtaaatttcattacaacagtaattaatatac
gatcaacaggaatcacctttgatcgaat-acctctattcgtttgagcagttgtattaaca
gctttattacttttattatcattaccagtttt-agca-ggggctattactatactactaa
cagaccgaaacttaaatactt-ccttttttgaccctgccggaggag---gagatcctat-
------------------------
>GBMNC2396-20/12-650 [Species: Bactrocera dorsalis] [Country: nan]
aactttatattttatcttc---ggagcctgagcaggaatagtaggaacat---ccctta-
gaattttagtccgagctgaactcggtcacccaggagctttaatcggtgacgatcaaattt
ataatgtaattgtaacagctcatgctttcgtaataattttctttatagttataccaatta
taattggtgga-tttggaaattgacttgttcctttaatattaggagctcct-gatatagc
atttccac----gaatgaataatataagattttgattattacctccttcccttacattac
tattagtaagaagtatagtagaaaacggagctggtacaggttgaacagtttacccacccc
tatcatctgttattgcacacggaggagcttcagttgacctagctattttttcacttcact
tagcgggtatttcctcaattttaggagcagtaaatttcattacaacagtaattaatatac
gatcaacaggaatcacctttgatcgaat-acctctattcgtttgagcagttgtattaaca
gctttattacttttattatcattaccagtttt-agca-ggggctattactatactactaa
cagaccgaaacttaaatactt-ccttttttgaccctgccggaggag---gagatcctat-
------------------------
>GBMNC2397-20/12-650 [Species: Bactrocera dorsalis] [Country: nan]
aactttatattttatcttc---ggagcctgagcaggaatagtaggaacat---ccctta-
gaattttagtccgagctgaactcggtcacccaggagctttaatcggtgacgatcaaattt
ataatgtaattgtaacagctcatgctttcgtaataattttctttatagttataccaatta
taattggtgga-tttggaaattgacttgttcctttaatattaggagctcct-gatatagc
atttccac----gaatgaataatataagattttgattattacctccttcccttacattac
tattagtaagaagtatagtagaaaacggagctggtacaggttgaacagtttacccacccc
tatcatctgttattgcacacggaggagcttcagttgacctagctattttttcacttcact
tagcgggtatttcctcaattttaggagcagtaaatttcattacaacagtaattaatatac
gatcaacaggaatcacctttgatcgaat-acctctattcgtttgagcagttgtattaaca
gctttattacttttattatcattaccagtttt-agca-ggggctattactatactactaa
cagaccgaaacttaaatactt-ccttttttgaccctgccggaggag---gagatcctat-
------------------------
>GBMNC2400-20/12-650 [Species: Bactrocera dorsalis] [Country: nan]
aactttatattttatcttc---ggagcctgagcaggaatagtaggaacat---ccctta-
gaattttagtccgagctgaactcggtcacccaggagctttaatcggtgacgatcaaattt
ataatgtaattgtaacagctcatgctttcgtaataattttctttatagttataccaatta
taattggtgga-tttggaaattgacttgttcctttaatattaggagctcct-gatatagc
atttccac----gaatgaataatataagattttgattattacctccttcccttacattac
tattagtaagaagtatagtagaaaacggagctggtacaggttgaacagtttacccacccc
tatcatctgttattgcacacggaggagcttcagttgacctagctattttttcacttcact
tagcgggtatttcctcaattttaggagcagtaaatttcattacaacagtaattaatatac
gatcaacaggaatcacctttgatcgaat-acctctattcgtttgagcagttgtattaaca
gctttattacttttattatcattaccagtttt-agca-ggggctattactatactactaa
cagaccgaaacttaaatactt-ccttttttgaccctgccggaggag---gagatcctat-
------------------------
>GBMNC2403-20/12-650 [Species: Bactrocera dorsalis] [Country: nan]
aactttatattttatcttc---ggagcctgagcaggaatagtaggaacat---ccctta-
gaattttagtccgagctgaactcggtcacccaggagctttaatcggtgacgatcaaattt
ataatgtaattgtaacagctcatgctttcgtaataattttctttatagttataccaatta
taattggtgga-tttggaaattgacttgttcctttaatattaggagctcct-gatatagc
atttccac----gaatgaataatataagattttgattattacctccttcccttacattac
tattagtaagaagtatagtagaaaacggagctggtacaggttgaacagtttacccacccc
tatcatctgttattgcacacggaggagcttcagttgacctagctattttttcacttcact
tagcgggtatttcctcaattttaggagcagtaaatttcattacaacagtaattaatatac
gatcaacaggaatcacctttgatcgaat-acctctattcgtttgagcagttgtattaaca
gctttattacttttattatcattaccagtttt-agca-ggggctattactatactactaa
cagaccgaaacttaaatactt-ccttttttgaccctgccggaggag---gagatcctat-
------------------------
>GBMNC2405-20/12-650 [Species: Bactrocera dorsalis] [Country: nan]
aactttatattttatcttc---ggagcctgagcaggaatagtaggaacat---ccctta-
gaattttagtccgagctgaactcggtcacccaggagctttaatcggtgacgatcaaattt
ataatgtaattgtaacagctcatgctttcgtaataattttctttatagttataccaatta
taattggtgga-tttggaaattgacttgttcctttaatattaggagctcct-gatatagc
atttccac----gaatgaataatataagattttgattattacctccttcccttacattac
tattagtaagaagtatagtagaaaacggagctggtacaggttgaacagtttacccacccc
tatcatctgttattgcacacggaggagcttcagttgacctagctattttttcacttcact
tagcgggtatttcctcaattttaggagcagtaaatttcattacaacagtaattaatatac
gatcaacaggaatcacctttgatcgaat-acctctattcgtttgagcagttgtattaaca
gctttattacttttattatcattaccagtttt-agca-ggggctattactatactactaa
cagaccgaaacttaaatactt-ccttttttgaccctgccggaggag---gagatcctat-
------------------------
>GBMNC2408-20/12-650 [Species: Bactrocera dorsalis] [Country: nan]
aactttatattttatcttc---ggagcctgagcaggaatagtaggaacat---ccctta-
gaattttagtccgagctgaactcggtcacccaggagctttaatcggtgacgatcaaattt
ataatgtaattgtaacagctcatgctttcgtaataattttctttatagttataccaatta
taattggtgga-tttggaaattgacttgttcctttaatattaggagctcct-gatatagc
atttccac----gaatgaataatataagattttgattattacctccttcccttacattac
tattagtaagaagtatagtagaaaacggagctggtacaggttgaacagtttacccacccc
tatcatctgttattgcacacggaggagcttcagttgacctagctattttttcacttcact
tagcgggtatttcctcaattttaggagcagtaaatttcattacaacagtaattaatatac
gatcaacaggaatcacctttgatcgaat-acctctattcgtttgagcagttgtattaaca
gctttattacttttattatcattaccagtttt-agca-ggggctattactatactactaa
cagaccgaaacttaaatactt-ccttttttgaccctgccggaggag---gagatcctat-
------------------------
>GBMNC2410-20/12-650 [Species: Bactrocera dorsalis] [Country: nan]
aactttatattttatcttc---ggagcctgagcaggaatagtaggaacat---ccctta-
gaattttagtccgagctgaactcggtcacccaggagctttaatcggtgacgatcaaattt
ataatgtaattgtaacagctcatgctttcgtaataattttctttatagttataccaatta
taattggtgga-tttggaaattgacttgttcctttaatattaggagctcct-gatatagc
atttccac----gaatgaataatataagattttgattattacctccttcccttacattac
tattagtaagaagtatagtagaaaacggagctggtacaggttgaacagtttacccacccc
tatcatctgttattgcacacggaggagcttcagttgacctagctattttttcacttcact
tagcgggtatttcctcaattttaggagcagtaaatttcattacaacagtaattaatatac
gatcaacaggaatcacctttgatcgaat-acctctattcgtttgagcagttgtattaaca
gctttattacttttattatcattaccagtttt-agca-ggggctattactatactactaa
cagaccgaaacttaaatactt-ccttttttgaccctgccggaggag---gagatcctat-
------------------------
>GBMNC2411-20/12-650 [Species: Bactrocera dorsalis] [Country: nan]
aactttatattttatcttc---ggagcctgagcaggaatagtaggaacat---ccctta-
gaattttagtccgagctgaactcggtcacccaggagctttaatcggtgacgatcaaattt
ataatgtaattgtaacagctcatgctttcgtaataattttctttatagttataccaatta
taattggtgga-tttggaaattgacttgttcctttaatattaggagctcct-gatatagc
atttccac----gaatgaataatataagattttgattattacctccttcccttacattac
tattagtaagaagtatagtagaaaacggagctggtacaggttgaacagtttacccacccc
tatcatctgttattgcacacggaggagcttcagttgacctagctattttttcacttcact
tagcgggtatttcctcaattttaggagcagtaaatttcattacaacagtaattaatatac
gatcaacaggaatcacctttgatcgaat-acctctattcgtttgagcagttgtattaaca
gctttattacttttattatcattaccagtttt-agca-ggggctattactatactactaa
cagaccgaaacttaaatactt-ccttttttgaccctgccggaggag---gagatcctat-
------------------------
>GBMNC2415-20/12-650 [Species: Bactrocera dorsalis] [Country: nan]
aactttatattttatcttc---ggagcctgagcaggaatagtaggaacat---ccctta-
gaattttagtccgagctgaactcggtcacccaggagctttaatcggtgacgatcaaattt
ataatgtaattgtaacagctcatgctttcgtaataattttctttatagttataccaatta
taattggtgga-tttggaaattgacttgttcctttaatattaggagctcct-gatatagc
atttccac----gaatgaataatataagattttgattattacctccttcccttacattac
tattagtaagaagtatagtagaaaacggagctggtacaggttgaacagtttacccacccc
tatcatctgttattgcacacggaggagcttcagttgacctagctattttttcacttcact
tagcgggtatttcctcaattttaggagcagtaaatttcattacaacagtaattaatatac
gatcaacaggaatcacctttgatcgaat-acctctattcgtttgagcagttgtattaaca
gctttattacttttattatcattaccagtttt-agca-ggggctattactatactactaa
cagaccgaaacttaaatactt-ccttttttgaccctgccggaggag---gagatcctat-
------------------------
>GBMNC2418-20/12-650 [Species: Bactrocera dorsalis] [Country: nan]
aactttatattttatcttc---ggagcctgagcaggaatagtaggaacat---ccctta-
gaattttagtccgagctgaactcggtcacccaggagctttaatcggtgacgatcaaattt
ataatgtaattgtaacagctcatgctttcgtaataattttctttatagttataccaatta
taattggtgga-tttggaaattgacttgttcctttaatattaggagctcct-gatatagc
atttccac----gaatgaataatataagattttgattattacctccttcccttacattac
tattagtaagaagtatagtagaaaacggagctggtacaggttgaacagtttacccacccc
tatcatctgttattgcacacggaggagcttcagttgacctagctattttttcacttcact
tagcgggtatttcctcaattttaggagcagtaaatttcattacaacagtaattaatatac
gatcaacaggaatcacctttgatcgaat-acctctattcgtttgagcagttgtattaaca
gctttattacttttattatcattaccagtttt-agca-ggggctattactatactactaa
cagaccgaaacttaaatactt-ccttttttgaccctgccggaggag---gagatcctat-
------------------------
>GBMNC2419-20/12-650 [Species: Bactrocera dorsalis] [Country: nan]
aactttatattttatcttc---ggagcctgagcaggaatagtaggaacat---ccctta-
gaattttagtccgagctgaactcggtcacccaggagctttaatcggtgacgatcaaattt
ataatgtaattgtaacagctcatgctttcgtaataattttctttatagttataccaatta
taattggtgga-tttggaaattgacttgttcctttaatattaggagctcct-gatatagc
atttccac----gaatgaataatataagattttgattattacctccttcccttacattac
tattagtaagaagtatagtagaaaacggagctggtacaggttgaacagtttacccacccc
tatcatctgttattgcacacggaggagcttcagttgacctagctattttttcacttcact
tagcgggtatttcctcaattttaggagcagtaaatttcattacaacagtaattaatatac
gatcaacaggaatcacctttgatcgaat-acctctattcgtttgagcagttgtattaaca
gctttattacttttattatcattaccagtttt-agca-ggggctattactatactactaa
cagaccgaaacttaaatactt-ccttttttgaccctgccggaggag---gagatcctat-
------------------------
>GBMNC2421-20/12-650 [Species: Bactrocera dorsalis] [Country: nan]
aactttatattttatcttc---ggagcctgagcaggaatagtaggaacat---ccctta-
gaattttagtccgagctgaactcggtcacccaggagctttaatcggtgacgatcaaattt
ataatgtaattgtaacagctcatgctttcgtaataattttctttatagttataccaatta
taattggtgga-tttggaaattgacttgttcctttaatattaggagctcct-gatatagc
atttccac----gaatgaataatataagattttgattattacctccttcccttacattac
tattagtaagaagtatagtagaaaacggagctggtacaggttgaacagtttacccacccc
tatcatctgttattgcacacggaggagcttcagttgacctagctattttttcacttcact
tagcgggtatttcctcaattttaggagcagtaaatttcattacaacagtaattaatatac
gatcaacaggaatcacctttgatcgaat-acctctattcgtttgagcagttgtattaaca
gctttattacttttattatcattaccagtttt-agca-ggggctattactatactactaa
cagaccgaaacttaaatactt-ccttttttgaccctgccggaggag---gagatcctat-
------------------------
>GBMNC2422-20/12-650 [Species: Bactrocera dorsalis] [Country: nan]
aactttatattttatcttc---ggagcctgagcaggaatagtaggaacat---ccctta-
gaattttagtccgagctgaactcggtcacccaggagctttaatcggtgacgatcaaattt
ataatgtaattgtaacagctcatgctttcgtaataattttctttatagttataccaatta
taattggtgga-tttggaaattgacttgttcctttaatattaggagctcct-gatatagc
atttccac----gaatgaataatataagattttgattattacctccttcccttacattac
tattagtaagaagtatagtagaaaacggagctggtacaggttgaacagtttacccacccc
tatcatctgttattgcacacggaggagcttcagttgacctagctattttttcacttcact
tagcgggtatttcctcaattttaggagcagtaaatttcattacaacagtaattaatatac
gatcaacaggaatcacctttgatcgaat-acctctattcgtttgagcagttgtattaaca
gctttattacttttattatcattaccagtttt-agca-ggggctattactatactactaa
cagaccgaaacttaaatactt-ccttttttgaccctgccggaggag---gagatcctat-
------------------------
>GBMNC2366-20/12-650 [Species: Bactrocera dorsalis] [Country: nan]
aactttatattttatcttc---ggagcctgagcaggaatagtaggaacat---ccctta-
gaattttagtccgagctgaactcggtcacccaggagctttaatcggtgacgatcaaattt
ataatgtaattgtaacagctcatgctttcgtaataattttctttatagttataccaatta
taattggtgga-tttggaaattgacttgttcctttaatattaggagctccc-gatatagc
atttccac----gaatgaataatataagattttgattattacctccttcccttacattac
tattagtaagaagtatagtagaaaacggagctggtacaggttgaacagtttacccacccc
tatcatctgttattgcacacggaggagcttcagttgacctagctattttttcacttcact
tagcgggtatttcctcaattttaggagcagtaaatttcattacaacagtaattaatatac
gatcgacaggaatcacctttgatcgaat-acctctattcgtttgagcagttgtattaaca
gctttattacttttattatcattaccagtttt-agca-ggggctattactatattactaa
cagaccgaaacttaaatactt-ccttttttgaccctgccggaggag---gagatcctat-
------------------------
>GBMNC2373-20/12-650 [Species: Bactrocera dorsalis] [Country: nan]
aactttatattttatcttc---ggagcctgagcaggaatagtaggaacat---ccctta-
gaattttagtccgagctgaactcggtcacccaggagctttaatcggtgacgatcaaattt
ataatgtaattgtaacagctcatgctttcgtaataattttctttatagttataccaatta
taattggtgga-tttggaaattgacttgttcctttaatattaggagctccc-gatatagc
atttccac----gaatgaataatataagattttgattattacctccttcccttacattac
tattagtaagaagtatagtagaaaacggagctggtacaggttgaacagtttacccacccc
tatcatctgttattgcacacggaggagcttcagttgacctagctattttttcacttcact
tagcgggtatttcctcaattttaggagcagtaaatttcattacaacagtaattaatatac
gatcgacaggaatcacctttgatcgaat-acctctattcgtttgagcagttgtattaaca
gctttattacttttattatcattaccagtttt-agca-ggggctattactatattactaa
cagaccgaaacttaaatactt-ccttttttgaccctgccggaggag---gagatcctat-
------------------------
>GBMNC2377-20/12-650 [Species: Bactrocera dorsalis] [Country: nan]
aactttatattttatcttc---ggagcctgagcaggaatagtaggaacat---ccctta-
gaattttagtccgagctgaactcggtcacccaggagctttaatcggtgacgatcaaattt
ataatgtaattgtaacagctcatgctttcgtaataattttctttatagttataccaatta
taattggtgga-tttggaaattgacttgttcctttaatattaggagctccc-gatatagc
atttccac----gaatgaataatataagattttgattattacctccttcccttacattac
tattagtaagaagtatagtagaaaacggagctggtacaggttgaacagtttacccacccc
tatcatctgttattgcacacggaggagcttcagttgacctagctattttttcacttcact
tagcgggtatttcctcaattttaggagcagtaaatttcattacaacagtaattaatatac
gatcgacaggaatcacctttgatcgaat-acctctattcgtttgagcagttgtattaaca
gctttattacttttattatcattaccagtttt-agca-ggggctattactatattactaa
cagaccgaaacttaaatactt-ccttttttgaccctgccggaggag---gagatcctat-
------------------------
>GBMNC2378-20/12-650 [Species: Bactrocera dorsalis] [Country: nan]
aactttatattttatcttc---ggagcctgagcaggaatagtaggaacat---ccctta-
gaattttagtccgagctgaactcggtcacccaggagctttaatcggtgacgatcaaattt
ataatgtaattgtaacagctcatgctttcgtaataattttctttatagttataccaatta
taattggtgga-tttggaaattgacttgttcctttaatattaggagctccc-gatatagc
atttccac----gaatgaataatataagattttgattattacctccttcccttacattac
tattagtaagaagtatagtagaaaacggagctggtacaggttgaacagtttacccacccc
tatcatctgttattgcacacggaggagcttcagttgacctagctattttttcacttcact
tagcgggtatttcctcaattttaggagcagtaaatttcattacaacagtaattaatatac
gatcgacaggaatcacctttgatcgaat-acctctattcgtttgagcagttgtattaaca
gctttattacttttattatcattaccagtttt-agca-ggggctattactatattactaa
cagaccgaaacttaaatactt-ccttttttgaccctgccggaggag---gagatcctat-
------------------------
>GBMNC2380-20/12-650 [Species: Bactrocera dorsalis] [Country: nan]
aactttatattttatcttc---ggagcctgagcaggaatagtaggaacat---ccctta-
gaattttagtccgagctgaactcggtcacccaggagctttaatcggtgacgatcaaattt
ataatgtaattgtaacagctcatgctttcgtaataattttctttatagttataccaatta
taattggtgga-tttggaaattgacttgttcctttaatattaggagctccc-gatatagc
atttccac----gaatgaataatataagattttgattattacctccttcccttacattac
tattagtaagaagtatagtagaaaacggagctggtacaggttgaacagtttacccacccc
tatcatctgttattgcacacggaggagcttcagttgacctagctattttttcacttcact
tagcgggtatttcctcaattttaggagcagtaaatttcattacaacagtaattaatatac
gatcgacaggaatcacctttgatcgaat-acctctattcgtttgagcagttgtattaaca
gctttattacttttattatcattaccagtttt-agca-ggggctattactatattactaa
cagaccgaaacttaaatactt-ccttttttgaccctgccggaggag---gagatcctat-
------------------------
>GBMNC2381-20/12-650 [Species: Bactrocera dorsalis] [Country: nan]
aactttatattttatcttc---ggagcctgagcaggaatagtaggaacat---ccctta-
gaattttagtccgagctgaactcggtcacccaggagctttaatcggtgacgatcaaattt
ataatgtaattgtaacagctcatgctttcgtaataattttctttatagttataccaatta
taattggtgga-tttggaaattgacttgttcctttaatattaggagctccc-gatatagc
atttccac----gaatgaataatataagattttgattattacctccttcccttacattac
tattagtaagaagtatagtagaaaacggagctggtacaggttgaacagtttacccacccc
tatcatctgttattgcacacggaggagcttcagttgacctagctattttttcacttcact
tagcgggtatttcctcaattttaggagcagtaaatttcattacaacagtaattaatatac
gatcgacaggaatcacctttgatcgaat-acctctattcgtttgagcagttgtattaaca
gctttattacttttattatcattaccagtttt-agca-ggggctattactatattactaa
cagaccgaaacttaaatactt-ccttttttgaccctgccggaggag---gagatcctat-
------------------------
>GBMNC2387-20/12-650 [Species: Bactrocera dorsalis] [Country: nan]
aactttatattttatcttc---ggagcctgagcaggaatagtaggaacat---ccctta-
gaattttagtccgagctgaactcggtcacccaggagctttaatcggtgacgatcaaattt
ataatgtaattgtaacagctcatgctttcgtaataattttctttatagttataccaatta
taattggtgga-tttggaaattgacttgttcctttaatattaggagctccc-gatatagc
atttccac----gaatgaataatataagattttgattattacctccttcccttacattac
tattagtaagaagtatagtagaaaacggagctggtacaggttgaacagtttacccacccc
tatcatctgttattgcacacggaggagcttcagttgacctagctattttttcacttcact
tagcgggtatttcctcaattttaggagcagtaaatttcattacaacagtaattaatatac
gatcgacaggaatcacctttgatcgaat-acctctattcgtttgagcagttgtattaaca
gctttattacttttattatcattaccagtttt-agca-ggggctattactatattactaa
cagaccgaaacttaaatactt-ccttttttgaccctgccggaggag---gagatcctat-
------------------------
>GBMNC2394-20/12-650 [Species: Bactrocera dorsalis] [Country: nan]
aactttatattttatcttc---ggagcctgagcaggaatagtaggaacat---ccctta-
gaattttagtccgagctgaactcggtcacccaggagctttaatcggtgacgatcaaattt
ataatgtaattgtaacagctcatgctttcgtaataattttctttatagttataccaatta
taattggtgga-tttggaaattgacttgttcctttaatattaggagctccc-gatatagc
atttccac----gaatgaataatataagattttgattattacctccttcccttacattac
tattagtaagaagtatagtagaaaacggagctggtacaggttgaacagtttacccacccc
tatcatctgttattgcacacggaggagcttcagttgacctagctattttttcacttcact
tagcgggtatttcctcaattttaggagcagtaaatttcattacaacagtaattaatatac
gatcgacaggaatcacctttgatcgaat-acctctattcgtttgagcagttgtattaaca
gctttattacttttattatcattaccagtttt-agca-ggggctattactatattactaa
cagaccgaaacttaaatactt-ccttttttgaccctgccggaggag---gagatcctat-
------------------------
>GBMNC2395-20/12-650 [Species: Bactrocera dorsalis] [Country: nan]
aactttatattttatcttc---ggagcctgagcaggaatagtaggaacat---ccctta-
gaattttagtccgagctgaactcggtcacccaggagctttaatcggtgacgatcaaattt
ataatgtaattgtaacagctcatgctttcgtaataattttctttatagttataccaatta
taattggtgga-tttggaaattgacttgttcctttaatattaggagctccc-gatatagc
atttccac----gaatgaataatataagattttgattattacctccttcccttacattac
tattagtaagaagtatagtagaaaacggagctggtacaggttgaacagtttacccacccc
tatcatctgttattgcacacggaggagcttcagttgacctagctattttttcacttcact
tagcgggtatttcctcaattttaggagcagtaaatttcattacaacagtaattaatatac
gatcgacaggaatcacctttgatcgaat-acctctattcgtttgagcagttgtattaaca
gctttattacttttattatcattaccagtttt-agca-ggggctattactatattactaa
cagaccgaaacttaaatactt-ccttttttgaccctgccggaggag---gagatcctat-
------------------------
>GBMNC2398-20/12-650 [Species: Bactrocera dorsalis] [Country: nan]
aactttatattttatcttc---ggagcctgagcaggaatagtaggaacat---ccctta-
gaattttagtccgagctgaactcggtcacccaggagctttaatcggtgacgatcaaattt
ataatgtaattgtaacagctcatgctttcgtaataattttctttatagttataccaatta
taattggtgga-tttggaaattgacttgttcctttaatattaggagctccc-gatatagc
atttccac----gaatgaataatataagattttgattattacctccttcccttacattac
tattagtaagaagtatagtagaaaacggagctggtacaggttgaacagtttacccacccc
tatcatctgttattgcacacggaggagcttcagttgacctagctattttttcacttcact
tagcgggtatttcctcaattttaggagcagtaaatttcattacaacagtaattaatatac
gatcgacaggaatcacctttgatcgaat-acctctattcgtttgagcagttgtattaaca
gctttattacttttattatcattaccagtttt-agca-ggggctattactatattactaa
cagaccgaaacttaaatactt-ccttttttgaccctgccggaggag---gagatcctat-
------------------------
>GBMNC2399-20/12-650 [Species: Bactrocera dorsalis] [Country: nan]
aactttatattttatcttc---ggagcctgagcaggaatagtaggaacat---ccctta-
gaattttagtccgagctgaactcggtcacccaggagctttaatcggtgacgatcaaattt
ataatgtaattgtaacagctcatgctttcgtaataattttctttatagttataccaatta
taattggtgga-tttggaaattgacttgttcctttaatattaggagctccc-gatatagc
atttccac----gaatgaataatataagattttgattattacctccttcccttacattac
tattagtaagaagtatagtagaaaacggagctggtacaggttgaacagtttacccacccc
tatcatctgttattgcacacggaggagcttcagttgacctagctattttttcacttcact
tagcgggtatttcctcaattttaggagcagtaaatttcattacaacagtaattaatatac
gatcgacaggaatcacctttgatcgaat-acctctattcgtttgagcagttgtattaaca
gctttattacttttattatcattaccagtttt-agca-ggggctattactatattactaa
cagaccgaaacttaaatactt-ccttttttgaccctgccggaggag---gagatcctat-
------------------------
>GBMNC2401-20/12-650 [Species: Bactrocera dorsalis] [Country: nan]
aactttatattttatcttc---ggagcctgagcaggaatagtaggaacat---ccctta-
gaattttagtccgagctgaactcggtcacccaggagctttaatcggtgacgatcaaattt
ataatgtaattgtaacagctcatgctttcgtaataattttctttatagttataccaatta
taattggtgga-tttggaaattgacttgttcctttaatattaggagctccc-gatatagc
atttccac----gaatgaataatataagattttgattattacctccttcccttacattac
tattagtaagaagtatagtagaaaacggagctggtacaggttgaacagtttacccacccc
tatcatctgttattgcacacggaggagcttcagttgacctagctattttttcacttcact
tagcgggtatttcctcaattttaggagcagtaaatttcattacaacagtaattaatatac
gatcgacaggaatcacctttgatcgaat-acctctattcgtttgagcagttgtattaaca
gctttattacttttattatcattaccagtttt-agca-ggggctattactatattactaa
cagaccgaaacttaaatactt-ccttttttgaccctgccggaggag---gagatcctat-
------------------------
>GBMNC2404-20/12-650 [Species: Bactrocera dorsalis] [Country: nan]
aactttatattttatcttc---ggagcctgagcaggaatagtaggaacat---ccctta-
gaattttagtccgagctgaactcggtcacccaggagctttaatcggtgacgatcaaattt
ataatgtaattgtaacagctcatgctttcgtaataattttctttatagttataccaatta
taattggtgga-tttggaaattgacttgttcctttaatattaggagctccc-gatatagc
atttccac----gaatgaataatataagattttgattattacctccttcccttacattac
tattagtaagaagtatagtagaaaacggagctggtacaggttgaacagtttacccacccc
tatcatctgttattgcacacggaggagcttcagttgacctagctattttttcacttcact
tagcgggtatttcctcaattttaggagcagtaaatttcattacaacagtaattaatatac
gatcgacaggaatcacctttgatcgaat-acctctattcgtttgagcagttgtattaaca
gctttattacttttattatcattaccagtttt-agca-ggggctattactatattactaa
cagaccgaaacttaaatactt-ccttttttgaccctgccggaggag---gagatcctat-
------------------------
>GBMNC2406-20/12-650 [Species: Bactrocera dorsalis] [Country: nan]
aactttatattttatcttc---ggagcctgagcaggaatagtaggaacat---ccctta-
gaattttagtccgagctgaactcggtcacccaggagctttaatcggtgacgatcaaattt
ataatgtaattgtaacagctcatgctttcgtaataattttctttatagttataccaatta
taattggtgga-tttggaaattgacttgttcctttaatattaggagctccc-gatatagc
atttccac----gaatgaataatataagattttgattattacctccttcccttacattac
tattagtaagaagtatagtagaaaacggagctggtacaggttgaacagtttacccacccc
tatcatctgttattgcacacggaggagcttcagttgacctagctattttttcacttcact
tagcgggtatttcctcaattttaggagcagtaaatttcattacaacagtaattaatatac
gatcgacaggaatcacctttgatcgaat-acctctattcgtttgagcagttgtattaaca
gctttattacttttattatcattaccagtttt-agca-ggggctattactatattactaa
cagaccgaaacttaaatactt-ccttttttgaccctgccggaggag---gagatcctat-
------------------------
>GBMNC2407-20/12-650 [Species: Bactrocera dorsalis] [Country: nan]
aactttatattttatcttc---ggagcctgagcaggaatagtaggaacat---ccctta-
gaattttagtccgagctgaactcggtcacccaggagctttaatcggtgacgatcaaattt
ataatgtaattgtaacagctcatgctttcgtaataattttctttatagttataccaatta
taattggtgga-tttggaaattgacttgttcctttaatattaggagctccc-gatatagc
atttccac----gaatgaataatataagattttgattattacctccttcccttacattac
tattagtaagaagtatagtagaaaacggagctggtacaggttgaacagtttacccacccc
tatcatctgttattgcacacggaggagcttcagttgacctagctattttttcacttcact
tagcgggtatttcctcaattttaggagcagtaaatttcattacaacagtaattaatatac
gatcgacaggaatcacctttgatcgaat-acctctattcgtttgagcagttgtattaaca
gctttattacttttattatcattaccagtttt-agca-ggggctattactatattactaa
cagaccgaaacttaaatactt-ccttttttgaccctgccggaggag---gagatcctat-
------------------------
>GBMNC2412-20/12-650 [Species: Bactrocera dorsalis] [Country: nan]
aactttatattttatcttc---ggagcctgagcaggaatagtaggaacat---ccctta-
gaattttagtccgagctgaactcggtcacccaggagctttaatcggtgacgatcaaattt
ataatgtaattgtaacagctcatgctttcgtaataattttctttatagttataccaatta
taattggtgga-tttggaaattgacttgttcctttaatattaggagctccc-gatatagc
atttccac----gaatgaataatataagattttgattattacctccttcccttacattac
tattagtaagaagtatagtagaaaacggagctggtacaggttgaacagtttacccacccc
tatcatctgttattgcacacggaggagcttcagttgacctagctattttttcacttcact
tagcgggtatttcctcaattttaggagcagtaaatttcattacaacagtaattaatatac
gatcgacaggaatcacctttgatcgaat-acctctattcgtttgagcagttgtattaaca
gctttattacttttattatcattaccagtttt-agca-ggggctattactatattactaa
cagaccgaaacttaaatactt-ccttttttgaccctgccggaggag---gagatcctat-
------------------------
>GBMNC2413-20/12-650 [Species: Bactrocera dorsalis] [Country: nan]
aactttatattttatcttc---ggagcctgagcaggaatagtaggaacat---ccctta-
gaattttagtccgagctgaactcggtcacccaggagctttaatcggtgacgatcaaattt
ataatgtaattgtaacagctcatgctttcgtaataattttctttatagttataccaatta
taattggtgga-tttggaaattgacttgttcctttaatattaggagctccc-gatatagc
atttccac----gaatgaataatataagattttgattattacctccttcccttacattac
tattagtaagaagtatagtagaaaacggagctggtacaggttgaacagtttacccacccc
tatcatctgttattgcacacggaggagcttcagttgacctagctattttttcacttcact
tagcgggtatttcctcaattttaggagcagtaaatttcattacaacagtaattaatatac
gatcgacaggaatcacctttgatcgaat-acctctattcgtttgagcagttgtattaaca
gctttattacttttattatcattaccagtttt-agca-ggggctattactatattactaa
cagaccgaaacttaaatactt-ccttttttgaccctgccggaggag---gagatcctat-
------------------------
>GBMNC2414-20/12-650 [Species: Bactrocera dorsalis] [Country: nan]
aactttatattttatcttc---ggagcctgagcaggaatagtaggaacat---ccctta-
gaattttagtccgagctgaactcggtcacccaggagctttaatcggtgacgatcaaattt
ataatgtaattgtaacagctcatgctttcgtaataattttctttatagttataccaatta
taattggtgga-tttggaaattgacttgttcctttaatattaggagctccc-gatatagc
atttccac----gaatgaataatataagattttgattattacctccttcccttacattac
tattagtaagaagtatagtagaaaacggagctggtacaggttgaacagtttacccacccc
tatcatctgttattgcacacggaggagcttcagttgacctagctattttttcacttcact
tagcgggtatttcctcaattttaggagcagtaaatttcattacaacagtaattaatatac
gatcgacaggaatcacctttgatcgaat-acctctattcgtttgagcagttgtattaaca
gctttattacttttattatcattaccagtttt-agca-ggggctattactatattactaa
cagaccgaaacttaaatactt-ccttttttgaccctgccggaggag---gagatcctat-
------------------------
>GBMNC2416-20/12-650 [Species: Bactrocera dorsalis] [Country: nan]
aactttatattttatcttc---ggagcctgagcaggaatagtaggaacat---ccctta-
gaattttagtccgagctgaactcggtcacccaggagctttaatcggtgacgatcaaattt
ataatgtaattgtaacagctcatgctttcgtaataattttctttatagttataccaatta
taattggtgga-tttggaaattgacttgttcctttaatattaggagctccc-gatatagc
atttccac----gaatgaataatataagattttgattattacctccttcccttacattac
tattagtaagaagtatagtagaaaacggagctggtacaggttgaacagtttacccacccc
tatcatctgttattgcacacggaggagcttcagttgacctagctattttttcacttcact
tagcgggtatttcctcaattttaggagcagtaaatttcattacaacagtaattaatatac
gatcgacaggaatcacctttgatcgaat-acctctattcgtttgagcagttgtattaaca
gctttattacttttattatcattaccagtttt-agca-ggggctattactatattactaa
cagaccgaaacttaaatactt-ccttttttgaccctgccggaggag---gagatcctat-
------------------------
>GBMNC2417-20/12-650 [Species: Bactrocera dorsalis] [Country: nan]
aactttatattttatcttc---ggagcctgagcaggaatagtaggaacat---ccctta-
gaattttagtccgagctgaactcggtcacccaggagctttaatcggtgacgatcaaattt
ataatgtaattgtaacagctcatgctttcgtaataattttctttatagttataccaatta
taattggtgga-tttggaaattgacttgttcctttaatattaggagctccc-gatatagc
atttccac----gaatgaataatataagattttgattattacctccttcccttacattac
tattagtaagaagtatagtagaaaacggagctggtacaggttgaacagtttacccacccc
tatcatctgttattgcacacggaggagcttcagttgacctagctattttttcacttcact
tagcgggtatttcctcaattttaggagcagtaaatttcattacaacagtaattaatatac
gatcgacaggaatcacctttgatcgaat-acctctattcgtttgagcagttgtattaaca
gctttattacttttattatcattaccagtttt-agca-ggggctattactatattactaa
cagaccgaaacttaaatactt-ccttttttgaccctgccggaggag---gagatcctat-
------------------------
>FFPA1360-20/1-640 [Species: Bactrocera dorsalis] [Country: Bhutan]
aactttatattttatcttc---ggagcctgagcaggaatagtaggaacat---ccctta-
gaattttagtccgagctgaactcggtcacccaggagctttaatcggtgacgatcaaattt
ataatgtaattgtaacagctcatgctttcgtaataattttctttatggttataccaatta
taattggtgga-tttggaaattgacttgttcctttaatattaggagctccc-gatatagc
atttccac----gaatgaataatataagattttgattattacctccttcccttacattac
tattagtaagaagtatagtagaaaacggagctggtacaggttgaacagtttacccacccc
tatcatctgttattgcacacggaggagcttcagttgacctagctattttttcacttcact
tagcgggtatttcctcaattttaggagcagtaaatttcattacaacagtaattaatatac
gatcgacaggaatcacctttgatcgaat-acctctattcgtttgagcagttgtattaaca
gctttattacttttattatcattaccagtttt-agca-ggggctattactatattactaa
cagaccgaaacttaaatactt-ccttttttgaccctgccggaggag---gagaccctatt
------------------------
>FFPA1590-21/1-640 [Species: Bactrocera dorsalis] [Country: Cameroon]
aactttatattttatcttc---ggagcctgagcaggaatagtaggaacat---ccctta-
gaattttagtccgagctgaactcggtcacccaggagctttaatcggtgacgatcaaattt
ataatgtaattgtaacagctcatgctttcgtaataattttctttatagttataccaatta
taattggtgga-tttggaaattgacttgttcctttaatattaggagctccc-gatatagc
atttccac----gaatgaataatataagattttgattattacctccttcccttacattac
tattagtaagaagtatagtagaaaacggagctggtacaggttgaacagtttacccacccc
tatcatctgttattgcacacgggggagcttcagttgacctagctattttttcacttcact
tagcgggtatttcctcaattttaggagcagtaaatttcattacaacagtaattaatatac
gatcgacaggaatcacctttgatcgaat-acctctattcgtttgagcagttgtattaaca
gctttattacttttattatcattaccagtttt-agca-ggggctattactatattactaa
cagaccgaaacttaaatactt-ccttttttgaccctgccggaggag---gagatcctatt
------------------------
>FFPA1589-21/1-656 [Species: Bactrocera dorsalis] [Country: Cameroon]
aactttatattttatcttc---ggagcctgagcaggaatagtaggaacat---ccctta-
gaattttagtccgagctgaactcggtcacccaggagctttaatcggtgacgatcaaattt
ataatgtaattgtaacagctcatgctttcgtaataattttctttatagttataccaatta
taattggtgga-tttggaaattgacttgttcctttaatattaggagctccc-gatatagc
atttccac----gaatgaataatataagattttgattattacctccttcccttacattac
tattagtaagaagtatagtagaaaacggagctggtacaggttgaacagtttacccacccc
tatcatctgttattgcacacgggggagcttcagttgacctagctattttttcacttcact
tagcgggtatttcctcaattttaggagcagtaaatttcattacaacagtaattaatatac
gatcgacaggaatcacctttgatcgaat-acctctattcgtttgagcagttgtattaaca
gctttattacttttattatcattaccagtttt-agca-ggggctattactatattactaa
cagaccgaaacttaaatactt-ccttttttgaccctgccggaggag---gagatcctatt
ctt------taccaacatttat--
>FFPA1372-20/1-650 [Species: Bactrocera dorsalis] [Country: Bhutan]
aactttatattttatcttc---ggagcctgagcaggaatagtaggtacat---ccctta-
gaattttagtccgagctgaactcggtcacccaggagctttaatcggtgacgatcaaattt
ataatgtaattgtaacagctcatgctttcgtaataattttctttatagttataccaatta
taattggtgga-tttggaaattgacttgttcctttaatattaggagctccc-gatatagc
atttccac----gaatgaataatataagattttgattattacctccttcccttacattac
tattagtaagaagtatagtagaaaacggagctggtacaggttgaacagtttacccacccc
tatcatctgttattgcacacggaggagcttcagttgacctagctattttttcacttcact
tagcgggtatttcctcaattttaggagcagtaaatttcattacaacagtaattaatatac
gatcaacaggaatcacctttgatcgaat-acctctattcgtttgagcagttgtattaaca
gctttattacttttattatcattaccagtttt-agca-ggggctattactatactactaa
cagaccgaaacttaaatactt-ccttttttgaccctgccggaggag---gagatcctatt
ctt------taccaac--------
>FFPA1585-21/1-650 [Species: Bactrocera dorsalis] [Country: Cameroon]
aactttatattttatcttc---ggagcctgagcaggaatagtaggaacat---ccctta-
gaattttagtccgagctgaactcggtcacccaggagctttaatcggtgacgatcaaattt
ataatgtaattgtaacagctcatgctttcgtaataattttctttatagttataccaatta
taattggtgga-tttggaaattgacttgttcctttaatattaggagctccc-gatatagc
atttccac----gaatgaataatataagattttgattattacctccttcccttacattac
tattagtaagaagtatagtagaaaacggagctggtacaggttgaacagtttacccacccc
tatcatctgttattgcacacgggggagcttcagttgacctagctattttttcacttcact
tagcgggtatttcctcaattttaggagcagtaaatttcattacaacagtaattaatatac
gatcgacaggaatcacctttgatcgaat-acctctattcgtttgagcagttgtattaaca
gctttattacttttattatcattaccagtttt-agca-ggggctattactatattactaa
cagaccgaaacttaaatactt-ccttttttgaccctgccggaggag---gagatcctatt
ctt------taccaac--------
>FFPA1247-20/55-703 [Species: Bactrocera dorsalis] [Country: Vietnam]
aactttatattttatcttc---ggagcctgagcaggaatagtaggaacat---ccctta-
gaattttagtccgagctgaactcggtcacccaggagctttaatcggtgacgatcaaattt
ataatgtaattgtaacagctcatgctttcgtaataattttctttatagttataccaatta
taattggtgga-tttggaaattgacttgttcctttaatattaggagctccc-gatatagc
atttccac----gaatgaataatataagattttgattattacctccttcccttacattac
tattagtaagaagtatagtagaaaacggagctggtacaggttgaacagtttacccacccc
tatcatctgttattgcacacggaggagcttcagttgacctagctattttttcacttcact
tagcaggtatttcctcaattttaggagcagtaaatttcattacaacagtaattaatatac
gatcgacaggaatcacctttgatcgaat-acctctattcgtttgagcagttgtattaaca
gctttattacttttattatcattaccagtttt-agca-ggggctattactatattactaa
cagaccgaaacttaaatactt-ccttttttgaccctgccggaggag---gagatcctatt
ctt------taccaa---------
>FFPA1272-20/23-671 [Species: Bactrocera dorsalis] [Country: Vietnam]
aactttatattttatcttc---ggagcctgagcaggaatagtaggaacat---ccctta-
gaattttagtccgagctgaactcggtcatccaggagctttaatcggtgacgatcaaattt
ataatgtaattgtaacagctcatgctttcgtaataattttctttatagttataccaatta
taattggtgga-tttggaaattgacttgttcctttaatattaggagctccc-gatatagc
atttccac----gaatgaataatataagattttgattattacctccttcccttacattac
tattagtaagaagtatagtagaaaacggagctggtacaggttgaacagtttacccacccc
tatcatctgttattgcacacggaggagcttcagttgacctagctattttttcacttcact
tagcaggtatttcctcaattttaggagcagtaaatttcattacaacagtaattaatatac
gatcgacaggaatcacctttgatcgaat-acctctattcgtttgagcagttgtattaaca
gctttattacttttattatcattaccagtttt-agca-ggggctattactatattactaa
cagaccgaaacttaaatactt-ccttttttgaccctgccggaggag---gagatcctatt
ctt------taccaa---------
>FFPA1375-20/1-654 [Species: Bactrocera dorsalis] [Country: Bhutan]
aactttatattttatcttc---ggagcctgagcaggaatagtaggaacat---ccctta-
gaattttagtccgagctgaactcggtcacccaggagctttaatcggtgacgatcaaattt
ataatgtaattgtaacagctcatgctttcgtaataattttctttatagttataccaatta
taattggtgga-tttggaaattgacttgttcctttaatattaggagctccc-gatatagc
atttccac----gaatgaataatataagattttgattattacctccttcccttacattac
tattagtaagaagtatagtagaaaacggagctggtacaggttgaacagtttacccacccc
tatcatctgttattgcacacggaggagcttcagttgacctagctattttttcacttcact
tagcgggtatttcctcaattttaggagcagtaaatttcattacaacagtaattaatatac
gatcgacaggaatcacctttgatcgaat-acctctattcgtttgagcagttgtattaaca
gctttattacttttattatcattaccagtttt-agca-ggggctattactatactactaa
cagaccgaaacttaaatactt-ccttttttgaccctgccggaggag---gagatcctatt
ctt------taccaacattt----
>FFPA1379-20/1-654 [Species: Bactrocera dorsalis] [Country: Bhutan]
aactttatattttatcttc---ggagcctgagcaggaatagtaggaacat---ccctta-
gaattttagtccgagctgaactcggtcacccaggagctttaattggtgacgatcaaattt
ataatgtaattgtaacagctcatgctttcgtaataattttctttatagttataccaatta
taattggtgga-tttggaaattgacttgttcctttaatattaggagctccc-gatatagc
atttccac----gaatgaataatataagattttgattattacctccttcccttacattac
tattagtaagaagtatagtagaaaacggagctggtacaggttgaacagtttacccacccc
tatcatctgttattgcacacggaggagcttcagttgacctagctattttttcacttcact
tagcgggtatttcctcaattttaggagcagtaaatttcattacaacagtaattaatatac
gatcgacaggaatcacctttgatcgaat-acctctattcgtttgagcagttgtattaaca
gctttattacttttattatcattaccagtttt-agca-ggggctattactatattactaa
cagaccgaaatttaaatactt-ccttttttgaccctgcaggaggag---gagatcctatt
ctt------taccaacattt----
>GBMNE57749-22/12-648 [Species: Bactrocera dorsalis] [Country: nan]
aactttatattttatcttc---ggagcctgagcaggaatagtaggaacat---ccctta-
gaattttagtccgagctgaactcggtcacccaggagctttaatcggtgacgatcaaattt
ataatgtaattgtaacagctcatgctttcgtaataattttctttatagttataccaatta
taattggtgga-tttggaaattgacttgttcctttaatattaggagctccc-gatatagc
atttccac----gaatgaataatataagattttgattattacctccttcccttacattac
tattagtaagaagtatagtagaaaacggagctggtacaggttgaacagtttacccacccc
tatcatctgttattgcacacggaggagcttcagttgacctagctattttttcacttcact
tagcgggtatttcctcaattttaggagcagtaaatttcattacaacagtaattaatatac
gatcaacaggaatcacctttgatcgaat-acctctattcgtttgagcagttgtattaaca
gctttattacttttattatcattaccagtttt-agca-ggggctattactatactactaa
cagaccgaaacttaaatactt-ccttttttgaccctgccggaggag---gagatcct---
------------------------
>FFPA170-19/2-638 [Species: Bactrocera dorsalis] [Country: Vietnam]
aactttatattttatcttc---ggagcctgagcaggaatagtaggaacat---ccctta-
gaattttagtccgagctgaactcggtcacccaggagctttaatcggtgacgatcaaattt
ataatgtaattgtaacagctcatgctttcgtaataattttctttatagttataccaatta
taattggtgga-tttggaaattgacttgttcctttaatattaggagctccc-gatatagc
atttccac----gaatgaataatataagattttgattattacctccttcccttacattac
tattagtaagaagtatagtagaaaacggagctggtacaggttgaacagtttacccacccc
tatcatctgttattgcacacggaggagcttcagttgacctagctattttttcacttcact
tagcgggtatttcctcaattttaggagcagtaaatttcattacaacagtaattaatatac
gatcgacaggaatcacctttgatcgaat-acctctattcgtttgagcagttgtattaaca
gctttattacttttattatcattaccagtttt-agca-ggggctattactatattactaa
cagatcgaaacttaaatactt-ccttttttgaccctgccggaggag---gagatcct---
------------------------
>GBDPT361-14/13-655 [Species: Bactrocera dorsalis] [Country: China]
aactttatattttatcttc---ggagcctgagcaggaatagtaggaacat---ccctta-
gaattttagtccgagctgaactcggtcacccaggagctttaatcggtgacgatcaaattt
ataatgtaattgtaacagctcatgctttcgtaataattttctttatagttataccaatta
taattggtgga-tttggaaattgacttgttcctttaatattaggagctccc-gatatagc
attcccac----gaatgaataatataagattttgattattacctccttcccttacattac
tattagtaagaagtatagtagaaaacggagctggtacaggttgaacagtttacccacccc
tatcatctgttattgcacacggaggagcttcagttgacctagctattttttcacttcact
tagcgggtatttcctcaattttaggagcagtaaatttcattacaacagtaattaatatac
gatcgacaggaatcacctttgatcgaat-acctctattcgtttgagcagttgtattaaca
gctttattacttttattatcattaccagtttt-agca-ggggctattactatattactaa
cagaccgaaacttaaatactt-ccttttttgatcctgccggaggag---gagatcctatt
ctt---------------------
>GBDPT973-14/13-655 [Species: Bactrocera dorsalis] [Country: Thailand]
aactttatattttatcttc---ggagcctgagcaggaatagtaggaacat---ccctta-
gaattttaatccgagctgaactcggtcacccaggagctttaatcggtgacgatcaaattt
ataatgtaattgtaacagctcatgctttcgtaataattttctttatagttataccaatta
taattggtgga-tttggaaattgacttgttcctttaatattaggagctccc-gatatagc
attcccac----gaatgaataatataagattttgattattacctccttcccttacattac
tattagtaagaagtatagtagaaaacggagctggtacaggttgaacagtttacccacccc
tatcatctgttattgcacacggaggagcttcagttgacctagctattttttcacttcact
tagcgggtatttcctcaattttaggagcagtaaatttcattacaacagtaattaatatac
gatcgacaggaatcacctttgatcgaat-acctctattcgtttgagcagttgtattaaca
gctttattacttttattatcattaccagtttt-agca-ggggctattactatattactaa
cagaccgaaacttaaatactt-ccttttttgaccctgccggaggag---gagatcctatt
ctt---------------------
>GBDPT610-14/13-655 [Species: Bactrocera dorsalis] [Country: China]
aactttatattttatcttc---ggagcctgagcaggaatagtaggaacat---ccctta-
gaattttagtccgagctgaactcggtcacccaggagctttaatcggtgacgatcaaattt
ataatgtaattgtaacagctcatgctttcgtaataattttctttatagttataccaatta
taattggtgga-tttggaaattgacttgttcctttaatattaggagctccc-gatatagc
atttccac----gaatgaataatataagattttgattattacctccttcccttacattac
tattagtaagaagtatagtagaaaacggagctggtacaggttgaacagtttacccacccc
tatcatctgttattgcacacggaggagcttcagttgacctagctattttttcacttcact
tagcgggtatttcctcaattttaggagcagtaaatttcattacaacagtaattaatatac
gatcgacaggaatcacctttgatcgaat-acctctattcgtttgagcagttgtattaaca
gctttattacttttattatcattaccagtttt-agca-ggggctattactatattactaa
cagaccgaaacttaaatactt-ccttttttgaccctgccggaggag---gagatcctatt
ctt---------------------
>GBDPT624-14/13-655 [Species: Bactrocera dorsalis] [Country: China]
aactttatattttatcttc---ggagcctgagcaggaatagtaggaacat---ccctta-
gaattttagtccgagctgaactcggtcacccaggagctttaatcggtgacgatcaaattt
ataatgtaattgtaacagctcatgctttcgtaataattttctttatagttataccaatta
taattggtgga-tttggaaattgacttgttcctttaatattaggagctccc-gatatagc
atttccac----gaatgaataatataagattttgattattacctccttcccttacattac
tattagtaagaagtatagtagaaaacggagctggtacaggttgaacagtttacccacccc
tatcatctgttattgcacacggaggagcttcagttgacctagctattttttcacttcact
tagcgggtatttcctcaattttaggagcagtaaatttcattacaacagtaattaatatac
gatcgacaggaatcacctttgatcgaat-acctctattcgtttgagcagttgtattaaca
gctttattacttttattatcattaccagtttt-agca-ggggctattactatattactaa
cagaccgaaacttaaatactt-ccttttttgaccctgccggaggag---gagatcctatt
ctt---------------------
>GBDPT625-14/13-655 [Species: Bactrocera dorsalis] [Country: China]
aactttatattttatcttc---ggagcctgagcaggaatagtaggaacat---ccctta-
gaattttagtccgagctgaactcggtcacccaggagctttaatcggtgacgatcaaattt
ataatgtaattgtaacagctcatgctttcgtaataattttctttatagttataccaatta
taattggtgga-tttggaaattgacttgttcctttaatattaggagctccc-gatatagc
atttccac----gaatgaataatataagattttgattattacctccttcccttacattac
tattagtaagaagtatagtagaaaacggagctggtacaggttgaacagtttacccacccc
tatcatctgttattgcacacggaggagcttcagttgacctagctattttttcacttcact
tagcgggtatttcctcaattttaggagcagtaaatttcattacaacagtaattaatatac
gatcgacaggaatcacctttgatcgaat-acctctattcgtttgagcagttgtattaaca
gctttattacttttattatcattaccagtttt-agca-ggggctattactatattactaa
cagaccgaaacttaaatactt-ccttttttgaccctgccggaggag---gagatcctatt
ctt---------------------
>GBDPT627-14/13-655 [Species: Bactrocera dorsalis] [Country: China]
aactttatattttatcttc---ggagcctgagcaggaatagtaggaacat---ccctta-
gaattttagtccgagctgaactcggtcacccaggagctttaatcggtgacgatcaaattt
ataatgtaattgtaacagctcatgctttcgtaataattttctttatagttataccaatta
taattggtgga-tttggaaattgacttgttcctttaatattaggagctccc-gatatagc
atttccac----gaatgaataatataagattttgattattacctccttcccttacattac
tattagtaagaagtatagtagaaaacggagctggtacaggttgaacagtttacccacccc
tatcatctgttattgcacacggaggagcttcagttgacctagctattttttcacttcact
tagcgggtatttcctcaattttaggagcagtaaatttcattacaacagtaattaatatac
gatcgacaggaatcacctttgatcgaat-acctctattcgtttgagcagttgtattaaca
gctttattacttttattatcattaccagtttt-agca-ggggctattactatattactaa
cagaccgaaacttaaatactt-ccttttttgaccctgccggaggag---gagatcctatt
ctt---------------------
>GBDPT800-14/13-655 [Species: Bactrocera dorsalis] [Country: China]
aactttatattttatcttc---ggagcctgagcaggaatagtaggaacat---ccctta-
gaattttagtccgagctgaactcggtcacccaggagctttaatcggtgacgatcaaattt
ataatgtaattgtaacagctcatgctttcgtaataattttctttatagttataccaatta
taattggtgga-tttggaaattgacttgttcctttaatattaggagctccc-gatatagc
atttccac----gaatgaataatataagattttgattattacctccttcccttacattac
tattagtaagaagtatagtagaaaacggagctggtacaggttgaacagtttacccacccc
tatcatctgttattgcacacggaggagcttcagttgacctagctattttttcacttcact
tagcgggtatttcctcaattttaggagcagtaaatttcattacaacagtaattaatatac
gatcgacaggaatcacctttgatcgaat-acctctattcgtttgagcagttgtattaaca
gctttattacttttattatcattaccagtttt-agca-ggggctattactatattactaa
cagaccgaaacttaaatactt-ccttttttgaccctgccggaggag---gagatcctatt
ctt---------------------
>GBDPT661-14/13-655 [Species: Bactrocera dorsalis] [Country: China]
aactttatattttatcttc---ggagcctgagcaggaatagtaggaacat---ccctta-
gaattttagtccgagctgaactcggtcacccaggagctttaattggtgacgatcaaattt
ataatgtaattgtaacagctcatgctttcgtaataattttctttatagttataccaatta
taattggtgga-tttggaaattgacttgttcctttaatattaggagctccc-gatatagc
atttccac----gaatgaataatataagattttgattattacctccttcccttacattac
tattagtaagaagtatagtagaaaacggagctggtacaggttgaacagtttacccacccc
tatcatctgttattgcacacggaggagcttcagttgacctagctattttttcacttcact
tagcgggtatttcctcaattttaggagcagtaaatttcattacaacagtaattaatatac
gatcgacaggaatcacctttgatcgaat-acctctattcgtttgagcagttgtattaaca
gctttattacttttattatcattaccagtttt-agca-ggggctattactatattactaa
cagaccgaaacttaaatactt-ccttttttgaccctgccggaggag---gagatcctatt
ctt---------------------
>GBDPT672-14/13-655 [Species: Bactrocera dorsalis] [Country: China]
aactttatattttatcttc---ggagcctgagcaggaatagtaggaacat---ccctta-
gaattttagtccgagctgaactcggtcacccaggagctttaattggtgacgatcaaattt
ataatgtaattgtaacagctcatgctttcgtaataattttctttatagttataccaatta
taattggtgga-tttggaaattgacttgttcctttaatattaggagctccc-gatatagc
atttccac----gaatgaataatataagattttgattattacctccttcccttacattac
tattagtaagaagtatagtagaaaacggagctggtacaggttgaacagtttacccacccc
tatcatctgttattgcacacggaggagcttcagttgacctagctattttttcacttcact
tagcgggtatttcctcaattttaggagcagtaaatttcattacaacagtaattaatatac
gatcgacaggaatcacctttgatcgaat-acctctattcgtttgagcagttgtattaaca
gctttattacttttattatcattaccagtttt-agca-ggggctattactatattactaa
cagaccgaaacttaaatactt-ccttttttgaccctgccggaggag---gagatcctatt
ctt---------------------
>GBDPT796-14/13-655 [Species: Bactrocera dorsalis] [Country: China]
aactttatattttatcttc---ggagcctgagcaggaatagtaggaacat---ccctta-
gaattttagtccgagctgaactcggtcacccaggagctttaattggtgacgatcaaattt
ataatgtaattgtaacagctcatgctttcgtaataattttctttatagttataccaatta
taattggtgga-tttggaaattgacttgttcctttaatattaggagctccc-gatatagc
atttccac----gaatgaataatataagattttgattattacctccttcccttacattac
tattagtaagaagtatagtagaaaacggagctggtacaggttgaacagtttacccacccc
tatcatctgttattgcacacggaggagcttcagttgacctagctattttttcacttcact
tagcgggtatttcctcaattttaggagcagtaaatttcattacaacagtaattaatatac
gatcgacaggaatcacctttgatcgaat-acctctattcgtttgagcagttgtattaaca
gctttattacttttattatcattaccagtttt-agca-ggggctattactatattactaa
cagaccgaaacttaaatactt-ccttttttgaccctgccggaggag---gagatcctatt
ctt---------------------
>GBDPT662-14/13-655 [Species: Bactrocera dorsalis] [Country: China]
aactttatattttatcttc---ggagcctgagcaggaatagtaggaacat---ccctta-
gaattttagtccgagctgaactcggtcacccgggagctttaatcggtgacgatcaaattt
ataatgtaattgtaacagctcatgctttcgtaataattttctttatagttataccaatta
taattggtgga-tttggaaattgacttgttcctttaatattaggagctccc-gatatagc
atttccac----gaatgaataatataagattttgattattacctccttcccttacattac
tattagtaagaagtatagtagaaaacggagctggtacaggttgaacagtttacccacccc
tatcatctgttattgcacacggaggagcttcagttgacctagctattttttcacttcact
tagcgggtatttcctcaattttaggagcagtaaatttcattacaacagtaattaatatac
gatcgacaggaatcacctttgatcgaat-acctctattcgtttgagcagttgtattaaca
gctttattacttttattatcattaccagtttt-agca-ggggctattactatattactaa
cagaccgaaacttaaatactt-ccttttttgaccctgccggaggag---gagatcctatt
ctt---------------------
>GBDPT663-14/13-655 [Species: Bactrocera dorsalis] [Country: China]
aactttatattttatcttc---ggagcctgagcaggaatagtaggaacat---ccctta-
gaattttagtccgagctgaactcggtcacccgggagctttaatcggtgacgatcaaattt
ataatgtaattgtaacagctcatgctttcgtaataattttctttatagttataccaatta
taattggtgga-tttggaaattgacttgttcctttaatattaggagctccc-gatatagc
atttccac----gaatgaataatataagattttgattattacctccttcccttacattac
tattagtaagaagtatagtagaaaacggagctggtacaggttgaacagtttacccacccc
tatcatctgttattgcacacggaggagcttcagttgacctagctattttttcacttcact
tagcgggtatttcctcaattttaggagcagtaaatttcattacaacagtaattaatatac
gatcgacaggaatcacctttgatcgaat-acctctattcgtttgagcagttgtattaaca
gctttattacttttattatcattaccagtttt-agca-ggggctattactatattactaa
cagaccgaaacttaaatactt-ccttttttgaccctgccggaggag---gagatcctatt
ctt---------------------
>GBDPT980-14/13-655 [Species: Bactrocera dorsalis] [Country: China]
aactttatattttatcttc---ggagcctgagcaggaatagtaggaacat---ccctta-
gaattttagtccgagctgaactcggtcacccgggagctttaatcggtgacgatcaaattt
ataatgtaattgtaacagctcatgctttcgtaataattttctttatagttataccaatta
taattggtgga-tttggaaattgacttgttcctttaatattaggagctccc-gatatagc
atttccac----gaatgaataatataagattttgattattacctccttcccttacattac
tattagtaagaagtatagtagaaaacggagctggtacaggttgaacagtttacccacccc
tatcatctgttattgcacacggaggagcttcagttgacctagctattttttcacttcact
tagcgggtatttcctcaattttaggagcagtaaatttcattacaacagtaattaatatac
gatcgacaggaatcacctttgatcgaat-acctctattcgtttgagcagttgtattaaca
gctttattacttttattatcattaccagtttt-agca-ggggctattactatattactaa
cagaccgaaacttaaatactt-ccttttttgaccctgccggaggag---gagatcctatt
ctt---------------------
>GBDPT790-14/13-655 [Species: Bactrocera dorsalis] [Country: China]
aactttatattttatcttc---ggagcctgagcaggaatagtaggaacat---ccctta-
gaattttagtccgagctgaactcggtcacccaggagctttaatcggtgacgatcaaattt
ataatgtaattgtaacagctcatgctttcgtaataattttctttatagttataccaatta
taattggtgga-tttggaaattgacttgttcctttaatattaggagctccc-gatatagc
atttccac----gaatgaataatataagattttgattattacctccttcccttacattac
tattagtaagaagtatagtagaaaacggagctggtacaggttgaacagtttacccacccc
tatcatctgttattgcacacggaggagcttcagttgacctagctattttttcacttcact
tagcgggtatttcctcaattttaggagcagtaaatttcattacaacagtaattaatatgc
gatcgacaggaatcacctttgatcgaat-acctctattcgtttgagcagttgtattaaca
gctttattacttttattatcattaccagtttt-agca-ggggctattactatattactaa
cagaccgaaacttaaatactt-ccttttttgaccctgccggaggag---gagatcctatt
ctt---------------------
>GBDPT971-14/13-655 [Species: Bactrocera dorsalis] [Country: Thailand]
aactttatattttatcttc---ggagcctgagcaggaatagtaggaacat---ctctta-
gaattttagtccgagctgaactcggtcacccaggagctttaatcggtgacgatcaaattt
ataatgtaattgtaacagctcatgctttcgtaataattttctttatagttataccaatta
taattggtgga-tttggaaattgacttgttcctttaatattaggagctccc-gatatagc
atttccac----gaatgaataatataagattttgattattacctccttcccttacattac
tattagtaagaagtatagtagaaaacggagctggtacaggttgaacagtttacccacccc
tatcatctgttattgcacacggaggagcttcagttgacctagctattttttcacttcact
tagcgggtatttcctcaattttaggagcagtaaatttcattacaacagtaattaatatac
gatcgacaggaatcacctttgatcgaat-acctctattcgtttgagcagttgtattaaca
gctttattacttttattatcattaccagtttt-agca-ggggctattactatattactaa
cagaccgaaacttaaatactt-ccttttttgaccctgccggaggag---gagatcctatt
ctt---------------------
>GBDPT972-14/13-655 [Species: Bactrocera dorsalis] [Country: Thailand]
aactttatattttatcttc---ggagcctgagcaggaatagtaggaacat---ccctta-
gaattttagtccgagctgaactcggtcacccaggagctttaattggtgacgatcaaattt
ataatgtaattgtaacagctcatgctttcgtaataattttctttatagttataccaatta
taattggtgga-tttggaaattgacttgttcctttaatattaggagctccc-gatatagc
atttccac----gaatgaataatataagattttgattattacctccttcccttacattac
tattagtaagaagtatagtagaaaacggagctggtacaggttgaacagtttacccacccc
tatcatctgttattgcacacggaggagcttcagttgacctagctattttttcacttcact
tagcgggtatttcctcaattttaggagcagtaaatttcattacaacagtaattaatatac
gatcgacaggaatcacctttgatcgaat-acctctattcgtttgagcagttgtattaaca
gctttattacttttattatcattaccagtttt-agca-ggggctattactatattactaa
cagaccgaaacttaaatactt-ccttttttgaccctgccggaggag---gagaccctatt
ctt---------------------
>GBDPT664-14/13-655 [Species: Bactrocera dorsalis] [Country: China]
aactttatattttatcttc---ggagcctgagcaggaatagtaggaacat---ccctta-
gaattttagtccgagctgaactcggtcacccaggagctttaatcggtgacgatcaaattt
ataatgtaattgtaacagctcatgctttcgtaataattttctttatagttataccaatta
taattggtgga-tttggaaattgacttgttcctttaatattaggagctccc-gatatagc
atttccac----gaatgaataatataagattttgattattacctccttcccttacattac
tattagtaagaagtatagtagaaaacggagctggtacaggttgaacagtttacccacccc
tatcatctgttattgcacacggaggagcttcagttgacctagctattttttcacttcact
tagcgggtatttcctcaattttaggggcagtaaatttcattacaacagtaattaatatac
gatcgacaggaatcacctttgatcgaat-acctctattcgtttgagcagttgtattaaca
gctttattacttttattatcattaccagtttt-agca-ggggctattactatactactaa
cagaccgaaacttaaatactt-ccttttttgaccctgccggaggag---gagatcctatt
ctt---------------------
>GBDPT797-14/13-655 [Species: Bactrocera dorsalis] [Country: China]
aactttatattttatcttc---ggagcctgagcaggaatagtaggaacat---ccctta-
gaattttagtccgagctgaactcggtcacccaggagctttaatcggtgacgatcaaattt
ataatgtaattgtaacagctcatgctttcgtaataattttctttatagttataccaatta
taattggtgga-tttggaaattgacttgttcctttaatattaggagctccc-gatatagc
atttccac----gaatgaataatataagattttgattattacctccttcccttacattac
tattagtaagaagtatagtagaaaacggagctggtacaggttgaacagtttacccacccc
tatcatctgttattgcacacggaggagcttcagttgacctagctattttttcacttcact
tagcgggtatttcctcaattttaggggcagtaaatttcattacaacagtaattaatatac
gatcgacaggaatcacctttgatcgaat-acctctattcgtttgagcagttgtattaaca
gctttattacttttattatcattaccagtttt-agca-ggggctattactatactactaa
cagaccgaaacttaaatactt-ccttttttgaccctgccggaggag---gagatcctatt
ctt---------------------
>GBDPT969-14/13-655 [Species: Bactrocera dorsalis] [Country: Thailand]
aactttatattttatcttc---ggagcctgagcaggaatagtaggaacat---ccctta-
gaattttagtccgagctgaactcggtcacccaggagctttaatcggtgacgatcaaattt
ataatgtaattgtaacagctcatgctttcgtaataattttctttatagttataccaatta
taattggtgga-tttggaaattgacttgttcctttaatattaggagctccc-gatatagc
atttccac----gaatgaataatataagattttgattattacctccttcccttacattac
tattagtaagaagtatagtagaaaacggagctggtacaggttgaacagtttacccacccc
tatcatctgttattgcacacggaggagcttcagttgacctagctattttttcacttcact
tagcgggtatttcctcaattttaggagcagtaaattttattacaacagtaattaatatac
gatcgacaggaatcacctttgatcgaat-acctctattcgtttgagcagttgtattaaca
gctttattacttttattatcattaccagtttt-agca-ggagctattactatattactaa
cagaccgaaacttaaatactt-ccttttttgaccctgccggaggag---gagatcctatt
ctt---------------------
>FFPA802-19/2-644 [Species: Bactrocera dorsalis] [Country: Ghana]
aactttatattttatcttc---ggagcctgagcaggaatagtaggaacat---ccctta-
gaattttagtccgagctgaactcggtcacccaggagctttaatcggtgacgatcaaattt
ataatgtaattgtaacagctcatgctttcgtaataattttctttatagttataccaatta
taattggtgga-tttggaaattgacttgttcctttaatattaggagctccc-gatatagc
atttccac----gaatgaataatataagattttgactattacctccttcccttacattac
tattagtaagaagtatagtagaaaacggagctggtacaggttgaacagtttacccacccc
tatcatctgttattgcacacggaggagcttcagttgacctagctattttttcacttcact
tagcgggtatttcctcaattttaggagcagtaaatttcattacaacagtaattaatatac
gatcgacaggaatcacctttgatcgaat-acctctattcgtttgagcagttgtattaaca
gctttattacttttattgtcattaccagtttt-agca-ggggctattactatattactaa
cagaccgaaacttaaatactt-ccttttttgaccctgccggaggag---gagatcctatt
ctt---------------------
>GBDPT981-14/13-655 [Species: Bactrocera dorsalis] [Country: China]
aactttatattttatcttc---ggagcctgagcaggaatagtaggaacat---ccctta-
gaattttagtccgagctgaactcggtcacccaggagctttaatcggtgacgatcaaattt
ataatgtaattgtaacagctcatgctttcgtaataattttctttatagttataccaatta
taattggtgga-tttggaaattgacttgttcctttaatattaggagctccc-gatatagc
atttccac----gaatgaataatataagattttgattattacctccttcccttacattac
tattagtaagaagtatagtagaaaacggagctggtacaggttgaacagtttacccacccc
tatcatctgttattgcacacggaggagcttcagttgacctagctattttttcacttcact
tagcgggtatttcctcaattttaggggcagtaaatttcattacaacagtaattaatatac
gatcgacaggaatcacctttgatcgaat-acctctattcgtttgagcagttgtattaaca
gctttattacttttattatcattaccagtttt-agca-ggggctattactatattactaa
cagatcgaaacttaaatactt-ccttttttgatcctgccggaggag---gagatcctatt
ctt---------------------
>GBDPT579-14/13-655 [Species: Bactrocera dorsalis] [Country: China]
aactttatattttatcttc---ggagcctgagcaggaatagtaggaacat---ccctta-
gaattttagtccgagctgaactcggtcacccaggagctttaatcggtgacgatcaaattt
ataatgtaattgtaacagctcatgctttcgtaataattttctttatagttataccaatta
taattggtgga-tttggaaattgacttgttcctttaatattaggagctccc-gatatagc
atttccac----gaatgaataatataagattttgattattacctccttcccttacattac
tattagtaagaagtatagtagaaaacggagctggtacaggttgaacagtttacccacccc
tatcatctgttatcgcacacggaggagcttcagttgacctagctattttttcacttcact
tagcgggtatttcctcaattttaggagcagtaaatttcattacaacagtaattaatatac
gatcaacaggaatcacctttgatcgaat-acctctattcgtttgagcagttgtattaaca
gctttattacttttattatcattaccagtttt-agca-ggggctattactatactactaa
cagaccgaaacttaaatactt-ccttttttgaccctgccggaggag---gagatcctatt
ctt---------------------
>GBDPT613-14/13-655 [Species: Bactrocera dorsalis] [Country: China]
aactttatattttatcttc---ggagcctgagcaggaatagtaggaacat---ccctta-
gaattttagtccgagctgaactcggtcacccaggagctttaatcggtgacgatcaaattt
ataatgtaattgtaacagctcatgctttcgtaataattttctttatagttataccaatta
taattggtgga-tttggaaattgacttgttcctttaatattaggggctccc-gatatagc
atttccac----gaatgaataatataagattttgattattacctccttctcttacattac
tattagtaagaagtatagtagaaaacggagctggtacaggttgaacagtttacccacccc
tatcatctgttattgcacacggaggagcttcagttgacctagctattttttcacttcact
tagcgggtatttcctcaattttaggagcagtaaatttcattacaacagtaattaatatac
gatcgacaggaatcacctttgatcgaat-acctctattcgtttgagcagttgtattaaca
gctttattacttttattatcattaccagtttt-agca-ggggctattactatactactaa
cagaccgaaacttaaatactt-ccttttttgaccctgccggaggag---gagatcccatt
ctt---------------------
>GBDPT671-14/13-655 [Species: Bactrocera dorsalis] [Country: China]
aactttatattttatcttc---ggagcctgagcaggaatagtaggaacat---ccctta-
gaattttagtccgagctgaactcggtcacccaggagctttaatcggtgacgatcaaattt
ataatgtaattgtaacagctcatgctttcgtaataattttctttatagttataccaatta
taattggtgga-tttggaaattgacttgttcctttaatattaggggctccc-gatatagc
atttccac----gaatgaataatataagattttgattattacctccttcccttacattac
tattagtaagaagtatagtagaaaacggagctggtacaggttgaacagtttacccacccc
tatcatctgttattgcacacggaggagcttcagttgacctagctattttttcacttcact
tagcgggtatttcctcaattttaggagcagtaaatttcattacaacagtaattaatatac
gatcgacaggaatcacctttgatcgaat-acctctattcgtttgagcagttgtattaaca
gctttattacttttattatcattaccagtttt-agca-ggggctattactatactactaa
cagaccgaaacttaaatactt-ccttttttgaccctgccggaggag---gagatcccatt
ctt---------------------
>GBDPT626-14/13-655 [Species: Bactrocera dorsalis] [Country: China]
aactttatattttatcttc---ggagcctgagcaggaatagtgggaacat---ccctta-
gaattttagtccgagctgaactcggtcacccaggagctttaatcggtgacgatcaaattt
ataatgtaattgtaacagctcatgctttcgtaataattttctttatagttataccaatta
taattggtgga-tttggaaattgacttgttcctttaatattaggggctccc-gatatagc
atttccac----gaatgaataatataagattttgattattacctccttcccttacattac
tattagtaagaagtatagtagaaaacggagctggtacaggttgaacagtttacccacccc
tatcatctgttattgcacacggaggagcttcagttgacctagctattttttcacttcact
tagcgggtatttcctcaattttaggagcagtaaatttcattacaacagtaattaatatac
gatcgacaggaatcacctttgatcgaat-acctctattcgtttgagcagttgtattaaca
gctttattacttttattatcattaccagtttt-agca-ggggctattactatactactaa
cagaccgaaacttaaatactt-ccttttttgaccctgccggaggag---gagatcccatt
ctt---------------------
>GBDPT365-14/13-655 [Species: Bactrocera dorsalis] [Country: China]
aactttatattttatcttc---ggagcctgagcaggaatagtaggaacat---ccctta-
gaattttagtccgagctgaactcggtcacccaggagctttaatcggtgacgatcaaattt
ataatgtaattgtaacagctcatgctttcgtaataattttctttatagttataccaatta
taattggtgga-tttggaaattgacttgttcctttaatattaggagctccc-gatatagc
atttccac----gaatgaataatataagattttgattattacctccttcccttacattac
tattagtaagaagtatagtagaaaacggagctggtacaggttgaacagtttacccacccc
tatcatctgttattgcacacggaggagcttcagttgacctagctatcttttcacttcact
tagcgggtatttcctcaattttaggagcagtaaatttcattacaacagtaattaatatac
gatcgacaggaattacctttgatcgaat-acctctattcgtttgagcagttgtattaaca
gctttattacttttattatcattaccagtttt-agcg-ggggctattactatattactaa
cagaccgaaacttaaatactt-ccttttttgaccctgccggaggag---gagatcctatt
ctt---------------------
>GBDPT673-14/13-655 [Species: Bactrocera dorsalis] [Country: China]
aactttatattttatcttc---ggagcctgagcaggaatagtaggaacat---ctctta-
gaattttagtccgagctgaactcggtcacccaggagctttaatcggtgacgatcaaattt
ataatgtaattgtaacagctcatgctttcgtaataattttctttatagttataccaatta
taattggtgga-tttggaaattgacttgttcctttaatattaggagctccc-gatatagc
atttccac----gaatgaataatataagattttgattattacctccctcccttacattac
tattagtaagaagtatagtagaaaacggagctggtacaggttgaacagtttacccacccc
tatcatctgttattgcacacggaggagcttcagttgacctagctattttttcacttcact
tagcaggtatttcctcaattttaggagcagtaaatttcattacaacagtaattaatatac
gatcgacaggaatcacctttgatcgaat-acctctattcgtttgagcagttgtattaaca
gctttattacttttattatcattaccagtttt-agcg-ggggctattactatattactaa
cagaccgaaacttaaatactt-ccttttttgaccctgccggaggag---gagatcctatt
ctt---------------------
>FFPA1358-20/1-653 [Species: Bactrocera dorsalis] [Country: Bhutan]
aactttatattttatcttc---ggagcctgagcaggaatagtaggaacat---ccctta-
gaattttagtccgagctgaactcggtcacccaggagctttaatcggtgacgatcaaattt
ataatgtaattgtaacagctcatgctttcgtaataattttctttatagttataccaatta
taattggtgga-tttggaaattgacttgttcctttaatattaggagctccc-gatatagc
atttccac----gaatgaataatataagattttgattattacctccttcccttacattac
tattagtaagaagtatagtagaaaacggagctggtacaggttgaacagtttacccacccc
tatcatctgttattgcacacggaggggcttcagttgacctagctattttttcacttcact
tagcgggtatttcctcaattttaggagcagtaaatttcattacaacagtaattaatatac
gatcgacaggaatcacctttgatcgaat-acctctattcgtttgagcagttgtattaaca
gctttattacttttattatcattaccagtttt-agca-ggagctattactatattattaa
cagaccgaaacttaaatactt-ccttttttgaccctgccggaggag---gagaccctatt
ctt------taccaacatt-----
>FFPA1588-21/1-653 [Species: Bactrocera dorsalis] [Country: Cameroon]
aactttatattttatcttc---ggagcctgagcaggaatagtaggaacat---ccctta-
gaattttagtccgagctgaactcggtcacccaggagctttaatcggtgacgatcaaattt
ataatgtaattgtaacagctcatgctttcgtaataattttctttatagttataccaatta
taattggtgga-tttggaaattgacttgttcctttaatattaggagctccc-gatatagc
atttccac----gaatgaataatataagattttgactattacctccttcccttacattac
tattagtaagaagtatagtagaaaacggagctggtacaggttgaacagtttacccacccc
tatcatctgttattgcacacggaggagcttcagttgacctagctattttttcacttcact
tagcgggtatttcctcaattttaggagcagtaaatttcattacaacagtaattaatatac
gatcgacaggaatcacctttgatcgaat-acctctattcgtttgagcagttgtattaaca
gctttattacttttattgtcattaccagtttt-agca-ggggctattactatattactaa
cagaccgaaacttaaatactt-ccttttttgaccctgccggaggag---gagatcctatt
ctt------taccaacatt-----
>QUA002-15/42-658 [Species: Bactrocera dorsalis] [Country: China]
aactttatattttatcttc---ggagcctgagcaggaatagtaggaacat---ccctta-
gaattttagtccgagctgaactcggtcacccaggagctttaattggtgacgatcaaattt
ataatgtaattgtaacagctcatgctttcgtaataattttctttatagttataccaatta
taattggtgga-tttggaaattgacttgttcctttaatattaggagctccc-gatatagc
atttccac----gaatgaataatataagattttgattattacctccttcccttacattac
tattagtaagaagtatagtagaaaacggagctggtacaggttgaacagtttacccacccc
tatcatctgttattgcacacggaggagcttcagttgacctagctattttttcacttcact
tagcgggtatttcctcaattttaggagcagtaaatttcattacaacagtaattaatatac
gatcgacaggaatcacctttgatcgaat-acctctattcgtttgagcagttgtattaaca
gctttattacttttattatcattaccagtttt-agca-ggggctattactatattactaa
cagaccgaaacttaaatacct-ccttttttgacc--------------------------
------------------------
>QUA009-15/42-658 [Species: Bactrocera dorsalis] [Country: China]
aactttatattttatcttc---ggagcctgagcaggaatagtaggaacat---ccctta-
gaattttagtccgagctgaactcggtcacccaggagctttaattggtgacgatcaaattt
ataatgtaattgtaacagctcatgctttcgtaataattttctttatagttataccaatta
taattggtgga-tttggaaattgacttgttcctttaatattaggagctccc-gatatagc
atttccac----gaatgaataatataagattttgattattacctccttcccttacattac
tattagtaagaagtatagtagaaaacggagctggtacaggttgaacagtttacccacccc
tatcatctgttattgcacacggaggagcttcagttgacctagctattttttcacttcact
tagcgggtatttcctcaattttaggagcagtaaatttcattacaacagtaattaatatac
gatcgacaggaatcacctttgatcgaat-acctctattcgtttgagcagttgtattaaca
gctttattacttttattatcattaccagtttt-agca-ggggctattactatattactaa
cagaccgaaacttaaatactt-ccttttttgacc--------------------------
------------------------
>QUA012-15/42-658 [Species: Bactrocera dorsalis] [Country: China]
aactttatattttatcttc---ggagcctgagcaggaatagtaggaacat---ccctta-
gaattttagtccgagctgaactcggtcacccaggagctttaattggtgacgatcaaattt
ataatgtaattgtaacagctcatgctttcgtaataattttctttatagttataccaatta
taattggtgga-tttggaaattgacttgttcctttaatattaggagctccc-gatatagc
atttccac----gaatgaataatataagattttgattattacctccttcccttacattac
tattagtaagaagtatagtagaaaacggagctggtacaggttgaacagtttacccacccc
tatcatctgttattgcacacggaggagcttcagttgacctagctattttttcacttcact
tagcgggtatttcctcaattttaggagcagtaaatttcattacaacagtaattaatatac
gatcgacaggaatcacctttgatcgaat-acctctattcgtttgagcagttgtattaaca
gctttattacttttattatcattaccagtttt-agca-ggggctattactatattactaa
cagaccgaaacttaaatactt-ccttttttgacc--------------------------
------------------------
>QUA019-15/42-658 [Species: Bactrocera dorsalis] [Country: China]
aactttatattttatcttc---ggagcctgagcaggaatagtaggaacat---ccctta-
gaattttagtccgagctgaactcggtcacccaggagctttaattggtgacgatcaaattt
ataatgtaattgtaacagctcatgctttcgtaataattttctttatagttataccaatta
taattggtgga-tttggaaattgacttgttcctttaatattaggagctccc-gatatagc
atttccac----gaatgaataatataagattttgattattacctccttcccttacattac
tattagtaagaagtatagtagaaaacggagctggtacaggttgaacagtttacccacccc
tatcatctgttattgcacacggaggagcttcagttgacctagctattttttcacttcact
tagcgggtatttcctcaattttaggagcagtaaatttcattacaacagtaattaatatac
gatcgacaggaatcacctttgatcgaat-acctctattcgtttgagcagttgtattaaca
gctttattacttttattatcattaccagtttt-agca-ggggctattactatattactaa
cagaccgaaacttaaatactt-ccttttttgacc--------------------------
------------------------
>QUA020-15/42-658 [Species: Bactrocera dorsalis] [Country: China]
aactttatattttatcttc---ggagcctgagcaggaatagtaggaacat---ccctta-
gaattttagtccgagctgaactcggtcacccaggagctttaattggtgacgatcaaattt
ataatgtaattgtaacagctcatgctttcgtaataattttctttatagttataccaatta
taattggtgga-tttggaaattgacttgttcctttaatattaggagctccc-gatatagc
atttccac----gaatgaataatataagattttgattattacctccttcccttacattac
tattagtaagaagtatagtagaaaacggagctggtacaggttgaacagtttacccacccc
tatcatctgttattgcacacggaggagcttcagttgacctagctattttttcacttcact
tagcgggtatttcctcaattttaggagcagtaaatttcattacaacagtaattaatatac
gatcgacaggaatcacctttgatcgaat-acctctattcgtttgagcagttgtattaaca
gctttattacttttattatcattaccagtttt-agca-ggggctattactatattactaa
cagaccgaaacttaaatactt-ccttttttgacc--------------------------
------------------------
>QUA017-15/42-658 [Species: Bactrocera dorsalis] [Country: China]
aactttatattttatcttc---ggagcctgagcaggaatagtaggaacat---ccctta-
gaattttagtccgagctgaacttggtcacccaggagctttaatcggtgacgatcaaattt
ataatgtaattgtaacagctcatgctttcgtaataattttctttatagttataccaatta
taattggtgga-tttggaaattgacttgttcctttaatattaggagctccc-gatatagc
atttccac----gaatgaataatataagattttgattattacctccttcccttacattac
tattagtaagaagtatagtagaaaacggagctggtacaggttgaacagtttacccacccc
tatcatctgttattgcacacggaggagcttcagttgacctagctattttttcacttcact
tagcgggtatttcctcaattttaggagcagtaaatttcattacaacagtaattaatatac
gatcgacaggaatcacctttgatcgaat-acctctattcgtttgagcagttgtattaaca
gctttattacttttattatcattaccagtttt-agca-ggggctattactatattactaa
cagaccgaaacttaaatactt-ccttttttgacc--------------------------
------------------------
>QUA018-15/42-658 [Species: Bactrocera dorsalis] [Country: China]
aactttatattttatcttc---ggagcctgagcaggaatagtaggaacat---ccctta-
gaattttagtccgagctgaactcggtcacccgggagctttaatcggtgacgatcaaattt
ataatgtaattgtaacagctcatgctttcgtaataattttctttatagttataccaatta
taattggtgga-tttggaaattgacttgttcctttaatattaggagctccc-gatatagc
atttccac----gaatgaataatataagattttgattattacctccttcccttacattac
tattagtaagaagtatagtagaaaacggagctggtacaggttgaacagtttacccacccc
tatcatctgttattgcacacggaggagcttcagttgacctagctattttttcacttcact
tagcgggtatttcctcaattttaggagcagtaaatttcattacaacagtaattaatatac
gatcgacaggaatcacctttgatcgaat-acctctattcgtttgagcagttgtattaaca
gctttattacttttattatcattaccagtttt-agca-ggggctattactatattactaa
cagaccgaaacttaaatactt-ccttttttgacc--------------------------
------------------------
>QUA022-15/42-658 [Species: Bactrocera dorsalis] [Country: China]
aactttatattttatcttc---ggagcctgagcaggaatagtaggaacat---ccctta-
gaattttagtccgagctgaactcggtcacccaggagctttaatcggtgacgatcaaattt
ataatgtaattgtaacagctcatgctttcgtaataattttctttatagttataccaatta
taattggtgga-tttggaaattgacttgttcctttaatattaggagctccc-gatatagc
atttccac----gaatgaataatataagattttgattattacctccttcccttacattac
tattagtaagaagtatagtagaaaacggagctggtacaggttgaacagtttacccacccc
tatcatctgttattgcacacggaggagcttcagttgacctagctattttttcacttcact
tagcgggtatttcctcaattttaggagcagtaaatttcattacaacagtaattaatatac
gatcgacaggaatcacctttgatcgaat-acctctattcgtttgagcagttgtattaaca
gctttattacttttattatcattaccagtttt-agca-ggagctattactatattactaa
cagaccgaaacttaaatactt-ccttttttgacc--------------------------
------------------------
>QUA004-15/42-658 [Species: Bactrocera dorsalis] [Country: Laos]
aactttatattttatcttc---ggagcctgagcaggaatagtaggaacat---ccctta-
gaattttagtccgagctgaactcggtcacccaggagctttaatcggtgacgatcaaattt
ataatgtaatcgtaacagctcatgctttcgtaataattttctttatagttataccaatta
taattggtgga-tttggaaattgacttgttcctttaatattaggagctccc-gatatagc
atttccac----gaatgaataatataagattttgattattacctccttcccttacattac
tattagtaagaagtatagtagaaaacggagctggtacaggttgaacagtttacccacccc
tatcatctgttattgcacacgggggagcttcagttgacctagctattttttcacttcact
tagcgggtatttcctcaattttaggagcagtaaatttcattacaacagtaattaatatac
gatcgacaggaatcacctttgatcgaat-acctctattcgtttgagcagttgtattaaca
gctttattacttttattatcattaccagtttt-agca-ggggctattactatattactaa
cagaccgaaacttaaatactt-ccttttttgacc--------------------------
------------------------
>QUA010-15/42-658 [Species: Bactrocera dorsalis] [Country: China]
aactttatattttatcttc---ggagcctgagcaggaatagtaggaacat---ccctta-
gaattttagtccgagctgaactcggtcatccaggagctttaatcggtgacgatcaaattt
ataatgtaattgtaacagctcatgctttcgtaataattttctttatagttataccaatta
taattggtgga-tttggaaattgacttgttcctttaatattaggagctccc-gatatagc
atttccac----gaatgaataatataagattttgattattacctccttcccttacattac
tattagtaagaagtatagtagaaaacggagctggtacaggttgaacagtttacccacccc
tatcatctgttattgcacacggaggagcttcagttgacctagctattttttcacttcact
tagcgggtatttcctcaattttaggagcagtaaatttcattacaacagtaattaatatac
gatcgacaggaatcacctttgatcgaat-acctctattcgtttgagcggttgtattaaca
gctttattacttttattatcattaccagtttt-agca-ggggctattactatattactaa
cagaccgaaacttaaatactt-ccttttttgacc--------------------------
------------------------
>QUA014-15/42-658 [Species: Bactrocera dorsalis] [Country: China]
aactttatattttatcttc---ggagcctgagcaggaatagtaggaacat---ccctta-
gaattttagtccgagctgaactcggtcacccaggagctttaatcggtgacgatcaaattt
ataatgtaattgtaacagctcatgctttcgtaataattttctttatagttataccaatta
taattggtgga-tttggaaattgacttgttcctttaatattaggagctccc-gatatagc
atttccac----gaataaataatataagattttgattattacctccttcccttacattac
tattagtaagaagtatagtagaaaacggagctggtacaggttgaacagtttacccacccc
tatcatctgttattgcacacggaggagcttcagttgacctagctattttttcacttcact
tagcgggtatttcctcaattttaggagcagtaaatttcattacaacagtaattaatatac
gatcgacaggaatcacctttgatcgaat-acctctattcgtttgagcagttgtattaaca
gctttattacttttattatcattaccagtttt-agca-ggggctattactatactactaa
cagaccgaaacttaaatactt-ccttttttgacc--------------------------
------------------------
>QUA011-15/42-658 [Species: Bactrocera dorsalis] [Country: China]
aactttatattttatcttc---ggagcctgagcaggaatagtaggaacat---ccctta-
gaattttagtccgagctgaactcggtcacccaggagctttaatcggtgacgatcaaattt
ataatgtaattgtaacagctcatgctttcgtaataattttctttatagttataccaatta
taattggtgga-tttggaaattgacttgttcctttaatattaggagctccc-gatatagc
atttccac----gaatgaataatataagattttgattattacctccttcccttacattac
tattagtaagaagtatagtagaaaacggagctggtacaggttgaacagtttacccacccc
tatcatctgttattgcacacggaggagcttcagttgacctagctattttttcacttcact
tagcgggtatttcctcaattttaggagcagtaaattttattacaacagtaattaatatgc
gatcgacaggaatcacctttgatcgaat-acctctattcgtttgagcggttgtattaaca
gctttattacttttattatcattaccagtttt-agcg-ggagctattactatattactaa
cagaccgaaacttaaatactt-ccttttttgacc--------------------------
------------------------
>QUA021-15/42-658 [Species: Bactrocera dorsalis] [Country: China]
aactttatattttatcttc---ggagcctgagcaggaatagtgggaacat---ccctta-
gaattttagtccgagctgaactcggtcacccaggagctttaatcggtgacgatcaaattt
ataatgtaattgtaacagctcatgctttcgtaataattttctttatagttataccaatta
taattggtgga-tttggaaattgacttgttcctttaatattaggagctccc-gatatagc
atttccac----gaatgaataatataagattttgattattacctccttcccttacattac
tattagtaagaagtatagtagaaaacggggctggtacaggttgaacagtttacccaccac
tatcatctgttattgcacacggaggagcttcagttgacctagctattttttcacttcact
tagcgggtatttcctcaattttaggagcagtaaatttcattacaacagtaattaatatgc
gatcgacaggaatcacctttgatcgaat-acctctattcgtttgagcagttgtattaaca
gctttattacttttattatcattaccagtttt-agcg-ggggctattactatactactaa
cagaccgaaacttaaatactt-ccttttttgacc--------------------------
------------------------
>FFPA1643-22/1-638 [Species: Bactrocera dorsalis] [Country: China]
aactttatattttatcttc---ggggcctgagcaggaatagtaggaacat---ccctta-
gaattttagtccgagctgaactcggtcacccaggagctttaatcggtgacgatcaaattt
ataatgtaattgtaacagctcatgctttcgtaataattttctttatagttataccaatta
taattggtgga-tttggaaattgacttgttcctttaatattaggagctccc-gatatagc
atttccac----gaataaataatataagattttgattattacctccttcccttacattac
tattagtaagaagtatagtagaaaacggagctggtacaggttgaacagtttacccacccc
tatcatctgttattgcacacggaggagcttcagttgatctagctattttttcacttcact
tagcaggtatttcctcaattttaggagcagtaaatttcattacaacagtaattaatatac
gatcgacaggaatcacctttgatcgaat-acctctattcgtttgagcagttgtattaaca
gctttattacttttattatcattaccagtttt-agca-ggagctattactatattactaa
cagaccgaaacttaaatactt-ccttttttgaccctgccggaggag---gagacccta--
------------------------
>FFPA1393-20/16-653 [Species: Bactrocera dorsalis] [Country: Vietnam]
aactttatattttatcttc---ggagcctgagcaggaatagtaggaacat---ccctta-
gaattttagtccgagctgaactcggtcacccaggagctttaatcggtgacgatcaaattt
ataatgtaattgtaacagctcatgctttcgtaataattttctttatagttataccaatta
taattggtgga-tttggaaattgacttgttcctttaatattaggagctccc-gatatagc
atttccac----gaatgaataatataagattttgattattacctccttcccttacattac
tattagtaagaagtatagtagaaaacggagctggtacaggttgaacagtttacccacccc
tatcatctgttattgcacacggaggagcttcagttgacctagctattttttcacttcact
tagcgggtatttcctcaattttaggagcagtaaatttcattacaacagtaattaatatac
gatcgacaggaatcacctttgatcgaat-acctctattcgtttgagcagttgtattaaca
gctttattacttttattatcattaccagtttt-agca-ggggctattactatattactaa
cagaccgaaacttaaacactt-ccttttttgaccctgccggaggag---gagacccta--
------------------------
>FFPA1396-20/16-653 [Species: Bactrocera dorsalis] [Country: Vietnam]
aactttatattttatcttc---ggagcctgagcaggaatagtaggaacat---ccctta-
gaattttagtccgagctgaactcggtcacccaggagctttaatcggtgacgatcaaattt
ataatgtaattgtaacagctcatgctttcgtaataattttctttatagttataccaatta
taattggtgga-tttggaaattgacttgttcctttaatattaggagctccc-gatatagc
atttccac----gaatgaataatataagattttgattattacctccttcccttacattac
tattagtaagaagtatagtagaaaacggagctggtacaggttgaacagtttacccacccc
tatcatctgttattgcacacggaggagcttcagttgacctagctattttttcacttcact
tagcgggtatttcctcaattttaggagcagtaaatttcattacaacagtaattaatatac
gatcgacaggaatcacctttgatcgaat-acctctattcgtttgagcagttgtattaaca
gctttattacttttattatcattaccagtttt-agca-ggggctattactatattactaa
cagaccgaaacttaaatactt-ccttttttgatcctgccggaggag---gagacccta--
------------------------
>FFPA1268-20/55-696 [Species: Bactrocera dorsalis] [Country: Vietnam]
aactttatattttatcttc---ggagcctgagcaggaatagtaggaacat---ccctta-
gaattttagtccgagctgaactsggtcacccaggagctttaatcggtgacgatcaaattt
ataatgtaattgtaacagctcatgctttcgtaataattttctttatagttataccaatta
taattggtgga-tttggaaattgacttgttcctttaatattaggagctccc-gatatagc
atttccac----gaatgaataatataagattttgattattacctccttcccttacattac
tattagtaagaagtatagtagaaaacggagctggtacaggttgaacagtttacccacccc
tatcatctgttattgcacacggaggggcttcagttgacctagctattttttcacttcact
tagcgggtatttcctcaattttaggagcagtaaatttcattacaacagtaattaatatac
gatcgacaggaatcacctttgatcgaat-acctctattcgtttgagcagttgtattaaca
gctttattacttttattatcattaccagtttt-agca-ggggctattactatattactaa
cagaccgaaacttaaatactt-ccttttttgaccctgccggaggag---gagatcctatt
ct----------------------
>FFPA1586-21/1-642 [Species: Bactrocera dorsalis] [Country: Cameroon]
aactttatattttatcttc---ggagcctgagcaggaatagtgggaacat---cactta-
gaattttagtccgagctgaactcggtcacccaggggctttaatcggtgacgatcaaattt
ataatgtaattgtaacagctcatgctttcgtaataattttctttatagttataccaatta
taattggtgga-tttggaaattgacttgttcctttaatattaggagctccc-gatatagc
atttccac----gaatgaataatataagattttgattattacctccttcccttacattac
tattagtaagaagtatagtagaaaacggagctggtacaggttgaacagtttacccacccc
tatcatctgttattgcacacggaggagcttcagttgacctagctattttttcacttcact
tagcgggtatttcctcaattttaggagcagtaaatttcattacaacagtaattaatatac
gatcgacaggaatcacctttgatcgaat-acctctattcgtttgagcagttgtattaaca
gctttattacttttattatcattaccagtttt-agca-ggggctattactatattactaa
cagaccgaaacttaaatactt-ccttttttgaccctgccggaggag---gagatcctatt
ct----------------------
>FFPA486-19/1-568 [Species: Bactrocera dorsalis] [Country: Thailand]
aactttatattttatcttc---ggagcctgagcaggaatagtaggaacat---ccctta-
gaattttagtccgagctgaactcggtcacccaggagctttaatcggtgacgatcaaattt
ataatgtaattgtaacagctcatgctttcgtaataattttctttatagttataccaatta
taattggtgga-tttggaaattgacttgttcctttaatattaggagctccc-gatatagc
atttccac----gaatgaataatataagattttgattattacctccttcccttacattac
tattagtaagaagtatagtagaaaacggagctggtacaggttgaacagtttacccacccc
tatcatctgttattgcacacggaggagcttcagttgacctagctattttttcacttcact
tagcgggtatttcctcaattttaggagcagtaaatttcattacaacagtaattaatatac
gatcgacaggaatcacctttgatcgaat-acctctattcgtttgagcagttgtattaaca
gctttattacttttattatcattaccagtttt-agca-ggggca----------------
------------------------------------------------------------
------------------------
>GBDPT329-14/2-656 [Species: Bactrocera dorsalis] [Country: China]
aactttatattttatcttc---ggagcctgagcaggaatagtaggaacat---ccctta-
gaattttagtccgagctgaactcggtcacccaggagctttaatcggtgacgatcaaattt
ataatgtaattgtaacagctcatgctttcgtaataattttctttatagttataccaatta
taattggtgga-tttggaaattgacttgttcctttaatattaggagctccc-gatatagc
atttccac----gaatgaataatataagattttgattattacctccttcccttacattac
tattagtaagaagtatagtagaaaacggagctggtacaggttgaacagtttacccacccc
tatcatctgttattgcacacggaggagcttcagttgacctagctattttttcacttcact
tagcgggtatttcctcaattttaggagcagtaaatttcattacaacagtaattaatatac
gatcgacaggaatcacctttgatcgaat-acctctattcgtttgagcagttgtattaaca
gctttattacttttattatcattaccagtttt-agca-ggggctattactatattactaa
cagaccgaaacttaaatactt-ccttttttgaccctgccggaggag---gagatcctatt
ctt------taccaacattta---
>GBDPT614-14/2-656 [Species: Bactrocera dorsalis] [Country: China]
aactttatattttatcttc---ggagcctgagcaggaatagtaggaacat---ccctta-
gaattttagtccgagctgaactcggtcacccaggagctttaatcggtgacgatcaaattt
ataatgtaattgtaacagctcatgctttcgtaataattttctttatagttataccaatta
taattggtgga-tttggaaattgacttgttcctttaatattaggagctccc-gatatagc
atttccac----gaatgaataatataagattttgattattacctccttcccttacattac
tattagtaagaagtatagtagaaaacggagctggtacaggttgaacagtttacccacccc
tatcatctgttattgcacacggaggagcttcagttgacctagctattttttcacttcact
tagcgggtatttcctcaattttaggagcagtaaatttcattacaacagtaattaatatac
gatcgacaggaatcacctttgatcgaat-acctctattcgtttgagcagttgtattaaca
gctttattacttttattatcattaccagtttt-agca-ggggctattactatattactaa
cagaccgaaacttaaatactt-ccttttttgaccctgccggaggag---gagatcctatt
ctt------taccaacattta---
>GBDPT331-14/1-655 [Species: Bactrocera dorsalis] [Country: China]
aactttatattttatcttc---ggagcctgagcaggaatagtaggaacat---ccctta-
gaattttagtccgagctgaactcggtcacccaggagctttaatcggtgacgatcaaattt
ataatgtaattgtaacagctcatgctttcgtaataattttctttatagttataccaatta
taattggtgga-tttggaaattgacttgttcctttaatattaggagctccc-gatatagc
atttccac----gaatgaataatataagattttgattattacctccttcccttacattac
tattagtaagaagtatagtagaaaacggagctggtacaggttgaacagtttacccacccc
tatcatctgttattgcacacggaggagcttcagttgacctagctattttttcacttcact
tagcgggtatttcctcaattttaggagcagtaaatttcattacaacagtaattaatatac
gatcgacaggaatcacctttgatcgaat-acctctattcgtttgagcagttgtattaaca
gctttattacttttattatcattaccagtttt-agca-ggggctattactatattactaa
cagaccgaaacttaaatactt-ccttttttgaccctgccggaggag---gagatcctatt
ctt------taccaacattta---
>GBDPT332-14/1-655 [Species: Bactrocera dorsalis] [Country: China]
aactttatattttatcttc---ggagcctgagcaggaatagtaggaacat---ccctta-
gaattttagtccgagctgaactcggtcacccaggagctttaatcggtgacgatcaaattt
ataatgtaattgtaacagctcatgctttcgtaataattttctttatagttataccaatta
taattggtgga-tttggaaattgacttgttcctttaatattaggagctccc-gatatagc
atttccac----gaatgaataatataagattttgattattacctccttcccttacattac
tattagtaagaagtatagtagaaaacggagctggtacaggttgaacagtttacccacccc
tatcatctgttattgcacacggaggagcttcagttgacctagctattttttcacttcact
tagcgggtatttcctcaattttaggagcagtaaatttcattacaacagtaattaatatac
gatcgacaggaatcacctttgatcgaat-acctctattcgtttgagcagttgtattaaca
gctttattacttttattatcattaccagtttt-agca-ggggctattactatattactaa
cagaccgaaacttaaatactt-ccttttttgaccctgccggaggag---gagatcctatt
ctt------taccaacattta---
>GBDPT334-14/1-655 [Species: Bactrocera dorsalis] [Country: China]
aactttatattttatcttc---ggagcctgagcaggaatagtaggaacat---ccctta-
gaattttagtccgagctgaactcggtcacccaggagctttaatcggtgacgatcaaattt
ataatgtaattgtaacagctcatgctttcgtaataattttctttatagttataccaatta
taattggtgga-tttggaaattgacttgttcctttaatattaggagctccc-gatatagc
atttccac----gaatgaataatataagattttgattattacctccttcccttacattac
tattagtaagaagtatagtagaaaacggagctggtacaggttgaacagtttacccacccc
tatcatctgttattgcacacggaggagcttcagttgacctagctattttttcacttcact
tagcgggtatttcctcaattttaggagcagtaaatttcattacaacagtaattaatatac
gatcgacaggaatcacctttgatcgaat-acctctattcgtttgagcagttgtattaaca
gctttattacttttattatcattaccagtttt-agca-ggggctattactatattactaa
cagaccgaaacttaaatactt-ccttttttgaccctgccggaggag---gagatcctatt
ctt------taccaacattta---
>GBDPT353-14/1-655 [Species: Bactrocera dorsalis] [Country: China]
aactttatattttatcttc---ggagcctgagcaggaatagtaggaacat---ccctta-
gaattttagtccgagctgaactcggtcacccaggagctttaatcggtgacgatcaaattt
ataatgtaattgtaacagctcatgctttcgtaataattttctttatagttataccaatta
taattggtgga-tttggaaattgacttgttcctttaatattaggagctccc-gatatagc
atttccac----gaatgaataatataagattttgattattacctccttcccttacattac
tattagtaagaagtatagtagaaaacggagctggtacaggttgaacagtttacccacccc
tatcatctgttattgcacacggaggagcttcagttgacctagctattttttcacttcact
tagcgggtatttcctcaattttaggagcagtaaatttcattacaacagtaattaatatac
gatcgacaggaatcacctttgatcgaat-acctctattcgtttgagcagttgtattaaca
gctttattacttttattatcattaccagtttt-agca-ggggctattactatattactaa
cagaccgaaacttaaatactt-ccttttttgaccctgccggaggag---gagatcctatt
ctt------taccaacattta---
>GBDPT426-14/1-655 [Species: Bactrocera dorsalis] [Country: China]
aactttatattttatcttc---ggagcctgagcaggaatagtaggaacat---ccctta-
gaattttagtccgagctgaactcggtcacccaggagctttaatcggtgacgatcaaattt
ataatgtaattgtaacagctcatgctttcgtaataattttctttatagttataccaatta
taattggtgga-tttggaaattgacttgttcctttaatattaggagctccc-gatatagc
atttccac----gaatgaataatataagattttgattattacctccttcccttacattac
tattagtaagaagtatagtagaaaacggagctggtacaggttgaacagtttacccacccc
tatcatctgttattgcacacggaggagcttcagttgacctagctattttttcacttcact
tagcgggtatttcctcaattttaggagcagtaaatttcattacaacagtaattaatatac
gatcgacaggaatcacctttgatcgaat-acctctattcgtttgagcagttgtattaaca
gctttattacttttattatcattaccagtttt-agca-ggggctattactatattactaa
cagaccgaaacttaaatactt-ccttttttgaccctgccggaggag---gagatcctatt
ctt------taccaacattta---
>GBDPT428-14/1-655 [Species: Bactrocera dorsalis] [Country: China]
aactttatattttatcttc---ggagcctgagcaggaatagtaggaacat---ccctta-
gaattttagtccgagctgaactcggtcacccaggagctttaatcggtgacgatcaaattt
ataatgtaattgtaacagctcatgctttcgtaataattttctttatagttataccaatta
taattggtgga-tttggaaattgacttgttcctttaatattaggagctccc-gatatagc
atttccac----gaatgaataatataagattttgattattacctccttcccttacattac
tattagtaagaagtatagtagaaaacggagctggtacaggttgaacagtttacccacccc
tatcatctgttattgcacacggaggagcttcagttgacctagctattttttcacttcact
tagcgggtatttcctcaattttaggagcagtaaatttcattacaacagtaattaatatac
gatcgacaggaatcacctttgatcgaat-acctctattcgtttgagcagttgtattaaca
gctttattacttttattatcattaccagtttt-agca-ggggctattactatattactaa
cagaccgaaacttaaatactt-ccttttttgaccctgccggaggag---gagatcctatt
ctt------taccaacattta---
>GBDPT436-14/1-655 [Species: Bactrocera dorsalis] [Country: China]
aactttatattttatcttc---ggagcctgagcaggaatagtaggaacat---ccctta-
gaattttagtccgagctgaactcggtcacccaggagctttaatcggtgacgatcaaattt
ataatgtaattgtaacagctcatgctttcgtaataattttctttatagttataccaatta
taattggtgga-tttggaaattgacttgttcctttaatattaggagctccc-gatatagc
atttccac----gaatgaataatataagattttgattattacctccttcccttacattac
tattagtaagaagtatagtagaaaacggagctggtacaggttgaacagtttacccacccc
tatcatctgttattgcacacggaggagcttcagttgacctagctattttttcacttcact
tagcgggtatttcctcaattttaggagcagtaaatttcattacaacagtaattaatatac
gatcgacaggaatcacctttgatcgaat-acctctattcgtttgagcagttgtattaaca
gctttattacttttattatcattaccagtttt-agca-ggggctattactatattactaa
cagaccgaaacttaaatactt-ccttttttgaccctgccggaggag---gagatcctatt
ctt------taccaacattta---
>GBDPT363-14/2-656 [Species: Bactrocera dorsalis] [Country: China]
aactttatattttatcttc---ggagcctgagcaggaatagtaggaacat---ccctta-
gaattttagtccgagctgaactcggtcacccaggagctttaatcggtgacgatcaaattt
ataatgtaattgtaacagctcatgctttcgtaataattttctttatagttataccaatta
taattggtgga-tttggaaattgacttgttcctttaatattaggagctccc-gatatagc
atttccac----gaatgaataatataagattttgattattacctccttcccttacattac
tattagtaagaagtatagtagaaaacggagctggtacaggttgaacagtttacccacccc
tatcatctgttattgcacacggaggagcttcagttgacctagctattttttcacttcact
tagcgggtatttcctcaattttaggagcagtaaatttcattacaacagtaattaatatac
gatcgacaggaatcacctttgatcgaat-acctctattcgtttgagcagttgtattaaca
gctttattacttttattatcattaccagtttt-agca-ggggctattactatattactaa
cagaccgaaacttaaatactt-ccttttttgaccctgccggaggag---gagatcctatt
ctt------tatcaacattta---
>GBDPT611-14/2-656 [Species: Bactrocera dorsalis] [Country: China]
aactttatattttatcttc---ggagcctgagcaggaatagtaggaacat---ccctta-
gaattttagtccgagctgaactcggtcacccgggagctttaatcggtgacgatcaaattt
ataatgtaattgtaacagctcatgctttcgtaataattttctttatagttataccaatta
taattggtgga-tttggaaattgacttgttcctttaatattaggagctccc-gatatagc
atttccac----gaatgaataatataagattttgattattacctccttcccttacattac
tattagtaagaagtatagtagaaaacggagctggtacaggttgaacagtttacccacccc
tatcatctgttattgcacacggaggagcttcagttgacctagctattttttcacttcact
tagcgggtatttcctcaattttaggagcagtaaatttcattacaacagtaattaatatac
gatcgacaggaatcacctttgatcgaat-acctctattcgtttgagcagttgtattaaca
gctttattacttttattatcattaccagtttt-agca-ggggctattactatattactaa
cagaccgaaacttaaatactt-ccttttttgaccctgccggaggag---gagatcctatt
ctt------taccaacattta---
>GBDPT612-14/2-656 [Species: Bactrocera dorsalis] [Country: China]
aactttatattttatcttc---ggagcctgagcaggaatagtaggaacat---ccctta-
gaattttagtccgagctgaactcggtcacccgggagctttaatcggtgacgatcaaattt
ataatgtaattgtaacagctcatgctttcgtaataattttctttatagttataccaatta
taattggtgga-tttggaaattgacttgttcctttaatattaggagctccc-gatatagc
atttccac----gaatgaataatataagattttgattattacctccttcccttacattac
tattagtaagaagtatagtagaaaacggagctggtacaggttgaacagtttacccacccc
tatcatctgttattgcacacggaggagcttcagttgacctagctattttttcacttcact
tagcgggtatttcctcaattttaggagcagtaaatttcattacaacagtaattaatatac
gatcgacaggaatcacctttgatcgaat-acctctattcgtttgagcagttgtattaaca
gctttattacttttattatcattaccagtttt-agca-ggggctattactatattactaa
cagaccgaaacttaaatactt-ccttttttgaccctgccggaggag---gagatcctatt
ctt------taccaacattta---
>GBDPT600-14/1-655 [Species: Bactrocera dorsalis] [Country: China]
aactttatattttatcttc---ggagcctgagcaggaatagtaggaacat---ccctta-
gaattttagtccgagctgaactcggtcacccgggagctttaatcggtgacgatcaaattt
ataatgtaattgtaacagctcatgctttcgtaataattttctttatagttataccaatta
taattggtgga-tttggaaattgacttgttcctttaatattaggagctccc-gatatagc
atttccac----gaatgaataatataagattttgattattacctccttcccttacattac
tattagtaagaagtatagtagaaaacggagctggtacaggttgaacagtttacccacccc
tatcatctgttattgcacacggaggagcttcagttgacctagctattttttcacttcact
tagcgggtatttcctcaattttaggagcagtaaatttcattacaacagtaattaatatac
gatcgacaggaatcacctttgatcgaat-acctctattcgtttgagcagttgtattaaca
gctttattacttttattatcattaccagtttt-agca-ggggctattactatattactaa
cagaccgaaacttaaatactt-ccttttttgaccctgccggaggag---gagatcctatt
ctt------taccaacattta---
>GBDPT603-14/1-655 [Species: Bactrocera dorsalis] [Country: China]
aactttatattttatcttc---ggagcctgagcaggaatagtaggaacat---ccctta-
gaattttagtccgagctgaactcggtcacccgggagctttaatcggtgacgatcaaattt
ataatgtaattgtaacagctcatgctttcgtaataattttctttatagttataccaatta
taattggtgga-tttggaaattgacttgttcctttaatattaggagctccc-gatatagc
atttccac----gaatgaataatataagattttgattattacctccttcccttacattac
tattagtaagaagtatagtagaaaacggagctggtacaggttgaacagtttacccacccc
tatcatctgttattgcacacggaggagcttcagttgacctagctattttttcacttcact
tagcgggtatttcctcaattttaggagcagtaaatttcattacaacagtaattaatatac
gatcgacaggaatcacctttgatcgaat-acctctattcgtttgagcagttgtattaaca
gctttattacttttattatcattaccagtttt-agca-ggggctattactatattactaa
cagaccgaaacttaaatactt-ccttttttgaccctgccggaggag---gagatcctatt
ctt------taccaacattta---
>GBDPT604-14/1-655 [Species: Bactrocera dorsalis] [Country: China]
aactttatattttatcttc---ggagcctgagcaggaatagtaggaacat---ccctta-
gaattttagtccgagctgaactcggtcacccgggagctttaatcggtgacgatcaaattt
ataatgtaattgtaacagctcatgctttcgtaataattttctttatagttataccaatta
taattggtgga-tttggaaattgacttgttcctttaatattaggagctccc-gatatagc
atttccac----gaatgaataatataagattttgattattacctccttcccttacattac
tattagtaagaagtatagtagaaaacggagctggtacaggttgaacagtttacccacccc
tatcatctgttattgcacacggaggagcttcagttgacctagctattttttcacttcact
tagcgggtatttcctcaattttaggagcagtaaatttcattacaacagtaattaatatac
gatcgacaggaatcacctttgatcgaat-acctctattcgtttgagcagttgtattaaca
gctttattacttttattatcattaccagtttt-agca-ggggctattactatattactaa
cagaccgaaacttaaatactt-ccttttttgaccctgccggaggag---gagatcctatt
ctt------taccaacattta---
>GBDPT807-14/1-655 [Species: Bactrocera dorsalis] [Country: China]
aactttatattttatcttc---ggagcctgagcaggaatagtaggaacat---ccctta-
gaattttagtccgagctgaactcggtcacccgggagctttaatcggtgacgatcaaattt
ataatgtaattgtaacagctcatgctttcgtaataattttctttatagttataccaatta
taattggtgga-tttggaaattgacttgttcctttaatattaggagctccc-gatatagc
atttccac----gaatgaataatataagattttgattattacctccttcccttacattac
tattagtaagaagtatagtagaaaacggagctggtacaggttgaacagtttacccacccc
tatcatctgttattgcacacggaggagcttcagttgacctagctattttttcacttcact
tagcgggtatttcctcaattttaggagcagtaaatttcattacaacagtaattaatatac
gatcgacaggaatcacctttgatcgaat-acctctattcgtttgagcagttgtattaaca
gctttattacttttattatcattaccagtttt-agca-ggggctattactatattactaa
cagaccgaaacttaaatactt-ccttttttgaccctgccggaggag---gagatcctatt
ctt------taccaacattta---
>GBDPT808-14/1-655 [Species: Bactrocera dorsalis] [Country: China]
aactttatattttatcttc---ggagcctgagcaggaatagtaggaacat---ccctta-
gaattttagtccgagctgaactcggtcacccgggagctttaatcggtgacgatcaaattt
ataatgtaattgtaacagctcatgctttcgtaataattttctttatagttataccaatta
taattggtgga-tttggaaattgacttgttcctttaatattaggagctccc-gatatagc
atttccac----gaatgaataatataagattttgattattacctccttcccttacattac
tattagtaagaagtatagtagaaaacggagctggtacaggttgaacagtttacccacccc
tatcatctgttattgcacacggaggagcttcagttgacctagctattttttcacttcact
tagcgggtatttcctcaattttaggagcagtaaatttcattacaacagtaattaatatac
gatcgacaggaatcacctttgatcgaat-acctctattcgtttgagcagttgtattaaca
gctttattacttttattatcattaccagtttt-agca-ggggctattactatattactaa
cagaccgaaacttaaatactt-ccttttttgaccctgccggaggag---gagatcctatt
ctt------taccaacattta---
>GBAAW2974-24/4-658 [Species: Bactrocera dorsalis] [Country: India]
aactttatattttatcttc---ggagcctgagcaggaatagtaggaacat---ccctta-
gaattttagtccgagctgaactcggtcacccaggagctttaatcggtgacgatcaaattt
ataatgtaattgtaacagctcatgctttcgtaataattttctttatagttataccaatta
taattggtgga-tttggaaattgacttgttcctttaatattaggagctccc-gatatagc
atttccac----gaatgaataatataagattttgattattacctccttcccttacactac
tattagtaagaagtatagtagaaaacggagctggtacaggttgaacagtttacccacccc
tatcatctgttattgcacacggaggagcttcagttgacctagctattttttcacttcact
tagcgggtatttcctcaattttaggagcagtaaatttcattacaacagtaattaatatac
gatcgacaggaatcacctttgatcgaat-acctctattcgtttgagcagttgtattaaca
gctttattacttttattatcattaccagtttt-agca-ggggctattactatattactaa
cagaccgaaacttaaatactt-ccttttttgaccctgccggaggag---gagatcctatt
ctt------taccaacattta---
>GBDPT434-14/1-655 [Species: Bactrocera dorsalis] [Country: China]
aactttatattttatcttc---ggagcctgagcaggaatagtaggaacat---ccctta-
gaattttagtccgagctgaactcggtcacccaggagctttaatcggtgacgatcaaattt
ataatgtaattgtaacagctcatgctttcgtaataattttctttatagttataccaatta
taattggtgga-tttggaaattgacttgttcctttaatattaggagctccc-gatatagc
atttccac----gaatgaataatataagattttgattattacctccttcccttacattac
tattagtaagaagtatagtagaaaacggagctggtacaggttgaacagtttacccacccc
tatcatctgttattgcacacggaggagcttcagttgacctagctattttttcacttcact
tagcaggtatttcctcaattttaggagcagtaaatttcattacaacagtaattaatatac
gatcgacaggaatcacctttgatcgaat-acctctattcgtttgagcagttgtattaaca
gctttattacttttattatcattaccagtttt-agca-ggggctattactatattactaa
cagaccgaaacttaaatactt-ccttttttgaccctgccggaggag---gagatcctatt
ctt------taccaacattta---
>GBDPT601-14/1-655 [Species: Bactrocera dorsalis] [Country: China]
aactttatattttatcttc---ggagcctgagcaggaatagtaggaacat---ccctta-
gaattttagtccgagctgaactcggtcacccaggagctttaatcggtgacgatcaaattt
ataatgtaattgtaacagctcatgctttcgtaataattttctttatagttataccaatta
taattggtgga-tttggaaattgacttgttcctttaatattaggagctccc-gatatagc
atttccac----gaatgaataatataagattttgattattacctccttcccttacattac
tattagtaagaagtatagtagaaaacggagctggtacaggttgaacagtttacccacccc
tatcatctgttattgcacacggaggagcttcagttgacctagctattttttcacttcact
tagcgggtatttcctcaattttaggagcagtaaatttcattacaacagtaattaatatgc
gatcgacaggaatcacctttgatcgaat-acctctattcgtttgagcagttgtattaaca
gctttattacttttattatcattaccagtttt-agca-ggggctattactatattactaa
cagaccgaaacttaaatactt-ccttttttgaccctgccggaggag---gagatcctatt
ctt------taccaacattta---
>GBDPT578-14/2-656 [Species: Bactrocera dorsalis] [Country: China]
aactttatattttatcttc---ggagcctgagcaggaatagtaggaacat---ccctta-
gaattttagtccgagctgaactcggtcacccaggagctttaattggtgacgatcaaattt
ataatgtaattgtaacagctcatgctttcgtaataattttctttatagttataccaatta
taattggtgga-tttggaaattgacttgttcctttaatattaggagctccc-gatatagc
atttccac----gaatgaataatataagattttgattattacctccttcccttacattac
tattagtaagaagtatagtagaaaacggagctggtacaggttgaacagtttacccacccc
tatcatctgttattgcacacggaggagcttcagttgacctagctattttttcacttcact
tagcgggtatttcctcaattttaggagcagtaaatttcattacaacagtaattaatatac
gatcgacaggaatcacctttgatcgaat-acctctattcgtttgagcagttgtattaaca
gctttattacttttattatcattaccagtttt-agca-ggggctattactatattactaa
cagaccgaaacttaaatactt-ccttttttgaccctgccggaggag---gagatcctatt
ctt------taccaacattta---
>GBDPT609-14/2-656 [Species: Bactrocera dorsalis] [Country: China]
aactttatattttatcttc---ggagcctgagcaggaatagtaggaacat---ccctta-
gaattttagtccgagctgaactcggtcacccaggagctttaattggtgacgatcaaattt
ataatgtaattgtaacagctcatgctttcgtaataattttctttatagttataccaatta
taattggtgga-tttggaaattgacttgttcctttaatattaggagctccc-gatatagc
atttccac----gaatgaataatataagattttgattattacctccttcccttacattac
tattagtaagaagtatagtagaaaacggagctggtacaggttgaacagtttacccacccc
tatcatctgttattgcacacggaggagcttcagttgacctagctattttttcacttcact
tagcgggtatttcctcaattttaggagcagtaaatttcattacaacagtaattaatatac
gatcgacaggaatcacctttgatcgaat-acctctattcgtttgagcagttgtattaaca
gctttattacttttattatcattaccagtttt-agca-ggggctattactatattactaa
cagaccgaaacttaaatactt-ccttttttgaccctgccggaggag---gagatcctatt
ctt------taccaacattta---
>GBDPT623-14/2-656 [Species: Bactrocera dorsalis] [Country: China]
aactttatattttatcttc---ggagcctgagcaggaatagtaggaacat---ccctta-
gaattttagtccgagctgaactcggtcacccaggagctttaattggtgacgatcaaattt
ataatgtaattgtaacagctcatgctttcgtaataattttctttatagttataccaatta
taattggtgga-tttggaaattgacttgttcctttaatattaggagctccc-gatatagc
atttccac----gaatgaataatataagattttgattattacctccttcccttacattac
tattagtaagaagtatagtagaaaacggagctggtacaggttgaacagtttacccacccc
tatcatctgttattgcacacggaggagcttcagttgacctagctattttttcacttcact
tagcgggtatttcctcaattttaggagcagtaaatttcattacaacagtaattaatatac
gatcgacaggaatcacctttgatcgaat-acctctattcgtttgagcagttgtattaaca
gctttattacttttattatcattaccagtttt-agca-ggggctattactatattactaa
cagaccgaaacttaaatactt-ccttttttgaccctgccggaggag---gagatcctatt
ctt------taccaacattta---
>GBDPT628-14/2-656 [Species: Bactrocera dorsalis] [Country: China]
aactttatattttatcttc---ggagcctgagcaggaatagtaggaacat---ccctta-
gaattttagtccgagctgaactcggtcacccaggagctttaattggtgacgatcaaattt
ataatgtaattgtaacagctcatgctttcgtaataattttctttatagttataccaatta
taattggtgga-tttggaaattgacttgttcctttaatattaggagctccc-gatatagc
atttccac----gaatgaataatataagattttgattattacctccttcccttacattac
tattagtaagaagtatagtagaaaacggagctggtacaggttgaacagtttacccacccc
tatcatctgttattgcacacggaggagcttcagttgacctagctattttttcacttcact
tagcgggtatttcctcaattttaggagcagtaaatttcattacaacagtaattaatatac
gatcgacaggaatcacctttgatcgaat-acctctattcgtttgagcagttgtattaaca
gctttattacttttattatcattaccagtttt-agca-ggggctattactatattactaa
cagaccgaaacttaaatactt-ccttttttgaccctgccggaggag---gagatcctatt
ctt------taccaacattta---
>GBDPT670-14/2-656 [Species: Bactrocera dorsalis] [Country: China]
aactttatattttatcttc---ggagcctgagcaggaatagtaggaacat---ccctta-
gaattttagtccgagctgaactcggtcacccaggagctttaattggtgacgatcaaattt
ataatgtaattgtaacagctcatgctttcgtaataattttctttatagttataccaatta
taattggtgga-tttggaaattgacttgttcctttaatattaggagctccc-gatatagc
atttccac----gaatgaataatataagattttgattattacctccttcccttacattac
tattagtaagaagtatagtagaaaacggagctggtacaggttgaacagtttacccacccc
tatcatctgttattgcacacggaggagcttcagttgacctagctattttttcacttcact
tagcgggtatttcctcaattttaggagcagtaaatttcattacaacagtaattaatatac
gatcgacaggaatcacctttgatcgaat-acctctattcgtttgagcagttgtattaaca
gctttattacttttattatcattaccagtttt-agca-ggggctattactatattactaa
cagaccgaaacttaaatactt-ccttttttgaccctgccggaggag---gagatcctatt
ctt------taccaacattta---
>GBDPT789-14/2-656 [Species: Bactrocera dorsalis] [Country: China]
aactttatattttatcttc---ggagcctgagcaggaatagtaggaacat---ccctta-
gaattttagtccgagctgaactcggtcacccaggagctttaattggtgacgatcaaattt
ataatgtaattgtaacagctcatgctttcgtaataattttctttatagttataccaatta
taattggtgga-tttggaaattgacttgttcctttaatattaggagctccc-gatatagc
atttccac----gaatgaataatataagattttgattattacctccttcccttacattac
tattagtaagaagtatagtagaaaacggagctggtacaggttgaacagtttacccacccc
tatcatctgttattgcacacggaggagcttcagttgacctagctattttttcacttcact
tagcgggtatttcctcaattttaggagcagtaaatttcattacaacagtaattaatatac
gatcgacaggaatcacctttgatcgaat-acctctattcgtttgagcagttgtattaaca
gctttattacttttattatcattaccagtttt-agca-ggggctattactatattactaa
cagaccgaaacttaaatactt-ccttttttgaccctgccggaggag---gagatcctatt
ctt------taccaacattta---
>GBDPT792-14/2-656 [Species: Bactrocera dorsalis] [Country: China]
aactttatattttatcttc---ggagcctgagcaggaatagtaggaacat---ccctta-
gaattttagtccgagctgaactcggtcacccaggagctttaattggtgacgatcaaattt
ataatgtaattgtaacagctcatgctttcgtaataattttctttatagttataccaatta
taattggtgga-tttggaaattgacttgttcctttaatattaggagctccc-gatatagc
atttccac----gaatgaataatataagattttgattattacctccttcccttacattac
tattagtaagaagtatagtagaaaacggagctggtacaggttgaacagtttacccacccc
tatcatctgttattgcacacggaggagcttcagttgacctagctattttttcacttcact
tagcgggtatttcctcaattttaggagcagtaaatttcattacaacagtaattaatatac
gatcgacaggaatcacctttgatcgaat-acctctattcgtttgagcagttgtattaaca
gctttattacttttattatcattaccagtttt-agca-ggggctattactatattactaa
cagaccgaaacttaaatactt-ccttttttgaccctgccggaggag---gagatcctatt
ctt------taccaacattta---
>GBDPT794-14/2-656 [Species: Bactrocera dorsalis] [Country: China]
aactttatattttatcttc---ggagcctgagcaggaatagtaggaacat---ccctta-
gaattttagtccgagctgaactcggtcacccaggagctttaattggtgacgatcaaattt
ataatgtaattgtaacagctcatgctttcgtaataattttctttatagttataccaatta
taattggtgga-tttggaaattgacttgttcctttaatattaggagctccc-gatatagc
atttccac----gaatgaataatataagattttgattattacctccttcccttacattac
tattagtaagaagtatagtagaaaacggagctggtacaggttgaacagtttacccacccc
tatcatctgttattgcacacggaggagcttcagttgacctagctattttttcacttcact
tagcgggtatttcctcaattttaggagcagtaaatttcattacaacagtaattaatatac
gatcgacaggaatcacctttgatcgaat-acctctattcgtttgagcagttgtattaaca
gctttattacttttattatcattaccagtttt-agca-ggggctattactatattactaa
cagaccgaaacttaaatactt-ccttttttgaccctgccggaggag---gagatcctatt
ctt------taccaacattta---
>GBDPT795-14/2-656 [Species: Bactrocera dorsalis] [Country: China]
aactttatattttatcttc---ggagcctgagcaggaatagtaggaacat---ccctta-
gaattttagtccgagctgaactcggtcacccaggagctttaattggtgacgatcaaattt
ataatgtaattgtaacagctcatgctttcgtaataattttctttatagttataccaatta
taattggtgga-tttggaaattgacttgttcctttaatattaggagctccc-gatatagc
atttccac----gaatgaataatataagattttgattattacctccttcccttacattac
tattagtaagaagtatagtagaaaacggagctggtacaggttgaacagtttacccacccc
tatcatctgttattgcacacggaggagcttcagttgacctagctattttttcacttcact
tagcgggtatttcctcaattttaggagcagtaaatttcattacaacagtaattaatatac
gatcgacaggaatcacctttgatcgaat-acctctattcgtttgagcagttgtattaaca
gctttattacttttattatcattaccagtttt-agca-ggggctattactatattactaa
cagaccgaaacttaaatactt-ccttttttgaccctgccggaggag---gagatcctatt
ctt------taccaacattta---
>GBDPT799-14/2-656 [Species: Bactrocera dorsalis] [Country: China]
aactttatattttatcttc---ggagcctgagcaggaatagtaggaacat---ccctta-
gaattttagtccgagctgaactcggtcacccaggagctttaattggtgacgatcaaattt
ataatgtaattgtaacagctcatgctttcgtaataattttctttatagttataccaatta
taattggtgga-tttggaaattgacttgttcctttaatattaggagctccc-gatatagc
atttccac----gaatgaataatataagattttgattattacctccttcccttacattac
tattagtaagaagtatagtagaaaacggagctggtacaggttgaacagtttacccacccc
tatcatctgttattgcacacggaggagcttcagttgacctagctattttttcacttcact
tagcgggtatttcctcaattttaggagcagtaaatttcattacaacagtaattaatatac
gatcgacaggaatcacctttgatcgaat-acctctattcgtttgagcagttgtattaaca
gctttattacttttattatcattaccagtttt-agca-ggggctattactatattactaa
cagaccgaaacttaaatactt-ccttttttgaccctgccggaggag---gagatcctatt
ctt------taccaacattta---
>GBDPT355-14/1-655 [Species: Bactrocera dorsalis] [Country: China]
aactttatattttatcttc---ggagcctgagcaggaatagtaggaacat---ccctta-
gaattttagtccgagctgaactcggtcacccaggagctttaattggtgacgatcaaattt
ataatgtaattgtaacagctcatgctttcgtaataattttctttatagttataccaatta
taattggtgga-tttggaaattgacttgttcctttaatattaggagctccc-gatatagc
atttccac----gaatgaataatataagattttgattattacctccttcccttacattac
tattagtaagaagtatagtagaaaacggagctggtacaggttgaacagtttacccacccc
tatcatctgttattgcacacggaggagcttcagttgacctagctattttttcacttcact
tagcgggtatttcctcaattttaggagcagtaaatttcattacaacagtaattaatatac
gatcgacaggaatcacctttgatcgaat-acctctattcgtttgagcagttgtattaaca
gctttattacttttattatcattaccagtttt-agca-ggggctattactatattactaa
cagaccgaaacttaaatactt-ccttttttgaccctgccggaggag---gagatcctatt
ctt------taccaacattta---
>GBDPT576-14/1-655 [Species: Bactrocera dorsalis] [Country: China]
aactttatattttatcttc---ggagcctgagcaggaatagtaggaacat---ccctta-
gaattttagtccgagctgaactcggtcacccaggagctttaattggtgacgatcaaattt
ataatgtaattgtaacagctcatgctttcgtaataattttctttatagttataccaatta
taattggtgga-tttggaaattgacttgttcctttaatattaggagctccc-gatatagc
atttccac----gaatgaataatataagattttgattattacctccttcccttacattac
tattagtaagaagtatagtagaaaacggagctggtacaggttgaacagtttacccacccc
tatcatctgttattgcacacggaggagcttcagttgacctagctattttttcacttcact
tagcgggtatttcctcaattttaggagcagtaaatttcattacaacagtaattaatatac
gatcgacaggaatcacctttgatcgaat-acctctattcgtttgagcagttgtattaaca
gctttattacttttattatcattaccagtttt-agca-ggggctattactatattactaa
cagaccgaaacttaaatactt-ccttttttgaccctgccggaggag---gagatcctatt
ctt------taccaacattta---
>GBDPT577-14/1-655 [Species: Bactrocera dorsalis] [Country: China]
aactttatattttatcttc---ggagcctgagcaggaatagtaggaacat---ccctta-
gaattttagtccgagctgaactcggtcacccaggagctttaattggtgacgatcaaattt
ataatgtaattgtaacagctcatgctttcgtaataattttctttatagttataccaatta
taattggtgga-tttggaaattgacttgttcctttaatattaggagctccc-gatatagc
atttccac----gaatgaataatataagattttgattattacctccttcccttacattac
tattagtaagaagtatagtagaaaacggagctggtacaggttgaacagtttacccacccc
tatcatctgttattgcacacggaggagcttcagttgacctagctattttttcacttcact
tagcgggtatttcctcaattttaggagcagtaaatttcattacaacagtaattaatatac
gatcgacaggaatcacctttgatcgaat-acctctattcgtttgagcagttgtattaaca
gctttattacttttattatcattaccagtttt-agca-ggggctattactatattactaa
cagaccgaaacttaaatactt-ccttttttgaccctgccggaggag---gagatcctatt
ctt------taccaacattta---
>GBDPT636-14/1-655 [Species: Bactrocera dorsalis] [Country: China]
aactttatattttatcttc---ggagcctgagcaggaatagtaggaacat---ccctta-
gaattttagtccgagctgaactcggtcacccaggagctttaattggtgacgatcaaattt
ataatgtaattgtaacagctcatgctttcgtaataattttctttatagttataccaatta
taattggtgga-tttggaaattgacttgttcctttaatattaggagctccc-gatatagc
atttccac----gaatgaataatataagattttgattattacctccttcccttacattac
tattagtaagaagtatagtagaaaacggagctggtacaggttgaacagtttacccacccc
tatcatctgttattgcacacggaggagcttcagttgacctagctattttttcacttcact
tagcgggtatttcctcaattttaggagcagtaaatttcattacaacagtaattaatatac
gatcgacaggaatcacctttgatcgaat-acctctattcgtttgagcagttgtattaaca
gctttattacttttattatcattaccagtttt-agca-ggggctattactatattactaa
cagaccgaaacttaaatactt-ccttttttgaccctgccggaggag---gagatcctatt
ctt------taccaacattta---
>GBDPT811-14/1-655 [Species: Bactrocera dorsalis] [Country: China]
aactttatattttatcttc---ggagcctgagcaggaatagtaggaacat---ccctta-
gaattttagtccgagctgaactcggtcacccaggagctttaattggtgacgatcaaattt
ataatgtaattgtaacagctcatgctttcgtaataattttctttatagttataccaatta
taattggtgga-tttggaaattgacttgttcctttaatattaggagctccc-gatatagc
atttccac----gaatgaataatataagattttgattattacctccttcccttacattac
tattagtaagaagtatagtagaaaacggagctggtacaggttgaacagtttacccacccc
tatcatctgttattgcacacggaggagcttcagttgacctagctattttttcacttcact
tagcgggtatttcctcaattttaggagcagtaaatttcattacaacagtaattaatatac
gatcgacaggaatcacctttgatcgaat-acctctattcgtttgagcagttgtattaaca
gctttattacttttattatcattaccagtttt-agca-ggggctattactatattactaa
cagaccgaaacttaaatactt-ccttttttgaccctgccggaggag---gagatcctatt
ctt------taccaacattta---
>GBDPT359-14/1-655 [Species: Bactrocera dorsalis] [Country: China]
aactttatattttatcttt---ggagcctgagcaggaatagtaggaacat---ccctta-
gaattttagtccgagctgaactcggtcacccaggagctttaattggtgacgatcaaattt
ataatgtaattgtaacagctcatgctttcgtaataattttctttatagttataccaatta
taattggtgga-tttggaaattgacttgttcctttaatattaggagctccc-gatatagc
atttccac----gaatgaataatataagattttgattattacctccttcccttacattac
tattagtaagaagtatagtagaaaacggagctggtacaggttgaacagtttacccacccc
tatcatctgttattgcacacggaggagcttcagttgacctagctattttttcacttcact
tagcgggtatttcctcaattttaggagcagtaaatttcattacaacagtaattaatatac
gatcgacaggaatcacctttgatcgaat-acctctattcgtttgagcagttgtattaaca
gctttattacttttattatcattaccagtttt-agca-ggggctattactatattactaa
cagaccgaaacttaaatactt-ccttttttgaccctgccggaggag---gagatcctatt
ctt------taccaacattta---
>GBDPT638-14/1-655 [Species: Bactrocera dorsalis] [Country: China]
aactttatattttatcttt---ggagcctgagcaggaatagtaggaacat---ccctta-
gaattttagtccgagctgaactcggtcacccaggagctttaattggtgacgatcaaattt
ataatgtaattgtaacagctcatgctttcgtaataattttctttatagttataccaatta
taattggtgga-tttggaaattgacttgttcctttaatattaggagctccc-gatatagc
atttccac----gaatgaataatataagattttgattattacctccttcccttacattac
tattagtaagaagtatagtagaaaacggagctggtacaggttgaacagtttacccacccc
tatcatctgttattgcacacggaggagcttcagttgacctagctattttttcacttcact
tagcgggtatttcctcaattttaggagcagtaaatttcattacaacagtaattaatatac
gatcgacaggaatcacctttgatcgaat-acctctattcgtttgagcagttgtattaaca
gctttattacttttattatcattaccagtttt-agca-ggggctattactatattactaa
cagaccgaaacttaaatactt-ccttttttgaccctgccggaggag---gagatcctatt
ctt------taccaacattta---
>GBDPT637-14/1-655 [Species: Bactrocera dorsalis] [Country: China]
aactttatattttatcttt---ggagcctgagcaggaatagtaggaacat---ccctta-
gaattttagtccgagctgaactcggtcacccaggagctttaatcggtgacgatcaaattt
ataatgtaattgtaacagctcatgctttcgtaataattttctttatagttataccaatta
taattggtgga-tttggaaattgacttgttcctttaatattaggagctccc-gatatagc
atttccac----gaatgaataatataagattttgattattacctccttcccttacattac
tattagtaagaagtatagtagaaaacggagctggtacaggttgaacagtttacccacccc
tatcatctgttattgcacacggaggagcttcagttgacctagctattttttcacttcact
tagcgggtatttcctcaattttaggagcagtaaatttcattacaacagtaattaatatac
gatcgacaggaatcacctttgatcgaat-acctctattcgtttgagcagttgtattaaca
gctttattacttttattatcattaccagtttt-agca-ggggctattactatattactaa
cagaccgaaacttaaatactt-ccttttttgaccctgccggaggag---gagatcctatt
ctt------taccaacattta---
>GBDPT356-14/1-655 [Species: Bactrocera dorsalis] [Country: China]
aactttatattttatcttc---ggagcctgagcaggaatagtaggaacat---ccctta-
gaattttagtccgagctgaactcggtcacccaggagctttaattggtgacgatcaaattt
ataatgtaattgtaacagctcatgctttcgtaataattttctttatagttataccaatta
taattggtgga-tttggaaattgacttgttcctttaatattaggagctccc-gatatagc
atttccac----gaatgaataatataagattttgattattacctccttcccttacattac
tattagtaagaagtatagtagaaaacggagctggtacaggttgaacagtttacccacccc
tatcatctgttattgcacacggaggagcttcagttgacctagctattttttcacttcact
tagcgggtatttcctcaattttaggagcagtaaatttcattacaacagtaattaatatac
gatcgacaggaatcacctttgatcgaat-acctctattcgtttgagcagttgtattaaca
gctttattacttttattatcattaccagtttt-agcg-ggggctattactatattactaa
cagaccgaaacttaaatactt-ccttttttgaccctgccggaggag---gagatcctatt
ctt------taccaacattta---
>GBDPT809-14/1-655 [Species: Bactrocera dorsalis] [Country: China]
aactttatattttatcttc---ggagcctgagcaggaatagtaggaacat---ccctta-
gaattttagtccgagctgaactcggtcacccaggagctttaatcggtgacgatcaaattt
ataatgtaattgtaacagctcatgctttcgtaataattttctttatagttataccaatta
taattggtgga-tttggaaattgacttgttcctttaatattaggagctccc-gatatagc
atttccac----gaatgaataatataagattttgattattacctccttcccttacattac
tattagtaagaagtatagtagaaaacggagctggtacaggttgaacagtttacccacccc
tatcatctgttattgcacacggaggagcttcagttgacctagctattttttcacttcact
tagcgggtatttcctcaattttaggagcagtaaatttcattacaacagtaattaatatac
gatcgacaggaatcacctttgatcgaat-acctctattcgtttgagcagttgtattaaca
gctttattacttttattatcattaccagtttt-agcg-ggggctattactatattactaa
cagaccgaaacttaaatactt-ccttttttgaccctgccggaggag---gagatcctatt
ctt------taccaacattta---
>GBDPT793-14/2-656 [Species: Bactrocera dorsalis] [Country: China]
aactttatattttatcttc---ggagcctgagcaggaatagtaggaacat---ccctta-
gaattttagtccgagctgaactcggtcacccaggagctttaatcggtgacgatcaaattt
ataatgtaattgtaacagctcatgctttcgtaataattttctttatagttataccaatta
taattggtgga-tttggaaattgacttgttcctttaatattaggagctccc-gatatagc
atttccac----gaatgaataatataagattttgattattacctccttcccttacattac
tattagtaagaagtatagtagaaaacggagctggtacaggttgaacagtttacccacccc
tatcatctgttattgcacacggaggagcttcagttgacctagctattttttcacttcact
tagcgggtatttcctcaattttaggagcagtaaatttcattacaacagtaattaatatac
gatcgacaggaatcacctttgatcgaat-acccctattcgtttgagcagttgtattaaca
gctttattacttttattatcattaccagtttt-agca-ggggctattactatactactaa
cagaccgaaacttaaatactt-ccttttttgaccctgccggaggag---gagatcctatt
ctt------taccaacattta---
>GBDPT357-14/1-655 [Species: Bactrocera dorsalis] [Country: China]
aactttatattttatcttc---ggagcctgagcaggaatagtaggaacat---ccctta-
gaattttagtccgagctgaactcggtcacccaggagctttaatcggtgacgatcaaattt
ataatgtaattgtaacagctcatgctttcgtaataattttctttatagttataccaatta
taattggtgga-tttggaaattgacttgttcctttaatattaggagctccc-gatatagc
atttccac----gaatgaataatataagattttgattattacctccttcccttacattac
tattagtaagaagtatagtagaaaacggagctggtacaggttgaacagtttacccacccc
tatcatctgttattgcacacggaggagcttcagttgacctagctattttttcacttcact
tagcgggtatttcctcaattttaggagcagtaaatttcattacaacagtaattaatatac
gatcgacaggaatcacctttgatcgaat-acctctattcgtttgagcagttgtattaaca
gctttattacttttattatcattaccagtttt-agca-ggggctattactatactactaa
cagaccgaaacttaaatactt-ccttttttgaccctgccggaggag---gagatcctatt
ctt------taccaacattta---
>GBDPT435-14/1-655 [Species: Bactrocera dorsalis] [Country: China]
aactttatattttatcttc---ggagcctgagcaggaatagtaggaacat---ccctta-
gaattttagtccgagctgaactcggtcacccaggagctttaatcggtgacgatcaaattt
ataatgtaattgtaacagctcatgctttcgtaataattttctttatagttataccaatta
taattggtgga-tttggaaattgacttgttcctttaatattaggagctccc-gatatagc
atttccac----gaatgaataatataagattttgattattacctccttcccttacattac
tattagtaagaagtatagtagaaaacggagctggtacaggttgaacagtttacccacccc
tatcatctgttattgcacacggaggagcttcagttgacctagctattttttcacttcact
tagcgggtatttcctcaattttaggagcagtaaatttcattacaacagtaattaatatac
gatcgacaggaatcacctttgatcgaat-acctctattcgtttgagcagttgtattaaca
gctttattacttttattatcattaccagtttt-agca-ggggctattactatactactaa
cagaccgaaacttaaatactt-ccttttttgaccctgccggaggag---gagatcctatt
ctt------taccaacattta---
>GBDPT974-14/2-656 [Species: Bactrocera dorsalis] [Country: Thailand]
aactttatattttatcttc---ggagcctgagcaggaatagtaggaacat---ccctta-
gaattttagtccgagctgaactcggtcacccaggagctttaatcggtgacgatcaaattt
ataatgtaattgtaacagctcatgctttcgtaataattttctttatagttataccaatta
taattggtgga-tttggaaattgacttgttcctttaatattaggagctccc-gatatagc
atttccac----gaatgaataatataagattttgattattacctccttcccttacattac
tattagtaagaagtatagtagaaaacggagctggtacaggttgaacagtttacccacccc
tatcatctgttattgcacacggaggagcttcagttgacctagctattttttcacttcact
tagcgggtatttcctcaattttaggagcagtaaatttcattacaacagtaattaatatac
gatcaacaggaatcacctttgatcgaat-acctctattcgtttgagcagttgtattaaca
gctttattacttttattatcattaccagtttt-agca-ggggctattactatactactaa
cagaccgaaacttaaatactt-ccttttttgaccctgccggaggag---gagatcctatt
ctt------taccaacattta---
>GBDPT575-14/1-655 [Species: Bactrocera dorsalis] [Country: China]
aactttatattttatcttc---ggagcctgagcaggaatagtaggaacat---ccctta-
gaattttagtccgagctgaactcggtcacccaggagctttaatcggtgacgatcaaattt
ataatgtaattgtaacagcccatgctttcgtaataattttctttatagttataccaatta
taattggtgga-tttggaaattgacttgttcctttaatattaggagctccc-gatatagc
atttccac----gaatgaataatataagattttgattattacctccttcccttacattac
tattagtaagaagtatagtagaaaacggagctggtacaggttgaacagtttacccacccc
tatcatctgttattgcacacggaggagcttcagttgacctagctattttttcacttcact
tagcgggtatttcctcaattttaggagcagtaaatttcattacaacagtaattaatatac
gatcgacaggaatcacctttgatcgaat-acctctattcgtttgagcagttgtattaaca
gctttattacttttattatcattaccagtttt-agca-ggggctattactatactactaa
cagaccgaaacttaaatactt-ccttttttgaccctgccggaggag---gagatcctatt
ctt------taccaacattta---
>GBDPT607-14/1-655 [Species: Bactrocera dorsalis] [Country: China]
aactttatattttatcttc---ggagcctgagcaggaatagtaggaacat---ccctta-
gaattttagtccgagctgaactcggtcacccaggagctttaattggtgacgatcaaattt
ataatgtaattgtaacagctcatgctttcgtaataattttctttatagttataccaatta
taattggtgga-tttggaaattgacttgttcctttaatattaggagctccc-gatatagc
atttccac----gaatgaataatataagattttgattattacctccttcccttacattac
tattagtaagaagtatagtagaaaacggagctggtacaggttgaacagtttacccacccc
tatcatctgttattgcacacggaggagcttcagttgacctagctattttttcacttcact
tagcgggtatttcctcaattttaggagcagtaaatttcattacaacagtaattaatatac
gatcgacaggaatcacctttgatcgaat-acctctattcgtttgagcagttgtattaaca
gctttattacttttattatcattaccagtttt-agca-ggggctattactatactactaa
cagaccgaaacttaaatactt-ccttttttgaccctgccggaggag---gagatcctatt
ctt------taccaacattta---
>GBDPT639-14/1-655 [Species: Bactrocera dorsalis] [Country: China]
aactttatattttatcttc---ggagcctgagcaggaatagtaggaacat---ccctta-
gaattttagtccgagctgaactcggtcacccaggagctttaattggtgacgatcaaattt
ataatgtaattgtaacagctcatgctttcgtaataattttctttatagttataccaatta
taattggtgga-tttggaaattgacttgttcctttaatattaggagctccc-gatatagc
atttccac----gaatgaataatataagattttgattattacctccttcccttacattac
tattagtaagaagtatagtagaaaacggagctggtacaggttgaacagtttacccacccc
tatcatctgttattgcacacggaggagcttcagttgacctagctattttttcacttcact
tagcaggtatttcctcaattttaggagcagtaaatttcattacaacagtaattaatatac
gatcgacaggaatcacctttgatcgaat-acctctattcgtttgagcagttgtattaaca
gctttattacttttattatcattaccagtttt-agca-ggggctattactatactactaa
cagaccgaaacttaaatactt-ccttttttgaccctgccggaggag---gagatcctatt
ctt------taccaacattta---
>GBDPT634-14/1-655 [Species: Bactrocera dorsalis] [Country: China]
aactttatattttatcttt---ggagcctgagcaggaatagtaggaacat---ccctta-
gaattttagtccgagctgaactcggtcacccaggagctttaatcggtgacgatcaaattt
ataatgtaattgtaacagctcatgctttcgtaataattttctttatagttataccaatta
taattggtgga-tttggaaattgacttgttcctttaatattaggagctccc-gatatagc
atttccac----gaatgaataatataagattttgattattacctccttcccttacattac
tattagtaagaagtatagtagaaaacggagctggtacaggttgaacagtttacccacccc
tatcatctgttattgcacacggaggagcttcagttgacctagctattttttcacttcact
tagcgggtatttcctcaattttaggggcagtaaatttcattacaacagtaattaatatac
gatcgacaggaatcacctttgatcgaat-acctctattcgtttgagcagttgtattaaca
gctttattacttttattatcattaccagtttt-agca-ggggctattactatactactaa
cagaccgaaacttaaatactt-ccttttttgaccctgccggaggag---gagatcctatt
ctt------taccaacattta---
>GBDPT635-14/1-655 [Species: Bactrocera dorsalis] [Country: China]
aactttatattttatcttc---ggagcctgagcaggaatagtaggaacat---ccctta-
gaattttagtccgagctgaactcggtcacccaggagctttaatcggtgacgatcaaattt
ataatgtaattgtaacagctcatgctttcgtaataattttctttatagttataccaatta
taattggtgga-tttggaaattgacttgttcctttaatattaggagctccc-gatatagc
atttccac----gaatgaataatataagattttgattattacctccttcccttacattac
tattagtaagaagtatagtagaaaacggagctggtacaggttgaacagtttacccacccc
tatcatctgttattgcacacggaggagcttcagttgacctagctattttttcacttcact
tagcgggtatttcctcaattttaggggcagtaaatttcattacaacagtaattaatatac
gatcgacaggaatcacctttgatcgaat-acctctattcgtttgagcagttgtattaaca
gctttattacttttattatcattaccagtttt-agca-ggggctattactatactactaa
cagaccgaaacttaaatactt-ccttttttgaccctgccggaggag---gagatcctatt
ctt------taccaacattta---
>GBDPT642-14/1-655 [Species: Bactrocera dorsalis] [Country: China]
aactttatattttatcttc---ggagcctgagcaggaatagtaggaacat---ccctta-
gaattttagtccgagctgaactcggtcacccaggagctttaatcggtgacgatcaaattt
ataatgtaattgtaacagctcatgctttcgtaataattttctttatagttataccaatta
taattggtgga-tttggaaattgacttgttcctttaatattaggagctccc-gatatagc
atttccac----gaatgaataatataagattttgattattacctccttcccttacattac
tattagtaagaagtatagtagaaaacggagctggtacaggttgaacagtttacccacccc
tatcatctgttattgcacacggaggagcttcagttgacctagctattttttcacttcact
tagcgggtatttcctcaattttaggggcagtaaatttcattacaacagtaattaatatac
gatcgacaggaatcacctttgatcgaat-acctctattcgtttgagcagttgtattaaca
gctttattacttttattatcattaccagtttt-agca-ggggctattactatactactaa
cagaccgaaacttaaatactt-ccttttttgaccctgccggaggag---gagatcctatt
ctt------taccaacattta---
>GBDPT810-14/1-655 [Species: Bactrocera dorsalis] [Country: China]
aactttatattttatcttc---ggagcctgagcaggaatagtaggaacat---ccctta-
gaattttagtccgagctgaactcggtcacccaggagctttaatcggtgacgatcaaattt
ataatgtaattgtaacagctcatgctttcgtaataattttctttatagttataccaatta
taattggtgga-tttggaaattgacttgttcctttaatattaggagctccc-gatatagc
atttccac----gaatgaataatataagattttgattattacctccttcccttacattac
tattagtaagaagtatagtagaaaacggagctggtacaggttgaacagtttacccacccc
tatcatctgttattgcacacggaggagcttcagttgacctagctattttttcacttcact
tagcgggtatttcctcaattttaggggcagtaaatttcattacaacagtaattaatatac
gatcgacaggaatcacctttgatcgaat-acctctattcgtttgagcagttgtattaaca
gctttattacttttattatcattaccagtttt-agca-ggggctattactatactactaa
cagaccgaaacttaaatactt-ccttttttgaccctgccggaggag---gagatcctatt
ctt------taccaacattta---
>GBDPT812-14/1-655 [Species: Bactrocera dorsalis] [Country: China]
aactttatattttatcttc---ggagcctgagcaggaatagtaggaacat---ccctta-
gaattttagtccgagctgaactcggtcacccaggagctttaatcggtgacgatcaaattt
ataatgtaattgtaacagctcatgctttcgtaataattttctttatagttataccaatta
taattggtgga-tttggaaattgacttgttcctttaatattaggagctccc-gatatagc
atttccac----gaatgaataatataagattttgattattacctccttcccttacattac
tattagtaagaagtatagtagaaaacggagctggtacaggttgaacagtttacccacccc
tatcatctgttattgcacacggaggagcttcagttgacctagctattttttcacttcact
tagcgggtatttcctcaattttaggggcagtaaatttcattacaacagtaattaatatac
gatcgacaggaatcacctttgatcgaat-acctctattcgtttgagcagttgtattaaca
gctttattacttttattatcattaccagtttt-agca-ggggctattactatactactaa
cagaccgaaacttaaatactt-ccttttttgaccctgccggaggag---gagatcctatt
ctt------taccaacattta---
>GBDPT813-14/1-655 [Species: Bactrocera dorsalis] [Country: China]
aactttatattttatcttc---ggagcctgagcaggaatagtaggaacat---ccctta-
gaattttagtccgagctgaactcggtcacccaggagctttaatcggtgacgatcaaattt
ataatgtaattgtaacagctcatgctttcgtaataattttctttatagttataccaatta
taattggtgga-tttggaaattgacttgttcctttaatattaggagctccc-gatatagc
atttccac----gaatgaataatataagattttgattattacctccttcccttacattac
tattagtaagaagtatagtagaaaacggagctggtacaggttgaacagtttacccacccc
tatcatctgttattgcacacggaggagcttcagttgacctagctattttttcacttcact
tagcgggtatttcctcaattttaggggcagtaaatttcattacaacagtaattaatatac
gatcgacaggaatcacctttgatcgaat-acctctattcgtttgagcagttgtattaaca
gctttattacttttattatcattaccagtttt-agca-ggggctattactatactactaa
cagaccgaaacttaaatactt-ccttttttgaccctgccggaggag---gagatcctatt
ctt------taccaacattta---
>GBDPT814-14/1-655 [Species: Bactrocera dorsalis] [Country: China]
aactttatattttatcttc---ggagcctgagcaggaatagtaggaacat---ccctta-
gaattttagtccgagctgaactcggtcacccaggagctttaatcggtgacgatcaaattt
ataatgtaattgtaacagctcatgctttcgtaataattttctttatagttataccaatta
taattggtgga-tttggaaattgacttgttcctttaatattaggagctccc-gatatagc
atttccac----gaatgaataatataagattttgattattacctccttcccttacattac
tattagtaagaagtatagtagaaaacggagctggtacaggttgaacagtttacccacccc
tatcatctgttattgcacacggaggagcttcagttgacctagctattttttcacttcact
tagcgggtatttcctcaattttaggggcagtaaatttcattacaacagtaattaatatac
gatcgacaggaatcacctttgatcgaat-acctctattcgtttgagcagttgtattaaca
gctttattacttttattatcattaccagtttt-agca-ggggctattactatactactaa
cagaccgaaacttaaatactt-ccttttttgaccctgccggaggag---gagatcctatt
ctt------taccaacattta---
>GBDPT351-14/1-655 [Species: Bactrocera dorsalis] [Country: China]
aactttatattttatcttc---ggagcctgagcaggaatagtaggaacat---ccctta-
gaattttagtccgagctgaactcggtcacccgggagctttaatcggtgacgatcaaattt
ataatgtaattgtaacagctcatgctttcgtaataattttctttatagttataccaatta
taattggtgga-tttggaaattgacttgttcctttaatattaggagctccc-gatatagc
atttccac----gaatgaataatataagattttgattattacctccttcccttacattac
tattagtaagaagtatagtagaaaacggagctggtacaggttgaacagtttacccacccc
tatcatctgttattgcacacggaggagcttcagttgacctagctattttttcacttcact
tagcgggtatttcctcaattttaggagcagtaaatttcattacaacagtaattaatatac
gatcgacaggaatcacctttgatcgaat-acctctattcgtttgagcagttgtattaaca
gctttattacttttattatcattaccagtttt-agca-ggggctattactatattactaa
cagaccgaaacttaaatactt-ccttttttgatcctgccggaggag---gagatcctatt
ctt------taccaacattta---
>GBDPT360-14/1-655 [Species: Bactrocera dorsalis] [Country: China]
aactttatattttatcttt---ggagcctgagcaggaatagtaggaacat---ccctta-
gaattttagtccgagctgaactcggtcacccgggagctttaatcggtgacgatcaaattt
ataatgtaattgtaacagctcatgctttcgtaataattttctttatagttataccaatta
taattggtgga-tttggaaattgacttgttcctttaatattaggagctccc-gatatagc
atttccac----gaatgaataatataagattttgattattacctccttcccttacattac
tattagtaagaagtatagtagaaaacggagctggtacaggttgaacagtttacccacccc
tatcatctgttattgcacacggaggagcttcagttgacctagctattttttcacttcact
tagcgggtatttcctcaattttaggagcagtaaatttcattacaacagtaattaatatac
gatcgacaggaatcacctttgatcgaat-acctctattcgtttgagcagttgtattaaca
gctttattacttttattatcattaccagtttt-agca-ggggctattactatattactaa
cagaccgaaacttaaatactt-ccttttttgatcctgccggaggag---gagatcctatt
ctt------taccaacattta---
>GBDPT354-14/1-655 [Species: Bactrocera dorsalis] [Country: China]
aactttatattttatcttc---ggagcctgagcaggaatagtaggaacat---ccctta-
gaattttagtccgagctgaactcggtcacccaggagctttaatcggtgacgatcaaattt
ataatgtaattgtaacagctcatgctttcgtaataattttctttatagttataccaatta
taattggtgga-tttggaaattgacttgttcctttaatattaggagctccc-gatatagc
atttccac----gaatgaataatataagattttgattattacctccttcccttacattac
tattagtaagaagtatagtagaaaacggagctggtacaggttgaacagtttacccacccc
tatcatctgttattgcacacggaggagcttcagttgacctagctattttttcacttcact
tagcaggtatttcctcaattttaggagcagtaaatttcattacaacagtaattaatatac
gatcgacaggaatcacctttgatcgaat-acctctattcgtttgagcagtcgtattaaca
gctttattacttttattatcattaccagtttt-agca-ggggctattactatactactaa
cagaccgaaacttaaatactt-ccttttttgaccctgccggaggag---gagatcctatt
ctt------taccaacattta---
>GBDPT427-14/1-655 [Species: Bactrocera dorsalis] [Country: China]
aactttatattttatcttc---ggagcctgagcaggaatagtaggaacat---ccctta-
gaattttagtccgagctgaactcggtcacccaggagctttaatcggtgacgatcaaattt
ataatgtaattgtaacagctcatgctttcgtaataattttctttatagttataccaatta
taattggtgga-tttggaaattgacttgttcctttaatattaggagctccc-gatatagc
atttccac----gaatgaataatataagattttgattattacctccttcccttacattac
tattagtaagaagtatagtagaaaacggagctggtacaggttgaacagtttacccacccc
tatcatctgttattgcacacggaggagcttcagttgacctagctattttttcacttcact
tagcgggtatttcctcaattttaggagcagtaaatttcattacaacagtaattaatatgc
gatcgacaggaatcacctttgatcgaat-acctctattcgtttgagcagttgtattaaca
gctttattacttttattatcattaccagtttt-agca-ggggctattactatactactaa
cagaccgaaacttaaatactt-ccttttttgaccctgccggaggag---gggatcctatt
ctt------taccaacattta---
>GBDPT352-14/1-655 [Species: Bactrocera dorsalis] [Country: China]
aactttatattttatcttc---ggagcctgagcaggaatagtaggaacat---ccctta-
gaattttagtccgagctgaactcggtcacccaggagctttaatcggtgacgatcaaattt
ataatgtaattgtaacagctcatgctttcgtaataattttctttatagttataccaatta
taattggtgga-tttggaaattgacttgttcctttaatattaggagctccc-gatatagc
atttccac----gaatgaataatataagattttgattattacctccttcccttacattac
tattagtaagaagtatagtagaaaacggagctggtacaggttgaacagtttacccacccc
tatcatctgttattgcacacggaggagcttcagttgacctagctattttttcacttcact
tagcgggtatttcctcaattttaggagcagtaaatttcattacaacagtaattaatatac
gatcgacaggaatcacctttgatcgaat-acctctattcgtttgagcagttgtattaaca
gctttattacttttattatcattaccagtttt-agca-ggagctattactatactactaa
cagaccgaaacttaaatactt-ccttttttgaccctgccggagggg---gagatcctatt
ctt------taccaacattta---
>GBDPT798-14/2-656 [Species: Bactrocera dorsalis] [Country: China]
aactttatattttatcttc---ggagcctgagcaggaatagtaggaacat---ccctta-
gaattttagtccgagctgaactcggtcacccaggagctttaatcggtgacgatcaaattt
ataatgtaattgtaacagctcatgctttcgtaataattttctttatagttataccaatta
taattggtgga-tttggaaattgacttgttcctttaatattaggagctccc-gatatagc
atttccac----gaatgaataatataagattttgattattacctccttcccttacattac
tattagtaagaagtatagtagaaaacggagctggtacaggttgaacagtttacccacccc
tatcatctgttattgcacacggaggagcttcagttgacctagctattttttcacttcact
tagcgggtatttcctcaattttaggagcagtaaatttcattacaacagtaattaatatac
gatcgacaggaatcacctttgatcgaat-acctctattcgtttgagcagttgtattaaca
gctttattacttttattatcattaccagtttt-agca-ggagctattactatattactaa
cagaccgaaacttaaatactt-ccttttttgaccctgccggaggag---gagaccctatt
ctt------taccaacattta---
>GBDPT970-14/2-656 [Species: Bactrocera dorsalis] [Country: Thailand]
aactttatattttatcttc---ggagcctgagcaggaatagtaggaacat---ccctta-
gaattttagtccgagctgaactcggtcacccaggagctttaatcggtgacgatcaaattt
ataatgtaattgtaacagctcatgctttcgtaataattttctttatagttataccaatta
taattggtgga-tttggaaattgacttgttcctttaatattaggagctccc-gatatagc
atttccac----gaatgaataatataagattttgattattacctccttcccttacattac
tattagtaagaagtatagtagaaaacggagctggtacaggttgaacagtttacccacccc
tatcatctgttattgcacacgggggagcttcagttgacctagctattttttcacttcact
tagcgggtatttcctcaattttaggagcagtaaatttcattacaacagtaattaatatac
gatcgacaggaatcacctttgatcgaat-acctctattcgtttgagcagttgtattaaca
gctttattacttttattatcattaccagtttt-agca-ggggctattactatattactaa
cagaccgaaacttaaatactt-ccttttttgaccctgccggaggag---gagaccctatt
ctt------taccaacattta---
>GBDPT431-14/1-655 [Species: Bactrocera dorsalis] [Country: China]
aactttatattttatcttc---ggagcctgagcaggaatagtaggaacat---ccctta-
gaattttagtccgagctgaactcggtcacccaggagctttaatcggtgacgatcaaattt
ataatgtaattgtaacagctcatgctttcgtaataattttctttatagttataccaatta
taattggtgga-tttggaaattgacttgttcctttaatattaggagctccc-gatatagc
atttccac----gaatgaataatataagattttgattattacctccttcccttacattac
tattagtaagaagtatagtagaaaacggagctggtacaggttgaacagtttacccacccc
tgtcatctgttattgcacacgggggagcttcagttgacctagctattttttcacttcact
tagcgggtatttcctcaattttaggagcagtaaatttcattacaacagtaattaatatac
gatcgacaggaatcacctttgatcgaat-acctctattcgtttgagcagttgtattaaca
gctttattacttttattatcattaccagtttt-agca-ggggctattactatattactaa
cagaccgaaacttaaatactt-ccttttttgaccctgccggaggag---gagatcctatt
ctt------taccaacattta---
>GBDPT432-14/1-655 [Species: Bactrocera dorsalis] [Country: China]
aactttatattttatcttc---ggagcctgagcaggaatagtaggaacat---ccctta-
gaattttagtccgagctgaactcggtcacccaggagctttaatcggtgacgatcaaattt
ataatgtaattgtaacagctcatgctttcgtaataattttctttatagttataccaatta
taattggtgga-tttggaaattgacttgttcctttaatattaggagctccc-gatatagc
atttccac----gaatgaataatataagattttgattattacctccttcccttacattac
tattagtaagaagtatagtagaaaacggagctggtacaggttgaacagtttacccacccc
tgtcatctgttattgcacacgggggagcttcagttgacctagctattttttcacttcact
tagcgggtatttcctcaattttaggagcagtaaatttcattacaacagtaattaatatac
gatcgacaggaatcacctttgatcgaat-acctctattcgtttgagcagttgtattaaca
gctttattacttttattatcattaccagtttt-agca-ggggctattactatattactaa
cagaccgaaacttaaatactt-ccttttttgaccctgccggaggag---gagatcctatt
ctt------taccaacattta---
>GBDPT429-14/1-655 [Species: Bactrocera dorsalis] [Country: China]
aactttatattttatcttc---ggagcctgagcaggaatagtaggaacat---ccctta-
gaattttagtccgagctgaactcggtcatccaggagctttaatcggtgacgatcaaattt
ataatgtaattgtaacagctcatgctttcgtaataattttctttatagttataccaatta
taattggtgga-tttggaaattgacttgttcctttaatattaggagctccc-gatatagc
atttccac----gaatgaataatataagattttgattattacctccttcccttacattac
tattagtaagaagtatagtagaaaacggagctggtacaggttgaacagtttacccacccc
tatcatctgttattgcacacggaggagcttcagttgacctagctattttttcacttcact
tagcgggtatttcctcaattttaggagcagtaaatttcattacaacagtaattaatatac
gatcgacaggaatcacctttgatcgaat-acctctattcgtttgagcggttgtattaaca
gctttattacttttattatcattaccagtttt-agca-ggggctattactatattactaa
cagaccgaaacttaaatactt-ccttttttgaccctgccggaggag---gagatcctatt
ctt------taccaacattta---
>FFPA1350-20/1-655 [Species: Bactrocera dorsalis] [Country: Bhutan]
aactttatattttatcttc---ggagcctgagcaggaatagtaggaacat---ctctta-
gaattttagtccgagctgaactcggtcacccaggagctttaatcggtgacgatcaaattt
ataatgtaattgtaacagctcatgctttcgtaataattttctttatagttataccaatta
taattggtgga-tttggaaattgacttgttcctttaatattaggagctccc-gatatagc
atttccac----gaatgaataatataagattttgattattacctccttcccttacattac
tattagtaagaagtatagtagaaaacggagctggtacaggttgaacagtttacccacccc
tatcatctgttattgcacacggaggagcttcagttgacctagctattttttcacttcact
tagcgggtatttcctcaattttaggagcagtaaatttcattacaacagtaattaatatac
gatcgacaggaatcacctttgatcgaat-acctttattcgtttgagcagttgtattaaca
gctttattacttttattatcattaccagtttt-agca-ggggctattactatattactaa
cagaccgaaacttaaatactt-ccttttttgaccctgccggaggag---gagatcctatt
ctt------taccaacattta---
>GBDPT425-14/1-655 [Species: Bactrocera dorsalis] [Country: China]
aactttatattttatcttc---ggagcctgagcaggaatagtaggaacat---ctctta-
gaattttagtccgagctgaactcggtcacccaggagctttaatcggtgacgatcaaattt
ataatgtaattgtaacagctcatgctttcgtaataattttctttatagttataccaatta
taattggtgga-tttggaaattgacttgttcctttaatattaggagctccc-gatatagc
atttccac----gaatgaataatataagattttgattattacctccttcccttacattac
tattagtaagaagtatagtagaaaacggagctggtacaggttgaacagtttacccacccc
tatcatctgttattgcacacggaggagcttcagttgacctagctattttttcacttcact
tagcgggtatttcctcaattttaggagcagtaaatttcattacaacagtaattaatatac
gatcgacaggaatcacctttgatcgaat-acctttattcgtttgagcagttgtattaaca
gctttattacttttattatcattaccagtttt-agca-ggggctattactatattactaa
cagaccgaaacttaaatactt-ccttttttgaccctgccggaggag---gagatcctatt
ctt------taccaacattta---
>GBDPT330-14/1-655 [Species: Bactrocera dorsalis] [Country: China]
aactttatattttatcttc---ggagcctgagcaggaatagtaggaacat---ctctta-
gaattttagtccgagctgaactcggtcacccaggagctttaatcggtgacgatcaaattt
ataatgtaattgtaacagctcatgctttcgtaataattttctttatagttataccaatta
taattggtgga-tttggaaattgacttgttcctttaatattaggagctccc-gatatagc
atttccac----gaatgaataatataagattttgattattacccccttcccttacattac
tattagtaagaagtatagtagaaaacggagctggtacaggttgaacagtttacccacccc
tatcatctgttattgcacacggaggagcttcagttgacctagctattttttcacttcact
tagcgggtatttcctcaattttaggagcagtaaatttcattacaacagtaattaatatac
gatcgacaggaatcacctttgatcgaat-acctctattcgtttgagcagttgtattaaca
gctttattacttttattatcattaccagtttt-agca-ggggctattactatattactaa
cagaccgaaacttaaatactt-ccttttttgaccctgccggaggag---gagatcctatt
ctt------taccaacattta---
>GBDPT430-14/1-655 [Species: Bactrocera dorsalis] [Country: China]
aactttatattttatcttc---ggagcctgagcaggaatagtaggaacat---ctctta-
gaattttagtccgagctgaactcggtcacccaggagctttaatcggtgacgatcaaattt
ataatgtaattgtaacagctcatgctttcgtaataattttctttatagttataccaatta
taattggtgga-tttggaaattgacttgttcctttaatattaggagctccc-gatatagc
attcccac----gaatgaataatataagattttgattattacctccttcccttacattac
tattagtaagaagtatagtagaaaacggagctggtacaggttgaacagtttacccacccc
tatcatctgttattgcacacggaggagcttcagttgacctagctattttttcacttcact
tagcgggtatttcctcaattttaggagcagtaaatttcattacaacagtaattaatatac
gatcgacaggaatcacctttgatcgaat-acctctattcgtttgagcagttgtattaaca
gctttattacttttattatcattaccagtttt-agca-ggggctattactatattactaa
cagaccgaaacttaaatactt-ccttttttgaccctgccggaggag---gagatcctatt
ctt------taccaacattta---
>GBDPT580-14/2-656 [Species: Bactrocera dorsalis] [Country: China]
aactttatattttatcttc---ggagcctgagcaggaatagtaggaacat---ctctta-
gaattttagtccgagctgaactcggtcacccaggagctttaatcggtgacgatcaaattt
ataatgtaattgtaacagctcatgctttcgtaataattttctttatagttataccaatta
taattggtgga-tttggaaattgacttgttcctttaatactaggagctccc-gatatagc
atttccac----gaatgaataatataagattttgattattacctccttcccttacattac
tattagtaagaagtatagtagaaaacggagctggtacaggttgaacagtttacccacccc
tatcatctgttattgcacacggaggagcttcagttgacctagctattttttcacttcact
tagcgggtatttcctcaattttaggagcagtgaatttcattacaacagtaattaatatac
gatcgacaggaatcacctttgatcgaat-acctctattcgtttgagcagttgtattaaca
gctttattacttttattatcattaccagtttt-agca-ggggctattactatattactaa
cagaccgaaacttaaatactt-ccttttttgaccctgccggaggag---gagatcctatt
ctt------taccaacattta---
>GBDPT629-14/2-656 [Species: Bactrocera dorsalis] [Country: China]
aactttatattttatcttc---ggagcctgagcaggaatagtaggaacat---ccctta-
gaattttagtccgagctgaactcggtcacccaggagctttaatcggtgacgatcaaattt
ataatgtaattgtaacagctcatgctttcgtaataattttctttatagttataccaatta
taattggtgga-tttggaaattgacttgttcctttaatattaggagctccc-gatatagc
atttccac----gaatgaataatataagattttgattattacctccttcccttacattac
tattagtaagaagtatagtagaaaacggagctggtacaggttgaacagtttacccacccc
tatcatctgttattgcacacggaggagcttcagttgacctagctattttttcacttcact
tagcaggtatttcctcaattttaggagcagtaaatttcatcacaacagtaattaatatac
gatcgacaggaatcacctttgatcgaat-acctctattcgtttgagcagttgtattaaca
gctttattacttttattatcattaccagtttt-agca-ggggctattactatattactaa
cagaccgaaacttaaatactt-ccttttttgaccccgccggaggag---gagatcctatt
ctt------taccaacattta---
>GBDPT651-14/2-656 [Species: Bactrocera dorsalis] [Country: China]
aactttatattttatcttc---ggagcctgagcaggaatagtaggaacat---ccctta-
gaattttagtccgagctgaactcggtcacccaggagctttaatcggtgacgatcaaattt
ataatgtaattgtaacagctcatgctttcgtaataattttctttatagttataccaatta
taattggtgga-tttggaaattgacttgttcctttaatattaggagctccc-gatatagc
atttccac----gaatgaataatataagattttgattattacctccttcccttacattac
tattagtaagaagtatagtagaaaacggagctggtacaggttgaacagtttacccacccc
tatcatctgttattgcacacggaggagcttcagttgacctagctattttttcacttcact
tagcaggtatttcctcaattttaggagcagtaaatttcatcacaacagtaattaatatac
gatcgacaggaatcacctttgatcgaat-acctctattcgtttgagcagttgtattaaca
gctttattacttttattatcattaccagtttt-agca-ggggctattactatattactaa
cagaccgaaacttaaatactt-ccttttttgaccccgccggaggag---gagatcctatt
ctt------taccaacattta---
>GBDPT641-14/1-655 [Species: Bactrocera dorsalis] [Country: China]
aactttatattttatcttc---ggagcctgagcaggaatagtaggaacat---ccctta-
gaattttagtccgagctgaactcggtcacccaggagctttaattggtgacgatcaaattt
ataatgtaattgtaacagctcatgctttcgtaataattttctttatagttataccaatta
taattggtgga-tttggaaattgacttgttcctttaatattaggagctccc-gatatagc
atttccac----gaatgaataatataagattttgattattacctccttcccttacattac
tattagtaagaagtatagtagaaaacggagctggtacaggttgaacagtttacccacccc
tatcatctgttattgcacacggaggagcttcagttgacctagctattttttcacttcact
tagcaggtatttcctcaattttaggagcagtaaatttcatcacaacagtaattaatatac
gatcgacaggaatcacctttgatcgaat-acctctattcgtttgagcagttgtattaaca
gctttattacttttattatcattaccagtttt-agca-ggggctattactatattactaa
cagaccgaaacttaaatactt-ccttttttgaccctgccggaggag---gagatcctatt
ctt------taccaacattta---
>GBDPT602-14/1-655 [Species: Bactrocera dorsalis] [Country: China]
aactttatattttatcttc---ggagcctgagcaggaatagtaggaacat---ccctta-
gaattttagtccgagctgaactcggtcacccgggagccttaatcggtgacgatcaaattt
ataatgtaattgtaacagctcatgctttcgtaataattttctttatagttataccaatta
taattggtgga-tttggaaattgacttgttcctttaatattaggagctccc-gatatagc
atttccac----gaatgaataatataagattttgattattacctccttcccttacattac
tattagtaagaagtatagtagaaaacggagctggtacaggttgaacagtttacccacccc
tatcatctgttattgcacacggaggagcttcagttgacctagctattttttcacttcact
tagcgggtatttcctcaattttaggagcagtaaatttcattacaacagtaattaatatac
gatcgacaggaatcacctttgatcgaat-acctctattcgtttgagcagttgtattaaca
gctttattacttttattatcattaccagtttt-agca-ggagctattactatattactaa
cagaccgaaacttaaatactt-ccttttttgaccctgccggaggag---gagatcctatt
ctt------taccaacattta---
>GBDPT608-14/1-655 [Species: Bactrocera dorsalis] [Country: China]
aactttatattttatcttc---ggagcctgagcaggaatagtagggacat---ccctta-
gaattttagtccgagctgaactcggtcacccaggagctttaatcggtgacgatcaaattt
ataatgtaattgtaacagctcatgctttcgtaataattttctttatagttataccaatta
taattggtgga-tttggaaattgacttgttcctttaatattaggagctccc-gatatagc
atttccac----gaatgaataatataagattttgattattacctccttcccttacattac
tattagtaagaagtatagtagaaaacggagctggtacaggttgaacagtttacccacccc
tatcatctgttattgcacacggaggagcttcagttgacctagctattttttcacttcact
tagcgggtatttcctcaattttaggagcagtaaatttcattacaacagtaattaatatac
gatcgacaggaatcacctttgatcgaat-acctctattcgtttgagcagttgtattaaca
gctttattacttttattatcattaccagtttt-agcg-ggggctattactatattactaa
cagaccgaaacttaaatactt-ccttttttgaccctgccggaggag---gagaccctatt
ctt------taccaacattta---
>GBDP17280-15/1-655 [Species: Bactrocera dorsalis] [Country: Indonesia]
aactttatattttatcttc---ggagcctgagcaggaatagtaggaacat---ccctta-
gaattttagtccgagctgagctcggtcacccaggagctttaatcggtgacgatcaaattt
ataatgtaattgtaacagctcatgctttcgtaataattttctttatagttataccaatta
taattggtgga-tttggaaattgacttgttcctttaatattaggagctcct-gatatagc
atttccac----gaatgaataatataagattttgattattacctccttcccttacattac
tattagtaagaagtatagtagaaaacggagctggtacaggttgaacagtttacccacccc
tatcatctgttattgcacacggaggagcttcagttgacctagctattttttcacttcact
tagcgggtatttcctcaattttaggagcagtaaatttcattacaacagtaattaatatac
gatcaacaggaatcacctttgatcgaat-acctctattcgtttgagcagttgtattaaca
gctttattacttttattatcattaccagtttt-agca-ggggctattactatactactaa
cagaccgaaacttaaatactt-ccttttttgaccctgccggaggag---gagatcctatt
ctt------taccaacattta---
>GBDPT615-14/2-656 [Species: Bactrocera dorsalis] [Country: China]
aactttatattttatcttc---ggagcctgagcaggaatagtgggaacat---ccctta-
gaattttagtccgagctgaactcggtcacccaggagctttaatcggtgacgatcaaattt
ataatgtaattgtaacagctcatgctttcgtaataattttctttatagttataccaatta
taattggtgga-tttggaaattgacttgttcctttaatattaggagctccc-gatatagc
atttccac----gaatgaataatataagattttgattattacctccttcccttacattac
tattagtaagaagtatagtagaaaacggggctggtacaggttgaacagtttacccaccac
tatcatctgttattgcacacggaggagcttcagttgacctagctattttttcacttcact
tagcgggtatttcctcaattttaggagcagtaaatttcattacaacagtaattaatatgc
gatcgacaggaatcacctttgatcgaat-acctctattcgtttgagcagttgtattaaca
gctttattacttttattatcattaccagtttt-agcg-ggggctattactatactactaa
cagaccgaaacttaaatactt-ccttttttgaccctgccggaggag---gagatcctatt
ctt------taccaacattta---
>GBDPT650-14/1-655 [Species: Bactrocera dorsalis] [Country: China]
aactttatattttatcttc---ggagcctgagcaggaatagtgggaacat---ccctta-
gaattttagtccgagctgaactcggtcacccaggagctttaatcggtgacgatcaaattt
ataatgtaattgtaacagctcatgctttcgtaataattttctttatagttataccaatta
taattggtgga-tttggaaattgacttgttcctttaatattaggagctccc-gatatagc
atttccac----gaatgaataatataagattttgattattacctccttcccttacattac
tattagtaagaagtatagtagaaaacggggctggtacaggttgaacagtttacccaccac
tatcatctgttattgcacacggaggagcttcagttgacctagctattttttcacttcact
tagcgggtatttcctcaattttaggagcagtaaatttcattacaacagtaattaatatgc
gatcgacaggaatcacctttgatcgaat-acctctattcgtttgagcagttgtattaaca
gctttattacttttattatcattaccagtttt-agcg-ggggctattactatactactaa
cagaccgaaacttaaatactt-ccttttttgaccctgccggaggag---gagatcctatt
ctt------taccaacattta---
>GBDPT806-14/1-655 [Species: Bactrocera dorsalis] [Country: China]
aactttatattttatcttc---ggagcctgagcaggaatagtaggaacat---ccctta-
gaattttagtccgagctgaactcggtcacccaggagctttaatcggtgacgatcaaattt
ataatgtaattgtaacagctcatgctttcgtaataattttctttatagttataccaatta
taattggtgga-tttggaaattgacttgttcctttaatattaggagctccc-gatatagc
atttccac----gaatgaataatataagattttgattattacctccttcccttacattac
tattagtaagaagtatagtagaaaacggggctggtacaggttgaacagtttacccacccc
tatcatctgttattgcacacggaggagcttcagttgacctagctattttttcacttcact
tagcgggtatttcctcaattttaggagcagtaaatttcattacaacagtaattaatatgc
gatcgacaggaatcacctttgatcgaat-acctctattcgtttgagcagttgtattaaca
gctttattacttttattatcattaccagtttt-agcg-ggggctattactatactactaa
cagaccgaaacttaaatactt-ccttttttgaccctgccggaggag---gagatcctatt
ctt------taccaacattta---
>GBDPT364-14/2-656 [Species: Bactrocera dorsalis] [Country: China]
aactttatattttatcttc---ggagcctgagcaggaatagtaggaacat---ccctta-
gaattttagtccgagctgaactcggtcacccaggagctttaatcggtgacgatcaaattt
ataatgtaattgtaacagctcatgctttcgtaataattttctttatggttataccaatta
taattggtgga-tttggaaattgacttgttcctttaatattaggagctccc-gatatagc
atttccac----gaatgaataatataagattttgattattacctccttcccttacattat
tattagtaagaagtatagtagaaaacggagctggtacaggttgaacagtttacccacccc
tatcatctgttattgcacacggaggagcttcagttgacctagctattttttcacttcact
tagcgggtatttcctcaattttaggagcagtaaatttcatcacaacagtaattaatatac
gatcgacaggaatcacctttgatcgaat-acctctattcgtttgagcagttgtattaaca
gctttattacttttattatcattaccagtttt-agca-ggggctattactatattactaa
cagaccgaaacttaaatactt-ccttttttgaccctgccggaggag---gagatcctatt
ctt------taccaacattta---
>GBDPT968-14/2-656 [Species: Bactrocera dorsalis] [Country: Thailand]
tactttatattttatcttc---ggagcctgagcaggaatagtaggaacat---ctctta-
gaattttagtccgagctgaactcggtcacccaggagctttaatcggtgacgatcaaattt
ataatgtaattgtaacagctcatgctttcgtaataattttctttatagttataccaatta
taattggtgga-tttggaaattgacttgttcctttaatattaggagctccc-gatatagc
atttccac----gaatgaataatataagattttgattattacctccttcccttacattac
tattagtaagaagtatagtagaaaacggagctggtacaggttgaacagtttacccacccc
tatcatctgttattgcacacggaggagcttcagttgacctagctattttttcacttcact
tagcgggtatttcctcaattttaggagcagtaaatttcattacaacagtaattaatatac
gatcgacaggaatcacctttgatcgaat-acctctattcgtttgagcagttgtattaaca
gctttattacttttattatcattaccagtttt-agca-ggagctattactatattactaa
cagaccgaaacttaaatactt-ccttttttgaccctgccggaggag---gagatcctatt
ctt------taccaacattta---
>GBDPT640-14/1-655 [Species: Bactrocera dorsalis] [Country: China]
aactttatattttatcttc---ggagcctgagcaggaatagtaggaacat---ctctta-
gaattttagtccgagctgaactcggtcacccaggagctttaatcggtgacgatcaaattt
ataatgtaattgtaacagctcatgctttcgtaataattttctttatagttataccaatta
taattggtgga-tttggaaattgacttgttcctttaatattaggagctccc-gatatagc
atttccac----gaatgaataatataagattttgattattacctccttcccttacactac
tattagtaagaagtatagtagaaaacggagctggtacaggttgaacagtttacccacccc
tatcatctgttattgcacacggaggagcttcagttgacctagctattttttcacttcact
tagcgggtatttcctcaattttaggagcagtaaatttcattacaacagtaattaatatac
gatcgacaggaatcacctttgatcgaat-acctctattcgtttgagcagttgtattaaca
gctttattacttttattatcattaccagtttt-agca-ggggctattactatattactaa
cagaccgaaacttaaatactt-cattttttgaccctgccggaggag---gagatcctatt
ctt------taccaacattta---
>GBDPT616-14/2-656 [Species: Bactrocera dorsalis] [Country: China]
aactttatattttatcttc---ggagcctgagcaggaatagtaggaacat---ccctta-
gaattttagtccgagctgaactaggtcacccaggagctttaatcggtgacgatcaaattt
ataatgtaattgtaacagctcatgctttcgtaataattttctttatagttataccaatta
taattggtgga-tttggaaattgacttgttcctttaatattaggagctccc-gatatagc
atttccac----gaatgaataatataagattttgattattacctccttcccttacattac
tattagtaagaagtatagtagaaaacggagctggtacaggttgaacagtttacccacccc
tatcatctgttattgcacacggaggagcttcagttgacctagctattttttcacttcact
tagcaggtatttcctcaattttaggagcagtaaatttcattacaacagtaattaatatac
gatcaacaggaatcacctttgatcgaat-acctctattcgtttgagcagttgtattaaca
gctttattacttttattatcattaccagtttt-agca-ggggctattactatactactaa
cagaccgaaacttaaatactt-ccttttttgaccctgccggaggag---gagatcctatt
ctt------taccaacattta---
>GBDPT433-14/1-655 [Species: Bactrocera dorsalis] [Country: China]
aactttatattttatcttc---ggagcctgagcaggaatagtaggaacat---ccctta-
gaattttagtccgagctgaactcggtcacccaggagctttaatcggtgacgatcaaattt
ataatgtaattgtaacagctcatgctttcgttataattttctttatagttataccaatta
taattggtgga-tttggaaattgacttgttcctttaatattaggagctccc-gatatagc
atttccac----gaatgaataatataagattttgattattacctccttcccttacattac
tattagtaagaagtatagtagaaaacggagctggtacaggttgaacagtttacccacccc
tatcatctgttattgcacacggaggagcttcagttgacctagctattttttcacttcact
tagcgggtatttcctcaattttaggagcagtaaatttcattacaacagtaattaatatgc
gatcgacaggaatcacctttgatcgaat-acctctattcgtttgagcagttgtattaaca
gctttattacttttattatcattaccagtttt-agca-ggggctattactatactactaa
cagaccgaaacttaaatactt-ccttttttgatcctgccggaggag---gagatcctatt
ctt------taccaacattta---
>GBDPT333-14/1-655 [Species: Bactrocera dorsalis] [Country: China]
aactctatattttatcttc---ggagcctgagcaggaatagtaggaacat---ccctta-
gaattttagtccgagctgaactcggtcacccgggagctttaatcggtgacgatcaaattt
ataatgtaattgtaacagctcatgctttcgtaataattttctttatagttataccaatta
taattggtgga-tttggaaattgacttgttcctttaatattaggagctccc-gatatagc
atttccac----gaatgaataatataagattttgattattacctccttcccttacattac
tattagtaagaagtatagtagaaaacggagctggtacaggttgaacagtttacccacccc
tatcatctgttattgcacacggaggagcttcagttgacctagctattttttcacttcact
tagcgggtatttcctcaattttaggagcagtaaatttcatcacaacagtaattaatatac
gatcgacaggaatcacctttgatcgaat-acctctattcgtttgagcagttgtattaaca
gctttattacttttattatcattaccagtttt-agca-ggagctattactatactactaa
cagaccgaaacttaaatactt-ctttttttgaccctgccggaggag---gagatcctatt
ctt------taccaacattta---
>GBDP17328-15/1-655 [Species: Bactrocera dorsalis] [Country: India]
aactttatattttatcttc---ggagcctgagcaggaatagtaggaacat---ccctta-
gaattttagtccgagctgaactcggtcacccaggagctttaatcggtgacgatcaaattt
ataatgtaattgtaacagctcatgctttcgtaataattttctttatagttataccaatta
taattggggga-tttggaaattgacttgttcctttaatattaggagctccc-gatatagc
atttccac----gaatgaataatataagattttgactattacctccttcccttacattac
tattagtaagaagtatagtagaaaacggagctggtacaggttgaacagtttacccacccc
tatcatctgttattgcacacggaggagcttcagttgacctagctattttttcacttcact
tagcgggtatttcctcaattttaggagcagtaaatttcattacaacagtaattaatatac
gatcgacaggaatcacctttgatcgaat-acctctattcgtttgagcagttgtattaaca
gctttattacttttattgtcattaccagtttt-agca-ggggctattactatattactaa
cagaccgaaacttaaatactt-ccttttttgaccctgccggaggag---gagatcctatt
ctt------taccaacattta---
>GBDPT982-14/1-655 [Species: Bactrocera dorsalis] [Country: China]
aactttatattttatcttc---ggatcctgagcaggaatagtaggaacat---ccctta-
gaattttagtccgagctgaactcggtcacccaggagctttaatcggtgacgatcaaattt
ataatgtaattgtaacagctcatgctttcgtaataattttctttatagttataccaatta
taattggtgga-tttggaaattgacttgttcctttaatattaggagctccc-gatatagc
atttccac----gaataaataatataagattttgattattacctccttcccttacattac
tattagtaagaagtatagtagaaaacggagctggtacaggttgaacagtttacccacccc
tatcatctgttattgcacacggaggagcttcagttgacctagctattttttcacttcact
tagcgggtatttcctcaattttaggagcagtaaatttcattacaacagtaattaatatac
gatcgacaggaatcacctttgatcgaat-acctctattcgtttgagcagttgtattaaca
gctttattacttttattatcattaccagtttt-agca-ggggctattactatattactaa
cagaccgaaacttaaatactt-ccttttttgaccctgccggaggag---gagatcctatt
ctt------taccagcattta---
>GBDPT606-14/1-655 [Species: Bactrocera dorsalis] [Country: China]
aactttatattttatcttc---ggagcctgagcaggaatagtaggaacat---ccctta-
gaattttagtccgagctgaactcggtcacccaggagctttaattggtgacgatcaaattt
ataatgtaattgtaacagctcatgctttcgtaataattttctttatagttataccaatta
taattggtgga-tttggaaattgacttgttcctttaatattaggagctccc-gatatagc
atttccac----gaataaataatataagattttgattattacctccttcccttacattac
tattagtaagaagtatagtagaaaacggagctggtacaggttgaacagtttacccacccc
tatcatctgttattgcacacggaggagcttcagttgatctagctattttttcacttcact
tagcaggtatttcctcaattttaggagcagtaaatttcattacaacagtaattaatatac
gatcgacaggaatcacctttgatcgaat-acctctattcgtttgagcagttgtattaaca
gctttattacttttattatcattaccagtttt-agca-ggagctattactatattactaa
cagaccgaaacttaaatactt-ccttttttgaccctgccggaggag---gagaccctatt
ctt------taccaacattta---
>GBDPT574-14/1-655 [Species: Bactrocera dorsalis] [Country: China]
aactttatattttatcttc---ggagcctgagcaggaatagtaggaacat---ccctta-
gaattttagtccgagctgaactcggtcacccaggagctttaatcggtgacgatcaaattt
ataatgtaattgtaacagctcatgctttcgtaataattttctttatagttatgccaatta
taattggtgga-tttggaaattgacttgttcctttaatattaggagctccc-gatatagc
atttccac----gaatgaataatataagattttgattattacctccttcccttacattac
tattagtaagaagtatagtagaaaacggagctggtacaggttgaacagtttacccacccc
tatcatctgttattgcacacggaggagcttcagttgacctagctattttttcacttcact
tagcaggtatttcctcaattttaggagcagtaaatttcattacaacagtaattaatatac
gatcgacaggaatcacttttgatcgaat-acctttattcgtttgagcagttgtattaaca
gctttattacttttattatcattaccagtttt-agca-ggggctattactatattactaa
cagaccgaaacttaaatactt-ccttttttgaccctgccggaggag---gagaccctatt
ctt------taccaacattta---
>FFPA1352-20/1-655 [Species: Bactrocera dorsalis] [Country: Bhutan]
aactttatattttatcttc---ggagcctgagcaggaatagtaggaacat---ctctta-
gaattttagtccgagctgaactcggtcacccaggagctttaatcggtgacgatcaaattt
ataatgtaattgtaacagctcatgctttcgtaataattttctttatagttataccaatta
taattggtgga-tttggaaattgacttgttcctttaatattaggagccccc-gatatagc
atttccac----gaataaataatataagattttgattattacctccttcccttacattac
tattagtaagaagtatagtagaaaacggagctggtacaggttgaacagtttacccacccc
tatcatctgttattgcacacggaggagcttcagttgatctagctattttttcacttcact
tagcaggtatttcctcaattttaggagcagtaaatttcattacaacagtaattaatatac
gatcgacaggaatcacctttgatcgaat-acctctattcgtttgagcagttgtattaaca
gctttattacttttattatcgttaccagtttt-agca-ggggctattactatattactaa
cagaccgaaacttaaatacct-ccttttttgaccctgccggaggag---gagatcctatt
ctt------taccaacattta---
>GBDPT358-14/1-655 [Species: Bactrocera dorsalis] [Country: China]
aactttatattttatcttc---ggagcctgagcaggaatagtaggaacat---ccctta-
gaattttagtccgagctgaactcggtcacccaggagctttaatcggtgacgatcaaattt
ataatgtaattgtaacagctcatgctttcgtaataattttctttatagttataccaatta
taattggtgga-tttggaaattgacttgtccctttaatattaggagctccc-gatatagc
atttccac----gaatgaataatataagattttgattattacctccttcccttacattac
tattagtaagaagtatagtagaaaacggagctggtacaggttgaacagtttacccacccc
tatcatctgttattgcacacggaggagcttcagttgacctagctattttttcacttcact
tagcgggtatttcctcaattttaggagcagtaaatttcattacaacagtaattaatatac
gatcaacaggaatcacctttgatcgaat-acctttattcgtttgagcagttgtattaaca
gctttattacttttattatcattaccagtttt-agcg-ggggctattactatactattaa
cagaccgaaacttaaatactt-ccttttttgaccctgccggaggag---gagatcctatt
ctt------taccaacattta---
>GBDPT835-14/1-655 [Species: Bactrocera dorsalis] [Country: China]
aactttattttttttcttc---ggagcctgagcaggaatagtaggaacat---ccctta-
gaattttagtccgagctgaactcggtcacccgggagctttaatcggtgacgatcaaattt
ataatgtaattgtaacagctcatgctttcgtaataattttctttatagttataccaatta
taattggtgga-tttggaaattgacttgttcctttaatattaggagctccc-gatatagc
atttccac----gaatgaataatataagattttgattattacctccttcccttacattac
tattagtaagaagtatagtagaaaacggagctggtacaggttgaacagtttacccacccc
tatcatctgttattgcacacggaggagcttcagttgacctagctattttttcacttcact
tagcgggtatttcctcaattttaggagcagtaaatttcattacaacagtaattaatatac
gatcgacaggaatcacctttgatcgaat-acctctattcgtttgagcagttgtattaaca
gctttattacttttattatcattaccagtttt-agca-ggggctattactatattactaa
cagaccgaaacttaaatactt-ccttttttgaccctgccggaggag---gagatcctatt
ctt------taccaacattta---
>GBDPT833-14/1-655 [Species: Bactrocera dorsalis] [Country: China]
aaccttatattttatcttc---ggagcctgagcaggaatagtacgaacat---ccctta-
caattttagtccgagctgaactcggtcacccaggagctttaattggtgacgatcaaattt
ataatgtaattgtaacagctcatgctttcgtaataattttctttatagttataccaatta
taattggtgga-tttggaaattgacttgttcctttaatattaggagctccc-gatatagc
atttccac----gaatgaataatataagattttgattattacctccttcccttacattac
tattagtaagaagtatagtagaaaacggagctggtacaggttgaacagtttacccacccc
tatcatctgttattgcacacggaggagcttcagttgacctagctattttttcacttcact
tagcaggtatttcctcaattttaggagcagtaaatttcattacaacagtaattaatatac
gatcgacaggaatcacctttgatcgaat-acctctattcgtttgagcagttgtattaaca
gctttattacttttattatcattaccagtttt-agca-ggggctattactatattactaa
cagaccgaaacttaaatactt-ccttttttgaccctgccggaggag---gagatcctatt
ctt------taccaacattta---
>FFPA1330-20/1-648 [Species: Bactrocera dorsalis] [Country: Bhutan]
-actttatattttatcttc---ggagcctgagcaggaatagtaggaacat---ccctta-
gaattttagtccgagctgaactcggtcacccaggagctttaatcggtgacgatcaaattt
ataatgtaattgtaacagctcatgctttcgtaataattttctttatagttataccaatta
taattggtgga-tttggaaattgacttgttcctttaatattaggagctccc-gatatagc
atttccac----gaatgaataatataagattttgattattacctccttcccttacattac
tattagtaagaagtatagtagaaaacggagctggtacaggttgaacagtttacccacccc
tatcatctgttattgcacacgggggagcttcagttgacctagctattttttcacttcact
tagcgggtatttcctcaattttaggagcagtaaatttcattacaacagtaattaatatac
gatcgacaggaatcacctttgatcgaat-acctctattcgtttgagcagttgtattaaca
gctttattacttttattatcattaccagtttt-agca-ggggctattactatattactaa
cagaccgaaacttaaatactt-ccttttttgaccctgccggaggag---gagatcctatt
ctt------taccaa---------
>FFPA1331-20/1-654 [Species: Bactrocera dorsalis] [Country: Bhutan]
-actttatattttatcttc---ggagcctgagcaggaatagtaggaacat---ccctta-
gaattttagtccgagctgaactcggtcacccaggagctttaatcggtgacgatcaaattt
ataatgtaattgtaacagctcatgctttcgtaataattttctttatagttataccaatta
taattggtgga-tttggaaattgacttgttcctttaatattaggagctccc-gatatagc
atttccac----gaatgaataatataagattttgattattacctccttcccttacattac
tattagtaagaagtatagtagaaaacggagctggtacaggttgaacagtttacccacccc
tatcatctgttattgcacacggaggagcttcagttgacctagctattttttcacttcact
tagcgggtatttcctcaattttaggagcagtaaatttcattacaacagtaattaatatac
gatcgacaggaatcacctttgatcgaat-acctctattcgtttgagcagttgtattaaca
gctttattacttttattatcattaccagtttt-agca-ggggctattactatattactaa
cagaccgaaacttaaatactt-ccttttttgaccctgccggaggag---gagatcctatt
ctt------taccaacattta---
>FFPA1338-20/1-654 [Species: Bactrocera dorsalis] [Country: Bhutan]
-actttatattttatcttc---ggagcctgagcaggaatagtaggaacat---ccctta-
gaattttagtccgagctgaactcggtcacccaggagctttaatcggtgacgatcaaattt
ataatgtaattgtaacagctcatgctttcgtaataattttctttatagttataccaatta
taattggtgga-tttggaaattgacttgttcctttaatattaggagctccc-gatatagc
atttccac----gaatgaataatataagattttgattattacctccttcccttacattac
tattagtaagaagtatagtagaaaacggagctggtacaggttgaacagtttacccacccc
tatcatctgttattgcacacggaggagcttcagttgacctagctattttttcacttcact
tagcgggtatttcctcaattttaggagcagtaaatttcattacaacagtaattaatatac
gatcgacaggaatcacctttgatcgaat-acctctattcgtttgagcagttgtattaaca
gctttattacttttattatcattaccagtttt-agca-ggggctattactatattactaa
cagaccgaaacttaaatactt-ccttttttgaccctgccggaggag---gagatcctatt
ctt------taccaacattta---
>ON584259.1
-actttatattttatcttc---ggagcctgagcaggaatagtaggaacat---ccctta-
gaattttagtccgagctgaactcggtcacccaggagctttaatcggtgacgatcaaattt
ataatgtaattgtaacagctcatgctttcgtaataattttctttatagttataccaatta
taattggtgga-tttggaaattgacttgttcctttaatattaggagctccc-gatatagc
atttccac----gaatgaataatataagattttgattattacctccttcccttacattac
tattagtaagaagtatagtagaaaacggagctggtacaggttgaacagtttacccacccc
tatcatctgttattgcacacggaggagcttcagttgacctagctattttttcacttcact
tagcgggtatttcctcaattttaggagcagtaaatttcattacaacagtaattaatatac
gatcaacaggaatcacctttgatcgaat-acctctattcgtttgagcagttgtattaaca
gctttattacttttattatcattaccagtttt-agca-ggggctattactatattactaa
cagaccgaaacttaaatactt-ccttttttgaccctgccggaggag---gagatcctatt
ctt------taccaacatttattt
>FFPA1329-20/1-642 [Species: Bactrocera dorsalis] [Country: Bhutan]
-actttatattttatcttc---ggagcctgagcaggaatagtaggaacat---ccctta-
gaattttagtccgagctgaactcggtcacccaggagctttaatcggtgacgatcaaattt
ataatgtaattgtaacagctcatgctttcgtaataattttctttatagttataccaatta
taattggtgga-tttggaaattgacttgttcctttaatattaggagctccc-gatatagc
atttccac----gaatgaataatataagattttgattattacctccttcccttacattac
tattagtaagaagtatagtagaaaacggagctggtacaggttgaacagtttacccacccc
tatcatctgttattgcacacggaggagcttcagttgacctagctattttttcacttcact
tagcgggtatttcatcaattttaggagcagtaaatttcattacaacagtaattaatatac
gatcaacaggaatcacctttgatcgaat-acctctattcgtttgagcagttgtattaaca
gctttattacttttattatcattaccagtttt-agca-ggagctattactatactactaa
cagaccgaaacttaaatactt-ccttttttgaccctgccggaggag---gagatcctatt
ctt---------------------
>GBDPT605-14/1-655 [Species: Bactrocera dorsalis] [Country: China]
aactttatattttatcttc---ggagcctgagcaggaatagtaggaacat---ccctta-
gaattttagtccgagctgaactcggtcacccaggagctttaatcggtgacgatcaaattt
ataatgtaattgtaacagctcatgctttcgttataattttctttatagttataccaatta
taattggtgga-tttggaaattgacttgttcctttaatattaggagccccc-gatatagc
atttccac----gaatgaataatataagattttgattattacctccttcccttacattac
tattagtaagaagtatagtagaaaacggagctggtacaggttgaacagtttacccacccc
tatcatctgttattgcgcacggaggagcttcagttgatctagctattttttcacttcact
tagcaggtatttcctcaattttaggagcagtaaatttcattacaacagtaattaatatac
gatcgacaggaatcacctttgatcgaat-acctctattcgtttgagcagtagtattaaca
gctttattacttttattatcattaccagtttt-agca-ggggctattactatattactaa
cagaccgaaacttaaatactt-ccttttttgaccctgccggaggag---gagaccctatt
ctt------taccaacattta---
>FFPA1026-20/6-663 [Species: Bactrocera dorsalis] [Country: Bhutan]
aactttatattttatcttc---ggagcctgagcaggaatagtagggacat---cactta-
gaattttagtccgagctgaactcggtcacccaggagctttaatcggtgacgatcaaattt
ataatgtaattgtaacagctcatgctttcgtaataattttctttatagttataccaatta
taattggtgga-tttggaaattgacttgttcctttaatattaggagctccc-gatatagc
atttccac----gaatgaataatataagattttgattattacctccttcccttacattac
tattagtaagaagtatagtagaaaacggagctggtacaggttgaacagtttacccacccc
tatcatctgttattgcacacggaggagcttcagttgacctagctattttttcacttcact
tagcgggtatttcctcaattttaggagcagtaaatttcattacaacagtaattaatatac
gatcgacaggaatcacctttgatcgaat-acctctattcgtttgagcagttgtattaaca
gctttattacttttattatcattaccagtttt-agca-ggggctattactatattactaa
cagaccgaaacttaaatactt-ccttttttgaccctgccggaggag---gagatcctatt
ctt------taccaacatttattt
>GBMNA34123-19/21-678 [Species: Bactrocera dorsalis] [Country: China]
aactttatattttatcttc---ggagcctgagcaggaatagtagggacat---cactta-
gaattttagtccgagctgaactcggtcacccaggagctttaatcggtgacgatcaaattt
ataatgtaattgtaacagctcatgctttcgtaataattttctttatagttataccaatta
taattggtgga-tttggaaattgacttgttcctttaatattaggagctccc-gatatagc
atttccac----gaatgaataatataagattttgattattacctccttcccttacattac
tattagtaagaagtatagtagaaaacggagctggtacaggttgaacagtttacccacccc
tatcatctgttattgcacacggaggagcttcagttgacctagctattttttcacttcact
tagcgggtatttcctcaattttaggagcagtaaatttcattacaacagtaattaatatac
gatcgacaggaatcacctttgatcgaat-acctctattcgtttgagcagttgtattaaca
gctttattacttttattatcattaccagtttt-agca-ggggctattactatattactaa
cagaccgaaacttaaatactt-ctttttttgaccctgccggaggag---gagatcctatt
ctt------taccaacatttattt
>GBAAW2902-24/1-658 [Species: Bactrocera dorsalis] [Country: Unrecoverable]
aactttatattttatcttc---ggagcctgagcaggaatagtaggaacat---cactta-
gaattttagtccgagctgaactcggtcacccaggggctttaatcggtgacgatcaaattt
ataatgtaattgtaacagctcatgctttcgtaataattttctttatagttataccaatta
taattggtgga-tttggaaattgacttgttcctttaatattaggagctccc-gatatagc
atttccac----gaatgaataatataagattttgattattacctccttcccttacattac
tattagtaagaagtatagtagaaaacggagctggtacaggttgaacagtttacccacccc
tatcatctgttattgcacacggaggagcttcagttgacctagctattttttcacttcact
tagcgggtatttcctcaattttaggagcagtaaatttcattacaacagtaattaatatac
gatcgacaggaatcacctttgatcgaat-acctctattcgtttgagcagttgtattaaca
gctttattacttttattatcattaccagtttt-agca-ggggctattactatattactaa
cagaccgaaacttaaatactt-ccttttttgaccctgccggaggag---gagatcctatt
ctt------taccaacatttattt
>GBAAW2906-24/1-658 [Species: Bactrocera dorsalis] [Country: Unrecoverable]
aactttatattttatcttc---ggagcctgagcaggaatagtaggaacat---cactta-
gaattttagtccgagctgaactcggtcacccaggggctttaatcggtgacgatcaaattt
ataatgtaattgtaacagctcatgctttcgtaataattttctttatagttataccaatta
taattggtgga-tttggaaattgacttgttcctttaatattaggagctccc-gatatagc
atttccac----gaatgaataatataagattttgattattacctccttcccttacattac
tattagtaagaagtatagtagaaaacggagctggtacaggttgaacagtttacccacccc
tatcatctgttattgcacacggaggagcttcagttgacctagctattttttcacttcact
tagcgggtatttcctcaattttaggagcagtaaatttcattacaacagtaattaatatac
gatcgacaggaatcacctttgatcgaat-acctctattcgtttgagcagttgtattaaca
gctttattacttttattatcattaccagtttt-agca-ggggctattactatattactaa
cagaccgaaacttaaatactt-ccttttttgaccctgccggaggag---gagatcctatt
ctt------taccaacatttattt
>GBAAW2917-24/1-658 [Species: Bactrocera dorsalis] [Country: Unrecoverable]
aactttatattttatcttc---ggagcctgagcaggaatagtaggaacat---cactta-
gaattttagtccgagctgaactcggtcacccaggggctttaatcggtgacgatcaaattt
ataatgtaattgtaacagctcatgctttcgtaataattttctttatagttataccaatta
taattggtgga-tttggaaattgacttgttcctttaatattaggagctccc-gatatagc
atttccac----gaatgaataatataagattttgattattacctccttcccttacattac
tattagtaagaagtatagtagaaaacggagctggtacaggttgaacagtttacccacccc
tatcatctgttattgcacacggaggagcttcagttgacctagctattttttcacttcact
tagcgggtatttcctcaattttaggagcagtaaatttcattacaacagtaattaatatac
gatcgacaggaatcacctttgatcgaat-acctctattcgtttgagcagttgtattaaca
gctttattacttttattatcattaccagtttt-agca-ggggctattactatattactaa
cagaccgaaacttaaatactt-ccttttttgaccctgccggaggag---gagatcctatt
ctt------taccaacatttattt
>GBAAW2918-24/1-658 [Species: Bactrocera dorsalis] [Country: Unrecoverable]
aactttatattttatcttc---ggagcctgagcaggaatagtaggaacat---cactta-
gaattttagtccgagctgaactcggtcacccaggggctttaatcggtgacgatcaaattt
ataatgtaattgtaacagctcatgctttcgtaataattttctttatagttataccaatta
taattggtgga-tttggaaattgacttgttcctttaatattaggagctccc-gatatagc
atttccac----gaatgaataatataagattttgattattacctccttcccttacattac
tattagtaagaagtatagtagaaaacggagctggtacaggttgaacagtttacccacccc
tatcatctgttattgcacacggaggagcttcagttgacctagctattttttcacttcact
tagcgggtatttcctcaattttaggagcagtaaatttcattacaacagtaattaatatac
gatcgacaggaatcacctttgatcgaat-acctctattcgtttgagcagttgtattaaca
gctttattacttttattatcattaccagtttt-agca-ggggctattactatattactaa
cagaccgaaacttaaatactt-ccttttttgaccctgccggaggag---gagatcctatt
ctt------taccaacatttattt
>GBAAW2920-24/1-658 [Species: Bactrocera dorsalis] [Country: Unrecoverable]
aactttatattttatcttc---ggagcctgagcaggaatagtaggaacat---cactta-
gaattttagtccgagctgaactcggtcacccaggggctttaatcggtgacgatcaaattt
ataatgtaattgtaacagctcatgctttcgtaataattttctttatagttataccaatta
taattggtgga-tttggaaattgacttgttcctttaatattaggagctccc-gatatagc
atttccac----gaatgaataatataagattttgattattacctccttcccttacattac
tattagtaagaagtatagtagaaaacggagctggtacaggttgaacagtttacccacccc
tatcatctgttattgcacacggaggagcttcagttgacctagctattttttcacttcact
tagcgggtatttcctcaattttaggagcagtaaatttcattacaacagtaattaatatac
gatcgacaggaatcacctttgatcgaat-acctctattcgtttgagcagttgtattaaca
gctttattacttttattatcattaccagtttt-agca-ggggctattactatattactaa
cagaccgaaacttaaatactt-ccttttttgaccctgccggaggag---gagatcctatt
ctt------taccaacatttattt
>GBAAW2922-24/1-658 [Species: Bactrocera dorsalis] [Country: Unrecoverable]
aactttatattttatcttc---ggagcctgagcaggaatagtaggaacat---cactta-
gaattttagtccgagctgaactcggtcacccaggggctttaatcggtgacgatcaaattt
ataatgtaattgtaacagctcatgctttcgtaataattttctttatagttataccaatta
taattggtgga-tttggaaattgacttgttcctttaatattaggagctccc-gatatagc
atttccac----gaatgaataatataagattttgattattacctccttcccttacattac
tattagtaagaagtatagtagaaaacggagctggtacaggttgaacagtttacccacccc
tatcatctgttattgcacacggaggagcttcagttgacctagctattttttcacttcact
tagcgggtatttcctcaattttaggagcagtaaatttcattacaacagtaattaatatac
gatcgacaggaatcacctttgatcgaat-acctctattcgtttgagcagttgtattaaca
gctttattacttttattatcattaccagtttt-agca-ggggctattactatattactaa
cagaccgaaacttaaatactt-ccttttttgaccctgccggaggag---gagatcctatt
ctt------taccaacatttattt
>GBAAW2926-24/1-658 [Species: Bactrocera dorsalis] [Country: Unrecoverable]
aactttatattttatcttc---ggagcctgagcaggaatagtaggaacat---cactta-
gaattttagtccgagctgaactcggtcacccaggggctttaatcggtgacgatcaaattt
ataatgtaattgtaacagctcatgctttcgtaataattttctttatagttataccaatta
taattggtgga-tttggaaattgacttgttcctttaatattaggagctccc-gatatagc
atttccac----gaatgaataatataagattttgattattacctccttcccttacattac
tattagtaagaagtatagtagaaaacggagctggtacaggttgaacagtttacccacccc
tatcatctgttattgcacacggaggagcttcagttgacctagctattttttcacttcact
tagcgggtatttcctcaattttaggagcagtaaatttcattacaacagtaattaatatac
gatcgacaggaatcacctttgatcgaat-acctctattcgtttgagcagttgtattaaca
gctttattacttttattatcattaccagtttt-agca-ggggctattactatattactaa
cagaccgaaacttaaatactt-ccttttttgaccctgccggaggag---gagatcctatt
ctt------taccaacatttattt
>GBAAW2932-24/1-658 [Species: Bactrocera dorsalis] [Country: Unrecoverable]
aactttatattttatcttc---ggagcctgagcaggaatagtaggaacat---cactta-
gaattttagtccgagctgaactcggtcacccaggggctttaatcggtgacgatcaaattt
ataatgtaattgtaacagctcatgctttcgtaataattttctttatagttataccaatta
taattggtgga-tttggaaattgacttgttcctttaatattaggagctccc-gatatagc
atttccac----gaatgaataatataagattttgattattacctccttcccttacattac
tattagtaagaagtatagtagaaaacggagctggtacaggttgaacagtttacccacccc
tatcatctgttattgcacacggaggagcttcagttgacctagctattttttcacttcact
tagcgggtatttcctcaattttaggagcagtaaatttcattacaacagtaattaatatac
gatcgacaggaatcacctttgatcgaat-acctctattcgtttgagcagttgtattaaca
gctttattacttttattatcattaccagtttt-agca-ggggctattactatattactaa
cagaccgaaacttaaatactt-ccttttttgaccctgccggaggag---gagatcctatt
ctt------taccaacatttattt
>GBAAW2935-24/1-658 [Species: Bactrocera dorsalis] [Country: Unrecoverable]
aactttatattttatcttc---ggagcctgagcaggaatagtaggaacat---cactta-
gaattttagtccgagctgaactcggtcacccaggggctttaatcggtgacgatcaaattt
ataatgtaattgtaacagctcatgctttcgtaataattttctttatagttataccaatta
taattggtgga-tttggaaattgacttgttcctttaatattaggagctccc-gatatagc
atttccac----gaatgaataatataagattttgattattacctccttcccttacattac
tattagtaagaagtatagtagaaaacggagctggtacaggttgaacagtttacccacccc
tatcatctgttattgcacacggaggagcttcagttgacctagctattttttcacttcact
tagcgggtatttcctcaattttaggagcagtaaatttcattacaacagtaattaatatac
gatcgacaggaatcacctttgatcgaat-acctctattcgtttgagcagttgtattaaca
gctttattacttttattatcattaccagtttt-agca-ggggctattactatattactaa
cagaccgaaacttaaatactt-ccttttttgaccctgccggaggag---gagatcctatt
ctt------taccaacatttattt
>GBAAW2939-24/1-658 [Species: Bactrocera dorsalis] [Country: Unrecoverable]
aactttatattttatcttc---ggagcctgagcaggaatagtaggaacat---cactta-
gaattttagtccgagctgaactcggtcacccaggggctttaatcggtgacgatcaaattt
ataatgtaattgtaacagctcatgctttcgtaataattttctttatagttataccaatta
taattggtgga-tttggaaattgacttgttcctttaatattaggagctccc-gatatagc
atttccac----gaatgaataatataagattttgattattacctccttcccttacattac
tattagtaagaagtatagtagaaaacggagctggtacaggttgaacagtttacccacccc
tatcatctgttattgcacacggaggagcttcagttgacctagctattttttcacttcact
tagcgggtatttcctcaattttaggagcagtaaatttcattacaacagtaattaatatac
gatcgacaggaatcacctttgatcgaat-acctctattcgtttgagcagttgtattaaca
gctttattacttttattatcattaccagtttt-agca-ggggctattactatattactaa
cagaccgaaacttaaatactt-ccttttttgaccctgccggaggag---gagatcctatt
ctt------taccaacatttattt
>GBAAW2946-24/1-658 [Species: Bactrocera dorsalis] [Country: Unrecoverable]
aactttatattttatcttc---ggagcctgagcaggaatagtaggaacat---cactta-
gaattttagtccgagctgaactcggtcacccaggggctttaatcggtgacgatcaaattt
ataatgtaattgtaacagctcatgctttcgtaataattttctttatagttataccaatta
taattggtgga-tttggaaattgacttgttcctttaatattaggagctccc-gatatagc
atttccac----gaatgaataatataagattttgattattacctccttcccttacattac
tattagtaagaagtatagtagaaaacggagctggtacaggttgaacagtttacccacccc
tatcatctgttattgcacacggaggagcttcagttgacctagctattttttcacttcact
tagcgggtatttcctcaattttaggagcagtaaatttcattacaacagtaattaatatac
gatcgacaggaatcacctttgatcgaat-acctctattcgtttgagcagttgtattaaca
gctttattacttttattatcattaccagtttt-agca-ggggctattactatattactaa
cagaccgaaacttaaatactt-ccttttttgaccctgccggaggag---gagatcctatt
ctt------taccaacatttattt
>GBAAW2949-24/1-658 [Species: Bactrocera dorsalis] [Country: Unrecoverable]
aactttatattttatcttc---ggagcctgagcaggaatagtaggaacat---cactta-
gaattttagtccgagctgaactcggtcacccaggggctttaatcggtgacgatcaaattt
ataatgtaattgtaacagctcatgctttcgtaataattttctttatagttataccaatta
taattggtgga-tttggaaattgacttgttcctttaatattaggagctccc-gatatagc
atttccac----gaatgaataatataagattttgattattacctccttcccttacattac
tattagtaagaagtatagtagaaaacggagctggtacaggttgaacagtttacccacccc
tatcatctgttattgcacacggaggagcttcagttgacctagctattttttcacttcact
tagcgggtatttcctcaattttaggagcagtaaatttcattacaacagtaattaatatac
gatcgacaggaatcacctttgatcgaat-acctctattcgtttgagcagttgtattaaca
gctttattacttttattatcattaccagtttt-agca-ggggctattactatattactaa
cagaccgaaacttaaatactt-ccttttttgaccctgccggaggag---gagatcctatt
ctt------taccaacatttattt
>GBAAW2953-24/1-658 [Species: Bactrocera dorsalis] [Country: Unrecoverable]
aactttatattttatcttc---ggagcctgagcaggaatagtaggaacat---cactta-
gaattttagtccgagctgaactcggtcacccaggggctttaatcggtgacgatcaaattt
ataatgtaattgtaacagctcatgctttcgtaataattttctttatagttataccaatta
taattggtgga-tttggaaattgacttgttcctttaatattaggagctccc-gatatagc
atttccac----gaatgaataatataagattttgattattacctccttcccttacattac
tattagtaagaagtatagtagaaaacggagctggtacaggttgaacagtttacccacccc
tatcatctgttattgcacacggaggagcttcagttgacctagctattttttcacttcact
tagcgggtatttcctcaattttaggagcagtaaatttcattacaacagtaattaatatac
gatcgacaggaatcacctttgatcgaat-acctctattcgtttgagcagttgtattaaca
gctttattacttttattatcattaccagtttt-agca-ggggctattactatattactaa
cagaccgaaacttaaatactt-ccttttttgaccctgccggaggag---gagatcctatt
ctt------taccaacatttattt
>GBAAW2961-24/1-658 [Species: Bactrocera dorsalis] [Country: Unrecoverable]
aactttatattttatcttc---ggagcctgagcaggaatagtaggaacat---cactta-
gaattttagtccgagctgaactcggtcacccaggggctttaatcggtgacgatcaaattt
ataatgtaattgtaacagctcatgctttcgtaataattttctttatagttataccaatta
taattggtgga-tttggaaattgacttgttcctttaatattaggagctccc-gatatagc
atttccac----gaatgaataatataagattttgattattacctccttcccttacattac
tattagtaagaagtatagtagaaaacggagctggtacaggttgaacagtttacccacccc
tatcatctgttattgcacacggaggagcttcagttgacctagctattttttcacttcact
tagcgggtatttcctcaattttaggagcagtaaatttcattacaacagtaattaatatac
gatcgacaggaatcacctttgatcgaat-acctctattcgtttgagcagttgtattaaca
gctttattacttttattatcattaccagtttt-agca-ggggctattactatattactaa
cagaccgaaacttaaatactt-ccttttttgaccctgccggaggag---gagatcctatt
ctt------taccaacatttattt
>GBAAW2980-24/1-658 [Species: Bactrocera dorsalis] [Country: Unrecoverable]
aactttatattttatcttc---ggagcctgagcaggaatagtaggaacat---cactta-
gaattttagtccgagctgaactcggtcacccaggggctttaatcggtgacgatcaaattt
ataatgtaattgtaacagctcatgctttcgtaataattttctttatagttataccaatta
taattggtgga-tttggaaattgacttgttcctttaatattaggagctccc-gatatagc
atttccac----gaatgaataatataagattttgattattacctccttcccttacattac
tattagtaagaagtatagtagaaaacggagctggtacaggttgaacagtttacccacccc
tatcatctgttattgcacacggaggagcttcagttgacctagctattttttcacttcact
tagcgggtatttcctcaattttaggagcagtaaatttcattacaacagtaattaatatac
gatcgacaggaatcacctttgatcgaat-acctctattcgtttgagcagttgtattaaca
gctttattacttttattatcattaccagtttt-agca-ggggctattactatattactaa
cagaccgaaacttaaatactt-ccttttttgaccctgccggaggag---gagatcctatt
ctt------taccaacatttattt
>GBAAW2992-24/1-658 [Species: Bactrocera dorsalis] [Country: Unrecoverable]
aactttatattttatcttc---ggagcctgagcaggaatagtaggaacat---cactta-
gaattttagtccgagctgaactcggtcacccaggggctttaatcggtgacgatcaaattt
ataatgtaattgtaacagctcatgctttcgtaataattttctttatagttataccaatta
taattggtgga-tttggaaattgacttgttcctttaatattaggagctccc-gatatagc
atttccac----gaatgaataatataagattttgattattacctccttcccttacattac
tattagtaagaagtatagtagaaaacggagctggtacaggttgaacagtttacccacccc
tatcatctgttattgcacacggaggagcttcagttgacctagctattttttcacttcact
tagcgggtatttcctcaattttaggagcagtaaatttcattacaacagtaattaatatac
gatcgacaggaatcacctttgatcgaat-acctctattcgtttgagcagttgtattaaca
gctttattacttttattatcattaccagtttt-agca-ggggctattactatattactaa
cagaccgaaacttaaatactt-ccttttttgaccctgccggaggag---gagatcctatt
ctt------taccaacatttattt
>GBAAW3000-24/1-658 [Species: Bactrocera dorsalis] [Country: Unrecoverable]
aactttatattttatcttc---ggagcctgagcaggaatagtaggaacat---cactta-
gaattttagtccgagctgaactcggtcacccaggggctttaatcggtgacgatcaaattt
ataatgtaattgtaacagctcatgctttcgtaataattttctttatagttataccaatta
taattggtgga-tttggaaattgacttgttcctttaatattaggagctccc-gatatagc
atttccac----gaatgaataatataagattttgattattacctccttcccttacattac
tattagtaagaagtatagtagaaaacggagctggtacaggttgaacagtttacccacccc
tatcatctgttattgcacacggaggagcttcagttgacctagctattttttcacttcact
tagcgggtatttcctcaattttaggagcagtaaatttcattacaacagtaattaatatac
gatcgacaggaatcacctttgatcgaat-acctctattcgtttgagcagttgtattaaca
gctttattacttttattatcattaccagtttt-agca-ggggctattactatattactaa
cagaccgaaacttaaatactt-ccttttttgaccctgccggaggag---gagatcctatt
ctt------taccaacatttattt
>GBAAW3011-24/1-658 [Species: Bactrocera dorsalis] [Country: Unrecoverable]
aactttatattttatcttc---ggagcctgagcaggaatagtaggaacat---cactta-
gaattttagtccgagctgaactcggtcacccaggggctttaatcggtgacgatcaaattt
ataatgtaattgtaacagctcatgctttcgtaataattttctttatagttataccaatta
taattggtgga-tttggaaattgacttgttcctttaatattaggagctccc-gatatagc
atttccac----gaatgaataatataagattttgattattacctccttcccttacattac
tattagtaagaagtatagtagaaaacggagctggtacaggttgaacagtttacccacccc
tatcatctgttattgcacacggaggagcttcagttgacctagctattttttcacttcact
tagcgggtatttcctcaattttaggagcagtaaatttcattacaacagtaattaatatac
gatcgacaggaatcacctttgatcgaat-acctctattcgtttgagcagttgtattaaca
gctttattacttttattatcattaccagtttt-agca-ggggctattactatattactaa
cagaccgaaacttaaatactt-ccttttttgaccctgccggaggag---gagatcctatt
ctt------taccaacatttattt
>GBAAW3021-24/1-658 [Species: Bactrocera dorsalis] [Country: Unrecoverable]
aactttatattttatcttc---ggagcctgagcaggaatagtaggaacat---cactta-
gaattttagtccgagctgaactcggtcacccaggggctttaatcggtgacgatcaaattt
ataatgtaattgtaacagctcatgctttcgtaataattttctttatagttataccaatta
taattggtgga-tttggaaattgacttgttcctttaatattaggagctccc-gatatagc
atttccac----gaatgaataatataagattttgattattacctccttcccttacattac
tattagtaagaagtatagtagaaaacggagctggtacaggttgaacagtttacccacccc
tatcatctgttattgcacacggaggagcttcagttgacctagctattttttcacttcact
tagcgggtatttcctcaattttaggagcagtaaatttcattacaacagtaattaatatac
gatcgacaggaatcacctttgatcgaat-acctctattcgtttgagcagttgtattaaca
gctttattacttttattatcattaccagtttt-agca-ggggctattactatattactaa
cagaccgaaacttaaatactt-ccttttttgaccctgccggaggag---gagatcctatt
ctt------taccaacatttattt
>GBAAW3027-24/1-658 [Species: Bactrocera dorsalis] [Country: Unrecoverable]
aactttatattttatcttc---ggagcctgagcaggaatagtaggaacat---cactta-
gaattttagtccgagctgaactcggtcacccaggggctttaatcggtgacgatcaaattt
ataatgtaattgtaacagctcatgctttcgtaataattttctttatagttataccaatta
taattggtgga-tttggaaattgacttgttcctttaatattaggagctccc-gatatagc
atttccac----gaatgaataatataagattttgattattacctccttcccttacattac
tattagtaagaagtatagtagaaaacggagctggtacaggttgaacagtttacccacccc
tatcatctgttattgcacacggaggagcttcagttgacctagctattttttcacttcact
tagcgggtatttcctcaattttaggagcagtaaatttcattacaacagtaattaatatac
gatcgacaggaatcacctttgatcgaat-acctctattcgtttgagcagttgtattaaca
gctttattacttttattatcattaccagtttt-agca-ggggctattactatattactaa
cagaccgaaacttaaatactt-ccttttttgaccctgccggaggag---gagatcctatt
ctt------taccaacatttattt
>GBAAW3035-24/1-658 [Species: Bactrocera dorsalis] [Country: Unrecoverable]
aactttatattttatcttc---ggagcctgagcaggaatagtaggaacat---cactta-
gaattttagtccgagctgaactcggtcacccaggggctttaatcggtgacgatcaaattt
ataatgtaattgtaacagctcatgctttcgtaataattttctttatagttataccaatta
taattggtgga-tttggaaattgacttgttcctttaatattaggagctccc-gatatagc
atttccac----gaatgaataatataagattttgattattacctccttcccttacattac
tattagtaagaagtatagtagaaaacggagctggtacaggttgaacagtttacccacccc
tatcatctgttattgcacacggaggagcttcagttgacctagctattttttcacttcact
tagcgggtatttcctcaattttaggagcagtaaatttcattacaacagtaattaatatac
gatcgacaggaatcacctttgatcgaat-acctctattcgtttgagcagttgtattaaca
gctttattacttttattatcattaccagtttt-agca-ggggctattactatattactaa
cagaccgaaacttaaatactt-ccttttttgaccctgccggaggag---gagatcctatt
ctt------taccaacatttattt
>GBAAW3038-24/1-658 [Species: Bactrocera dorsalis] [Country: Unrecoverable]
aactttatattttatcttc---ggagcctgagcaggaatagtaggaacat---cactta-
gaattttagtccgagctgaactcggtcacccaggggctttaatcggtgacgatcaaattt
ataatgtaattgtaacagctcatgctttcgtaataattttctttatagttataccaatta
taattggtgga-tttggaaattgacttgttcctttaatattaggagctccc-gatatagc
atttccac----gaatgaataatataagattttgattattacctccttcccttacattac
tattagtaagaagtatagtagaaaacggagctggtacaggttgaacagtttacccacccc
tatcatctgttattgcacacggaggagcttcagttgacctagctattttttcacttcact
tagcgggtatttcctcaattttaggagcagtaaatttcattacaacagtaattaatatac
gatcgacaggaatcacctttgatcgaat-acctctattcgtttgagcagttgtattaaca
gctttattacttttattatcattaccagtttt-agca-ggggctattactatattactaa
cagaccgaaacttaaatactt-ccttttttgaccctgccggaggag---gagatcctatt
ctt------taccaacatttattt
>GBAAW3051-24/1-658 [Species: Bactrocera dorsalis] [Country: Unrecoverable]
aactttatattttatcttc---ggagcctgagcaggaatagtaggaacat---cactta-
gaattttagtccgagctgaactcggtcacccaggggctttaatcggtgacgatcaaattt
ataatgtaattgtaacagctcatgctttcgtaataattttctttatagttataccaatta
taattggtgga-tttggaaattgacttgttcctttaatattaggagctccc-gatatagc
atttccac----gaatgaataatataagattttgattattacctccttcccttacattac
tattagtaagaagtatagtagaaaacggagctggtacaggttgaacagtttacccacccc
tatcatctgttattgcacacggaggagcttcagttgacctagctattttttcacttcact
tagcgggtatttcctcaattttaggagcagtaaatttcattacaacagtaattaatatac
gatcgacaggaatcacctttgatcgaat-acctctattcgtttgagcagttgtattaaca
gctttattacttttattatcattaccagtttt-agca-ggggctattactatattactaa
cagaccgaaacttaaatactt-ccttttttgaccctgccggaggag---gagatcctatt
ctt------taccaacatttattt
>GBAAW3062-24/1-658 [Species: Bactrocera dorsalis] [Country: Unrecoverable]
aactttatattttatcttc---ggagcctgagcaggaatagtaggaacat---cactta-
gaattttagtccgagctgaactcggtcacccaggggctttaatcggtgacgatcaaattt
ataatgtaattgtaacagctcatgctttcgtaataattttctttatagttataccaatta
taattggtgga-tttggaaattgacttgttcctttaatattaggagctccc-gatatagc
atttccac----gaatgaataatataagattttgattattacctccttcccttacattac
tattagtaagaagtatagtagaaaacggagctggtacaggttgaacagtttacccacccc
tatcatctgttattgcacacggaggagcttcagttgacctagctattttttcacttcact
tagcgggtatttcctcaattttaggagcagtaaatttcattacaacagtaattaatatac
gatcgacaggaatcacctttgatcgaat-acctctattcgtttgagcagttgtattaaca
gctttattacttttattatcattaccagtttt-agca-ggggctattactatattactaa
cagaccgaaacttaaatactt-ccttttttgaccctgccggaggag---gagatcctatt
ctt------taccaacatttattt
>GBAAW3063-24/1-658 [Species: Bactrocera dorsalis] [Country: Unrecoverable]
aactttatattttatcttc---ggagcctgagcaggaatagtaggaacat---cactta-
gaattttagtccgagctgaactcggtcacccaggggctttaatcggtgacgatcaaattt
ataatgtaattgtaacagctcatgctttcgtaataattttctttatagttataccaatta
taattggtgga-tttggaaattgacttgttcctttaatattaggagctccc-gatatagc
atttccac----gaatgaataatataagattttgattattacctccttcccttacattac
tattagtaagaagtatagtagaaaacggagctggtacaggttgaacagtttacccacccc
tatcatctgttattgcacacggaggagcttcagttgacctagctattttttcacttcact
tagcgggtatttcctcaattttaggagcagtaaatttcattacaacagtaattaatatac
gatcgacaggaatcacctttgatcgaat-acctctattcgtttgagcagttgtattaaca
gctttattacttttattatcattaccagtttt-agca-ggggctattactatattactaa
cagaccgaaacttaaatactt-ccttttttgaccctgccggaggag---gagatcctatt
ctt------taccaacatttattt
>GBAAW3067-24/1-658 [Species: Bactrocera dorsalis] [Country: Unrecoverable]
aactttatattttatcttc---ggagcctgagcaggaatagtaggaacat---cactta-
gaattttagtccgagctgaactcggtcacccaggggctttaatcggtgacgatcaaattt
ataatgtaattgtaacagctcatgctttcgtaataattttctttatagttataccaatta
taattggtgga-tttggaaattgacttgttcctttaatattaggagctccc-gatatagc
atttccac----gaatgaataatataagattttgattattacctccttcccttacattac
tattagtaagaagtatagtagaaaacggagctggtacaggttgaacagtttacccacccc
tatcatctgttattgcacacggaggagcttcagttgacctagctattttttcacttcact
tagcgggtatttcctcaattttaggagcagtaaatttcattacaacagtaattaatatac
gatcgacaggaatcacctttgatcgaat-acctctattcgtttgagcagttgtattaaca
gctttattacttttattatcattaccagtttt-agca-ggggctattactatattactaa
cagaccgaaacttaaatactt-ccttttttgaccctgccggaggag---gagatcctatt
ctt------taccaacatttattt
>GBAAW3075-24/1-658 [Species: Bactrocera dorsalis] [Country: Unrecoverable]
aactttatattttatcttc---ggagcctgagcaggaatagtaggaacat---cactta-
gaattttagtccgagctgaactcggtcacccaggggctttaatcggtgacgatcaaattt
ataatgtaattgtaacagctcatgctttcgtaataattttctttatagttataccaatta
taattggtgga-tttggaaattgacttgttcctttaatattaggagctccc-gatatagc
atttccac----gaatgaataatataagattttgattattacctccttcccttacattac
tattagtaagaagtatagtagaaaacggagctggtacaggttgaacagtttacccacccc
tatcatctgttattgcacacggaggagcttcagttgacctagctattttttcacttcact
tagcgggtatttcctcaattttaggagcagtaaatttcattacaacagtaattaatatac
gatcgacaggaatcacctttgatcgaat-acctctattcgtttgagcagttgtattaaca
gctttattacttttattatcattaccagtttt-agca-ggggctattactatattactaa
cagaccgaaacttaaatactt-ccttttttgaccctgccggaggag---gagatcctatt
ctt------taccaacatttattt
>GBAAW3079-24/1-658 [Species: Bactrocera dorsalis] [Country: Unrecoverable]
aactttatattttatcttc---ggagcctgagcaggaatagtaggaacat---cactta-
gaattttagtccgagctgaactcggtcacccaggggctttaatcggtgacgatcaaattt
ataatgtaattgtaacagctcatgctttcgtaataattttctttatagttataccaatta
taattggtgga-tttggaaattgacttgttcctttaatattaggagctccc-gatatagc
atttccac----gaatgaataatataagattttgattattacctccttcccttacattac
tattagtaagaagtatagtagaaaacggagctggtacaggttgaacagtttacccacccc
tatcatctgttattgcacacggaggagcttcagttgacctagctattttttcacttcact
tagcgggtatttcctcaattttaggagcagtaaatttcattacaacagtaattaatatac
gatcgacaggaatcacctttgatcgaat-acctctattcgtttgagcagttgtattaaca
gctttattacttttattatcattaccagtttt-agca-ggggctattactatattactaa
cagaccgaaacttaaatactt-ccttttttgaccctgccggaggag---gagatcctatt
ctt------taccaacatttattt
>GBAAW3098-24/1-658 [Species: Bactrocera dorsalis] [Country: Unrecoverable]
aactttatattttatcttc---ggagcctgagcaggaatagtaggaacat---cactta-
gaattttagtccgagctgaactcggtcacccaggggctttaatcggtgacgatcaaattt
ataatgtaattgtaacagctcatgctttcgtaataattttctttatagttataccaatta
taattggtgga-tttggaaattgacttgttcctttaatattaggagctccc-gatatagc
atttccac----gaatgaataatataagattttgattattacctccttcccttacattac
tattagtaagaagtatagtagaaaacggagctggtacaggttgaacagtttacccacccc
tatcatctgttattgcacacggaggagcttcagttgacctagctattttttcacttcact
tagcgggtatttcctcaattttaggagcagtaaatttcattacaacagtaattaatatac
gatcgacaggaatcacctttgatcgaat-acctctattcgtttgagcagttgtattaaca
gctttattacttttattatcattaccagtttt-agca-ggggctattactatattactaa
cagaccgaaacttaaatactt-ccttttttgaccctgccggaggag---gagatcctatt
ctt------taccaacatttattt
>GBAAW3105-24/1-658 [Species: Bactrocera dorsalis] [Country: Unrecoverable]
aactttatattttatcttc---ggagcctgagcaggaatagtaggaacat---cactta-
gaattttagtccgagctgaactcggtcacccaggggctttaatcggtgacgatcaaattt
ataatgtaattgtaacagctcatgctttcgtaataattttctttatagttataccaatta
taattggtgga-tttggaaattgacttgttcctttaatattaggagctccc-gatatagc
atttccac----gaatgaataatataagattttgattattacctccttcccttacattac
tattagtaagaagtatagtagaaaacggagctggtacaggttgaacagtttacccacccc
tatcatctgttattgcacacggaggagcttcagttgacctagctattttttcacttcact
tagcgggtatttcctcaattttaggagcagtaaatttcattacaacagtaattaatatac
gatcgacaggaatcacctttgatcgaat-acctctattcgtttgagcagttgtattaaca
gctttattacttttattatcattaccagtttt-agca-ggggctattactatattactaa
cagaccgaaacttaaatactt-ccttttttgaccctgccggaggag---gagatcctatt
ctt------taccaacatttattt
>GBAAW3107-24/1-658 [Species: Bactrocera dorsalis] [Country: Unrecoverable]
aactttatattttatcttc---ggagcctgagcaggaatagtaggaacat---cactta-
gaattttagtccgagctgaactcggtcacccaggggctttaatcggtgacgatcaaattt
ataatgtaattgtaacagctcatgctttcgtaataattttctttatagttataccaatta
taattggtgga-tttggaaattgacttgttcctttaatattaggagctccc-gatatagc
atttccac----gaatgaataatataagattttgattattacctccttcccttacattac
tattagtaagaagtatagtagaaaacggagctggtacaggttgaacagtttacccacccc
tatcatctgttattgcacacggaggagcttcagttgacctagctattttttcacttcact
tagcgggtatttcctcaattttaggagcagtaaatttcattacaacagtaattaatatac
gatcgacaggaatcacctttgatcgaat-acctctattcgtttgagcagttgtattaaca
gctttattacttttattatcattaccagtttt-agca-ggggctattactatattactaa
cagaccgaaacttaaatactt-ccttttttgaccctgccggaggag---gagatcctatt
ctt------taccaacatttattt
>GBAAW3155-24/1-658 [Species: Bactrocera dorsalis] [Country: Unrecoverable]
aactttatattttatcttc---ggagcctgagcaggaatagtaggaacat---cactta-
gaattttagtccgagctgaactcggtcacccaggggctttaatcggtgacgatcaaattt
ataatgtaattgtaacagctcatgctttcgtaataattttctttatagttataccaatta
taattggtgga-tttggaaattgacttgttcctttaatattaggagctccc-gatatagc
atttccac----gaatgaataatataagattttgattattacctccttcccttacattac
tattagtaagaagtatagtagaaaacggagctggtacaggttgaacagtttacccacccc
tatcatctgttattgcacacggaggagcttcagttgacctagctattttttcacttcact
tagcgggtatttcctcaattttaggagcagtaaatttcattacaacagtaattaatatac
gatcgacaggaatcacctttgatcgaat-acctctattcgtttgagcagttgtattaaca
gctttattacttttattatcattaccagtttt-agca-ggggctattactatattactaa
cagaccgaaacttaaatactt-ccttttttgaccctgccggaggag---gagatcctatt
ctt------taccaacatttattt
>GBAAW3165-24/1-658 [Species: Bactrocera dorsalis] [Country: Unrecoverable]
aactttatattttatcttc---ggagcctgagcaggaatagtaggaacat---cactta-
gaattttagtccgagctgaactcggtcacccaggggctttaatcggtgacgatcaaattt
ataatgtaattgtaacagctcatgctttcgtaataattttctttatagttataccaatta
taattggtgga-tttggaaattgacttgttcctttaatattaggagctccc-gatatagc
atttccac----gaatgaataatataagattttgattattacctccttcccttacattac
tattagtaagaagtatagtagaaaacggagctggtacaggttgaacagtttacccacccc
tatcatctgttattgcacacggaggagcttcagttgacctagctattttttcacttcact
tagcgggtatttcctcaattttaggagcagtaaatttcattacaacagtaattaatatac
gatcgacaggaatcacctttgatcgaat-acctctattcgtttgagcagttgtattaaca
gctttattacttttattatcattaccagtttt-agca-ggggctattactatattactaa
cagaccgaaacttaaatactt-ccttttttgaccctgccggaggag---gagatcctatt
ctt------taccaacatttattt
>GBAAW3166-24/1-658 [Species: Bactrocera dorsalis] [Country: Unrecoverable]
aactttatattttatcttc---ggagcctgagcaggaatagtaggaacat---cactta-
gaattttagtccgagctgaactcggtcacccaggggctttaatcggtgacgatcaaattt
ataatgtaattgtaacagctcatgctttcgtaataattttctttatagttataccaatta
taattggtgga-tttggaaattgacttgttcctttaatattaggagctccc-gatatagc
atttccac----gaatgaataatataagattttgattattacctccttcccttacattac
tattagtaagaagtatagtagaaaacggagctggtacaggttgaacagtttacccacccc
tatcatctgttattgcacacggaggagcttcagttgacctagctattttttcacttcact
tagcgggtatttcctcaattttaggagcagtaaatttcattacaacagtaattaatatac
gatcgacaggaatcacctttgatcgaat-acctctattcgtttgagcagttgtattaaca
gctttattacttttattatcattaccagtttt-agca-ggggctattactatattactaa
cagaccgaaacttaaatactt-ccttttttgaccctgccggaggag---gagatcctatt
ctt------taccaacatttattt
>GBAAW3182-24/1-658 [Species: Bactrocera dorsalis] [Country: Unrecoverable]
aactttatattttatcttc---ggagcctgagcaggaatagtaggaacat---cactta-
gaattttagtccgagctgaactcggtcacccaggggctttaatcggtgacgatcaaattt
ataatgtaattgtaacagctcatgctttcgtaataattttctttatagttataccaatta
taattggtgga-tttggaaattgacttgttcctttaatattaggagctccc-gatatagc
atttccac----gaatgaataatataagattttgattattacctccttcccttacattac
tattagtaagaagtatagtagaaaacggagctggtacaggttgaacagtttacccacccc
tatcatctgttattgcacacggaggagcttcagttgacctagctattttttcacttcact
tagcgggtatttcctcaattttaggagcagtaaatttcattacaacagtaattaatatac
gatcgacaggaatcacctttgatcgaat-acctctattcgtttgagcagttgtattaaca
gctttattacttttattatcattaccagtttt-agca-ggggctattactatattactaa
cagaccgaaacttaaatactt-ccttttttgaccctgccggaggag---gagatcctatt
ctt------taccaacatttattt
>GBAAW3183-24/1-658 [Species: Bactrocera dorsalis] [Country: Unrecoverable]
aactttatattttatcttc---ggagcctgagcaggaatagtaggaacat---cactta-
gaattttagtccgagctgaactcggtcacccaggggctttaatcggtgacgatcaaattt
ataatgtaattgtaacagctcatgctttcgtaataattttctttatagttataccaatta
taattggtgga-tttggaaattgacttgttcctttaatattaggagctccc-gatatagc
atttccac----gaatgaataatataagattttgattattacctccttcccttacattac
tattagtaagaagtatagtagaaaacggagctggtacaggttgaacagtttacccacccc
tatcatctgttattgcacacggaggagcttcagttgacctagctattttttcacttcact
tagcgggtatttcctcaattttaggagcagtaaatttcattacaacagtaattaatatac
gatcgacaggaatcacctttgatcgaat-acctctattcgtttgagcagttgtattaaca
gctttattacttttattatcattaccagtttt-agca-ggggctattactatattactaa
cagaccgaaacttaaatactt-ccttttttgaccctgccggaggag---gagatcctatt
ctt------taccaacatttattt
>GBAAW3184-24/1-658 [Species: Bactrocera dorsalis] [Country: Unrecoverable]
aactttatattttatcttc---ggagcctgagcaggaatagtaggaacat---cactta-
gaattttagtccgagctgaactcggtcacccaggggctttaatcggtgacgatcaaattt
ataatgtaattgtaacagctcatgctttcgtaataattttctttatagttataccaatta
taattggtgga-tttggaaattgacttgttcctttaatattaggagctccc-gatatagc
atttccac----gaatgaataatataagattttgattattacctccttcccttacattac
tattagtaagaagtatagtagaaaacggagctggtacaggttgaacagtttacccacccc
tatcatctgttattgcacacggaggagcttcagttgacctagctattttttcacttcact
tagcgggtatttcctcaattttaggagcagtaaatttcattacaacagtaattaatatac
gatcgacaggaatcacctttgatcgaat-acctctattcgtttgagcagttgtattaaca
gctttattacttttattatcattaccagtttt-agca-ggggctattactatattactaa
cagaccgaaacttaaatactt-ccttttttgaccctgccggaggag---gagatcctatt
ctt------taccaacatttattt
>GBAAW3187-24/1-658 [Species: Bactrocera dorsalis] [Country: Unrecoverable]
aactttatattttatcttc---ggagcctgagcaggaatagtaggaacat---cactta-
gaattttagtccgagctgaactcggtcacccaggggctttaatcggtgacgatcaaattt
ataatgtaattgtaacagctcatgctttcgtaataattttctttatagttataccaatta
taattggtgga-tttggaaattgacttgttcctttaatattaggagctccc-gatatagc
atttccac----gaatgaataatataagattttgattattacctccttcccttacattac
tattagtaagaagtatagtagaaaacggagctggtacaggttgaacagtttacccacccc
tatcatctgttattgcacacggaggagcttcagttgacctagctattttttcacttcact
tagcgggtatttcctcaattttaggagcagtaaatttcattacaacagtaattaatatac
gatcgacaggaatcacctttgatcgaat-acctctattcgtttgagcagttgtattaaca
gctttattacttttattatcattaccagtttt-agca-ggggctattactatattactaa
cagaccgaaacttaaatactt-ccttttttgaccctgccggaggag---gagatcctatt
ctt------taccaacatttattt
>GBAAW3191-24/1-658 [Species: Bactrocera dorsalis] [Country: Unrecoverable]
aactttatattttatcttc---ggagcctgagcaggaatagtaggaacat---cactta-
gaattttagtccgagctgaactcggtcacccaggggctttaatcggtgacgatcaaattt
ataatgtaattgtaacagctcatgctttcgtaataattttctttatagttataccaatta
taattggtgga-tttggaaattgacttgttcctttaatattaggagctccc-gatatagc
atttccac----gaatgaataatataagattttgattattacctccttcccttacattac
tattagtaagaagtatagtagaaaacggagctggtacaggttgaacagtttacccacccc
tatcatctgttattgcacacggaggagcttcagttgacctagctattttttcacttcact
tagcgggtatttcctcaattttaggagcagtaaatttcattacaacagtaattaatatac
gatcgacaggaatcacctttgatcgaat-acctctattcgtttgagcagttgtattaaca
gctttattacttttattatcattaccagtttt-agca-ggggctattactatattactaa
cagaccgaaacttaaatactt-ccttttttgaccctgccggaggag---gagatcctatt
ctt------taccaacatttattt
>GBAAW3194-24/1-658 [Species: Bactrocera dorsalis] [Country: Unrecoverable]
aactttatattttatcttc---ggagcctgagcaggaatagtaggaacat---cactta-
gaattttagtccgagctgaactcggtcacccaggggctttaatcggtgacgatcaaattt
ataatgtaattgtaacagctcatgctttcgtaataattttctttatagttataccaatta
taattggtgga-tttggaaattgacttgttcctttaatattaggagctccc-gatatagc
atttccac----gaatgaataatataagattttgattattacctccttcccttacattac
tattagtaagaagtatagtagaaaacggagctggtacaggttgaacagtttacccacccc
tatcatctgttattgcacacggaggagcttcagttgacctagctattttttcacttcact
tagcgggtatttcctcaattttaggagcagtaaatttcattacaacagtaattaatatac
gatcgacaggaatcacctttgatcgaat-acctctattcgtttgagcagttgtattaaca
gctttattacttttattatcattaccagtttt-agca-ggggctattactatattactaa
cagaccgaaacttaaatactt-ccttttttgaccctgccggaggag---gagatcctatt
ctt------taccaacatttattt
>GBAAW3212-24/1-658 [Species: Bactrocera dorsalis] [Country: Unrecoverable]
aactttatattttatcttc---ggagcctgagcaggaatagtaggaacat---cactta-
gaattttagtccgagctgaactcggtcacccaggggctttaatcggtgacgatcaaattt
ataatgtaattgtaacagctcatgctttcgtaataattttctttatagttataccaatta
taattggtgga-tttggaaattgacttgttcctttaatattaggagctccc-gatatagc
atttccac----gaatgaataatataagattttgattattacctccttcccttacattac
tattagtaagaagtatagtagaaaacggagctggtacaggttgaacagtttacccacccc
tatcatctgttattgcacacggaggagcttcagttgacctagctattttttcacttcact
tagcgggtatttcctcaattttaggagcagtaaatttcattacaacagtaattaatatac
gatcgacaggaatcacctttgatcgaat-acctctattcgtttgagcagttgtattaaca
gctttattacttttattatcattaccagtttt-agca-ggggctattactatattactaa
cagaccgaaacttaaatactt-ccttttttgaccctgccggaggag---gagatcctatt
ctt------taccaacatttattt
>GBAAW3236-24/1-658 [Species: Bactrocera dorsalis] [Country: Unrecoverable]
aactttatattttatcttc---ggagcctgagcaggaatagtaggaacat---cactta-
gaattttagtccgagctgaactcggtcacccaggggctttaatcggtgacgatcaaattt
ataatgtaattgtaacagctcatgctttcgtaataattttctttatagttataccaatta
taattggtgga-tttggaaattgacttgttcctttaatattaggagctccc-gatatagc
atttccac----gaatgaataatataagattttgattattacctccttcccttacattac
tattagtaagaagtatagtagaaaacggagctggtacaggttgaacagtttacccacccc
tatcatctgttattgcacacggaggagcttcagttgacctagctattttttcacttcact
tagcgggtatttcctcaattttaggagcagtaaatttcattacaacagtaattaatatac
gatcgacaggaatcacctttgatcgaat-acctctattcgtttgagcagttgtattaaca
gctttattacttttattatcattaccagtttt-agca-ggggctattactatattactaa
cagaccgaaacttaaatactt-ccttttttgaccctgccggaggag---gagatcctatt
ctt------taccaacatttattt
>GBAAW3244-24/1-658 [Species: Bactrocera dorsalis] [Country: Unrecoverable]
aactttatattttatcttc---ggagcctgagcaggaatagtaggaacat---cactta-
gaattttagtccgagctgaactcggtcacccaggggctttaatcggtgacgatcaaattt
ataatgtaattgtaacagctcatgctttcgtaataattttctttatagttataccaatta
taattggtgga-tttggaaattgacttgttcctttaatattaggagctccc-gatatagc
atttccac----gaatgaataatataagattttgattattacctccttcccttacattac
tattagtaagaagtatagtagaaaacggagctggtacaggttgaacagtttacccacccc
tatcatctgttattgcacacggaggagcttcagttgacctagctattttttcacttcact
tagcgggtatttcctcaattttaggagcagtaaatttcattacaacagtaattaatatac
gatcgacaggaatcacctttgatcgaat-acctctattcgtttgagcagttgtattaaca
gctttattacttttattatcattaccagtttt-agca-ggggctattactatattactaa
cagaccgaaacttaaatactt-ccttttttgaccctgccggaggag---gagatcctatt
ctt------taccaacatttattt
>GBAAW3254-24/1-658 [Species: Bactrocera dorsalis] [Country: Unrecoverable]
aactttatattttatcttc---ggagcctgagcaggaatagtaggaacat---cactta-
gaattttagtccgagctgaactcggtcacccaggggctttaatcggtgacgatcaaattt
ataatgtaattgtaacagctcatgctttcgtaataattttctttatagttataccaatta
taattggtgga-tttggaaattgacttgttcctttaatattaggagctccc-gatatagc
atttccac----gaatgaataatataagattttgattattacctccttcccttacattac
tattagtaagaagtatagtagaaaacggagctggtacaggttgaacagtttacccacccc
tatcatctgttattgcacacggaggagcttcagttgacctagctattttttcacttcact
tagcgggtatttcctcaattttaggagcagtaaatttcattacaacagtaattaatatac
gatcgacaggaatcacctttgatcgaat-acctctattcgtttgagcagttgtattaaca
gctttattacttttattatcattaccagtttt-agca-ggggctattactatattactaa
cagaccgaaacttaaatactt-ccttttttgaccctgccggaggag---gagatcctatt
ctt------taccaacatttattt
>GBAAW3260-24/1-658 [Species: Bactrocera dorsalis] [Country: Unrecoverable]
aactttatattttatcttc---ggagcctgagcaggaatagtaggaacat---cactta-
gaattttagtccgagctgaactcggtcacccaggggctttaatcggtgacgatcaaattt
ataatgtaattgtaacagctcatgctttcgtaataattttctttatagttataccaatta
taattggtgga-tttggaaattgacttgttcctttaatattaggagctccc-gatatagc
atttccac----gaatgaataatataagattttgattattacctccttcccttacattac
tattagtaagaagtatagtagaaaacggagctggtacaggttgaacagtttacccacccc
tatcatctgttattgcacacggaggagcttcagttgacctagctattttttcacttcact
tagcgggtatttcctcaattttaggagcagtaaatttcattacaacagtaattaatatac
gatcgacaggaatcacctttgatcgaat-acctctattcgtttgagcagttgtattaaca
gctttattacttttattatcattaccagtttt-agca-ggggctattactatattactaa
cagaccgaaacttaaatactt-ccttttttgaccctgccggaggag---gagatcctatt
ctt------taccaacatttattt
>GBAAW3262-24/1-658 [Species: Bactrocera dorsalis] [Country: Unrecoverable]
aactttatattttatcttc---ggagcctgagcaggaatagtaggaacat---cactta-
gaattttagtccgagctgaactcggtcacccaggggctttaatcggtgacgatcaaattt
ataatgtaattgtaacagctcatgctttcgtaataattttctttatagttataccaatta
taattggtgga-tttggaaattgacttgttcctttaatattaggagctccc-gatatagc
atttccac----gaatgaataatataagattttgattattacctccttcccttacattac
tattagtaagaagtatagtagaaaacggagctggtacaggttgaacagtttacccacccc
tatcatctgttattgcacacggaggagcttcagttgacctagctattttttcacttcact
tagcgggtatttcctcaattttaggagcagtaaatttcattacaacagtaattaatatac
gatcgacaggaatcacctttgatcgaat-acctctattcgtttgagcagttgtattaaca
gctttattacttttattatcattaccagtttt-agca-ggggctattactatattactaa
cagaccgaaacttaaatactt-ccttttttgaccctgccggaggag---gagatcctatt
ctt------taccaacatttattt
>GBAAW3285-24/1-658 [Species: Bactrocera dorsalis] [Country: Unrecoverable]
aactttatattttatcttc---ggagcctgagcaggaatagtaggaacat---cactta-
gaattttagtccgagctgaactcggtcacccaggggctttaatcggtgacgatcaaattt
ataatgtaattgtaacagctcatgctttcgtaataattttctttatagttataccaatta
taattggtgga-tttggaaattgacttgttcctttaatattaggagctccc-gatatagc
atttccac----gaatgaataatataagattttgattattacctccttcccttacattac
tattagtaagaagtatagtagaaaacggagctggtacaggttgaacagtttacccacccc
tatcatctgttattgcacacggaggagcttcagttgacctagctattttttcacttcact
tagcgggtatttcctcaattttaggagcagtaaatttcattacaacagtaattaatatac
gatcgacaggaatcacctttgatcgaat-acctctattcgtttgagcagttgtattaaca
gctttattacttttattatcattaccagtttt-agca-ggggctattactatattactaa
cagaccgaaacttaaatactt-ccttttttgaccctgccggaggag---gagatcctatt
ctt------taccaacatttattt
>GBCAA32931-24/1-658 [Species: Bactrocera dorsalis] [Country: Unrecoverable]
aactttatattttatcttc---ggagcctgagcaggaatagtaggaacat---cactta-
gaattttagtccgagctgaactcggtcacccaggggctttaatcggtgacgatcaaattt
ataatgtaattgtaacagctcatgctttcgtaataattttctttatagttataccaatta
taattggtgga-tttggaaattgacttgttcctttaatattaggagctccc-gatatagc
atttccac----gaatgaataatataagattttgattattacctccttcccttacattac
tattagtaagaagtatagtagaaaacggagctggtacaggttgaacagtttacccacccc
tatcatctgttattgcacacggaggagcttcagttgacctagctattttttcacttcact
tagcgggtatttcctcaattttaggagcagtaaatttcattacaacagtaattaatatac
gatcgacaggaatcacctttgatcgaat-acctctattcgtttgagcagttgtattaaca
gctttattacttttattatcattaccagtttt-agca-ggggctattactatattactaa
cagaccgaaacttaaatactt-ccttttttgaccctgccggaggag---gagatcctatt
ctt------taccaacatttattt
>GBDP35466-19/1-658 [Species: Bactrocera dorsalis] [Country: Nigeria]
aactttatattttatcttc---ggagcctgagcaggaatagtaggaacat---cactta-
gaattttagtccgagctgaactcggtcacccaggggctttaatcggtgacgatcaaattt
ataatgtaattgtaacagctcatgctttcgtaataattttctttatagttataccaatta
taattggtgga-tttggaaattgacttgttcctttaatattaggagctccc-gatatagc
atttccac----gaatgaataatataagattttgattattacctccttcccttacattac
tattagtaagaagtatagtagaaaacggagctggtacaggttgaacagtttacccacccc
tatcatctgttattgcacacggaggagcttcagttgacctagctattttttcacttcact
tagcgggtatttcctcaattttaggagcagtaaatttcattacaacagtaattaatatac
gatcgacaggaatcacctttgatcgaat-acctctattcgtttgagcagttgtattaaca
gctttattacttttattatcattaccagtttt-agca-ggggctattactatattactaa
cagaccgaaacttaaatactt-ccttttttgaccctgccggaggag---gagatcctatt
ctt------taccaacatttattt
>GBDP35467-19/1-658 [Species: Bactrocera dorsalis] [Country: Nigeria]
aactttatattttatcttc---ggagcctgagcaggaatagtaggaacat---cactta-
gaattttagtccgagctgaactcggtcacccaggggctttaatcggtgacgatcaaattt
ataatgtaattgtaacagctcatgctttcgtaataattttctttatagttataccaatta
taattggtgga-tttggaaattgacttgttcctttaatattaggagctccc-gatatagc
atttccac----gaatgaataatataagattttgattattacctccttcccttacattac
tattagtaagaagtatagtagaaaacggagctggtacaggttgaacagtttacccacccc
tatcatctgttattgcacacggaggagcttcagttgacctagctattttttcacttcact
tagcgggtatttcctcaattttaggagcagtaaatttcattacaacagtaattaatatac
gatcgacaggaatcacctttgatcgaat-acctctattcgtttgagcagttgtattaaca
gctttattacttttattatcattaccagtttt-agca-ggggctattactatattactaa
cagaccgaaacttaaatactt-ccttttttgaccctgccggaggag---gagatcctatt
ctt------taccaacatttattt
>GBDP35468-19/1-658 [Species: Bactrocera dorsalis] [Country: Nigeria]
aactttatattttatcttc---ggagcctgagcaggaatagtaggaacat---cactta-
gaattttagtccgagctgaactcggtcacccaggggctttaatcggtgacgatcaaattt
ataatgtaattgtaacagctcatgctttcgtaataattttctttatagttataccaatta
taattggtgga-tttggaaattgacttgttcctttaatattaggagctccc-gatatagc
atttccac----gaatgaataatataagattttgattattacctccttcccttacattac
tattagtaagaagtatagtagaaaacggagctggtacaggttgaacagtttacccacccc
tatcatctgttattgcacacggaggagcttcagttgacctagctattttttcacttcact
tagcgggtatttcctcaattttaggagcagtaaatttcattacaacagtaattaatatac
gatcgacaggaatcacctttgatcgaat-acctctattcgtttgagcagttgtattaaca
gctttattacttttattatcattaccagtttt-agca-ggggctattactatattactaa
cagaccgaaacttaaatactt-ccttttttgaccctgccggaggag---gagatcctatt
ctt------taccaacatttattt
>GBDP35469-19/1-658 [Species: Bactrocera dorsalis] [Country: Nigeria]
aactttatattttatcttc---ggagcctgagcaggaatagtaggaacat---cactta-
gaattttagtccgagctgaactcggtcacccaggggctttaatcggtgacgatcaaattt
ataatgtaattgtaacagctcatgctttcgtaataattttctttatagttataccaatta
taattggtgga-tttggaaattgacttgttcctttaatattaggagctccc-gatatagc
atttccac----gaatgaataatataagattttgattattacctccttcccttacattac
tattagtaagaagtatagtagaaaacggagctggtacaggttgaacagtttacccacccc
tatcatctgttattgcacacggaggagcttcagttgacctagctattttttcacttcact
tagcgggtatttcctcaattttaggagcagtaaatttcattacaacagtaattaatatac
gatcgacaggaatcacctttgatcgaat-acctctattcgtttgagcagttgtattaaca
gctttattacttttattatcattaccagtttt-agca-ggggctattactatattactaa
cagaccgaaacttaaatactt-ccttttttgaccctgccggaggag---gagatcctatt
ctt------taccaacatttattt
>GBMIN62907-17/1-658 [Species: Bactrocera dorsalis] [Country: Nigeria]
aactttatattttatcttc---ggagcctgagcaggaatagtaggaacat---cactta-
gaattttagtccgagctgaactcggtcacccaggggctttaatcggtgacgatcaaattt
ataatgtaattgtaacagctcatgctttcgtaataattttctttatagttataccaatta
taattggtgga-tttggaaattgacttgttcctttaatattaggagctccc-gatatagc
atttccac----gaatgaataatataagattttgattattacctccttcccttacattac
tattagtaagaagtatagtagaaaacggagctggtacaggttgaacagtttacccacccc
tatcatctgttattgcacacggaggagcttcagttgacctagctattttttcacttcact
tagcgggtatttcctcaattttaggagcagtaaatttcattacaacagtaattaatatac
gatcgacaggaatcacctttgatcgaat-acctctattcgtttgagcagttgtattaaca
gctttattacttttattatcattaccagtttt-agca-ggggctattactatattactaa
cagaccgaaacttaaatactt-ccttttttgaccctgccggaggag---gagatcctatt
ctt------taccaacatttattt
>GBMIN62909-17/1-658 [Species: Bactrocera dorsalis] [Country: Nigeria]
aactttatattttatcttc---ggagcctgagcaggaatagtaggaacat---cactta-
gaattttagtccgagctgaactcggtcacccaggggctttaatcggtgacgatcaaattt
ataatgtaattgtaacagctcatgctttcgtaataattttctttatagttataccaatta
taattggtgga-tttggaaattgacttgttcctttaatattaggagctccc-gatatagc
atttccac----gaatgaataatataagattttgattattacctccttcccttacattac
tattagtaagaagtatagtagaaaacggagctggtacaggttgaacagtttacccacccc
tatcatctgttattgcacacggaggagcttcagttgacctagctattttttcacttcact
tagcgggtatttcctcaattttaggagcagtaaatttcattacaacagtaattaatatac
gatcgacaggaatcacctttgatcgaat-acctctattcgtttgagcagttgtattaaca
gctttattacttttattatcattaccagtttt-agca-ggggctattactatattactaa
cagaccgaaacttaaatactt-ccttttttgaccctgccggaggag---gagatcctatt
ctt------taccaacatttattt
>GBMIN62911-17/1-658 [Species: Bactrocera dorsalis] [Country: Nigeria]
aactttatattttatcttc---ggagcctgagcaggaatagtaggaacat---cactta-
gaattttagtccgagctgaactcggtcacccaggggctttaatcggtgacgatcaaattt
ataatgtaattgtaacagctcatgctttcgtaataattttctttatagttataccaatta
taattggtgga-tttggaaattgacttgttcctttaatattaggagctccc-gatatagc
atttccac----gaatgaataatataagattttgattattacctccttcccttacattac
tattagtaagaagtatagtagaaaacggagctggtacaggttgaacagtttacccacccc
tatcatctgttattgcacacggaggagcttcagttgacctagctattttttcacttcact
tagcgggtatttcctcaattttaggagcagtaaatttcattacaacagtaattaatatac
gatcgacaggaatcacctttgatcgaat-acctctattcgtttgagcagttgtattaaca
gctttattacttttattatcattaccagtttt-agca-ggggctattactatattactaa
cagaccgaaacttaaatactt-ccttttttgaccctgccggaggag---gagatcctatt
ctt------taccaacatttattt
>GBMIN62912-17/1-658 [Species: Bactrocera dorsalis] [Country: Nigeria]
aactttatattttatcttc---ggagcctgagcaggaatagtaggaacat---cactta-
gaattttagtccgagctgaactcggtcacccaggggctttaatcggtgacgatcaaattt
ataatgtaattgtaacagctcatgctttcgtaataattttctttatagttataccaatta
taattggtgga-tttggaaattgacttgttcctttaatattaggagctccc-gatatagc
atttccac----gaatgaataatataagattttgattattacctccttcccttacattac
tattagtaagaagtatagtagaaaacggagctggtacaggttgaacagtttacccacccc
tatcatctgttattgcacacggaggagcttcagttgacctagctattttttcacttcact
tagcgggtatttcctcaattttaggagcagtaaatttcattacaacagtaattaatatac
gatcgacaggaatcacctttgatcgaat-acctctattcgtttgagcagttgtattaaca
gctttattacttttattatcattaccagtttt-agca-ggggctattactatattactaa
cagaccgaaacttaaatactt-ccttttttgaccctgccggaggag---gagatcctatt
ctt------taccaacatttattt
>GBMIN62914-17/1-658 [Species: Bactrocera dorsalis] [Country: Nigeria]
aactttatattttatcttc---ggagcctgagcaggaatagtaggaacat---cactta-
gaattttagtccgagctgaactcggtcacccaggggctttaatcggtgacgatcaaattt
ataatgtaattgtaacagctcatgctttcgtaataattttctttatagttataccaatta
taattggtgga-tttggaaattgacttgttcctttaatattaggagctccc-gatatagc
atttccac----gaatgaataatataagattttgattattacctccttcccttacattac
tattagtaagaagtatagtagaaaacggagctggtacaggttgaacagtttacccacccc
tatcatctgttattgcacacggaggagcttcagttgacctagctattttttcacttcact
tagcgggtatttcctcaattttaggagcagtaaatttcattacaacagtaattaatatac
gatcgacaggaatcacctttgatcgaat-acctctattcgtttgagcagttgtattaaca
gctttattacttttattatcattaccagtttt-agca-ggggctattactatattactaa
cagaccgaaacttaaatactt-ccttttttgaccctgccggaggag---gagatcctatt
ctt------taccaacatttattt
>GBMIN62923-17/1-658 [Species: Bactrocera dorsalis] [Country: Nigeria]
aactttatattttatcttc---ggagcctgagcaggaatagtaggaacat---cactta-
gaattttagtccgagctgaactcggtcacccaggggctttaatcggtgacgatcaaattt
ataatgtaattgtaacagctcatgctttcgtaataattttctttatagttataccaatta
taattggtgga-tttggaaattgacttgttcctttaatattaggagctccc-gatatagc
atttccac----gaatgaataatataagattttgattattacctccttcccttacattac
tattagtaagaagtatagtagaaaacggagctggtacaggttgaacagtttacccacccc
tatcatctgttattgcacacggaggagcttcagttgacctagctattttttcacttcact
tagcgggtatttcctcaattttaggagcagtaaatttcattacaacagtaattaatatac
gatcgacaggaatcacctttgatcgaat-acctctattcgtttgagcagttgtattaaca
gctttattacttttattatcattaccagtttt-agca-ggggctattactatattactaa
cagaccgaaacttaaatactt-ccttttttgaccctgccggaggag---gagatcctatt
ctt------taccaacatttattt
>GBMIN62928-17/1-658 [Species: Bactrocera dorsalis] [Country: Nigeria]
aactttatattttatcttc---ggagcctgagcaggaatagtaggaacat---cactta-
gaattttagtccgagctgaactcggtcacccaggggctttaatcggtgacgatcaaattt
ataatgtaattgtaacagctcatgctttcgtaataattttctttatagttataccaatta
taattggtgga-tttggaaattgacttgttcctttaatattaggagctccc-gatatagc
atttccac----gaatgaataatataagattttgattattacctccttcccttacattac
tattagtaagaagtatagtagaaaacggagctggtacaggttgaacagtttacccacccc
tatcatctgttattgcacacggaggagcttcagttgacctagctattttttcacttcact
tagcgggtatttcctcaattttaggagcagtaaatttcattacaacagtaattaatatac
gatcgacaggaatcacctttgatcgaat-acctctattcgtttgagcagttgtattaaca
gctttattacttttattatcattaccagtttt-agca-ggggctattactatattactaa
cagaccgaaacttaaatactt-ccttttttgaccctgccggaggag---gagatcctatt
ctt------taccaacatttattt
>GBMIN62930-17/1-658 [Species: Bactrocera dorsalis] [Country: Nigeria]
aactttatattttatcttc---ggagcctgagcaggaatagtaggaacat---cactta-
gaattttagtccgagctgaactcggtcacccaggggctttaatcggtgacgatcaaattt
ataatgtaattgtaacagctcatgctttcgtaataattttctttatagttataccaatta
taattggtgga-tttggaaattgacttgttcctttaatattaggagctccc-gatatagc
atttccac----gaatgaataatataagattttgattattacctccttcccttacattac
tattagtaagaagtatagtagaaaacggagctggtacaggttgaacagtttacccacccc
tatcatctgttattgcacacggaggagcttcagttgacctagctattttttcacttcact
tagcgggtatttcctcaattttaggagcagtaaatttcattacaacagtaattaatatac
gatcgacaggaatcacctttgatcgaat-acctctattcgtttgagcagttgtattaaca
gctttattacttttattatcattaccagtttt-agca-ggggctattactatattactaa
cagaccgaaacttaaatactt-ccttttttgaccctgccggaggag---gagatcctatt
ctt------taccaacatttattt
>GBMIN62931-17/1-658 [Species: Bactrocera dorsalis] [Country: Nigeria]
aactttatattttatcttc---ggagcctgagcaggaatagtaggaacat---cactta-
gaattttagtccgagctgaactcggtcacccaggggctttaatcggtgacgatcaaattt
ataatgtaattgtaacagctcatgctttcgtaataattttctttatagttataccaatta
taattggtgga-tttggaaattgacttgttcctttaatattaggagctccc-gatatagc
atttccac----gaatgaataatataagattttgattattacctccttcccttacattac
tattagtaagaagtatagtagaaaacggagctggtacaggttgaacagtttacccacccc
tatcatctgttattgcacacggaggagcttcagttgacctagctattttttcacttcact
tagcgggtatttcctcaattttaggagcagtaaatttcattacaacagtaattaatatac
gatcgacaggaatcacctttgatcgaat-acctctattcgtttgagcagttgtattaaca
gctttattacttttattatcattaccagtttt-agca-ggggctattactatattactaa
cagaccgaaacttaaatactt-ccttttttgaccctgccggaggag---gagatcctatt
ctt------taccaacatttattt
>GBMIN62937-17/1-658 [Species: Bactrocera dorsalis] [Country: Nigeria]
aactttatattttatcttc---ggagcctgagcaggaatagtaggaacat---cactta-
gaattttagtccgagctgaactcggtcacccaggggctttaatcggtgacgatcaaattt
ataatgtaattgtaacagctcatgctttcgtaataattttctttatagttataccaatta
taattggtgga-tttggaaattgacttgttcctttaatattaggagctccc-gatatagc
atttccac----gaatgaataatataagattttgattattacctccttcccttacattac
tattagtaagaagtatagtagaaaacggagctggtacaggttgaacagtttacccacccc
tatcatctgttattgcacacggaggagcttcagttgacctagctattttttcacttcact
tagcgggtatttcctcaattttaggagcagtaaatttcattacaacagtaattaatatac
gatcgacaggaatcacctttgatcgaat-acctctattcgtttgagcagttgtattaaca
gctttattacttttattatcattaccagtttt-agca-ggggctattactatattactaa
cagaccgaaacttaaatactt-ccttttttgaccctgccggaggag---gagatcctatt
ctt------taccaacatttattt
>GBMIN62946-17/1-658 [Species: Bactrocera dorsalis] [Country: Nigeria]
aactttatattttatcttc---ggagcctgagcaggaatagtaggaacat---cactta-
gaattttagtccgagctgaactcggtcacccaggggctttaatcggtgacgatcaaattt
ataatgtaattgtaacagctcatgctttcgtaataattttctttatagttataccaatta
taattggtgga-tttggaaattgacttgttcctttaatattaggagctccc-gatatagc
atttccac----gaatgaataatataagattttgattattacctccttcccttacattac
tattagtaagaagtatagtagaaaacggagctggtacaggttgaacagtttacccacccc
tatcatctgttattgcacacggaggagcttcagttgacctagctattttttcacttcact
tagcgggtatttcctcaattttaggagcagtaaatttcattacaacagtaattaatatac
gatcgacaggaatcacctttgatcgaat-acctctattcgtttgagcagttgtattaaca
gctttattacttttattatcattaccagtttt-agca-ggggctattactatattactaa
cagaccgaaacttaaatactt-ccttttttgaccctgccggaggag---gagatcctatt
ctt------taccaacatttattt
>GBMIN62957-17/1-658 [Species: Bactrocera dorsalis] [Country: Nigeria]
aactttatattttatcttc---ggagcctgagcaggaatagtaggaacat---cactta-
gaattttagtccgagctgaactcggtcacccaggggctttaatcggtgacgatcaaattt
ataatgtaattgtaacagctcatgctttcgtaataattttctttatagttataccaatta
taattggtgga-tttggaaattgacttgttcctttaatattaggagctccc-gatatagc
atttccac----gaatgaataatataagattttgattattacctccttcccttacattac
tattagtaagaagtatagtagaaaacggagctggtacaggttgaacagtttacccacccc
tatcatctgttattgcacacggaggagcttcagttgacctagctattttttcacttcact
tagcgggtatttcctcaattttaggagcagtaaatttcattacaacagtaattaatatac
gatcgacaggaatcacctttgatcgaat-acctctattcgtttgagcagttgtattaaca
gctttattacttttattatcattaccagtttt-agca-ggggctattactatattactaa
cagaccgaaacttaaatactt-ccttttttgaccctgccggaggag---gagatcctatt
ctt------taccaacatttattt
>FFPA1601-21/1-658 [Species: Bactrocera dorsalis] [Country: Cameroon]
aactttatattttatcttc---ggagcctgagcaggaatagtaggaacat---cactta-
gaattttagtccgagctgaactcggtcacccaggggctttaatcggtgacgatcaaattt
ataatgtaattgtaacagctcatgctttcgtaataattttctttatagttataccaatta
taattggtgga-tttggaaattgacttgttcctttaatattaggagctccc-gatatagc
atttccac----gaatgaataatataagattttgattattacctccttcccttacattac
tattagtaagaagtatagtagaaaacggagctggtacaggttgaacagtttacccacccc
tatcatctgttattgcacacggaggagcttcagttgacctagctattttttcacttcact
tagcgggtatttcctcaattttaggagcagtaaatttcattacaacagtaattaatatac
gatcgacaggaatcacctttgatcgaat-acctctattcgtttgagcagttgtattaaca
gctttattacttttattatcattaccagtttt-agca-ggggctattactatattactaa
cagaccgaaacttaaatactt-ccttttttgaccctgccggaggag---gagatcctatt
ctt------taccaacatttattt
>FFPA1605-21/1-658 [Species: Bactrocera dorsalis] [Country: Cameroon]
aactttatattttatcttc---ggagcctgagcaggaatagtaggaacat---cactta-
gaattttagtccgagctgaactcggtcacccaggggctttaatcggtgacgatcaaattt
ataatgtaattgtaacagctcatgctttcgtaataattttctttatagttataccaatta
taattggtgga-tttggaaattgacttgttcctttaatattaggagctccc-gatatagc
atttccac----gaatgaataatataagattttgattattacctccttcccttacattac
tattagtaagaagtatagtagaaaacggagctggtacaggttgaacagtttacccacccc
tatcatctgttattgcacacggaggagcttcagttgacctagctattttttcacttcact
tagcgggtatttcctcaattttaggagcagtaaatttcattacaacagtaattaatatac
gatcgacaggaatcacctttgatcgaat-acctctattcgtttgagcagttgtattaaca
gctttattacttttattatcattaccagtttt-agca-ggggctattactatattactaa
cagaccgaaacttaaatactt-ccttttttgaccctgccggaggag---gagatcctatt
ctt------taccaacatttattt
>FFPA322-19/2-659 [Species: Bactrocera dorsalis] [Country: Mozambique]
aactttatattttatcttc---ggagcctgagcaggaatagtaggaacat---cactta-
gaattttagtccgagctgaactcggtcacccaggggctttaatcggtgacgatcaaattt
ataatgtaattgtaacagctcatgctttcgtaataattttctttatagttataccaatta
taattggtgga-tttggaaattgacttgttcctttaatattaggagctccc-gatatagc
atttccac----gaatgaataatataagattttgattattacctccttcccttacattac
tattagtaagaagtatagtagaaaacggagctggtacaggttgaacagtttacccacccc
tatcatctgttattgcacacggaggagcttcagttgacctagctattttttcacttcact
tagcgggtatttcctcaattttaggagcagtaaatttcattacaacagtaattaatatac
gatcgacaggaatcacctttgatcgaat-acctctattcgtttgagcagttgtattaaca
gctttattacttttattatcattaccagtttt-agca-ggggctattactatattactaa
cagaccgaaacttaaatactt-ccttttttgaccctgccggaggag---gagatcctatt
ctt------taccaacatttattt
>FFPA325-19/2-659 [Species: Bactrocera dorsalis] [Country: Mozambique]
aactttatattttatcttc---ggagcctgagcaggaatagtaggaacat---cactta-
gaattttagtccgagctgaactcggtcacccaggggctttaatcggtgacgatcaaattt
ataatgtaattgtaacagctcatgctttcgtaataattttctttatagttataccaatta
taattggtgga-tttggaaattgacttgttcctttaatattaggagctccc-gatatagc
atttccac----gaatgaataatataagattttgattattacctccttcccttacattac
tattagtaagaagtatagtagaaaacggagctggtacaggttgaacagtttacccacccc
tatcatctgttattgcacacggaggagcttcagttgacctagctattttttcacttcact
tagcgggtatttcctcaattttaggagcagtaaatttcattacaacagtaattaatatac
gatcgacaggaatcacctttgatcgaat-acctctattcgtttgagcagttgtattaaca
gctttattacttttattatcattaccagtttt-agca-ggggctattactatattactaa
cagaccgaaacttaaatactt-ccttttttgaccctgccggaggag---gagatcctatt
ctt------taccaacatttattt
>FFPA405-19/2-659 [Species: Bactrocera dorsalis] [Country: Mozambique]
aactttatattttatcttc---ggagcctgagcaggaatagtaggaacat---cactta-
gaattttagtccgagctgaactcggtcacccaggggctttaatcggtgacgatcaaattt
ataatgtaattgtaacagctcatgctttcgtaataattttctttatagttataccaatta
taattggtgga-tttggaaattgacttgttcctttaatattaggagctccc-gatatagc
atttccac----gaatgaataatataagattttgattattacctccttcccttacattac
tattagtaagaagtatagtagaaaacggagctggtacaggttgaacagtttacccacccc
tatcatctgttattgcacacggaggagcttcagttgacctagctattttttcacttcact
tagcgggtatttcctcaattttaggagcagtaaatttcattacaacagtaattaatatac
gatcgacaggaatcacctttgatcgaat-acctctattcgtttgagcagttgtattaaca
gctttattacttttattatcattaccagtttt-agca-ggggctattactatattactaa
cagaccgaaacttaaatactt-ccttttttgaccctgccggaggag---gagatcctatt
ctt------taccaacatttattt
>FFPA406-19/2-659 [Species: Bactrocera dorsalis] [Country: Mozambique]
aactttatattttatcttc---ggagcctgagcaggaatagtaggaacat---cactta-
gaattttagtccgagctgaactcggtcacccaggggctttaatcggtgacgatcaaattt
ataatgtaattgtaacagctcatgctttcgtaataattttctttatagttataccaatta
taattggtgga-tttggaaattgacttgttcctttaatattaggagctccc-gatatagc
atttccac----gaatgaataatataagattttgattattacctccttcccttacattac
tattagtaagaagtatagtagaaaacggagctggtacaggttgaacagtttacccacccc
tatcatctgttattgcacacggaggagcttcagttgacctagctattttttcacttcact
tagcgggtatttcctcaattttaggagcagtaaatttcattacaacagtaattaatatac
gatcgacaggaatcacctttgatcgaat-acctctattcgtttgagcagttgtattaaca
gctttattacttttattatcattaccagtttt-agca-ggggctattactatattactaa
cagaccgaaacttaaatactt-ccttttttgaccctgccggaggag---gagatcctatt
ctt------taccaacatttattt
>FFPA408-19/2-659 [Species: Bactrocera dorsalis] [Country: Mozambique]
aactttatattttatcttc---ggagcctgagcaggaatagtaggaacat---cactta-
gaattttagtccgagctgaactcggtcacccaggggctttaatcggtgacgatcaaattt
ataatgtaattgtaacagctcatgctttcgtaataattttctttatagttataccaatta
taattggtgga-tttggaaattgacttgttcctttaatattaggagctccc-gatatagc
atttccac----gaatgaataatataagattttgattattacctccttcccttacattac
tattagtaagaagtatagtagaaaacggagctggtacaggttgaacagtttacccacccc
tatcatctgttattgcacacggaggagcttcagttgacctagctattttttcacttcact
tagcgggtatttcctcaattttaggagcagtaaatttcattacaacagtaattaatatac
gatcgacaggaatcacctttgatcgaat-acctctattcgtttgagcagttgtattaaca
gctttattacttttattatcattaccagtttt-agca-ggggctattactatattactaa
cagaccgaaacttaaatactt-ccttttttgaccctgccggaggag---gagatcctatt
ctt------taccaacatttattt
>FFPA449-19/2-659 [Species: Bactrocera dorsalis] [Country: Mozambique]
aactttatattttatcttc---ggagcctgagcaggaatagtaggaacat---cactta-
gaattttagtccgagctgaactcggtcacccaggggctttaatcggtgacgatcaaattt
ataatgtaattgtaacagctcatgctttcgtaataattttctttatagttataccaatta
taattggtgga-tttggaaattgacttgttcctttaatattaggagctccc-gatatagc
atttccac----gaatgaataatataagattttgattattacctccttcccttacattac
tattagtaagaagtatagtagaaaacggagctggtacaggttgaacagtttacccacccc
tatcatctgttattgcacacggaggagcttcagttgacctagctattttttcacttcact
tagcgggtatttcctcaattttaggagcagtaaatttcattacaacagtaattaatatac
gatcgacaggaatcacctttgatcgaat-acctctattcgtttgagcagttgtattaaca
gctttattacttttattatcattaccagtttt-agca-ggggctattactatattactaa
cagaccgaaacttaaatactt-ccttttttgaccctgccggaggag---gagatcctatt
ctt------taccaacatttattt
>FFPA450-19/2-659 [Species: Bactrocera dorsalis] [Country: Mozambique]
aactttatattttatcttc---ggagcctgagcaggaatagtaggaacat---cactta-
gaattttagtccgagctgaactcggtcacccaggggctttaatcggtgacgatcaaattt
ataatgtaattgtaacagctcatgctttcgtaataattttctttatagttataccaatta
taattggtgga-tttggaaattgacttgttcctttaatattaggagctccc-gatatagc
atttccac----gaatgaataatataagattttgattattacctccttcccttacattac
tattagtaagaagtatagtagaaaacggagctggtacaggttgaacagtttacccacccc
tatcatctgttattgcacacggaggagcttcagttgacctagctattttttcacttcact
tagcgggtatttcctcaattttaggagcagtaaatttcattacaacagtaattaatatac
gatcgacaggaatcacctttgatcgaat-acctctattcgtttgagcagttgtattaaca
gctttattacttttattatcattaccagtttt-agca-ggggctattactatattactaa
cagaccgaaacttaaatactt-ccttttttgaccctgccggaggag---gagatcctatt
ctt------taccaacatttattt
>FFPA617-19/2-659 [Species: Bactrocera dorsalis] [Country: Mozambique]
aactttatattttatcttc---ggagcctgagcaggaatagtaggaacat---cactta-
gaattttagtccgagctgaactcggtcacccaggggctttaatcggtgacgatcaaattt
ataatgtaattgtaacagctcatgctttcgtaataattttctttatagttataccaatta
taattggtgga-tttggaaattgacttgttcctttaatattaggagctccc-gatatagc
atttccac----gaatgaataatataagattttgattattacctccttcccttacattac
tattagtaagaagtatagtagaaaacggagctggtacaggttgaacagtttacccacccc
tatcatctgttattgcacacggaggagcttcagttgacctagctattttttcacttcact
tagcgggtatttcctcaattttaggagcagtaaatttcattacaacagtaattaatatac
gatcgacaggaatcacctttgatcgaat-acctctattcgtttgagcagttgtattaaca
gctttattacttttattatcattaccagtttt-agca-ggggctattactatattactaa
cagaccgaaacttaaatactt-ccttttttgaccctgccggaggag---gagatcctatt
ctt------taccaacatttattt
>FFPA639-19/2-659 [Species: Bactrocera dorsalis] [Country: Mozambique]
aactttatattttatcttc---ggagcctgagcaggaatagtaggaacat---cactta-
gaattttagtccgagctgaactcggtcacccaggggctttaatcggtgacgatcaaattt
ataatgtaattgtaacagctcatgctttcgtaataattttctttatagttataccaatta
taattggtgga-tttggaaattgacttgttcctttaatattaggagctccc-gatatagc
atttccac----gaatgaataatataagattttgattattacctccttcccttacattac
tattagtaagaagtatagtagaaaacggagctggtacaggttgaacagtttacccacccc
tatcatctgttattgcacacggaggagcttcagttgacctagctattttttcacttcact
tagcgggtatttcctcaattttaggagcagtaaatttcattacaacagtaattaatatac
gatcgacaggaatcacctttgatcgaat-acctctattcgtttgagcagttgtattaaca
gctttattacttttattatcattaccagtttt-agca-ggggctattactatattactaa
cagaccgaaacttaaatactt-ccttttttgaccctgccggaggag---gagatcctatt
ctt------taccaacatttattt
>FFPA653-19/2-659 [Species: Bactrocera dorsalis] [Country: Ghana]
aactttatattttatcttc---ggagcctgagcaggaatagtaggaacat---cactta-
gaattttagtccgagctgaactcggtcacccaggggctttaatcggtgacgatcaaattt
ataatgtaattgtaacagctcatgctttcgtaataattttctttatagttataccaatta
taattggtgga-tttggaaattgacttgttcctttaatattaggagctccc-gatatagc
atttccac----gaatgaataatataagattttgattattacctccttcccttacattac
tattagtaagaagtatagtagaaaacggagctggtacaggttgaacagtttacccacccc
tatcatctgttattgcacacggaggagcttcagttgacctagctattttttcacttcact
tagcgggtatttcctcaattttaggagcagtaaatttcattacaacagtaattaatatac
gatcgacaggaatcacctttgatcgaat-acctctattcgtttgagcagttgtattaaca
gctttattacttttattatcattaccagtttt-agca-ggggctattactatattactaa
cagaccgaaacttaaatactt-ccttttttgaccctgccggaggag---gagatcctatt
ctt------taccaacatttattt
>FFPA717-19/2-659 [Species: Bactrocera dorsalis] [Country: Ghana]
aactttatattttatcttc---ggagcctgagcaggaatagtaggaacat---cactta-
gaattttagtccgagctgaactcggtcacccaggggctttaatcggtgacgatcaaattt
ataatgtaattgtaacagctcatgctttcgtaataattttctttatagttataccaatta
taattggtgga-tttggaaattgacttgttcctttaatattaggagctccc-gatatagc
atttccac----gaatgaataatataagattttgattattacctccttcccttacattac
tattagtaagaagtatagtagaaaacggagctggtacaggttgaacagtttacccacccc
tatcatctgttattgcacacggaggagcttcagttgacctagctattttttcacttcact
tagcgggtatttcctcaattttaggagcagtaaatttcattacaacagtaattaatatac
gatcgacaggaatcacctttgatcgaat-acctctattcgtttgagcagttgtattaaca
gctttattacttttattatcattaccagtttt-agca-ggggctattactatattactaa
cagaccgaaacttaaatactt-ccttttttgaccctgccggaggag---gagatcctatt
ctt------taccaacatttattt
>FFPA795-19/2-659 [Species: Bactrocera dorsalis] [Country: Ghana]
aactttatattttatcttc---ggagcctgagcaggaatagtaggaacat---cactta-
gaattttagtccgagctgaactcggtcacccaggggctttaatcggtgacgatcaaattt
ataatgtaattgtaacagctcatgctttcgtaataattttctttatagttataccaatta
taattggtgga-tttggaaattgacttgttcctttaatattaggagctccc-gatatagc
atttccac----gaatgaataatataagattttgattattacctccttcccttacattac
tattagtaagaagtatagtagaaaacggagctggtacaggttgaacagtttacccacccc
tatcatctgttattgcacacggaggagcttcagttgacctagctattttttcacttcact
tagcgggtatttcctcaattttaggagcagtaaatttcattacaacagtaattaatatac
gatcgacaggaatcacctttgatcgaat-acctctattcgtttgagcagttgtattaaca
gctttattacttttattatcattaccagtttt-agca-ggggctattactatattactaa
cagaccgaaacttaaatactt-ccttttttgaccctgccggaggag---gagatcctatt
ctt------taccaacatttattt
>FFPA805-19/2-659 [Species: Bactrocera dorsalis] [Country: Ghana]
aactttatattttatcttc---ggagcctgagcaggaatagtaggaacat---cactta-
gaattttagtccgagctgaactcggtcacccaggggctttaatcggtgacgatcaaattt
ataatgtaattgtaacagctcatgctttcgtaataattttctttatagttataccaatta
taattggtgga-tttggaaattgacttgttcctttaatattaggagctccc-gatatagc
atttccac----gaatgaataatataagattttgattattacctccttcccttacattac
tattagtaagaagtatagtagaaaacggagctggtacaggttgaacagtttacccacccc
tatcatctgttattgcacacggaggagcttcagttgacctagctattttttcacttcact
tagcgggtatttcctcaattttaggagcagtaaatttcattacaacagtaattaatatac
gatcgacaggaatcacctttgatcgaat-acctctattcgtttgagcagttgtattaaca
gctttattacttttattatcattaccagtttt-agca-ggggctattactatattactaa
cagaccgaaacttaaatactt-ccttttttgaccctgccggaggag---gagatcctatt
ctt------taccaacatttattt
>FFPA820-19/2-659 [Species: Bactrocera dorsalis] [Country: Madagascar]
aactttatattttatcttc---ggagcctgagcaggaatagtaggaacat---cactta-
gaattttagtccgagctgaactcggtcacccaggggctttaatcggtgacgatcaaattt
ataatgtaattgtaacagctcatgctttcgtaataattttctttatagttataccaatta
taattggtgga-tttggaaattgacttgttcctttaatattaggagctccc-gatatagc
atttccac----gaatgaataatataagattttgattattacctccttcccttacattac
tattagtaagaagtatagtagaaaacggagctggtacaggttgaacagtttacccacccc
tatcatctgttattgcacacggaggagcttcagttgacctagctattttttcacttcact
tagcgggtatttcctcaattttaggagcagtaaatttcattacaacagtaattaatatac
gatcgacaggaatcacctttgatcgaat-acctctattcgtttgagcagttgtattaaca
gctttattacttttattatcattaccagtttt-agca-ggggctattactatattactaa
cagaccgaaacttaaatactt-ccttttttgaccctgccggaggag---gagatcctatt
ctt------taccaacatttattt
>GBMNF30263-22/9-666 [Species: Bactrocera dorsalis] [Country: nan]
aactttatattttatcttc---ggagcctgagcaggaatagtaggaacat---cactta-
gaattttagtccgagctgaactcggtcacccaggggctttaatcggtgacgatcaaattt
ataatgtaattgtaacagctcatgctttcgtaataattttctttatagttataccaatta
taattggtgga-tttggaaattgacttgttcctttaatattaggagctccc-gatatagc
atttccac----gaatgaataatataagattttgattattacctccttcccttacattac
tattagtaagaagtatagtagaaaacggagctggtacaggttgaacagtttacccacccc
tatcatctgttattgcacacggaggagcttcagttgacctagctattttttcacttcact
tagcgggtatttcctcaattttaggagcagtaaatttcattacaacagtaattaatatac
gatcgacaggaatcacctttgatcgaat-acctctattcgtttgagcagttgtattaaca
gctttattacttttattatcattaccagtttt-agca-ggggctattactatattactaa
cagaccgaaacttaaatactt-ccttttttgaccctgccggaggag---gagatcctatt
ctt------taccaacatttattt
>GBMNA44532-19/11-668 [Species: Bactrocera dorsalis] [Country: Kenya]
aactttatattttatcttc---ggagcctgagcaggaatagtaggaacat---cactta-
gaattttagtccgagctgaactcggtcacccaggggctttaatcggtgacgatcaaattt
ataatgtaattgtaacagctcatgctttcgtaataattttctttatagttataccaatta
taattggtgga-tttggaaattgacttgttcctttaatattaggagctccc-gatatagc
atttccac----gaatgaataatataagattttgattattacctccttcccttacattac
tattagtaagaagtatagtagaaaacggagctggtacaggttgaacagtttacccacccc
tatcatctgttattgcacacggaggagcttcagttgacctagctattttttcacttcact
tagcgggtatttcctcaattttaggagcagtaaatttcattacaacagtaattaatatac
gatcgacaggaatcacctttgatcgaat-acctctattcgtttgagcagttgtattaaca
gctttattacttttattatcattaccagtttt-agca-ggggctattactatattactaa
cagaccgaaacttaaatactt-ccttttttgaccctgccggaggag---gagatcctatt
ctt------taccaacatttattt
>GBMNA44533-19/11-668 [Species: Bactrocera dorsalis] [Country: Kenya]
aactttatattttatcttc---ggagcctgagcaggaatagtaggaacat---cactta-
gaattttagtccgagctgaactcggtcacccaggggctttaatcggtgacgatcaaattt
ataatgtaattgtaacagctcatgctttcgtaataattttctttatagttataccaatta
taattggtgga-tttggaaattgacttgttcctttaatattaggagctccc-gatatagc
atttccac----gaatgaataatataagattttgattattacctccttcccttacattac
tattagtaagaagtatagtagaaaacggagctggtacaggttgaacagtttacccacccc
tatcatctgttattgcacacggaggagcttcagttgacctagctattttttcacttcact
tagcgggtatttcctcaattttaggagcagtaaatttcattacaacagtaattaatatac
gatcgacaggaatcacctttgatcgaat-acctctattcgtttgagcagttgtattaaca
gctttattacttttattatcattaccagtttt-agca-ggggctattactatattactaa
cagaccgaaacttaaatactt-ccttttttgaccctgccggaggag---gagatcctatt
ctt------taccaacatttattt
>GBMNA34852-19/21-678 [Species: Bactrocera dorsalis] [Country: China]
aactttatattttatcttc---ggagcctgagcaggaatagtaggaacat---cactta-
gaattttagtccgagctgaactcggtcacccaggggctttaatcggtgacgatcaaattt
ataatgtaattgtaacagctcatgctttcgtaataattttctttatagttataccaatta
taattggtgga-tttggaaattgacttgttcctttaatattaggagctccc-gatatagc
atttccac----gaatgaataatataagattttgattattacctccttcccttacattac
tattagtaagaagtatagtagaaaacggagctggtacaggttgaacagtttacccacccc
tatcatctgttattgcacacggaggagcttcagttgacctagctattttttcacttcact
tagcgggtatttcctcaattttaggagcagtaaatttcattacaacagtaattaatatac
gatcgacaggaatcacctttgatcgaat-acctctattcgtttgagcagttgtattaaca
gctttattacttttattatcattaccagtttt-agca-ggggctattactatattactaa
cagaccgaaacttaaatactt-ccttttttgaccctgccggaggag---gagatcctatt
ctt------taccaacatttattt
>GBMNA34868-19/21-678 [Species: Bactrocera dorsalis] [Country: China]
aactttatattttatcttc---ggagcctgagcaggaatagtaggaacat---cactta-
gaattttagtccgagctgaactcggtcacccaggggctttaatcggtgacgatcaaattt
ataatgtaattgtaacagctcatgctttcgtaataattttctttatagttataccaatta
taattggtgga-tttggaaattgacttgttcctttaatattaggagctccc-gatatagc
atttccac----gaatgaataatataagattttgattattacctccttcccttacattac
tattagtaagaagtatagtagaaaacggagctggtacaggttgaacagtttacccacccc
tatcatctgttattgcacacggaggagcttcagttgacctagctattttttcacttcact
tagcgggtatttcctcaattttaggagcagtaaatttcattacaacagtaattaatatac
gatcgacaggaatcacctttgatcgaat-acctctattcgtttgagcagttgtattaaca
gctttattacttttattatcattaccagtttt-agca-ggggctattactatattactaa
cagaccgaaacttaaatactt-ccttttttgaccctgccggaggag---gagatcctatt
ctt------taccaacatttattt
>GBMNA35165-19/21-678 [Species: Bactrocera dorsalis] [Country: India]
aactttatattttatcttc---ggagcctgagcaggaatagtaggaacat---cactta-
gaattttagtccgagctgaactcggtcacccaggggctttaatcggtgacgatcaaattt
ataatgtaattgtaacagctcatgctttcgtaataattttctttatagttataccaatta
taattggtgga-tttggaaattgacttgttcctttaatattaggagctccc-gatatagc
atttccac----gaatgaataatataagattttgattattacctccttcccttacattac
tattagtaagaagtatagtagaaaacggagctggtacaggttgaacagtttacccacccc
tatcatctgttattgcacacggaggagcttcagttgacctagctattttttcacttcact
tagcgggtatttcctcaattttaggagcagtaaatttcattacaacagtaattaatatac
gatcgacaggaatcacctttgatcgaat-acctctattcgtttgagcagttgtattaaca
gctttattacttttattatcattaccagtttt-agca-ggggctattactatattactaa
cagaccgaaacttaaatactt-ccttttttgaccctgccggaggag---gagatcctatt
ctt------taccaacatttattt
>GBMNA35193-19/21-678 [Species: Bactrocera dorsalis] [Country: India]
aactttatattttatcttc---ggagcctgagcaggaatagtaggaacat---cactta-
gaattttagtccgagctgaactcggtcacccaggggctttaatcggtgacgatcaaattt
ataatgtaattgtaacagctcatgctttcgtaataattttctttatagttataccaatta
taattggtgga-tttggaaattgacttgttcctttaatattaggagctccc-gatatagc
atttccac----gaatgaataatataagattttgattattacctccttcccttacattac
tattagtaagaagtatagtagaaaacggagctggtacaggttgaacagtttacccacccc
tatcatctgttattgcacacggaggagcttcagttgacctagctattttttcacttcact
tagcgggtatttcctcaattttaggagcagtaaatttcattacaacagtaattaatatac
gatcgacaggaatcacctttgatcgaat-acctctattcgtttgagcagttgtattaaca
gctttattacttttattatcattaccagtttt-agca-ggggctattactatattactaa
cagaccgaaacttaaatactt-ccttttttgaccctgccggaggag---gagatcctatt
ctt------taccaacatttattt
>GBMNA35204-19/21-678 [Species: Bactrocera dorsalis] [Country: India]
aactttatattttatcttc---ggagcctgagcaggaatagtaggaacat---cactta-
gaattttagtccgagctgaactcggtcacccaggggctttaatcggtgacgatcaaattt
ataatgtaattgtaacagctcatgctttcgtaataattttctttatagttataccaatta
taattggtgga-tttggaaattgacttgttcctttaatattaggagctccc-gatatagc
atttccac----gaatgaataatataagattttgattattacctccttcccttacattac
tattagtaagaagtatagtagaaaacggagctggtacaggttgaacagtttacccacccc
tatcatctgttattgcacacggaggagcttcagttgacctagctattttttcacttcact
tagcgggtatttcctcaattttaggagcagtaaatttcattacaacagtaattaatatac
gatcgacaggaatcacctttgatcgaat-acctctattcgtttgagcagttgtattaaca
gctttattacttttattatcattaccagtttt-agca-ggggctattactatattactaa
cagaccgaaacttaaatactt-ccttttttgaccctgccggaggag---gagatcctatt
ctt------taccaacatttattt
>GBMNA35518-19/21-678 [Species: Bactrocera dorsalis] [Country: Burundi]
aactttatattttatcttc---ggagcctgagcaggaatagtaggaacat---cactta-
gaattttagtccgagctgaactcggtcacccaggggctttaatcggtgacgatcaaattt
ataatgtaattgtaacagctcatgctttcgtaataattttctttatagttataccaatta
taattggtgga-tttggaaattgacttgttcctttaatattaggagctccc-gatatagc
atttccac----gaatgaataatataagattttgattattacctccttcccttacattac
tattagtaagaagtatagtagaaaacggagctggtacaggttgaacagtttacccacccc
tatcatctgttattgcacacggaggagcttcagttgacctagctattttttcacttcact
tagcgggtatttcctcaattttaggagcagtaaatttcattacaacagtaattaatatac
gatcgacaggaatcacctttgatcgaat-acctctattcgtttgagcagttgtattaaca
gctttattacttttattatcattaccagtttt-agca-ggggctattactatattactaa
cagaccgaaacttaaatactt-ccttttttgaccctgccggaggag---gagatcctatt
ctt------taccaacatttattt
>GBMNA35520-19/21-678 [Species: Bactrocera dorsalis] [Country: Burundi]
aactttatattttatcttc---ggagcctgagcaggaatagtaggaacat---cactta-
gaattttagtccgagctgaactcggtcacccaggggctttaatcggtgacgatcaaattt
ataatgtaattgtaacagctcatgctttcgtaataattttctttatagttataccaatta
taattggtgga-tttggaaattgacttgttcctttaatattaggagctccc-gatatagc
atttccac----gaatgaataatataagattttgattattacctccttcccttacattac
tattagtaagaagtatagtagaaaacggagctggtacaggttgaacagtttacccacccc
tatcatctgttattgcacacggaggagcttcagttgacctagctattttttcacttcact
tagcgggtatttcctcaattttaggagcagtaaatttcattacaacagtaattaatatac
gatcgacaggaatcacctttgatcgaat-acctctattcgtttgagcagttgtattaaca
gctttattacttttattatcattaccagtttt-agca-ggggctattactatattactaa
cagaccgaaacttaaatactt-ccttttttgaccctgccggaggag---gagatcctatt
ctt------taccaacatttattt
>GBMNA35521-19/21-678 [Species: Bactrocera dorsalis] [Country: Burundi]
aactttatattttatcttc---ggagcctgagcaggaatagtaggaacat---cactta-
gaattttagtccgagctgaactcggtcacccaggggctttaatcggtgacgatcaaattt
ataatgtaattgtaacagctcatgctttcgtaataattttctttatagttataccaatta
taattggtgga-tttggaaattgacttgttcctttaatattaggagctccc-gatatagc
atttccac----gaatgaataatataagattttgattattacctccttcccttacattac
tattagtaagaagtatagtagaaaacggagctggtacaggttgaacagtttacccacccc
tatcatctgttattgcacacggaggagcttcagttgacctagctattttttcacttcact
tagcgggtatttcctcaattttaggagcagtaaatttcattacaacagtaattaatatac
gatcgacaggaatcacctttgatcgaat-acctctattcgtttgagcagttgtattaaca
gctttattacttttattatcattaccagtttt-agca-ggggctattactatattactaa
cagaccgaaacttaaatactt-ccttttttgaccctgccggaggag---gagatcctatt
ctt------taccaacatttattt
>GBMNA35522-19/21-678 [Species: Bactrocera dorsalis] [Country: Burundi]
aactttatattttatcttc---ggagcctgagcaggaatagtaggaacat---cactta-
gaattttagtccgagctgaactcggtcacccaggggctttaatcggtgacgatcaaattt
ataatgtaattgtaacagctcatgctttcgtaataattttctttatagttataccaatta
taattggtgga-tttggaaattgacttgttcctttaatattaggagctccc-gatatagc
atttccac----gaatgaataatataagattttgattattacctccttcccttacattac
tattagtaagaagtatagtagaaaacggagctggtacaggttgaacagtttacccacccc
tatcatctgttattgcacacggaggagcttcagttgacctagctattttttcacttcact
tagcgggtatttcctcaattttaggagcagtaaatttcattacaacagtaattaatatac
gatcgacaggaatcacctttgatcgaat-acctctattcgtttgagcagttgtattaaca
gctttattacttttattatcattaccagtttt-agca-ggggctattactatattactaa
cagaccgaaacttaaatactt-ccttttttgaccctgccggaggag---gagatcctatt
ctt------taccaacatttattt
>GBMNA35525-19/21-678 [Species: Bactrocera dorsalis] [Country: Burundi]
aactttatattttatcttc---ggagcctgagcaggaatagtaggaacat---cactta-
gaattttagtccgagctgaactcggtcacccaggggctttaatcggtgacgatcaaattt
ataatgtaattgtaacagctcatgctttcgtaataattttctttatagttataccaatta
taattggtgga-tttggaaattgacttgttcctttaatattaggagctccc-gatatagc
atttccac----gaatgaataatataagattttgattattacctccttcccttacattac
tattagtaagaagtatagtagaaaacggagctggtacaggttgaacagtttacccacccc
tatcatctgttattgcacacggaggagcttcagttgacctagctattttttcacttcact
tagcgggtatttcctcaattttaggagcagtaaatttcattacaacagtaattaatatac
gatcgacaggaatcacctttgatcgaat-acctctattcgtttgagcagttgtattaaca
gctttattacttttattatcattaccagtttt-agca-ggggctattactatattactaa
cagaccgaaacttaaatactt-ccttttttgaccctgccggaggag---gagatcctatt
ctt------taccaacatttattt
>GBMNA35527-19/21-678 [Species: Bactrocera dorsalis] [Country: Burundi]
aactttatattttatcttc---ggagcctgagcaggaatagtaggaacat---cactta-
gaattttagtccgagctgaactcggtcacccaggggctttaatcggtgacgatcaaattt
ataatgtaattgtaacagctcatgctttcgtaataattttctttatagttataccaatta
taattggtgga-tttggaaattgacttgttcctttaatattaggagctccc-gatatagc
atttccac----gaatgaataatataagattttgattattacctccttcccttacattac
tattagtaagaagtatagtagaaaacggagctggtacaggttgaacagtttacccacccc
tatcatctgttattgcacacggaggagcttcagttgacctagctattttttcacttcact
tagcgggtatttcctcaattttaggagcagtaaatttcattacaacagtaattaatatac
gatcgacaggaatcacctttgatcgaat-acctctattcgtttgagcagttgtattaaca
gctttattacttttattatcattaccagtttt-agca-ggggctattactatattactaa
cagaccgaaacttaaatactt-ccttttttgaccctgccggaggag---gagatcctatt
ctt------taccaacatttattt
>GBMNA35532-19/21-678 [Species: Bactrocera dorsalis] [Country: Burundi]
aactttatattttatcttc---ggagcctgagcaggaatagtaggaacat---cactta-
gaattttagtccgagctgaactcggtcacccaggggctttaatcggtgacgatcaaattt
ataatgtaattgtaacagctcatgctttcgtaataattttctttatagttataccaatta
taattggtgga-tttggaaattgacttgttcctttaatattaggagctccc-gatatagc
atttccac----gaatgaataatataagattttgattattacctccttcccttacattac
tattagtaagaagtatagtagaaaacggagctggtacaggttgaacagtttacccacccc
tatcatctgttattgcacacggaggagcttcagttgacctagctattttttcacttcact
tagcgggtatttcctcaattttaggagcagtaaatttcattacaacagtaattaatatac
gatcgacaggaatcacctttgatcgaat-acctctattcgtttgagcagttgtattaaca
gctttattacttttattatcattaccagtttt-agca-ggggctattactatattactaa
cagaccgaaacttaaatactt-ccttttttgaccctgccggaggag---gagatcctatt
ctt------taccaacatttattt
>GBMNA35539-19/21-678 [Species: Bactrocera dorsalis] [Country: Burundi]
aactttatattttatcttc---ggagcctgagcaggaatagtaggaacat---cactta-
gaattttagtccgagctgaactcggtcacccaggggctttaatcggtgacgatcaaattt
ataatgtaattgtaacagctcatgctttcgtaataattttctttatagttataccaatta
taattggtgga-tttggaaattgacttgttcctttaatattaggagctccc-gatatagc
atttccac----gaatgaataatataagattttgattattacctccttcccttacattac
tattagtaagaagtatagtagaaaacggagctggtacaggttgaacagtttacccacccc
tatcatctgttattgcacacggaggagcttcagttgacctagctattttttcacttcact
tagcgggtatttcctcaattttaggagcagtaaatttcattacaacagtaattaatatac
gatcgacaggaatcacctttgatcgaat-acctctattcgtttgagcagttgtattaaca
gctttattacttttattatcattaccagtttt-agca-ggggctattactatattactaa
cagaccgaaacttaaatactt-ccttttttgaccctgccggaggag---gagatcctatt
ctt------taccaacatttattt
>GBMNA35540-19/21-678 [Species: Bactrocera dorsalis] [Country: Burundi]
aactttatattttatcttc---ggagcctgagcaggaatagtaggaacat---cactta-
gaattttagtccgagctgaactcggtcacccaggggctttaatcggtgacgatcaaattt
ataatgtaattgtaacagctcatgctttcgtaataattttctttatagttataccaatta
taattggtgga-tttggaaattgacttgttcctttaatattaggagctccc-gatatagc
atttccac----gaatgaataatataagattttgattattacctccttcccttacattac
tattagtaagaagtatagtagaaaacggagctggtacaggttgaacagtttacccacccc
tatcatctgttattgcacacggaggagcttcagttgacctagctattttttcacttcact
tagcgggtatttcctcaattttaggagcagtaaatttcattacaacagtaattaatatac
gatcgacaggaatcacctttgatcgaat-acctctattcgtttgagcagttgtattaaca
gctttattacttttattatcattaccagtttt-agca-ggggctattactatattactaa
cagaccgaaacttaaatactt-ccttttttgaccctgccggaggag---gagatcctatt
ctt------taccaacatttattt
>GBMNA35546-19/21-678 [Species: Bactrocera dorsalis] [Country: Burundi]
aactttatattttatcttc---ggagcctgagcaggaatagtaggaacat---cactta-
gaattttagtccgagctgaactcggtcacccaggggctttaatcggtgacgatcaaattt
ataatgtaattgtaacagctcatgctttcgtaataattttctttatagttataccaatta
taattggtgga-tttggaaattgacttgttcctttaatattaggagctccc-gatatagc
atttccac----gaatgaataatataagattttgattattacctccttcccttacattac
tattagtaagaagtatagtagaaaacggagctggtacaggttgaacagtttacccacccc
tatcatctgttattgcacacggaggagcttcagttgacctagctattttttcacttcact
tagcgggtatttcctcaattttaggagcagtaaatttcattacaacagtaattaatatac
gatcgacaggaatcacctttgatcgaat-acctctattcgtttgagcagttgtattaaca
gctttattacttttattatcattaccagtttt-agca-ggggctattactatattactaa
cagaccgaaacttaaatactt-ccttttttgaccctgccggaggag---gagatcctatt
ctt------taccaacatttattt
>GBMNA35549-19/21-678 [Species: Bactrocera dorsalis] [Country: Burundi]
aactttatattttatcttc---ggagcctgagcaggaatagtaggaacat---cactta-
gaattttagtccgagctgaactcggtcacccaggggctttaatcggtgacgatcaaattt
ataatgtaattgtaacagctcatgctttcgtaataattttctttatagttataccaatta
taattggtgga-tttggaaattgacttgttcctttaatattaggagctccc-gatatagc
atttccac----gaatgaataatataagattttgattattacctccttcccttacattac
tattagtaagaagtatagtagaaaacggagctggtacaggttgaacagtttacccacccc
tatcatctgttattgcacacggaggagcttcagttgacctagctattttttcacttcact
tagcgggtatttcctcaattttaggagcagtaaatttcattacaacagtaattaatatac
gatcgacaggaatcacctttgatcgaat-acctctattcgtttgagcagttgtattaaca
gctttattacttttattatcattaccagtttt-agca-ggggctattactatattactaa
cagaccgaaacttaaatactt-ccttttttgaccctgccggaggag---gagatcctatt
ctt------taccaacatttattt
>GBMNA35550-19/21-678 [Species: Bactrocera dorsalis] [Country: Burundi]
aactttatattttatcttc---ggagcctgagcaggaatagtaggaacat---cactta-
gaattttagtccgagctgaactcggtcacccaggggctttaatcggtgacgatcaaattt
ataatgtaattgtaacagctcatgctttcgtaataattttctttatagttataccaatta
taattggtgga-tttggaaattgacttgttcctttaatattaggagctccc-gatatagc
atttccac----gaatgaataatataagattttgattattacctccttcccttacattac
tattagtaagaagtatagtagaaaacggagctggtacaggttgaacagtttacccacccc
tatcatctgttattgcacacggaggagcttcagttgacctagctattttttcacttcact
tagcgggtatttcctcaattttaggagcagtaaatttcattacaacagtaattaatatac
gatcgacaggaatcacctttgatcgaat-acctctattcgtttgagcagttgtattaaca
gctttattacttttattatcattaccagtttt-agca-ggggctattactatattactaa
cagaccgaaacttaaatactt-ccttttttgaccctgccggaggag---gagatcctatt
ctt------taccaacatttattt
>GBMNA35551-19/21-678 [Species: Bactrocera dorsalis] [Country: Burundi]
aactttatattttatcttc---ggagcctgagcaggaatagtaggaacat---cactta-
gaattttagtccgagctgaactcggtcacccaggggctttaatcggtgacgatcaaattt
ataatgtaattgtaacagctcatgctttcgtaataattttctttatagttataccaatta
taattggtgga-tttggaaattgacttgttcctttaatattaggagctccc-gatatagc
atttccac----gaatgaataatataagattttgattattacctccttcccttacattac
tattagtaagaagtatagtagaaaacggagctggtacaggttgaacagtttacccacccc
tatcatctgttattgcacacggaggagcttcagttgacctagctattttttcacttcact
tagcgggtatttcctcaattttaggagcagtaaatttcattacaacagtaattaatatac
gatcgacaggaatcacctttgatcgaat-acctctattcgtttgagcagttgtattaaca
gctttattacttttattatcattaccagtttt-agca-ggggctattactatattactaa
cagaccgaaacttaaatactt-ccttttttgaccctgccggaggag---gagatcctatt
ctt------taccaacatttattt
>GBMNA35552-19/21-678 [Species: Bactrocera dorsalis] [Country: Burundi]
aactttatattttatcttc---ggagcctgagcaggaatagtaggaacat---cactta-
gaattttagtccgagctgaactcggtcacccaggggctttaatcggtgacgatcaaattt
ataatgtaattgtaacagctcatgctttcgtaataattttctttatagttataccaatta
taattggtgga-tttggaaattgacttgttcctttaatattaggagctccc-gatatagc
atttccac----gaatgaataatataagattttgattattacctccttcccttacattac
tattagtaagaagtatagtagaaaacggagctggtacaggttgaacagtttacccacccc
tatcatctgttattgcacacggaggagcttcagttgacctagctattttttcacttcact
tagcgggtatttcctcaattttaggagcagtaaatttcattacaacagtaattaatatac
gatcgacaggaatcacctttgatcgaat-acctctattcgtttgagcagttgtattaaca
gctttattacttttattatcattaccagtttt-agca-ggggctattactatattactaa
cagaccgaaacttaaatactt-ccttttttgaccctgccggaggag---gagatcctatt
ctt------taccaacatttattt
>GBMNA35553-19/21-678 [Species: Bactrocera dorsalis] [Country: Burundi]
aactttatattttatcttc---ggagcctgagcaggaatagtaggaacat---cactta-
gaattttagtccgagctgaactcggtcacccaggggctttaatcggtgacgatcaaattt
ataatgtaattgtaacagctcatgctttcgtaataattttctttatagttataccaatta
taattggtgga-tttggaaattgacttgttcctttaatattaggagctccc-gatatagc
atttccac----gaatgaataatataagattttgattattacctccttcccttacattac
tattagtaagaagtatagtagaaaacggagctggtacaggttgaacagtttacccacccc
tatcatctgttattgcacacggaggagcttcagttgacctagctattttttcacttcact
tagcgggtatttcctcaattttaggagcagtaaatttcattacaacagtaattaatatac
gatcgacaggaatcacctttgatcgaat-acctctattcgtttgagcagttgtattaaca
gctttattacttttattatcattaccagtttt-agca-ggggctattactatattactaa
cagaccgaaacttaaatactt-ccttttttgaccctgccggaggag---gagatcctatt
ctt------taccaacatttattt
>GBMNA35558-19/21-678 [Species: Bactrocera dorsalis] [Country: Kenya]
aactttatattttatcttc---ggagcctgagcaggaatagtaggaacat---cactta-
gaattttagtccgagctgaactcggtcacccaggggctttaatcggtgacgatcaaattt
ataatgtaattgtaacagctcatgctttcgtaataattttctttatagttataccaatta
taattggtgga-tttggaaattgacttgttcctttaatattaggagctccc-gatatagc
atttccac----gaatgaataatataagattttgattattacctccttcccttacattac
tattagtaagaagtatagtagaaaacggagctggtacaggttgaacagtttacccacccc
tatcatctgttattgcacacggaggagcttcagttgacctagctattttttcacttcact
tagcgggtatttcctcaattttaggagcagtaaatttcattacaacagtaattaatatac
gatcgacaggaatcacctttgatcgaat-acctctattcgtttgagcagttgtattaaca
gctttattacttttattatcattaccagtttt-agca-ggggctattactatattactaa
cagaccgaaacttaaatactt-ccttttttgaccctgccggaggag---gagatcctatt
ctt------taccaacatttattt
>GBMNA35562-19/21-678 [Species: Bactrocera dorsalis] [Country: Kenya]
aactttatattttatcttc---ggagcctgagcaggaatagtaggaacat---cactta-
gaattttagtccgagctgaactcggtcacccaggggctttaatcggtgacgatcaaattt
ataatgtaattgtaacagctcatgctttcgtaataattttctttatagttataccaatta
taattggtgga-tttggaaattgacttgttcctttaatattaggagctccc-gatatagc
atttccac----gaatgaataatataagattttgattattacctccttcccttacattac
tattagtaagaagtatagtagaaaacggagctggtacaggttgaacagtttacccacccc
tatcatctgttattgcacacggaggagcttcagttgacctagctattttttcacttcact
tagcgggtatttcctcaattttaggagcagtaaatttcattacaacagtaattaatatac
gatcgacaggaatcacctttgatcgaat-acctctattcgtttgagcagttgtattaaca
gctttattacttttattatcattaccagtttt-agca-ggggctattactatattactaa
cagaccgaaacttaaatactt-ccttttttgaccctgccggaggag---gagatcctatt
ctt------taccaacatttattt
>GBMNA35565-19/21-678 [Species: Bactrocera dorsalis] [Country: Kenya]
aactttatattttatcttc---ggagcctgagcaggaatagtaggaacat---cactta-
gaattttagtccgagctgaactcggtcacccaggggctttaatcggtgacgatcaaattt
ataatgtaattgtaacagctcatgctttcgtaataattttctttatagttataccaatta
taattggtgga-tttggaaattgacttgttcctttaatattaggagctccc-gatatagc
atttccac----gaatgaataatataagattttgattattacctccttcccttacattac
tattagtaagaagtatagtagaaaacggagctggtacaggttgaacagtttacccacccc
tatcatctgttattgcacacggaggagcttcagttgacctagctattttttcacttcact
tagcgggtatttcctcaattttaggagcagtaaatttcattacaacagtaattaatatac
gatcgacaggaatcacctttgatcgaat-acctctattcgtttgagcagttgtattaaca
gctttattacttttattatcattaccagtttt-agca-ggggctattactatattactaa
cagaccgaaacttaaatactt-ccttttttgaccctgccggaggag---gagatcctatt
ctt------taccaacatttattt
>GBMNA35567-19/21-678 [Species: Bactrocera dorsalis] [Country: Kenya]
aactttatattttatcttc---ggagcctgagcaggaatagtaggaacat---cactta-
gaattttagtccgagctgaactcggtcacccaggggctttaatcggtgacgatcaaattt
ataatgtaattgtaacagctcatgctttcgtaataattttctttatagttataccaatta
taattggtgga-tttggaaattgacttgttcctttaatattaggagctccc-gatatagc
atttccac----gaatgaataatataagattttgattattacctccttcccttacattac
tattagtaagaagtatagtagaaaacggagctggtacaggttgaacagtttacccacccc
tatcatctgttattgcacacggaggagcttcagttgacctagctattttttcacttcact
tagcgggtatttcctcaattttaggagcagtaaatttcattacaacagtaattaatatac
gatcgacaggaatcacctttgatcgaat-acctctattcgtttgagcagttgtattaaca
gctttattacttttattatcattaccagtttt-agca-ggggctattactatattactaa
cagaccgaaacttaaatactt-ccttttttgaccctgccggaggag---gagatcctatt
ctt------taccaacatttattt
>GBMNA35568-19/21-678 [Species: Bactrocera dorsalis] [Country: Kenya]
aactttatattttatcttc---ggagcctgagcaggaatagtaggaacat---cactta-
gaattttagtccgagctgaactcggtcacccaggggctttaatcggtgacgatcaaattt
ataatgtaattgtaacagctcatgctttcgtaataattttctttatagttataccaatta
taattggtgga-tttggaaattgacttgttcctttaatattaggagctccc-gatatagc
atttccac----gaatgaataatataagattttgattattacctccttcccttacattac
tattagtaagaagtatagtagaaaacggagctggtacaggttgaacagtttacccacccc
tatcatctgttattgcacacggaggagcttcagttgacctagctattttttcacttcact
tagcgggtatttcctcaattttaggagcagtaaatttcattacaacagtaattaatatac
gatcgacaggaatcacctttgatcgaat-acctctattcgtttgagcagttgtattaaca
gctttattacttttattatcattaccagtttt-agca-ggggctattactatattactaa
cagaccgaaacttaaatactt-ccttttttgaccctgccggaggag---gagatcctatt
ctt------taccaacatttattt
>GBMNA35569-19/21-678 [Species: Bactrocera dorsalis] [Country: Kenya]
aactttatattttatcttc---ggagcctgagcaggaatagtaggaacat---cactta-
gaattttagtccgagctgaactcggtcacccaggggctttaatcggtgacgatcaaattt
ataatgtaattgtaacagctcatgctttcgtaataattttctttatagttataccaatta
taattggtgga-tttggaaattgacttgttcctttaatattaggagctccc-gatatagc
atttccac----gaatgaataatataagattttgattattacctccttcccttacattac
tattagtaagaagtatagtagaaaacggagctggtacaggttgaacagtttacccacccc
tatcatctgttattgcacacggaggagcttcagttgacctagctattttttcacttcact
tagcgggtatttcctcaattttaggagcagtaaatttcattacaacagtaattaatatac
gatcgacaggaatcacctttgatcgaat-acctctattcgtttgagcagttgtattaaca
gctttattacttttattatcattaccagtttt-agca-ggggctattactatattactaa
cagaccgaaacttaaatactt-ccttttttgaccctgccggaggag---gagatcctatt
ctt------taccaacatttattt
>GBMNA35570-19/21-678 [Species: Bactrocera dorsalis] [Country: Kenya]
aactttatattttatcttc---ggagcctgagcaggaatagtaggaacat---cactta-
gaattttagtccgagctgaactcggtcacccaggggctttaatcggtgacgatcaaattt
ataatgtaattgtaacagctcatgctttcgtaataattttctttatagttataccaatta
taattggtgga-tttggaaattgacttgttcctttaatattaggagctccc-gatatagc
atttccac----gaatgaataatataagattttgattattacctccttcccttacattac
tattagtaagaagtatagtagaaaacggagctggtacaggttgaacagtttacccacccc
tatcatctgttattgcacacggaggagcttcagttgacctagctattttttcacttcact
tagcgggtatttcctcaattttaggagcagtaaatttcattacaacagtaattaatatac
gatcgacaggaatcacctttgatcgaat-acctctattcgtttgagcagttgtattaaca
gctttattacttttattatcattaccagtttt-agca-ggggctattactatattactaa
cagaccgaaacttaaatactt-ccttttttgaccctgccggaggag---gagatcctatt
ctt------taccaacatttattt
>GBMNA35571-19/21-678 [Species: Bactrocera dorsalis] [Country: Kenya]
aactttatattttatcttc---ggagcctgagcaggaatagtaggaacat---cactta-
gaattttagtccgagctgaactcggtcacccaggggctttaatcggtgacgatcaaattt
ataatgtaattgtaacagctcatgctttcgtaataattttctttatagttataccaatta
taattggtgga-tttggaaattgacttgttcctttaatattaggagctccc-gatatagc
atttccac----gaatgaataatataagattttgattattacctccttcccttacattac
tattagtaagaagtatagtagaaaacggagctggtacaggttgaacagtttacccacccc
tatcatctgttattgcacacggaggagcttcagttgacctagctattttttcacttcact
tagcgggtatttcctcaattttaggagcagtaaatttcattacaacagtaattaatatac
gatcgacaggaatcacctttgatcgaat-acctctattcgtttgagcagttgtattaaca
gctttattacttttattatcattaccagtttt-agca-ggggctattactatattactaa
cagaccgaaacttaaatactt-ccttttttgaccctgccggaggag---gagatcctatt
ctt------taccaacatttattt
>GBMNA35572-19/21-678 [Species: Bactrocera dorsalis] [Country: Kenya]
aactttatattttatcttc---ggagcctgagcaggaatagtaggaacat---cactta-
gaattttagtccgagctgaactcggtcacccaggggctttaatcggtgacgatcaaattt
ataatgtaattgtaacagctcatgctttcgtaataattttctttatagttataccaatta
taattggtgga-tttggaaattgacttgttcctttaatattaggagctccc-gatatagc
atttccac----gaatgaataatataagattttgattattacctccttcccttacattac
tattagtaagaagtatagtagaaaacggagctggtacaggttgaacagtttacccacccc
tatcatctgttattgcacacggaggagcttcagttgacctagctattttttcacttcact
tagcgggtatttcctcaattttaggagcagtaaatttcattacaacagtaattaatatac
gatcgacaggaatcacctttgatcgaat-acctctattcgtttgagcagttgtattaaca
gctttattacttttattatcattaccagtttt-agca-ggggctattactatattactaa
cagaccgaaacttaaatactt-ccttttttgaccctgccggaggag---gagatcctatt
ctt------taccaacatttattt
>GBMNA35573-19/21-678 [Species: Bactrocera dorsalis] [Country: Kenya]
aactttatattttatcttc---ggagcctgagcaggaatagtaggaacat---cactta-
gaattttagtccgagctgaactcggtcacccaggggctttaatcggtgacgatcaaattt
ataatgtaattgtaacagctcatgctttcgtaataattttctttatagttataccaatta
taattggtgga-tttggaaattgacttgttcctttaatattaggagctccc-gatatagc
atttccac----gaatgaataatataagattttgattattacctccttcccttacattac
tattagtaagaagtatagtagaaaacggagctggtacaggttgaacagtttacccacccc
tatcatctgttattgcacacggaggagcttcagttgacctagctattttttcacttcact
tagcgggtatttcctcaattttaggagcagtaaatttcattacaacagtaattaatatac
gatcgacaggaatcacctttgatcgaat-acctctattcgtttgagcagttgtattaaca
gctttattacttttattatcattaccagtttt-agca-ggggctattactatattactaa
cagaccgaaacttaaatactt-ccttttttgaccctgccggaggag---gagatcctatt
ctt------taccaacatttattt
>GBMNA35574-19/21-678 [Species: Bactrocera dorsalis] [Country: Kenya]
aactttatattttatcttc---ggagcctgagcaggaatagtaggaacat---cactta-
gaattttagtccgagctgaactcggtcacccaggggctttaatcggtgacgatcaaattt
ataatgtaattgtaacagctcatgctttcgtaataattttctttatagttataccaatta
taattggtgga-tttggaaattgacttgttcctttaatattaggagctccc-gatatagc
atttccac----gaatgaataatataagattttgattattacctccttcccttacattac
tattagtaagaagtatagtagaaaacggagctggtacaggttgaacagtttacccacccc
tatcatctgttattgcacacggaggagcttcagttgacctagctattttttcacttcact
tagcgggtatttcctcaattttaggagcagtaaatttcattacaacagtaattaatatac
gatcgacaggaatcacctttgatcgaat-acctctattcgtttgagcagttgtattaaca
gctttattacttttattatcattaccagtttt-agca-ggggctattactatattactaa
cagaccgaaacttaaatactt-ccttttttgaccctgccggaggag---gagatcctatt
ctt------taccaacatttattt
>GBMNA35575-19/21-678 [Species: Bactrocera dorsalis] [Country: Kenya]
aactttatattttatcttc---ggagcctgagcaggaatagtaggaacat---cactta-
gaattttagtccgagctgaactcggtcacccaggggctttaatcggtgacgatcaaattt
ataatgtaattgtaacagctcatgctttcgtaataattttctttatagttataccaatta
taattggtgga-tttggaaattgacttgttcctttaatattaggagctccc-gatatagc
atttccac----gaatgaataatataagattttgattattacctccttcccttacattac
tattagtaagaagtatagtagaaaacggagctggtacaggttgaacagtttacccacccc
tatcatctgttattgcacacggaggagcttcagttgacctagctattttttcacttcact
tagcgggtatttcctcaattttaggagcagtaaatttcattacaacagtaattaatatac
gatcgacaggaatcacctttgatcgaat-acctctattcgtttgagcagttgtattaaca
gctttattacttttattatcattaccagtttt-agca-ggggctattactatattactaa
cagaccgaaacttaaatactt-ccttttttgaccctgccggaggag---gagatcctatt
ctt------taccaacatttattt
>GBMNA35576-19/21-678 [Species: Bactrocera dorsalis] [Country: Kenya]
aactttatattttatcttc---ggagcctgagcaggaatagtaggaacat---cactta-
gaattttagtccgagctgaactcggtcacccaggggctttaatcggtgacgatcaaattt
ataatgtaattgtaacagctcatgctttcgtaataattttctttatagttataccaatta
taattggtgga-tttggaaattgacttgttcctttaatattaggagctccc-gatatagc
atttccac----gaatgaataatataagattttgattattacctccttcccttacattac
tattagtaagaagtatagtagaaaacggagctggtacaggttgaacagtttacccacccc
tatcatctgttattgcacacggaggagcttcagttgacctagctattttttcacttcact
tagcgggtatttcctcaattttaggagcagtaaatttcattacaacagtaattaatatac
gatcgacaggaatcacctttgatcgaat-acctctattcgtttgagcagttgtattaaca
gctttattacttttattatcattaccagtttt-agca-ggggctattactatattactaa
cagaccgaaacttaaatactt-ccttttttgaccctgccggaggag---gagatcctatt
ctt------taccaacatttattt
>GBMNA35578-19/21-678 [Species: Bactrocera dorsalis] [Country: Kenya]
aactttatattttatcttc---ggagcctgagcaggaatagtaggaacat---cactta-
gaattttagtccgagctgaactcggtcacccaggggctttaatcggtgacgatcaaattt
ataatgtaattgtaacagctcatgctttcgtaataattttctttatagttataccaatta
taattggtgga-tttggaaattgacttgttcctttaatattaggagctccc-gatatagc
atttccac----gaatgaataatataagattttgattattacctccttcccttacattac
tattagtaagaagtatagtagaaaacggagctggtacaggttgaacagtttacccacccc
tatcatctgttattgcacacggaggagcttcagttgacctagctattttttcacttcact
tagcgggtatttcctcaattttaggagcagtaaatttcattacaacagtaattaatatac
gatcgacaggaatcacctttgatcgaat-acctctattcgtttgagcagttgtattaaca
gctttattacttttattatcattaccagtttt-agca-ggggctattactatattactaa
cagaccgaaacttaaatactt-ccttttttgaccctgccggaggag---gagatcctatt
ctt------taccaacatttattt
>GBMNA35580-19/21-678 [Species: Bactrocera dorsalis] [Country: Kenya]
aactttatattttatcttc---ggagcctgagcaggaatagtaggaacat---cactta-
gaattttagtccgagctgaactcggtcacccaggggctttaatcggtgacgatcaaattt
ataatgtaattgtaacagctcatgctttcgtaataattttctttatagttataccaatta
taattggtgga-tttggaaattgacttgttcctttaatattaggagctccc-gatatagc
atttccac----gaatgaataatataagattttgattattacctccttcccttacattac
tattagtaagaagtatagtagaaaacggagctggtacaggttgaacagtttacccacccc
tatcatctgttattgcacacggaggagcttcagttgacctagctattttttcacttcact
tagcgggtatttcctcaattttaggagcagtaaatttcattacaacagtaattaatatac
gatcgacaggaatcacctttgatcgaat-acctctattcgtttgagcagttgtattaaca
gctttattacttttattatcattaccagtttt-agca-ggggctattactatattactaa
cagaccgaaacttaaatactt-ccttttttgaccctgccggaggag---gagatcctatt
ctt------taccaacatttattt
>GBMNA35581-19/21-678 [Species: Bactrocera dorsalis] [Country: Kenya]
aactttatattttatcttc---ggagcctgagcaggaatagtaggaacat---cactta-
gaattttagtccgagctgaactcggtcacccaggggctttaatcggtgacgatcaaattt
ataatgtaattgtaacagctcatgctttcgtaataattttctttatagttataccaatta
taattggtgga-tttggaaattgacttgttcctttaatattaggagctccc-gatatagc
atttccac----gaatgaataatataagattttgattattacctccttcccttacattac
tattagtaagaagtatagtagaaaacggagctggtacaggttgaacagtttacccacccc
tatcatctgttattgcacacggaggagcttcagttgacctagctattttttcacttcact
tagcgggtatttcctcaattttaggagcagtaaatttcattacaacagtaattaatatac
gatcgacaggaatcacctttgatcgaat-acctctattcgtttgagcagttgtattaaca
gctttattacttttattatcattaccagtttt-agca-ggggctattactatattactaa
cagaccgaaacttaaatactt-ccttttttgaccctgccggaggag---gagatcctatt
ctt------taccaacatttattt
>GBMNA35582-19/21-678 [Species: Bactrocera dorsalis] [Country: Kenya]
aactttatattttatcttc---ggagcctgagcaggaatagtaggaacat---cactta-
gaattttagtccgagctgaactcggtcacccaggggctttaatcggtgacgatcaaattt
ataatgtaattgtaacagctcatgctttcgtaataattttctttatagttataccaatta
taattggtgga-tttggaaattgacttgttcctttaatattaggagctccc-gatatagc
atttccac----gaatgaataatataagattttgattattacctccttcccttacattac
tattagtaagaagtatagtagaaaacggagctggtacaggttgaacagtttacccacccc
tatcatctgttattgcacacggaggagcttcagttgacctagctattttttcacttcact
tagcgggtatttcctcaattttaggagcagtaaatttcattacaacagtaattaatatac
gatcgacaggaatcacctttgatcgaat-acctctattcgtttgagcagttgtattaaca
gctttattacttttattatcattaccagtttt-agca-ggggctattactatattactaa
cagaccgaaacttaaatactt-ccttttttgaccctgccggaggag---gagatcctatt
ctt------taccaacatttattt
>GBMNA35583-19/21-678 [Species: Bactrocera dorsalis] [Country: Kenya]
aactttatattttatcttc---ggagcctgagcaggaatagtaggaacat---cactta-
gaattttagtccgagctgaactcggtcacccaggggctttaatcggtgacgatcaaattt
ataatgtaattgtaacagctcatgctttcgtaataattttctttatagttataccaatta
taattggtgga-tttggaaattgacttgttcctttaatattaggagctccc-gatatagc
atttccac----gaatgaataatataagattttgattattacctccttcccttacattac
tattagtaagaagtatagtagaaaacggagctggtacaggttgaacagtttacccacccc
tatcatctgttattgcacacggaggagcttcagttgacctagctattttttcacttcact
tagcgggtatttcctcaattttaggagcagtaaatttcattacaacagtaattaatatac
gatcgacaggaatcacctttgatcgaat-acctctattcgtttgagcagttgtattaaca
gctttattacttttattatcattaccagtttt-agca-ggggctattactatattactaa
cagaccgaaacttaaatactt-ccttttttgaccctgccggaggag---gagatcctatt
ctt------taccaacatttattt
>GBMNA35584-19/21-678 [Species: Bactrocera dorsalis] [Country: Kenya]
aactttatattttatcttc---ggagcctgagcaggaatagtaggaacat---cactta-
gaattttagtccgagctgaactcggtcacccaggggctttaatcggtgacgatcaaattt
ataatgtaattgtaacagctcatgctttcgtaataattttctttatagttataccaatta
taattggtgga-tttggaaattgacttgttcctttaatattaggagctccc-gatatagc
atttccac----gaatgaataatataagattttgattattacctccttcccttacattac
tattagtaagaagtatagtagaaaacggagctggtacaggttgaacagtttacccacccc
tatcatctgttattgcacacggaggagcttcagttgacctagctattttttcacttcact
tagcgggtatttcctcaattttaggagcagtaaatttcattacaacagtaattaatatac
gatcgacaggaatcacctttgatcgaat-acctctattcgtttgagcagttgtattaaca
gctttattacttttattatcattaccagtttt-agca-ggggctattactatattactaa
cagaccgaaacttaaatactt-ccttttttgaccctgccggaggag---gagatcctatt
ctt------taccaacatttattt
>GBMNA35585-19/21-678 [Species: Bactrocera dorsalis] [Country: Kenya]
aactttatattttatcttc---ggagcctgagcaggaatagtaggaacat---cactta-
gaattttagtccgagctgaactcggtcacccaggggctttaatcggtgacgatcaaattt
ataatgtaattgtaacagctcatgctttcgtaataattttctttatagttataccaatta
taattggtgga-tttggaaattgacttgttcctttaatattaggagctccc-gatatagc
atttccac----gaatgaataatataagattttgattattacctccttcccttacattac
tattagtaagaagtatagtagaaaacggagctggtacaggttgaacagtttacccacccc
tatcatctgttattgcacacggaggagcttcagttgacctagctattttttcacttcact
tagcgggtatttcctcaattttaggagcagtaaatttcattacaacagtaattaatatac
gatcgacaggaatcacctttgatcgaat-acctctattcgtttgagcagttgtattaaca
gctttattacttttattatcattaccagtttt-agca-ggggctattactatattactaa
cagaccgaaacttaaatactt-ccttttttgaccctgccggaggag---gagatcctatt
ctt------taccaacatttattt
>GBMNA35586-19/21-678 [Species: Bactrocera dorsalis] [Country: Kenya]
aactttatattttatcttc---ggagcctgagcaggaatagtaggaacat---cactta-
gaattttagtccgagctgaactcggtcacccaggggctttaatcggtgacgatcaaattt
ataatgtaattgtaacagctcatgctttcgtaataattttctttatagttataccaatta
taattggtgga-tttggaaattgacttgttcctttaatattaggagctccc-gatatagc
atttccac----gaatgaataatataagattttgattattacctccttcccttacattac
tattagtaagaagtatagtagaaaacggagctggtacaggttgaacagtttacccacccc
tatcatctgttattgcacacggaggagcttcagttgacctagctattttttcacttcact
tagcgggtatttcctcaattttaggagcagtaaatttcattacaacagtaattaatatac
gatcgacaggaatcacctttgatcgaat-acctctattcgtttgagcagttgtattaaca
gctttattacttttattatcattaccagtttt-agca-ggggctattactatattactaa
cagaccgaaacttaaatactt-ccttttttgaccctgccggaggag---gagatcctatt
ctt------taccaacatttattt
>GBMNA35588-19/21-678 [Species: Bactrocera dorsalis] [Country: Kenya]
aactttatattttatcttc---ggagcctgagcaggaatagtaggaacat---cactta-
gaattttagtccgagctgaactcggtcacccaggggctttaatcggtgacgatcaaattt
ataatgtaattgtaacagctcatgctttcgtaataattttctttatagttataccaatta
taattggtgga-tttggaaattgacttgttcctttaatattaggagctccc-gatatagc
atttccac----gaatgaataatataagattttgattattacctccttcccttacattac
tattagtaagaagtatagtagaaaacggagctggtacaggttgaacagtttacccacccc
tatcatctgttattgcacacggaggagcttcagttgacctagctattttttcacttcact
tagcgggtatttcctcaattttaggagcagtaaatttcattacaacagtaattaatatac
gatcgacaggaatcacctttgatcgaat-acctctattcgtttgagcagttgtattaaca
gctttattacttttattatcattaccagtttt-agca-ggggctattactatattactaa
cagaccgaaacttaaatactt-ccttttttgaccctgccggaggag---gagatcctatt
ctt------taccaacatttattt
>GBMNA35589-19/21-678 [Species: Bactrocera dorsalis] [Country: Kenya]
aactttatattttatcttc---ggagcctgagcaggaatagtaggaacat---cactta-
gaattttagtccgagctgaactcggtcacccaggggctttaatcggtgacgatcaaattt
ataatgtaattgtaacagctcatgctttcgtaataattttctttatagttataccaatta
taattggtgga-tttggaaattgacttgttcctttaatattaggagctccc-gatatagc
atttccac----gaatgaataatataagattttgattattacctccttcccttacattac
tattagtaagaagtatagtagaaaacggagctggtacaggttgaacagtttacccacccc
tatcatctgttattgcacacggaggagcttcagttgacctagctattttttcacttcact
tagcgggtatttcctcaattttaggagcagtaaatttcattacaacagtaattaatatac
gatcgacaggaatcacctttgatcgaat-acctctattcgtttgagcagttgtattaaca
gctttattacttttattatcattaccagtttt-agca-ggggctattactatattactaa
cagaccgaaacttaaatactt-ccttttttgaccctgccggaggag---gagatcctatt
ctt------taccaacatttattt
>GBMNA35590-19/21-678 [Species: Bactrocera dorsalis] [Country: Kenya]
aactttatattttatcttc---ggagcctgagcaggaatagtaggaacat---cactta-
gaattttagtccgagctgaactcggtcacccaggggctttaatcggtgacgatcaaattt
ataatgtaattgtaacagctcatgctttcgtaataattttctttatagttataccaatta
taattggtgga-tttggaaattgacttgttcctttaatattaggagctccc-gatatagc
atttccac----gaatgaataatataagattttgattattacctccttcccttacattac
tattagtaagaagtatagtagaaaacggagctggtacaggttgaacagtttacccacccc
tatcatctgttattgcacacggaggagcttcagttgacctagctattttttcacttcact
tagcgggtatttcctcaattttaggagcagtaaatttcattacaacagtaattaatatac
gatcgacaggaatcacctttgatcgaat-acctctattcgtttgagcagttgtattaaca
gctttattacttttattatcattaccagtttt-agca-ggggctattactatattactaa
cagaccgaaacttaaatactt-ccttttttgaccctgccggaggag---gagatcctatt
ctt------taccaacatttattt
>GBMNA35591-19/21-678 [Species: Bactrocera dorsalis] [Country: Kenya]
aactttatattttatcttc---ggagcctgagcaggaatagtaggaacat---cactta-
gaattttagtccgagctgaactcggtcacccaggggctttaatcggtgacgatcaaattt
ataatgtaattgtaacagctcatgctttcgtaataattttctttatagttataccaatta
taattggtgga-tttggaaattgacttgttcctttaatattaggagctccc-gatatagc
atttccac----gaatgaataatataagattttgattattacctccttcccttacattac
tattagtaagaagtatagtagaaaacggagctggtacaggttgaacagtttacccacccc
tatcatctgttattgcacacggaggagcttcagttgacctagctattttttcacttcact
tagcgggtatttcctcaattttaggagcagtaaatttcattacaacagtaattaatatac
gatcgacaggaatcacctttgatcgaat-acctctattcgtttgagcagttgtattaaca
gctttattacttttattatcattaccagtttt-agca-ggggctattactatattactaa
cagaccgaaacttaaatactt-ccttttttgaccctgccggaggag---gagatcctatt
ctt------taccaacatttattt
>GBMNA35592-19/21-678 [Species: Bactrocera dorsalis] [Country: Kenya]
aactttatattttatcttc---ggagcctgagcaggaatagtaggaacat---cactta-
gaattttagtccgagctgaactcggtcacccaggggctttaatcggtgacgatcaaattt
ataatgtaattgtaacagctcatgctttcgtaataattttctttatagttataccaatta
taattggtgga-tttggaaattgacttgttcctttaatattaggagctccc-gatatagc
atttccac----gaatgaataatataagattttgattattacctccttcccttacattac
tattagtaagaagtatagtagaaaacggagctggtacaggttgaacagtttacccacccc
tatcatctgttattgcacacggaggagcttcagttgacctagctattttttcacttcact
tagcgggtatttcctcaattttaggagcagtaaatttcattacaacagtaattaatatac
gatcgacaggaatcacctttgatcgaat-acctctattcgtttgagcagttgtattaaca
gctttattacttttattatcattaccagtttt-agca-ggggctattactatattactaa
cagaccgaaacttaaatactt-ccttttttgaccctgccggaggag---gagatcctatt
ctt------taccaacatttattt
>GBMNA35593-19/21-678 [Species: Bactrocera dorsalis] [Country: Kenya]
aactttatattttatcttc---ggagcctgagcaggaatagtaggaacat---cactta-
gaattttagtccgagctgaactcggtcacccaggggctttaatcggtgacgatcaaattt
ataatgtaattgtaacagctcatgctttcgtaataattttctttatagttataccaatta
taattggtgga-tttggaaattgacttgttcctttaatattaggagctccc-gatatagc
atttccac----gaatgaataatataagattttgattattacctccttcccttacattac
tattagtaagaagtatagtagaaaacggagctggtacaggttgaacagtttacccacccc
tatcatctgttattgcacacggaggagcttcagttgacctagctattttttcacttcact
tagcgggtatttcctcaattttaggagcagtaaatttcattacaacagtaattaatatac
gatcgacaggaatcacctttgatcgaat-acctctattcgtttgagcagttgtattaaca
gctttattacttttattatcattaccagtttt-agca-ggggctattactatattactaa
cagaccgaaacttaaatactt-ccttttttgaccctgccggaggag---gagatcctatt
ctt------taccaacatttattt
>GBMNA35594-19/21-678 [Species: Bactrocera dorsalis] [Country: Kenya]
aactttatattttatcttc---ggagcctgagcaggaatagtaggaacat---cactta-
gaattttagtccgagctgaactcggtcacccaggggctttaatcggtgacgatcaaattt
ataatgtaattgtaacagctcatgctttcgtaataattttctttatagttataccaatta
taattggtgga-tttggaaattgacttgttcctttaatattaggagctccc-gatatagc
atttccac----gaatgaataatataagattttgattattacctccttcccttacattac
tattagtaagaagtatagtagaaaacggagctggtacaggttgaacagtttacccacccc
tatcatctgttattgcacacggaggagcttcagttgacctagctattttttcacttcact
tagcgggtatttcctcaattttaggagcagtaaatttcattacaacagtaattaatatac
gatcgacaggaatcacctttgatcgaat-acctctattcgtttgagcagttgtattaaca
gctttattacttttattatcattaccagtttt-agca-ggggctattactatattactaa
cagaccgaaacttaaatactt-ccttttttgaccctgccggaggag---gagatcctatt
ctt------taccaacatttattt
>GBMNA35595-19/21-678 [Species: Bactrocera dorsalis] [Country: Kenya]
aactttatattttatcttc---ggagcctgagcaggaatagtaggaacat---cactta-
gaattttagtccgagctgaactcggtcacccaggggctttaatcggtgacgatcaaattt
ataatgtaattgtaacagctcatgctttcgtaataattttctttatagttataccaatta
taattggtgga-tttggaaattgacttgttcctttaatattaggagctccc-gatatagc
atttccac----gaatgaataatataagattttgattattacctccttcccttacattac
tattagtaagaagtatagtagaaaacggagctggtacaggttgaacagtttacccacccc
tatcatctgttattgcacacggaggagcttcagttgacctagctattttttcacttcact
tagcgggtatttcctcaattttaggagcagtaaatttcattacaacagtaattaatatac
gatcgacaggaatcacctttgatcgaat-acctctattcgtttgagcagttgtattaaca
gctttattacttttattatcattaccagtttt-agca-ggggctattactatattactaa
cagaccgaaacttaaatactt-ccttttttgaccctgccggaggag---gagatcctatt
ctt------taccaacatttattt
>GBMNA35597-19/21-678 [Species: Bactrocera dorsalis] [Country: Kenya]
aactttatattttatcttc---ggagcctgagcaggaatagtaggaacat---cactta-
gaattttagtccgagctgaactcggtcacccaggggctttaatcggtgacgatcaaattt
ataatgtaattgtaacagctcatgctttcgtaataattttctttatagttataccaatta
taattggtgga-tttggaaattgacttgttcctttaatattaggagctccc-gatatagc
atttccac----gaatgaataatataagattttgattattacctccttcccttacattac
tattagtaagaagtatagtagaaaacggagctggtacaggttgaacagtttacccacccc
tatcatctgttattgcacacggaggagcttcagttgacctagctattttttcacttcact
tagcgggtatttcctcaattttaggagcagtaaatttcattacaacagtaattaatatac
gatcgacaggaatcacctttgatcgaat-acctctattcgtttgagcagttgtattaaca
gctttattacttttattatcattaccagtttt-agca-ggggctattactatattactaa
cagaccgaaacttaaatactt-ccttttttgaccctgccggaggag---gagatcctatt
ctt------taccaacatttattt
>GBMNA35598-19/21-678 [Species: Bactrocera dorsalis] [Country: Kenya]
aactttatattttatcttc---ggagcctgagcaggaatagtaggaacat---cactta-
gaattttagtccgagctgaactcggtcacccaggggctttaatcggtgacgatcaaattt
ataatgtaattgtaacagctcatgctttcgtaataattttctttatagttataccaatta
taattggtgga-tttggaaattgacttgttcctttaatattaggagctccc-gatatagc
atttccac----gaatgaataatataagattttgattattacctccttcccttacattac
tattagtaagaagtatagtagaaaacggagctggtacaggttgaacagtttacccacccc
tatcatctgttattgcacacggaggagcttcagttgacctagctattttttcacttcact
tagcgggtatttcctcaattttaggagcagtaaatttcattacaacagtaattaatatac
gatcgacaggaatcacctttgatcgaat-acctctattcgtttgagcagttgtattaaca
gctttattacttttattatcattaccagtttt-agca-ggggctattactatattactaa
cagaccgaaacttaaatactt-ccttttttgaccctgccggaggag---gagatcctatt
ctt------taccaacatttattt
>GBMNA35599-19/21-678 [Species: Bactrocera dorsalis] [Country: Kenya]
aactttatattttatcttc---ggagcctgagcaggaatagtaggaacat---cactta-
gaattttagtccgagctgaactcggtcacccaggggctttaatcggtgacgatcaaattt
ataatgtaattgtaacagctcatgctttcgtaataattttctttatagttataccaatta
taattggtgga-tttggaaattgacttgttcctttaatattaggagctccc-gatatagc
atttccac----gaatgaataatataagattttgattattacctccttcccttacattac
tattagtaagaagtatagtagaaaacggagctggtacaggttgaacagtttacccacccc
tatcatctgttattgcacacggaggagcttcagttgacctagctattttttcacttcact
tagcgggtatttcctcaattttaggagcagtaaatttcattacaacagtaattaatatac
gatcgacaggaatcacctttgatcgaat-acctctattcgtttgagcagttgtattaaca
gctttattacttttattatcattaccagtttt-agca-ggggctattactatattactaa
cagaccgaaacttaaatactt-ccttttttgaccctgccggaggag---gagatcctatt
ctt------taccaacatttattt
>GBMNA35600-19/21-678 [Species: Bactrocera dorsalis] [Country: Kenya]
aactttatattttatcttc---ggagcctgagcaggaatagtaggaacat---cactta-
gaattttagtccgagctgaactcggtcacccaggggctttaatcggtgacgatcaaattt
ataatgtaattgtaacagctcatgctttcgtaataattttctttatagttataccaatta
taattggtgga-tttggaaattgacttgttcctttaatattaggagctccc-gatatagc
atttccac----gaatgaataatataagattttgattattacctccttcccttacattac
tattagtaagaagtatagtagaaaacggagctggtacaggttgaacagtttacccacccc
tatcatctgttattgcacacggaggagcttcagttgacctagctattttttcacttcact
tagcgggtatttcctcaattttaggagcagtaaatttcattacaacagtaattaatatac
gatcgacaggaatcacctttgatcgaat-acctctattcgtttgagcagttgtattaaca
gctttattacttttattatcattaccagtttt-agca-ggggctattactatattactaa
cagaccgaaacttaaatactt-ccttttttgaccctgccggaggag---gagatcctatt
ctt------taccaacatttattt
>GBMNA35601-19/21-678 [Species: Bactrocera dorsalis] [Country: Kenya]
aactttatattttatcttc---ggagcctgagcaggaatagtaggaacat---cactta-
gaattttagtccgagctgaactcggtcacccaggggctttaatcggtgacgatcaaattt
ataatgtaattgtaacagctcatgctttcgtaataattttctttatagttataccaatta
taattggtgga-tttggaaattgacttgttcctttaatattaggagctccc-gatatagc
atttccac----gaatgaataatataagattttgattattacctccttcccttacattac
tattagtaagaagtatagtagaaaacggagctggtacaggttgaacagtttacccacccc
tatcatctgttattgcacacggaggagcttcagttgacctagctattttttcacttcact
tagcgggtatttcctcaattttaggagcagtaaatttcattacaacagtaattaatatac
gatcgacaggaatcacctttgatcgaat-acctctattcgtttgagcagttgtattaaca
gctttattacttttattatcattaccagtttt-agca-ggggctattactatattactaa
cagaccgaaacttaaatactt-ccttttttgaccctgccggaggag---gagatcctatt
ctt------taccaacatttattt
>GBMNA35603-19/21-678 [Species: Bactrocera dorsalis] [Country: Kenya]
aactttatattttatcttc---ggagcctgagcaggaatagtaggaacat---cactta-
gaattttagtccgagctgaactcggtcacccaggggctttaatcggtgacgatcaaattt
ataatgtaattgtaacagctcatgctttcgtaataattttctttatagttataccaatta
taattggtgga-tttggaaattgacttgttcctttaatattaggagctccc-gatatagc
atttccac----gaatgaataatataagattttgattattacctccttcccttacattac
tattagtaagaagtatagtagaaaacggagctggtacaggttgaacagtttacccacccc
tatcatctgttattgcacacggaggagcttcagttgacctagctattttttcacttcact
tagcgggtatttcctcaattttaggagcagtaaatttcattacaacagtaattaatatac
gatcgacaggaatcacctttgatcgaat-acctctattcgtttgagcagttgtattaaca
gctttattacttttattatcattaccagtttt-agca-ggggctattactatattactaa
cagaccgaaacttaaatactt-ccttttttgaccctgccggaggag---gagatcctatt
ctt------taccaacatttattt
>GBMNA35604-19/21-678 [Species: Bactrocera dorsalis] [Country: Kenya]
aactttatattttatcttc---ggagcctgagcaggaatagtaggaacat---cactta-
gaattttagtccgagctgaactcggtcacccaggggctttaatcggtgacgatcaaattt
ataatgtaattgtaacagctcatgctttcgtaataattttctttatagttataccaatta
taattggtgga-tttggaaattgacttgttcctttaatattaggagctccc-gatatagc
atttccac----gaatgaataatataagattttgattattacctccttcccttacattac
tattagtaagaagtatagtagaaaacggagctggtacaggttgaacagtttacccacccc
tatcatctgttattgcacacggaggagcttcagttgacctagctattttttcacttcact
tagcgggtatttcctcaattttaggagcagtaaatttcattacaacagtaattaatatac
gatcgacaggaatcacctttgatcgaat-acctctattcgtttgagcagttgtattaaca
gctttattacttttattatcattaccagtttt-agca-ggggctattactatattactaa
cagaccgaaacttaaatactt-ccttttttgaccctgccggaggag---gagatcctatt
ctt------taccaacatttattt
>GBMNA35606-19/21-678 [Species: Bactrocera dorsalis] [Country: South Africa]
aactttatattttatcttc---ggagcctgagcaggaatagtaggaacat---cactta-
gaattttagtccgagctgaactcggtcacccaggggctttaatcggtgacgatcaaattt
ataatgtaattgtaacagctcatgctttcgtaataattttctttatagttataccaatta
taattggtgga-tttggaaattgacttgttcctttaatattaggagctccc-gatatagc
atttccac----gaatgaataatataagattttgattattacctccttcccttacattac
tattagtaagaagtatagtagaaaacggagctggtacaggttgaacagtttacccacccc
tatcatctgttattgcacacggaggagcttcagttgacctagctattttttcacttcact
tagcgggtatttcctcaattttaggagcagtaaatttcattacaacagtaattaatatac
gatcgacaggaatcacctttgatcgaat-acctctattcgtttgagcagttgtattaaca
gctttattacttttattatcattaccagtttt-agca-ggggctattactatattactaa
cagaccgaaacttaaatactt-ccttttttgaccctgccggaggag---gagatcctatt
ctt------taccaacatttattt
>GBMNA35608-19/21-678 [Species: Bactrocera dorsalis] [Country: South Africa]
aactttatattttatcttc---ggagcctgagcaggaatagtaggaacat---cactta-
gaattttagtccgagctgaactcggtcacccaggggctttaatcggtgacgatcaaattt
ataatgtaattgtaacagctcatgctttcgtaataattttctttatagttataccaatta
taattggtgga-tttggaaattgacttgttcctttaatattaggagctccc-gatatagc
atttccac----gaatgaataatataagattttgattattacctccttcccttacattac
tattagtaagaagtatagtagaaaacggagctggtacaggttgaacagtttacccacccc
tatcatctgttattgcacacggaggagcttcagttgacctagctattttttcacttcact
tagcgggtatttcctcaattttaggagcagtaaatttcattacaacagtaattaatatac
gatcgacaggaatcacctttgatcgaat-acctctattcgtttgagcagttgtattaaca
gctttattacttttattatcattaccagtttt-agca-ggggctattactatattactaa
cagaccgaaacttaaatactt-ccttttttgaccctgccggaggag---gagatcctatt
ctt------taccaacatttattt
>GBMNA35609-19/21-678 [Species: Bactrocera dorsalis] [Country: South Africa]
aactttatattttatcttc---ggagcctgagcaggaatagtaggaacat---cactta-
gaattttagtccgagctgaactcggtcacccaggggctttaatcggtgacgatcaaattt
ataatgtaattgtaacagctcatgctttcgtaataattttctttatagttataccaatta
taattggtgga-tttggaaattgacttgttcctttaatattaggagctccc-gatatagc
atttccac----gaatgaataatataagattttgattattacctccttcccttacattac
tattagtaagaagtatagtagaaaacggagctggtacaggttgaacagtttacccacccc
tatcatctgttattgcacacggaggagcttcagttgacctagctattttttcacttcact
tagcgggtatttcctcaattttaggagcagtaaatttcattacaacagtaattaatatac
gatcgacaggaatcacctttgatcgaat-acctctattcgtttgagcagttgtattaaca
gctttattacttttattatcattaccagtttt-agca-ggggctattactatattactaa
cagaccgaaacttaaatactt-ccttttttgaccctgccggaggag---gagatcctatt
ctt------taccaacatttattt
>GBMNA35610-19/21-678 [Species: Bactrocera dorsalis] [Country: South Africa]
aactttatattttatcttc---ggagcctgagcaggaatagtaggaacat---cactta-
gaattttagtccgagctgaactcggtcacccaggggctttaatcggtgacgatcaaattt
ataatgtaattgtaacagctcatgctttcgtaataattttctttatagttataccaatta
taattggtgga-tttggaaattgacttgttcctttaatattaggagctccc-gatatagc
atttccac----gaatgaataatataagattttgattattacctccttcccttacattac
tattagtaagaagtatagtagaaaacggagctggtacaggttgaacagtttacccacccc
tatcatctgttattgcacacggaggagcttcagttgacctagctattttttcacttcact
tagcgggtatttcctcaattttaggagcagtaaatttcattacaacagtaattaatatac
gatcgacaggaatcacctttgatcgaat-acctctattcgtttgagcagttgtattaaca
gctttattacttttattatcattaccagtttt-agca-ggggctattactatattactaa
cagaccgaaacttaaatactt-ccttttttgaccctgccggaggag---gagatcctatt
ctt------taccaacatttattt
>GBMNA35611-19/21-678 [Species: Bactrocera dorsalis] [Country: South Africa]
aactttatattttatcttc---ggagcctgagcaggaatagtaggaacat---cactta-
gaattttagtccgagctgaactcggtcacccaggggctttaatcggtgacgatcaaattt
ataatgtaattgtaacagctcatgctttcgtaataattttctttatagttataccaatta
taattggtgga-tttggaaattgacttgttcctttaatattaggagctccc-gatatagc
atttccac----gaatgaataatataagattttgattattacctccttcccttacattac
tattagtaagaagtatagtagaaaacggagctggtacaggttgaacagtttacccacccc
tatcatctgttattgcacacggaggagcttcagttgacctagctattttttcacttcact
tagcgggtatttcctcaattttaggagcagtaaatttcattacaacagtaattaatatac
gatcgacaggaatcacctttgatcgaat-acctctattcgtttgagcagttgtattaaca
gctttattacttttattatcattaccagtttt-agca-ggggctattactatattactaa
cagaccgaaacttaaatactt-ccttttttgaccctgccggaggag---gagatcctatt
ctt------taccaacatttattt
>GBMNA35612-19/21-678 [Species: Bactrocera dorsalis] [Country: South Africa]
aactttatattttatcttc---ggagcctgagcaggaatagtaggaacat---cactta-
gaattttagtccgagctgaactcggtcacccaggggctttaatcggtgacgatcaaattt
ataatgtaattgtaacagctcatgctttcgtaataattttctttatagttataccaatta
taattggtgga-tttggaaattgacttgttcctttaatattaggagctccc-gatatagc
atttccac----gaatgaataatataagattttgattattacctccttcccttacattac
tattagtaagaagtatagtagaaaacggagctggtacaggttgaacagtttacccacccc
tatcatctgttattgcacacggaggagcttcagttgacctagctattttttcacttcact
tagcgggtatttcctcaattttaggagcagtaaatttcattacaacagtaattaatatac
gatcgacaggaatcacctttgatcgaat-acctctattcgtttgagcagttgtattaaca
gctttattacttttattatcattaccagtttt-agca-ggggctattactatattactaa
cagaccgaaacttaaatactt-ccttttttgaccctgccggaggag---gagatcctatt
ctt------taccaacatttattt
>GBMNA35615-19/21-678 [Species: Bactrocera dorsalis] [Country: South Africa]
aactttatattttatcttc---ggagcctgagcaggaatagtaggaacat---cactta-
gaattttagtccgagctgaactcggtcacccaggggctttaatcggtgacgatcaaattt
ataatgtaattgtaacagctcatgctttcgtaataattttctttatagttataccaatta
taattggtgga-tttggaaattgacttgttcctttaatattaggagctccc-gatatagc
atttccac----gaatgaataatataagattttgattattacctccttcccttacattac
tattagtaagaagtatagtagaaaacggagctggtacaggttgaacagtttacccacccc
tatcatctgttattgcacacggaggagcttcagttgacctagctattttttcacttcact
tagcgggtatttcctcaattttaggagcagtaaatttcattacaacagtaattaatatac
gatcgacaggaatcacctttgatcgaat-acctctattcgtttgagcagttgtattaaca
gctttattacttttattatcattaccagtttt-agca-ggggctattactatattactaa
cagaccgaaacttaaatactt-ccttttttgaccctgccggaggag---gagatcctatt
ctt------taccaacatttattt
>GBMNA35616-19/21-678 [Species: Bactrocera dorsalis] [Country: South Africa]
aactttatattttatcttc---ggagcctgagcaggaatagtaggaacat---cactta-
gaattttagtccgagctgaactcggtcacccaggggctttaatcggtgacgatcaaattt
ataatgtaattgtaacagctcatgctttcgtaataattttctttatagttataccaatta
taattggtgga-tttggaaattgacttgttcctttaatattaggagctccc-gatatagc
atttccac----gaatgaataatataagattttgattattacctccttcccttacattac
tattagtaagaagtatagtagaaaacggagctggtacaggttgaacagtttacccacccc
tatcatctgttattgcacacggaggagcttcagttgacctagctattttttcacttcact
tagcgggtatttcctcaattttaggagcagtaaatttcattacaacagtaattaatatac
gatcgacaggaatcacctttgatcgaat-acctctattcgtttgagcagttgtattaaca
gctttattacttttattatcattaccagtttt-agca-ggggctattactatattactaa
cagaccgaaacttaaatactt-ccttttttgaccctgccggaggag---gagatcctatt
ctt------taccaacatttattt
>GBMNA35617-19/21-678 [Species: Bactrocera dorsalis] [Country: South Africa]
aactttatattttatcttc---ggagcctgagcaggaatagtaggaacat---cactta-
gaattttagtccgagctgaactcggtcacccaggggctttaatcggtgacgatcaaattt
ataatgtaattgtaacagctcatgctttcgtaataattttctttatagttataccaatta
taattggtgga-tttggaaattgacttgttcctttaatattaggagctccc-gatatagc
atttccac----gaatgaataatataagattttgattattacctccttcccttacattac
tattagtaagaagtatagtagaaaacggagctggtacaggttgaacagtttacccacccc
tatcatctgttattgcacacggaggagcttcagttgacctagctattttttcacttcact
tagcgggtatttcctcaattttaggagcagtaaatttcattacaacagtaattaatatac
gatcgacaggaatcacctttgatcgaat-acctctattcgtttgagcagttgtattaaca
gctttattacttttattatcattaccagtttt-agca-ggggctattactatattactaa
cagaccgaaacttaaatactt-ccttttttgaccctgccggaggag---gagatcctatt
ctt------taccaacatttattt
>GBMNA35619-19/21-678 [Species: Bactrocera dorsalis] [Country: South Africa]
aactttatattttatcttc---ggagcctgagcaggaatagtaggaacat---cactta-
gaattttagtccgagctgaactcggtcacccaggggctttaatcggtgacgatcaaattt
ataatgtaattgtaacagctcatgctttcgtaataattttctttatagttataccaatta
taattggtgga-tttggaaattgacttgttcctttaatattaggagctccc-gatatagc
atttccac----gaatgaataatataagattttgattattacctccttcccttacattac
tattagtaagaagtatagtagaaaacggagctggtacaggttgaacagtttacccacccc
tatcatctgttattgcacacggaggagcttcagttgacctagctattttttcacttcact
tagcgggtatttcctcaattttaggagcagtaaatttcattacaacagtaattaatatac
gatcgacaggaatcacctttgatcgaat-acctctattcgtttgagcagttgtattaaca
gctttattacttttattatcattaccagtttt-agca-ggggctattactatattactaa
cagaccgaaacttaaatactt-ccttttttgaccctgccggaggag---gagatcctatt
ctt------taccaacatttattt
>GBMNA35621-19/21-678 [Species: Bactrocera dorsalis] [Country: South Africa]
aactttatattttatcttc---ggagcctgagcaggaatagtaggaacat---cactta-
gaattttagtccgagctgaactcggtcacccaggggctttaatcggtgacgatcaaattt
ataatgtaattgtaacagctcatgctttcgtaataattttctttatagttataccaatta
taattggtgga-tttggaaattgacttgttcctttaatattaggagctccc-gatatagc
atttccac----gaatgaataatataagattttgattattacctccttcccttacattac
tattagtaagaagtatagtagaaaacggagctggtacaggttgaacagtttacccacccc
tatcatctgttattgcacacggaggagcttcagttgacctagctattttttcacttcact
tagcgggtatttcctcaattttaggagcagtaaatttcattacaacagtaattaatatac
gatcgacaggaatcacctttgatcgaat-acctctattcgtttgagcagttgtattaaca
gctttattacttttattatcattaccagtttt-agca-ggggctattactatattactaa
cagaccgaaacttaaatactt-ccttttttgaccctgccggaggag---gagatcctatt
ctt------taccaacatttattt
>GBMNA35622-19/21-678 [Species: Bactrocera dorsalis] [Country: South Africa]
aactttatattttatcttc---ggagcctgagcaggaatagtaggaacat---cactta-
gaattttagtccgagctgaactcggtcacccaggggctttaatcggtgacgatcaaattt
ataatgtaattgtaacagctcatgctttcgtaataattttctttatagttataccaatta
taattggtgga-tttggaaattgacttgttcctttaatattaggagctccc-gatatagc
atttccac----gaatgaataatataagattttgattattacctccttcccttacattac
tattagtaagaagtatagtagaaaacggagctggtacaggttgaacagtttacccacccc
tatcatctgttattgcacacggaggagcttcagttgacctagctattttttcacttcact
tagcgggtatttcctcaattttaggagcagtaaatttcattacaacagtaattaatatac
gatcgacaggaatcacctttgatcgaat-acctctattcgtttgagcagttgtattaaca
gctttattacttttattatcattaccagtttt-agca-ggggctattactatattactaa
cagaccgaaacttaaatactt-ccttttttgaccctgccggaggag---gagatcctatt
ctt------taccaacatttattt
>GBMNA35623-19/21-678 [Species: Bactrocera dorsalis] [Country: South Africa]
aactttatattttatcttc---ggagcctgagcaggaatagtaggaacat---cactta-
gaattttagtccgagctgaactcggtcacccaggggctttaatcggtgacgatcaaattt
ataatgtaattgtaacagctcatgctttcgtaataattttctttatagttataccaatta
taattggtgga-tttggaaattgacttgttcctttaatattaggagctccc-gatatagc
atttccac----gaatgaataatataagattttgattattacctccttcccttacattac
tattagtaagaagtatagtagaaaacggagctggtacaggttgaacagtttacccacccc
tatcatctgttattgcacacggaggagcttcagttgacctagctattttttcacttcact
tagcgggtatttcctcaattttaggagcagtaaatttcattacaacagtaattaatatac
gatcgacaggaatcacctttgatcgaat-acctctattcgtttgagcagttgtattaaca
gctttattacttttattatcattaccagtttt-agca-ggggctattactatattactaa
cagaccgaaacttaaatactt-ccttttttgaccctgccggaggag---gagatcctatt
ctt------taccaacatttattt
>GBMNA35625-19/21-678 [Species: Bactrocera dorsalis] [Country: South Africa]
aactttatattttatcttc---ggagcctgagcaggaatagtaggaacat---cactta-
gaattttagtccgagctgaactcggtcacccaggggctttaatcggtgacgatcaaattt
ataatgtaattgtaacagctcatgctttcgtaataattttctttatagttataccaatta
taattggtgga-tttggaaattgacttgttcctttaatattaggagctccc-gatatagc
atttccac----gaatgaataatataagattttgattattacctccttcccttacattac
tattagtaagaagtatagtagaaaacggagctggtacaggttgaacagtttacccacccc
tatcatctgttattgcacacggaggagcttcagttgacctagctattttttcacttcact
tagcgggtatttcctcaattttaggagcagtaaatttcattacaacagtaattaatatac
gatcgacaggaatcacctttgatcgaat-acctctattcgtttgagcagttgtattaaca
gctttattacttttattatcattaccagtttt-agca-ggggctattactatattactaa
cagaccgaaacttaaatactt-ccttttttgaccctgccggaggag---gagatcctatt
ctt------taccaacatttattt
>GBMNA35627-19/21-678 [Species: Bactrocera dorsalis] [Country: South Africa]
aactttatattttatcttc---ggagcctgagcaggaatagtaggaacat---cactta-
gaattttagtccgagctgaactcggtcacccaggggctttaatcggtgacgatcaaattt
ataatgtaattgtaacagctcatgctttcgtaataattttctttatagttataccaatta
taattggtgga-tttggaaattgacttgttcctttaatattaggagctccc-gatatagc
atttccac----gaatgaataatataagattttgattattacctccttcccttacattac
tattagtaagaagtatagtagaaaacggagctggtacaggttgaacagtttacccacccc
tatcatctgttattgcacacggaggagcttcagttgacctagctattttttcacttcact
tagcgggtatttcctcaattttaggagcagtaaatttcattacaacagtaattaatatac
gatcgacaggaatcacctttgatcgaat-acctctattcgtttgagcagttgtattaaca
gctttattacttttattatcattaccagtttt-agca-ggggctattactatattactaa
cagaccgaaacttaaatactt-ccttttttgaccctgccggaggag---gagatcctatt
ctt------taccaacatttattt
>GBMNA35628-19/21-678 [Species: Bactrocera dorsalis] [Country: South Africa]
aactttatattttatcttc---ggagcctgagcaggaatagtaggaacat---cactta-
gaattttagtccgagctgaactcggtcacccaggggctttaatcggtgacgatcaaattt
ataatgtaattgtaacagctcatgctttcgtaataattttctttatagttataccaatta
taattggtgga-tttggaaattgacttgttcctttaatattaggagctccc-gatatagc
atttccac----gaatgaataatataagattttgattattacctccttcccttacattac
tattagtaagaagtatagtagaaaacggagctggtacaggttgaacagtttacccacccc
tatcatctgttattgcacacggaggagcttcagttgacctagctattttttcacttcact
tagcgggtatttcctcaattttaggagcagtaaatttcattacaacagtaattaatatac
gatcgacaggaatcacctttgatcgaat-acctctattcgtttgagcagttgtattaaca
gctttattacttttattatcattaccagtttt-agca-ggggctattactatattactaa
cagaccgaaacttaaatactt-ccttttttgaccctgccggaggag---gagatcctatt
ctt------taccaacatttattt
>GBMNA35629-19/21-678 [Species: Bactrocera dorsalis] [Country: South Africa]
aactttatattttatcttc---ggagcctgagcaggaatagtaggaacat---cactta-
gaattttagtccgagctgaactcggtcacccaggggctttaatcggtgacgatcaaattt
ataatgtaattgtaacagctcatgctttcgtaataattttctttatagttataccaatta
taattggtgga-tttggaaattgacttgttcctttaatattaggagctccc-gatatagc
atttccac----gaatgaataatataagattttgattattacctccttcccttacattac
tattagtaagaagtatagtagaaaacggagctggtacaggttgaacagtttacccacccc
tatcatctgttattgcacacggaggagcttcagttgacctagctattttttcacttcact
tagcgggtatttcctcaattttaggagcagtaaatttcattacaacagtaattaatatac
gatcgacaggaatcacctttgatcgaat-acctctattcgtttgagcagttgtattaaca
gctttattacttttattatcattaccagtttt-agca-ggggctattactatattactaa
cagaccgaaacttaaatactt-ccttttttgaccctgccggaggag---gagatcctatt
ctt------taccaacatttattt
>GBMNA35630-19/21-678 [Species: Bactrocera dorsalis] [Country: South Africa]
aactttatattttatcttc---ggagcctgagcaggaatagtaggaacat---cactta-
gaattttagtccgagctgaactcggtcacccaggggctttaatcggtgacgatcaaattt
ataatgtaattgtaacagctcatgctttcgtaataattttctttatagttataccaatta
taattggtgga-tttggaaattgacttgttcctttaatattaggagctccc-gatatagc
atttccac----gaatgaataatataagattttgattattacctccttcccttacattac
tattagtaagaagtatagtagaaaacggagctggtacaggttgaacagtttacccacccc
tatcatctgttattgcacacggaggagcttcagttgacctagctattttttcacttcact
tagcgggtatttcctcaattttaggagcagtaaatttcattacaacagtaattaatatac
gatcgacaggaatcacctttgatcgaat-acctctattcgtttgagcagttgtattaaca
gctttattacttttattatcattaccagtttt-agca-ggggctattactatattactaa
cagaccgaaacttaaatactt-ccttttttgaccctgccggaggag---gagatcctatt
ctt------taccaacatttattt
>GBMNA35631-19/21-678 [Species: Bactrocera dorsalis] [Country: South Africa]
aactttatattttatcttc---ggagcctgagcaggaatagtaggaacat---cactta-
gaattttagtccgagctgaactcggtcacccaggggctttaatcggtgacgatcaaattt
ataatgtaattgtaacagctcatgctttcgtaataattttctttatagttataccaatta
taattggtgga-tttggaaattgacttgttcctttaatattaggagctccc-gatatagc
atttccac----gaatgaataatataagattttgattattacctccttcccttacattac
tattagtaagaagtatagtagaaaacggagctggtacaggttgaacagtttacccacccc
tatcatctgttattgcacacggaggagcttcagttgacctagctattttttcacttcact
tagcgggtatttcctcaattttaggagcagtaaatttcattacaacagtaattaatatac
gatcgacaggaatcacctttgatcgaat-acctctattcgtttgagcagttgtattaaca
gctttattacttttattatcattaccagtttt-agca-ggggctattactatattactaa
cagaccgaaacttaaatactt-ccttttttgaccctgccggaggag---gagatcctatt
ctt------taccaacatttattt
>GBMNA35632-19/21-678 [Species: Bactrocera dorsalis] [Country: South Africa]
aactttatattttatcttc---ggagcctgagcaggaatagtaggaacat---cactta-
gaattttagtccgagctgaactcggtcacccaggggctttaatcggtgacgatcaaattt
ataatgtaattgtaacagctcatgctttcgtaataattttctttatagttataccaatta
taattggtgga-tttggaaattgacttgttcctttaatattaggagctccc-gatatagc
atttccac----gaatgaataatataagattttgattattacctccttcccttacattac
tattagtaagaagtatagtagaaaacggagctggtacaggttgaacagtttacccacccc
tatcatctgttattgcacacggaggagcttcagttgacctagctattttttcacttcact
tagcgggtatttcctcaattttaggagcagtaaatttcattacaacagtaattaatatac
gatcgacaggaatcacctttgatcgaat-acctctattcgtttgagcagttgtattaaca
gctttattacttttattatcattaccagtttt-agca-ggggctattactatattactaa
cagaccgaaacttaaatactt-ccttttttgaccctgccggaggag---gagatcctatt
ctt------taccaacatttattt
>GBMNA35633-19/21-678 [Species: Bactrocera dorsalis] [Country: South Africa]
aactttatattttatcttc---ggagcctgagcaggaatagtaggaacat---cactta-
gaattttagtccgagctgaactcggtcacccaggggctttaatcggtgacgatcaaattt
ataatgtaattgtaacagctcatgctttcgtaataattttctttatagttataccaatta
taattggtgga-tttggaaattgacttgttcctttaatattaggagctccc-gatatagc
atttccac----gaatgaataatataagattttgattattacctccttcccttacattac
tattagtaagaagtatagtagaaaacggagctggtacaggttgaacagtttacccacccc
tatcatctgttattgcacacggaggagcttcagttgacctagctattttttcacttcact
tagcgggtatttcctcaattttaggagcagtaaatttcattacaacagtaattaatatac
gatcgacaggaatcacctttgatcgaat-acctctattcgtttgagcagttgtattaaca
gctttattacttttattatcattaccagtttt-agca-ggggctattactatattactaa
cagaccgaaacttaaatactt-ccttttttgaccctgccggaggag---gagatcctatt
ctt------taccaacatttattt
>GBMNA35636-19/21-678 [Species: Bactrocera dorsalis] [Country: South Africa]
aactttatattttatcttc---ggagcctgagcaggaatagtaggaacat---cactta-
gaattttagtccgagctgaactcggtcacccaggggctttaatcggtgacgatcaaattt
ataatgtaattgtaacagctcatgctttcgtaataattttctttatagttataccaatta
taattggtgga-tttggaaattgacttgttcctttaatattaggagctccc-gatatagc
atttccac----gaatgaataatataagattttgattattacctccttcccttacattac
tattagtaagaagtatagtagaaaacggagctggtacaggttgaacagtttacccacccc
tatcatctgttattgcacacggaggagcttcagttgacctagctattttttcacttcact
tagcgggtatttcctcaattttaggagcagtaaatttcattacaacagtaattaatatac
gatcgacaggaatcacctttgatcgaat-acctctattcgtttgagcagttgtattaaca
gctttattacttttattatcattaccagtttt-agca-ggggctattactatattactaa
cagaccgaaacttaaatactt-ccttttttgaccctgccggaggag---gagatcctatt
ctt------taccaacatttattt
>GBMNA35637-19/21-678 [Species: Bactrocera dorsalis] [Country: South Africa]
aactttatattttatcttc---ggagcctgagcaggaatagtaggaacat---cactta-
gaattttagtccgagctgaactcggtcacccaggggctttaatcggtgacgatcaaattt
ataatgtaattgtaacagctcatgctttcgtaataattttctttatagttataccaatta
taattggtgga-tttggaaattgacttgttcctttaatattaggagctccc-gatatagc
atttccac----gaatgaataatataagattttgattattacctccttcccttacattac
tattagtaagaagtatagtagaaaacggagctggtacaggttgaacagtttacccacccc
tatcatctgttattgcacacggaggagcttcagttgacctagctattttttcacttcact
tagcgggtatttcctcaattttaggagcagtaaatttcattacaacagtaattaatatac
gatcgacaggaatcacctttgatcgaat-acctctattcgtttgagcagttgtattaaca
gctttattacttttattatcattaccagtttt-agca-ggggctattactatattactaa
cagaccgaaacttaaatactt-ccttttttgaccctgccggaggag---gagatcctatt
ctt------taccaacatttattt
>GBMNA35641-19/21-678 [Species: Bactrocera dorsalis] [Country: South Africa]
aactttatattttatcttc---ggagcctgagcaggaatagtaggaacat---cactta-
gaattttagtccgagctgaactcggtcacccaggggctttaatcggtgacgatcaaattt
ataatgtaattgtaacagctcatgctttcgtaataattttctttatagttataccaatta
taattggtgga-tttggaaattgacttgttcctttaatattaggagctccc-gatatagc
atttccac----gaatgaataatataagattttgattattacctccttcccttacattac
tattagtaagaagtatagtagaaaacggagctggtacaggttgaacagtttacccacccc
tatcatctgttattgcacacggaggagcttcagttgacctagctattttttcacttcact
tagcgggtatttcctcaattttaggagcagtaaatttcattacaacagtaattaatatac
gatcgacaggaatcacctttgatcgaat-acctctattcgtttgagcagttgtattaaca
gctttattacttttattatcattaccagtttt-agca-ggggctattactatattactaa
cagaccgaaacttaaatactt-ccttttttgaccctgccggaggag---gagatcctatt
ctt------taccaacatttattt
>GBMNA35642-19/21-678 [Species: Bactrocera dorsalis] [Country: South Africa]
aactttatattttatcttc---ggagcctgagcaggaatagtaggaacat---cactta-
gaattttagtccgagctgaactcggtcacccaggggctttaatcggtgacgatcaaattt
ataatgtaattgtaacagctcatgctttcgtaataattttctttatagttataccaatta
taattggtgga-tttggaaattgacttgttcctttaatattaggagctccc-gatatagc
atttccac----gaatgaataatataagattttgattattacctccttcccttacattac
tattagtaagaagtatagtagaaaacggagctggtacaggttgaacagtttacccacccc
tatcatctgttattgcacacggaggagcttcagttgacctagctattttttcacttcact
tagcgggtatttcctcaattttaggagcagtaaatttcattacaacagtaattaatatac
gatcgacaggaatcacctttgatcgaat-acctctattcgtttgagcagttgtattaaca
gctttattacttttattatcattaccagtttt-agca-ggggctattactatattactaa
cagaccgaaacttaaatactt-ccttttttgaccctgccggaggag---gagatcctatt
ctt------taccaacatttattt
>GBMNA35645-19/21-678 [Species: Bactrocera dorsalis] [Country: South Africa]
aactttatattttatcttc---ggagcctgagcaggaatagtaggaacat---cactta-
gaattttagtccgagctgaactcggtcacccaggggctttaatcggtgacgatcaaattt
ataatgtaattgtaacagctcatgctttcgtaataattttctttatagttataccaatta
taattggtgga-tttggaaattgacttgttcctttaatattaggagctccc-gatatagc
atttccac----gaatgaataatataagattttgattattacctccttcccttacattac
tattagtaagaagtatagtagaaaacggagctggtacaggttgaacagtttacccacccc
tatcatctgttattgcacacggaggagcttcagttgacctagctattttttcacttcact
tagcgggtatttcctcaattttaggagcagtaaatttcattacaacagtaattaatatac
gatcgacaggaatcacctttgatcgaat-acctctattcgtttgagcagttgtattaaca
gctttattacttttattatcattaccagtttt-agca-ggggctattactatattactaa
cagaccgaaacttaaatactt-ccttttttgaccctgccggaggag---gagatcctatt
ctt------taccaacatttattt
>GBMNA35646-19/21-678 [Species: Bactrocera dorsalis] [Country: South Africa]
aactttatattttatcttc---ggagcctgagcaggaatagtaggaacat---cactta-
gaattttagtccgagctgaactcggtcacccaggggctttaatcggtgacgatcaaattt
ataatgtaattgtaacagctcatgctttcgtaataattttctttatagttataccaatta
taattggtgga-tttggaaattgacttgttcctttaatattaggagctccc-gatatagc
atttccac----gaatgaataatataagattttgattattacctccttcccttacattac
tattagtaagaagtatagtagaaaacggagctggtacaggttgaacagtttacccacccc
tatcatctgttattgcacacggaggagcttcagttgacctagctattttttcacttcact
tagcgggtatttcctcaattttaggagcagtaaatttcattacaacagtaattaatatac
gatcgacaggaatcacctttgatcgaat-acctctattcgtttgagcagttgtattaaca
gctttattacttttattatcattaccagtttt-agca-ggggctattactatattactaa
cagaccgaaacttaaatactt-ccttttttgaccctgccggaggag---gagatcctatt
ctt------taccaacatttattt
>GBMNA35647-19/21-678 [Species: Bactrocera dorsalis] [Country: South Africa]
aactttatattttatcttc---ggagcctgagcaggaatagtaggaacat---cactta-
gaattttagtccgagctgaactcggtcacccaggggctttaatcggtgacgatcaaattt
ataatgtaattgtaacagctcatgctttcgtaataattttctttatagttataccaatta
taattggtgga-tttggaaattgacttgttcctttaatattaggagctccc-gatatagc
atttccac----gaatgaataatataagattttgattattacctccttcccttacattac
tattagtaagaagtatagtagaaaacggagctggtacaggttgaacagtttacccacccc
tatcatctgttattgcacacggaggagcttcagttgacctagctattttttcacttcact
tagcgggtatttcctcaattttaggagcagtaaatttcattacaacagtaattaatatac
gatcgacaggaatcacctttgatcgaat-acctctattcgtttgagcagttgtattaaca
gctttattacttttattatcattaccagtttt-agca-ggggctattactatattactaa
cagaccgaaacttaaatactt-ccttttttgaccctgccggaggag---gagatcctatt
ctt------taccaacatttattt
>GBMNA35650-19/21-678 [Species: Bactrocera dorsalis] [Country: South Africa]
aactttatattttatcttc---ggagcctgagcaggaatagtaggaacat---cactta-
gaattttagtccgagctgaactcggtcacccaggggctttaatcggtgacgatcaaattt
ataatgtaattgtaacagctcatgctttcgtaataattttctttatagttataccaatta
taattggtgga-tttggaaattgacttgttcctttaatattaggagctccc-gatatagc
atttccac----gaatgaataatataagattttgattattacctccttcccttacattac
tattagtaagaagtatagtagaaaacggagctggtacaggttgaacagtttacccacccc
tatcatctgttattgcacacggaggagcttcagttgacctagctattttttcacttcact
tagcgggtatttcctcaattttaggagcagtaaatttcattacaacagtaattaatatac
gatcgacaggaatcacctttgatcgaat-acctctattcgtttgagcagttgtattaaca
gctttattacttttattatcattaccagtttt-agca-ggggctattactatattactaa
cagaccgaaacttaaatactt-ccttttttgaccctgccggaggag---gagatcctatt
ctt------taccaacatttattt
>GBMNA35651-19/21-678 [Species: Bactrocera dorsalis] [Country: South Africa]
aactttatattttatcttc---ggagcctgagcaggaatagtaggaacat---cactta-
gaattttagtccgagctgaactcggtcacccaggggctttaatcggtgacgatcaaattt
ataatgtaattgtaacagctcatgctttcgtaataattttctttatagttataccaatta
taattggtgga-tttggaaattgacttgttcctttaatattaggagctccc-gatatagc
atttccac----gaatgaataatataagattttgattattacctccttcccttacattac
tattagtaagaagtatagtagaaaacggagctggtacaggttgaacagtttacccacccc
tatcatctgttattgcacacggaggagcttcagttgacctagctattttttcacttcact
tagcgggtatttcctcaattttaggagcagtaaatttcattacaacagtaattaatatac
gatcgacaggaatcacctttgatcgaat-acctctattcgtttgagcagttgtattaaca
gctttattacttttattatcattaccagtttt-agca-ggggctattactatattactaa
cagaccgaaacttaaatactt-ccttttttgaccctgccggaggag---gagatcctatt
ctt------taccaacatttattt
>GBMNA35652-19/21-678 [Species: Bactrocera dorsalis] [Country: South Africa]
aactttatattttatcttc---ggagcctgagcaggaatagtaggaacat---cactta-
gaattttagtccgagctgaactcggtcacccaggggctttaatcggtgacgatcaaattt
ataatgtaattgtaacagctcatgctttcgtaataattttctttatagttataccaatta
taattggtgga-tttggaaattgacttgttcctttaatattaggagctccc-gatatagc
atttccac----gaatgaataatataagattttgattattacctccttcccttacattac
tattagtaagaagtatagtagaaaacggagctggtacaggttgaacagtttacccacccc
tatcatctgttattgcacacggaggagcttcagttgacctagctattttttcacttcact
tagcgggtatttcctcaattttaggagcagtaaatttcattacaacagtaattaatatac
gatcgacaggaatcacctttgatcgaat-acctctattcgtttgagcagttgtattaaca
gctttattacttttattatcattaccagtttt-agca-ggggctattactatattactaa
cagaccgaaacttaaatactt-ccttttttgaccctgccggaggag---gagatcctatt
ctt------taccaacatttattt
>GBMNA35655-19/21-678 [Species: Bactrocera dorsalis] [Country: South Africa]
aactttatattttatcttc---ggagcctgagcaggaatagtaggaacat---cactta-
gaattttagtccgagctgaactcggtcacccaggggctttaatcggtgacgatcaaattt
ataatgtaattgtaacagctcatgctttcgtaataattttctttatagttataccaatta
taattggtgga-tttggaaattgacttgttcctttaatattaggagctccc-gatatagc
atttccac----gaatgaataatataagattttgattattacctccttcccttacattac
tattagtaagaagtatagtagaaaacggagctggtacaggttgaacagtttacccacccc
tatcatctgttattgcacacggaggagcttcagttgacctagctattttttcacttcact
tagcgggtatttcctcaattttaggagcagtaaatttcattacaacagtaattaatatac
gatcgacaggaatcacctttgatcgaat-acctctattcgtttgagcagttgtattaaca
gctttattacttttattatcattaccagtttt-agca-ggggctattactatattactaa
cagaccgaaacttaaatactt-ccttttttgaccctgccggaggag---gagatcctatt
ctt------taccaacatttattt
>GBMNA35656-19/21-678 [Species: Bactrocera dorsalis] [Country: South Africa]
aactttatattttatcttc---ggagcctgagcaggaatagtaggaacat---cactta-
gaattttagtccgagctgaactcggtcacccaggggctttaatcggtgacgatcaaattt
ataatgtaattgtaacagctcatgctttcgtaataattttctttatagttataccaatta
taattggtgga-tttggaaattgacttgttcctttaatattaggagctccc-gatatagc
atttccac----gaatgaataatataagattttgattattacctccttcccttacattac
tattagtaagaagtatagtagaaaacggagctggtacaggttgaacagtttacccacccc
tatcatctgttattgcacacggaggagcttcagttgacctagctattttttcacttcact
tagcgggtatttcctcaattttaggagcagtaaatttcattacaacagtaattaatatac
gatcgacaggaatcacctttgatcgaat-acctctattcgtttgagcagttgtattaaca
gctttattacttttattatcattaccagtttt-agca-ggggctattactatattactaa
cagaccgaaacttaaatactt-ccttttttgaccctgccggaggag---gagatcctatt
ctt------taccaacatttattt
>GBMNA35657-19/21-678 [Species: Bactrocera dorsalis] [Country: South Africa]
aactttatattttatcttc---ggagcctgagcaggaatagtaggaacat---cactta-
gaattttagtccgagctgaactcggtcacccaggggctttaatcggtgacgatcaaattt
ataatgtaattgtaacagctcatgctttcgtaataattttctttatagttataccaatta
taattggtgga-tttggaaattgacttgttcctttaatattaggagctccc-gatatagc
atttccac----gaatgaataatataagattttgattattacctccttcccttacattac
tattagtaagaagtatagtagaaaacggagctggtacaggttgaacagtttacccacccc
tatcatctgttattgcacacggaggagcttcagttgacctagctattttttcacttcact
tagcgggtatttcctcaattttaggagcagtaaatttcattacaacagtaattaatatac
gatcgacaggaatcacctttgatcgaat-acctctattcgtttgagcagttgtattaaca
gctttattacttttattatcattaccagtttt-agca-ggggctattactatattactaa
cagaccgaaacttaaatactt-ccttttttgaccctgccggaggag---gagatcctatt
ctt------taccaacatttattt
>GBMNA35659-19/21-678 [Species: Bactrocera dorsalis] [Country: South Africa]
aactttatattttatcttc---ggagcctgagcaggaatagtaggaacat---cactta-
gaattttagtccgagctgaactcggtcacccaggggctttaatcggtgacgatcaaattt
ataatgtaattgtaacagctcatgctttcgtaataattttctttatagttataccaatta
taattggtgga-tttggaaattgacttgttcctttaatattaggagctccc-gatatagc
atttccac----gaatgaataatataagattttgattattacctccttcccttacattac
tattagtaagaagtatagtagaaaacggagctggtacaggttgaacagtttacccacccc
tatcatctgttattgcacacggaggagcttcagttgacctagctattttttcacttcact
tagcgggtatttcctcaattttaggagcagtaaatttcattacaacagtaattaatatac
gatcgacaggaatcacctttgatcgaat-acctctattcgtttgagcagttgtattaaca
gctttattacttttattatcattaccagtttt-agca-ggggctattactatattactaa
cagaccgaaacttaaatactt-ccttttttgaccctgccggaggag---gagatcctatt
ctt------taccaacatttattt
>GBMNA35662-19/21-678 [Species: Bactrocera dorsalis] [Country: South Africa]
aactttatattttatcttc---ggagcctgagcaggaatagtaggaacat---cactta-
gaattttagtccgagctgaactcggtcacccaggggctttaatcggtgacgatcaaattt
ataatgtaattgtaacagctcatgctttcgtaataattttctttatagttataccaatta
taattggtgga-tttggaaattgacttgttcctttaatattaggagctccc-gatatagc
atttccac----gaatgaataatataagattttgattattacctccttcccttacattac
tattagtaagaagtatagtagaaaacggagctggtacaggttgaacagtttacccacccc
tatcatctgttattgcacacggaggagcttcagttgacctagctattttttcacttcact
tagcgggtatttcctcaattttaggagcagtaaatttcattacaacagtaattaatatac
gatcgacaggaatcacctttgatcgaat-acctctattcgtttgagcagttgtattaaca
gctttattacttttattatcattaccagtttt-agca-ggggctattactatattactaa
cagaccgaaacttaaatactt-ccttttttgaccctgccggaggag---gagatcctatt
ctt------taccaacatttattt
>GBMNA35663-19/21-678 [Species: Bactrocera dorsalis] [Country: South Africa]
aactttatattttatcttc---ggagcctgagcaggaatagtaggaacat---cactta-
gaattttagtccgagctgaactcggtcacccaggggctttaatcggtgacgatcaaattt
ataatgtaattgtaacagctcatgctttcgtaataattttctttatagttataccaatta
taattggtgga-tttggaaattgacttgttcctttaatattaggagctccc-gatatagc
atttccac----gaatgaataatataagattttgattattacctccttcccttacattac
tattagtaagaagtatagtagaaaacggagctggtacaggttgaacagtttacccacccc
tatcatctgttattgcacacggaggagcttcagttgacctagctattttttcacttcact
tagcgggtatttcctcaattttaggagcagtaaatttcattacaacagtaattaatatac
gatcgacaggaatcacctttgatcgaat-acctctattcgtttgagcagttgtattaaca
gctttattacttttattatcattaccagtttt-agca-ggggctattactatattactaa
cagaccgaaacttaaatactt-ccttttttgaccctgccggaggag---gagatcctatt
ctt------taccaacatttattt
>GBMNA35664-19/21-678 [Species: Bactrocera dorsalis] [Country: South Africa]
aactttatattttatcttc---ggagcctgagcaggaatagtaggaacat---cactta-
gaattttagtccgagctgaactcggtcacccaggggctttaatcggtgacgatcaaattt
ataatgtaattgtaacagctcatgctttcgtaataattttctttatagttataccaatta
taattggtgga-tttggaaattgacttgttcctttaatattaggagctccc-gatatagc
atttccac----gaatgaataatataagattttgattattacctccttcccttacattac
tattagtaagaagtatagtagaaaacggagctggtacaggttgaacagtttacccacccc
tatcatctgttattgcacacggaggagcttcagttgacctagctattttttcacttcact
tagcgggtatttcctcaattttaggagcagtaaatttcattacaacagtaattaatatac
gatcgacaggaatcacctttgatcgaat-acctctattcgtttgagcagttgtattaaca
gctttattacttttattatcattaccagtttt-agca-ggggctattactatattactaa
cagaccgaaacttaaatactt-ccttttttgaccctgccggaggag---gagatcctatt
ctt------taccaacatttattt
>GBMNA35667-19/21-678 [Species: Bactrocera dorsalis] [Country: South Africa]
aactttatattttatcttc---ggagcctgagcaggaatagtaggaacat---cactta-
gaattttagtccgagctgaactcggtcacccaggggctttaatcggtgacgatcaaattt
ataatgtaattgtaacagctcatgctttcgtaataattttctttatagttataccaatta
taattggtgga-tttggaaattgacttgttcctttaatattaggagctccc-gatatagc
atttccac----gaatgaataatataagattttgattattacctccttcccttacattac
tattagtaagaagtatagtagaaaacggagctggtacaggttgaacagtttacccacccc
tatcatctgttattgcacacggaggagcttcagttgacctagctattttttcacttcact
tagcgggtatttcctcaattttaggagcagtaaatttcattacaacagtaattaatatac
gatcgacaggaatcacctttgatcgaat-acctctattcgtttgagcagttgtattaaca
gctttattacttttattatcattaccagtttt-agca-ggggctattactatattactaa
cagaccgaaacttaaatactt-ccttttttgaccctgccggaggag---gagatcctatt
ctt------taccaacatttattt
>GBMNA35668-19/21-678 [Species: Bactrocera dorsalis] [Country: South Africa]
aactttatattttatcttc---ggagcctgagcaggaatagtaggaacat---cactta-
gaattttagtccgagctgaactcggtcacccaggggctttaatcggtgacgatcaaattt
ataatgtaattgtaacagctcatgctttcgtaataattttctttatagttataccaatta
taattggtgga-tttggaaattgacttgttcctttaatattaggagctccc-gatatagc
atttccac----gaatgaataatataagattttgattattacctccttcccttacattac
tattagtaagaagtatagtagaaaacggagctggtacaggttgaacagtttacccacccc
tatcatctgttattgcacacggaggagcttcagttgacctagctattttttcacttcact
tagcgggtatttcctcaattttaggagcagtaaatttcattacaacagtaattaatatac
gatcgacaggaatcacctttgatcgaat-acctctattcgtttgagcagttgtattaaca
gctttattacttttattatcattaccagtttt-agca-ggggctattactatattactaa
cagaccgaaacttaaatactt-ccttttttgaccctgccggaggag---gagatcctatt
ctt------taccaacatttattt
>GBMNA35670-19/21-678 [Species: Bactrocera dorsalis] [Country: South Africa]
aactttatattttatcttc---ggagcctgagcaggaatagtaggaacat---cactta-
gaattttagtccgagctgaactcggtcacccaggggctttaatcggtgacgatcaaattt
ataatgtaattgtaacagctcatgctttcgtaataattttctttatagttataccaatta
taattggtgga-tttggaaattgacttgttcctttaatattaggagctccc-gatatagc
atttccac----gaatgaataatataagattttgattattacctccttcccttacattac
tattagtaagaagtatagtagaaaacggagctggtacaggttgaacagtttacccacccc
tatcatctgttattgcacacggaggagcttcagttgacctagctattttttcacttcact
tagcgggtatttcctcaattttaggagcagtaaatttcattacaacagtaattaatatac
gatcgacaggaatcacctttgatcgaat-acctctattcgtttgagcagttgtattaaca
gctttattacttttattatcattaccagtttt-agca-ggggctattactatattactaa
cagaccgaaacttaaatactt-ccttttttgaccctgccggaggag---gagatcctatt
ctt------taccaacatttattt
>GBMNA35671-19/21-678 [Species: Bactrocera dorsalis] [Country: South Africa]
aactttatattttatcttc---ggagcctgagcaggaatagtaggaacat---cactta-
gaattttagtccgagctgaactcggtcacccaggggctttaatcggtgacgatcaaattt
ataatgtaattgtaacagctcatgctttcgtaataattttctttatagttataccaatta
taattggtgga-tttggaaattgacttgttcctttaatattaggagctccc-gatatagc
atttccac----gaatgaataatataagattttgattattacctccttcccttacattac
tattagtaagaagtatagtagaaaacggagctggtacaggttgaacagtttacccacccc
tatcatctgttattgcacacggaggagcttcagttgacctagctattttttcacttcact
tagcgggtatttcctcaattttaggagcagtaaatttcattacaacagtaattaatatac
gatcgacaggaatcacctttgatcgaat-acctctattcgtttgagcagttgtattaaca
gctttattacttttattatcattaccagtttt-agca-ggggctattactatattactaa
cagaccgaaacttaaatactt-ccttttttgaccctgccggaggag---gagatcctatt
ctt------taccaacatttattt
>GBMNA35679-19/21-678 [Species: Bactrocera dorsalis] [Country: South Africa]
aactttatattttatcttc---ggagcctgagcaggaatagtaggaacat---cactta-
gaattttagtccgagctgaactcggtcacccaggggctttaatcggtgacgatcaaattt
ataatgtaattgtaacagctcatgctttcgtaataattttctttatagttataccaatta
taattggtgga-tttggaaattgacttgttcctttaatattaggagctccc-gatatagc
atttccac----gaatgaataatataagattttgattattacctccttcccttacattac
tattagtaagaagtatagtagaaaacggagctggtacaggttgaacagtttacccacccc
tatcatctgttattgcacacggaggagcttcagttgacctagctattttttcacttcact
tagcgggtatttcctcaattttaggagcagtaaatttcattacaacagtaattaatatac
gatcgacaggaatcacctttgatcgaat-acctctattcgtttgagcagttgtattaaca
gctttattacttttattatcattaccagtttt-agca-ggggctattactatattactaa
cagaccgaaacttaaatactt-ccttttttgaccctgccggaggag---gagatcctatt
ctt------taccaacatttattt
>GBMNA35682-19/21-678 [Species: Bactrocera dorsalis] [Country: South Africa]
aactttatattttatcttc---ggagcctgagcaggaatagtaggaacat---cactta-
gaattttagtccgagctgaactcggtcacccaggggctttaatcggtgacgatcaaattt
ataatgtaattgtaacagctcatgctttcgtaataattttctttatagttataccaatta
taattggtgga-tttggaaattgacttgttcctttaatattaggagctccc-gatatagc
atttccac----gaatgaataatataagattttgattattacctccttcccttacattac
tattagtaagaagtatagtagaaaacggagctggtacaggttgaacagtttacccacccc
tatcatctgttattgcacacggaggagcttcagttgacctagctattttttcacttcact
tagcgggtatttcctcaattttaggagcagtaaatttcattacaacagtaattaatatac
gatcgacaggaatcacctttgatcgaat-acctctattcgtttgagcagttgtattaaca
gctttattacttttattatcattaccagtttt-agca-ggggctattactatattactaa
cagaccgaaacttaaatactt-ccttttttgaccctgccggaggag---gagatcctatt
ctt------taccaacatttattt
>GBMNA35683-19/21-678 [Species: Bactrocera dorsalis] [Country: South Africa]
aactttatattttatcttc---ggagcctgagcaggaatagtaggaacat---cactta-
gaattttagtccgagctgaactcggtcacccaggggctttaatcggtgacgatcaaattt
ataatgtaattgtaacagctcatgctttcgtaataattttctttatagttataccaatta
taattggtgga-tttggaaattgacttgttcctttaatattaggagctccc-gatatagc
atttccac----gaatgaataatataagattttgattattacctccttcccttacattac
tattagtaagaagtatagtagaaaacggagctggtacaggttgaacagtttacccacccc
tatcatctgttattgcacacggaggagcttcagttgacctagctattttttcacttcact
tagcgggtatttcctcaattttaggagcagtaaatttcattacaacagtaattaatatac
gatcgacaggaatcacctttgatcgaat-acctctattcgtttgagcagttgtattaaca
gctttattacttttattatcattaccagtttt-agca-ggggctattactatattactaa
cagaccgaaacttaaatactt-ccttttttgaccctgccggaggag---gagatcctatt
ctt------taccaacatttattt
>GBMNA35684-19/21-678 [Species: Bactrocera dorsalis] [Country: South Africa]
aactttatattttatcttc---ggagcctgagcaggaatagtaggaacat---cactta-
gaattttagtccgagctgaactcggtcacccaggggctttaatcggtgacgatcaaattt
ataatgtaattgtaacagctcatgctttcgtaataattttctttatagttataccaatta
taattggtgga-tttggaaattgacttgttcctttaatattaggagctccc-gatatagc
atttccac----gaatgaataatataagattttgattattacctccttcccttacattac
tattagtaagaagtatagtagaaaacggagctggtacaggttgaacagtttacccacccc
tatcatctgttattgcacacggaggagcttcagttgacctagctattttttcacttcact
tagcgggtatttcctcaattttaggagcagtaaatttcattacaacagtaattaatatac
gatcgacaggaatcacctttgatcgaat-acctctattcgtttgagcagttgtattaaca
gctttattacttttattatcattaccagtttt-agca-ggggctattactatattactaa
cagaccgaaacttaaatactt-ccttttttgaccctgccggaggag---gagatcctatt
ctt------taccaacatttattt
>GBMNA35685-19/21-678 [Species: Bactrocera dorsalis] [Country: South Africa]
aactttatattttatcttc---ggagcctgagcaggaatagtaggaacat---cactta-
gaattttagtccgagctgaactcggtcacccaggggctttaatcggtgacgatcaaattt
ataatgtaattgtaacagctcatgctttcgtaataattttctttatagttataccaatta
taattggtgga-tttggaaattgacttgttcctttaatattaggagctccc-gatatagc
atttccac----gaatgaataatataagattttgattattacctccttcccttacattac
tattagtaagaagtatagtagaaaacggagctggtacaggttgaacagtttacccacccc
tatcatctgttattgcacacggaggagcttcagttgacctagctattttttcacttcact
tagcgggtatttcctcaattttaggagcagtaaatttcattacaacagtaattaatatac
gatcgacaggaatcacctttgatcgaat-acctctattcgtttgagcagttgtattaaca
gctttattacttttattatcattaccagtttt-agca-ggggctattactatattactaa
cagaccgaaacttaaatactt-ccttttttgaccctgccggaggag---gagatcctatt
ctt------taccaacatttattt
>GBMNA35687-19/21-678 [Species: Bactrocera dorsalis] [Country: South Africa]
aactttatattttatcttc---ggagcctgagcaggaatagtaggaacat---cactta-
gaattttagtccgagctgaactcggtcacccaggggctttaatcggtgacgatcaaattt
ataatgtaattgtaacagctcatgctttcgtaataattttctttatagttataccaatta
taattggtgga-tttggaaattgacttgttcctttaatattaggagctccc-gatatagc
atttccac----gaatgaataatataagattttgattattacctccttcccttacattac
tattagtaagaagtatagtagaaaacggagctggtacaggttgaacagtttacccacccc
tatcatctgttattgcacacggaggagcttcagttgacctagctattttttcacttcact
tagcgggtatttcctcaattttaggagcagtaaatttcattacaacagtaattaatatac
gatcgacaggaatcacctttgatcgaat-acctctattcgtttgagcagttgtattaaca
gctttattacttttattatcattaccagtttt-agca-ggggctattactatattactaa
cagaccgaaacttaaatactt-ccttttttgaccctgccggaggag---gagatcctatt
ctt------taccaacatttattt
>GBMNA35689-19/21-678 [Species: Bactrocera dorsalis] [Country: South Africa]
aactttatattttatcttc---ggagcctgagcaggaatagtaggaacat---cactta-
gaattttagtccgagctgaactcggtcacccaggggctttaatcggtgacgatcaaattt
ataatgtaattgtaacagctcatgctttcgtaataattttctttatagttataccaatta
taattggtgga-tttggaaattgacttgttcctttaatattaggagctccc-gatatagc
atttccac----gaatgaataatataagattttgattattacctccttcccttacattac
tattagtaagaagtatagtagaaaacggagctggtacaggttgaacagtttacccacccc
tatcatctgttattgcacacggaggagcttcagttgacctagctattttttcacttcact
tagcgggtatttcctcaattttaggagcagtaaatttcattacaacagtaattaatatac
gatcgacaggaatcacctttgatcgaat-acctctattcgtttgagcagttgtattaaca
gctttattacttttattatcattaccagtttt-agca-ggggctattactatattactaa
cagaccgaaacttaaatactt-ccttttttgaccctgccggaggag---gagatcctatt
ctt------taccaacatttattt
>GBMNA35699-19/21-678 [Species: Bactrocera dorsalis] [Country: Burkina Faso]
aactttatattttatcttc---ggagcctgagcaggaatagtaggaacat---cactta-
gaattttagtccgagctgaactcggtcacccaggggctttaatcggtgacgatcaaattt
ataatgtaattgtaacagctcatgctttcgtaataattttctttatagttataccaatta
taattggtgga-tttggaaattgacttgttcctttaatattaggagctccc-gatatagc
atttccac----gaatgaataatataagattttgattattacctccttcccttacattac
tattagtaagaagtatagtagaaaacggagctggtacaggttgaacagtttacccacccc
tatcatctgttattgcacacggaggagcttcagttgacctagctattttttcacttcact
tagcgggtatttcctcaattttaggagcagtaaatttcattacaacagtaattaatatac
gatcgacaggaatcacctttgatcgaat-acctctattcgtttgagcagttgtattaaca
gctttattacttttattatcattaccagtttt-agca-ggggctattactatattactaa
cagaccgaaacttaaatactt-ccttttttgaccctgccggaggag---gagatcctatt
ctt------taccaacatttattt
>GBMNA35715-19/21-678 [Species: Bactrocera dorsalis] [Country: Burkina Faso]
aactttatattttatcttc---ggagcctgagcaggaatagtaggaacat---cactta-
gaattttagtccgagctgaactcggtcacccaggggctttaatcggtgacgatcaaattt
ataatgtaattgtaacagctcatgctttcgtaataattttctttatagttataccaatta
taattggtgga-tttggaaattgacttgttcctttaatattaggagctccc-gatatagc
atttccac----gaatgaataatataagattttgattattacctccttcccttacattac
tattagtaagaagtatagtagaaaacggagctggtacaggttgaacagtttacccacccc
tatcatctgttattgcacacggaggagcttcagttgacctagctattttttcacttcact
tagcgggtatttcctcaattttaggagcagtaaatttcattacaacagtaattaatatac
gatcgacaggaatcacctttgatcgaat-acctctattcgtttgagcagttgtattaaca
gctttattacttttattatcattaccagtttt-agca-ggggctattactatattactaa
cagaccgaaacttaaatactt-ccttttttgaccctgccggaggag---gagatcctatt
ctt------taccaacatttattt
>GBMNA35718-19/21-678 [Species: Bactrocera dorsalis] [Country: Burkina Faso]
aactttatattttatcttc---ggagcctgagcaggaatagtaggaacat---cactta-
gaattttagtccgagctgaactcggtcacccaggggctttaatcggtgacgatcaaattt
ataatgtaattgtaacagctcatgctttcgtaataattttctttatagttataccaatta
taattggtgga-tttggaaattgacttgttcctttaatattaggagctccc-gatatagc
atttccac----gaatgaataatataagattttgattattacctccttcccttacattac
tattagtaagaagtatagtagaaaacggagctggtacaggttgaacagtttacccacccc
tatcatctgttattgcacacggaggagcttcagttgacctagctattttttcacttcact
tagcgggtatttcctcaattttaggagcagtaaatttcattacaacagtaattaatatac
gatcgacaggaatcacctttgatcgaat-acctctattcgtttgagcagttgtattaaca
gctttattacttttattatcattaccagtttt-agca-ggggctattactatattactaa
cagaccgaaacttaaatactt-ccttttttgaccctgccggaggag---gagatcctatt
ctt------taccaacatttattt
>GBMNA35722-19/21-678 [Species: Bactrocera dorsalis] [Country: Burkina Faso]
aactttatattttatcttc---ggagcctgagcaggaatagtaggaacat---cactta-
gaattttagtccgagctgaactcggtcacccaggggctttaatcggtgacgatcaaattt
ataatgtaattgtaacagctcatgctttcgtaataattttctttatagttataccaatta
taattggtgga-tttggaaattgacttgttcctttaatattaggagctccc-gatatagc
atttccac----gaatgaataatataagattttgattattacctccttcccttacattac
tattagtaagaagtatagtagaaaacggagctggtacaggttgaacagtttacccacccc
tatcatctgttattgcacacggaggagcttcagttgacctagctattttttcacttcact
tagcgggtatttcctcaattttaggagcagtaaatttcattacaacagtaattaatatac
gatcgacaggaatcacctttgatcgaat-acctctattcgtttgagcagttgtattaaca
gctttattacttttattatcattaccagtttt-agca-ggggctattactatattactaa
cagaccgaaacttaaatactt-ccttttttgaccctgccggaggag---gagatcctatt
ctt------taccaacatttattt
>GBMNA35729-19/21-678 [Species: Bactrocera dorsalis] [Country: Burkina Faso]
aactttatattttatcttc---ggagcctgagcaggaatagtaggaacat---cactta-
gaattttagtccgagctgaactcggtcacccaggggctttaatcggtgacgatcaaattt
ataatgtaattgtaacagctcatgctttcgtaataattttctttatagttataccaatta
taattggtgga-tttggaaattgacttgttcctttaatattaggagctccc-gatatagc
atttccac----gaatgaataatataagattttgattattacctccttcccttacattac
tattagtaagaagtatagtagaaaacggagctggtacaggttgaacagtttacccacccc
tatcatctgttattgcacacggaggagcttcagttgacctagctattttttcacttcact
tagcgggtatttcctcaattttaggagcagtaaatttcattacaacagtaattaatatac
gatcgacaggaatcacctttgatcgaat-acctctattcgtttgagcagttgtattaaca
gctttattacttttattatcattaccagtttt-agca-ggggctattactatattactaa
cagaccgaaacttaaatactt-ccttttttgaccctgccggaggag---gagatcctatt
ctt------taccaacatttattt
>GBMNA35739-19/21-678 [Species: Bactrocera dorsalis] [Country: Benin]
aactttatattttatcttc---ggagcctgagcaggaatagtaggaacat---cactta-
gaattttagtccgagctgaactcggtcacccaggggctttaatcggtgacgatcaaattt
ataatgtaattgtaacagctcatgctttcgtaataattttctttatagttataccaatta
taattggtgga-tttggaaattgacttgttcctttaatattaggagctccc-gatatagc
atttccac----gaatgaataatataagattttgattattacctccttcccttacattac
tattagtaagaagtatagtagaaaacggagctggtacaggttgaacagtttacccacccc
tatcatctgttattgcacacggaggagcttcagttgacctagctattttttcacttcact
tagcgggtatttcctcaattttaggagcagtaaatttcattacaacagtaattaatatac
gatcgacaggaatcacctttgatcgaat-acctctattcgtttgagcagttgtattaaca
gctttattacttttattatcattaccagtttt-agca-ggggctattactatattactaa
cagaccgaaacttaaatactt-ccttttttgaccctgccggaggag---gagatcctatt
ctt------taccaacatttattt
>GBMNA35744-19/21-678 [Species: Bactrocera dorsalis] [Country: Benin]
aactttatattttatcttc---ggagcctgagcaggaatagtaggaacat---cactta-
gaattttagtccgagctgaactcggtcacccaggggctttaatcggtgacgatcaaattt
ataatgtaattgtaacagctcatgctttcgtaataattttctttatagttataccaatta
taattggtgga-tttggaaattgacttgttcctttaatattaggagctccc-gatatagc
atttccac----gaatgaataatataagattttgattattacctccttcccttacattac
tattagtaagaagtatagtagaaaacggagctggtacaggttgaacagtttacccacccc
tatcatctgttattgcacacggaggagcttcagttgacctagctattttttcacttcact
tagcgggtatttcctcaattttaggagcagtaaatttcattacaacagtaattaatatac
gatcgacaggaatcacctttgatcgaat-acctctattcgtttgagcagttgtattaaca
gctttattacttttattatcattaccagtttt-agca-ggggctattactatattactaa
cagaccgaaacttaaatactt-ccttttttgaccctgccggaggag---gagatcctatt
ctt------taccaacatttattt
>GBMNA35745-19/21-678 [Species: Bactrocera dorsalis] [Country: Benin]
aactttatattttatcttc---ggagcctgagcaggaatagtaggaacat---cactta-
gaattttagtccgagctgaactcggtcacccaggggctttaatcggtgacgatcaaattt
ataatgtaattgtaacagctcatgctttcgtaataattttctttatagttataccaatta
taattggtgga-tttggaaattgacttgttcctttaatattaggagctccc-gatatagc
atttccac----gaatgaataatataagattttgattattacctccttcccttacattac
tattagtaagaagtatagtagaaaacggagctggtacaggttgaacagtttacccacccc
tatcatctgttattgcacacggaggagcttcagttgacctagctattttttcacttcact
tagcgggtatttcctcaattttaggagcagtaaatttcattacaacagtaattaatatac
gatcgacaggaatcacctttgatcgaat-acctctattcgtttgagcagttgtattaaca
gctttattacttttattatcattaccagtttt-agca-ggggctattactatattactaa
cagaccgaaacttaaatactt-ccttttttgaccctgccggaggag---gagatcctatt
ctt------taccaacatttattt
>GBMNA35749-19/21-678 [Species: Bactrocera dorsalis] [Country: Benin]
aactttatattttatcttc---ggagcctgagcaggaatagtaggaacat---cactta-
gaattttagtccgagctgaactcggtcacccaggggctttaatcggtgacgatcaaattt
ataatgtaattgtaacagctcatgctttcgtaataattttctttatagttataccaatta
taattggtgga-tttggaaattgacttgttcctttaatattaggagctccc-gatatagc
atttccac----gaatgaataatataagattttgattattacctccttcccttacattac
tattagtaagaagtatagtagaaaacggagctggtacaggttgaacagtttacccacccc
tatcatctgttattgcacacggaggagcttcagttgacctagctattttttcacttcact
tagcgggtatttcctcaattttaggagcagtaaatttcattacaacagtaattaatatac
gatcgacaggaatcacctttgatcgaat-acctctattcgtttgagcagttgtattaaca
gctttattacttttattatcattaccagtttt-agca-ggggctattactatattactaa
cagaccgaaacttaaatactt-ccttttttgaccctgccggaggag---gagatcctatt
ctt------taccaacatttattt
>GBMNA35755-19/21-678 [Species: Bactrocera dorsalis] [Country: Guinea]
aactttatattttatcttc---ggagcctgagcaggaatagtaggaacat---cactta-
gaattttagtccgagctgaactcggtcacccaggggctttaatcggtgacgatcaaattt
ataatgtaattgtaacagctcatgctttcgtaataattttctttatagttataccaatta
taattggtgga-tttggaaattgacttgttcctttaatattaggagctccc-gatatagc
atttccac----gaatgaataatataagattttgattattacctccttcccttacattac
tattagtaagaagtatagtagaaaacggagctggtacaggttgaacagtttacccacccc
tatcatctgttattgcacacggaggagcttcagttgacctagctattttttcacttcact
tagcgggtatttcctcaattttaggagcagtaaatttcattacaacagtaattaatatac
gatcgacaggaatcacctttgatcgaat-acctctattcgtttgagcagttgtattaaca
gctttattacttttattatcattaccagtttt-agca-ggggctattactatattactaa
cagaccgaaacttaaatactt-ccttttttgaccctgccggaggag---gagatcctatt
ctt------taccaacatttattt
>GBMNA35757-19/21-678 [Species: Bactrocera dorsalis] [Country: Guinea]
aactttatattttatcttc---ggagcctgagcaggaatagtaggaacat---cactta-
gaattttagtccgagctgaactcggtcacccaggggctttaatcggtgacgatcaaattt
ataatgtaattgtaacagctcatgctttcgtaataattttctttatagttataccaatta
taattggtgga-tttggaaattgacttgttcctttaatattaggagctccc-gatatagc
atttccac----gaatgaataatataagattttgattattacctccttcccttacattac
tattagtaagaagtatagtagaaaacggagctggtacaggttgaacagtttacccacccc
tatcatctgttattgcacacggaggagcttcagttgacctagctattttttcacttcact
tagcgggtatttcctcaattttaggagcagtaaatttcattacaacagtaattaatatac
gatcgacaggaatcacctttgatcgaat-acctctattcgtttgagcagttgtattaaca
gctttattacttttattatcattaccagtttt-agca-ggggctattactatattactaa
cagaccgaaacttaaatactt-ccttttttgaccctgccggaggag---gagatcctatt
ctt------taccaacatttattt
>GBMNA35769-19/21-678 [Species: Bactrocera dorsalis] [Country: Guinea]
aactttatattttatcttc---ggagcctgagcaggaatagtaggaacat---cactta-
gaattttagtccgagctgaactcggtcacccaggggctttaatcggtgacgatcaaattt
ataatgtaattgtaacagctcatgctttcgtaataattttctttatagttataccaatta
taattggtgga-tttggaaattgacttgttcctttaatattaggagctccc-gatatagc
atttccac----gaatgaataatataagattttgattattacctccttcccttacattac
tattagtaagaagtatagtagaaaacggagctggtacaggttgaacagtttacccacccc
tatcatctgttattgcacacggaggagcttcagttgacctagctattttttcacttcact
tagcgggtatttcctcaattttaggagcagtaaatttcattacaacagtaattaatatac
gatcgacaggaatcacctttgatcgaat-acctctattcgtttgagcagttgtattaaca
gctttattacttttattatcattaccagtttt-agca-ggggctattactatattactaa
cagaccgaaacttaaatactt-ccttttttgaccctgccggaggag---gagatcctatt
ctt------taccaacatttattt
>GBMNA35777-19/21-678 [Species: Bactrocera dorsalis] [Country: Cote d'Ivoire]
aactttatattttatcttc---ggagcctgagcaggaatagtaggaacat---cactta-
gaattttagtccgagctgaactcggtcacccaggggctttaatcggtgacgatcaaattt
ataatgtaattgtaacagctcatgctttcgtaataattttctttatagttataccaatta
taattggtgga-tttggaaattgacttgttcctttaatattaggagctccc-gatatagc
atttccac----gaatgaataatataagattttgattattacctccttcccttacattac
tattagtaagaagtatagtagaaaacggagctggtacaggttgaacagtttacccacccc
tatcatctgttattgcacacggaggagcttcagttgacctagctattttttcacttcact
tagcgggtatttcctcaattttaggagcagtaaatttcattacaacagtaattaatatac
gatcgacaggaatcacctttgatcgaat-acctctattcgtttgagcagttgtattaaca
gctttattacttttattatcattaccagtttt-agca-ggggctattactatattactaa
cagaccgaaacttaaatactt-ccttttttgaccctgccggaggag---gagatcctatt
ctt------taccaacatttattt
>GBMNA35782-19/21-678 [Species: Bactrocera dorsalis] [Country: Cote d'Ivoire]
aactttatattttatcttc---ggagcctgagcaggaatagtaggaacat---cactta-
gaattttagtccgagctgaactcggtcacccaggggctttaatcggtgacgatcaaattt
ataatgtaattgtaacagctcatgctttcgtaataattttctttatagttataccaatta
taattggtgga-tttggaaattgacttgttcctttaatattaggagctccc-gatatagc
atttccac----gaatgaataatataagattttgattattacctccttcccttacattac
tattagtaagaagtatagtagaaaacggagctggtacaggttgaacagtttacccacccc
tatcatctgttattgcacacggaggagcttcagttgacctagctattttttcacttcact
tagcgggtatttcctcaattttaggagcagtaaatttcattacaacagtaattaatatac
gatcgacaggaatcacctttgatcgaat-acctctattcgtttgagcagttgtattaaca
gctttattacttttattatcattaccagtttt-agca-ggggctattactatattactaa
cagaccgaaacttaaatactt-ccttttttgaccctgccggaggag---gagatcctatt
ctt------taccaacatttattt
>GBMNA35783-19/21-678 [Species: Bactrocera dorsalis] [Country: Cote d'Ivoire]
aactttatattttatcttc---ggagcctgagcaggaatagtaggaacat---cactta-
gaattttagtccgagctgaactcggtcacccaggggctttaatcggtgacgatcaaattt
ataatgtaattgtaacagctcatgctttcgtaataattttctttatagttataccaatta
taattggtgga-tttggaaattgacttgttcctttaatattaggagctccc-gatatagc
atttccac----gaatgaataatataagattttgattattacctccttcccttacattac
tattagtaagaagtatagtagaaaacggagctggtacaggttgaacagtttacccacccc
tatcatctgttattgcacacggaggagcttcagttgacctagctattttttcacttcact
tagcgggtatttcctcaattttaggagcagtaaatttcattacaacagtaattaatatac
gatcgacaggaatcacctttgatcgaat-acctctattcgtttgagcagttgtattaaca
gctttattacttttattatcattaccagtttt-agca-ggggctattactatattactaa
cagaccgaaacttaaatactt-ccttttttgaccctgccggaggag---gagatcctatt
ctt------taccaacatttattt
>GBMNA35784-19/21-678 [Species: Bactrocera dorsalis] [Country: Cote d'Ivoire]
aactttatattttatcttc---ggagcctgagcaggaatagtaggaacat---cactta-
gaattttagtccgagctgaactcggtcacccaggggctttaatcggtgacgatcaaattt
ataatgtaattgtaacagctcatgctttcgtaataattttctttatagttataccaatta
taattggtgga-tttggaaattgacttgttcctttaatattaggagctccc-gatatagc
atttccac----gaatgaataatataagattttgattattacctccttcccttacattac
tattagtaagaagtatagtagaaaacggagctggtacaggttgaacagtttacccacccc
tatcatctgttattgcacacggaggagcttcagttgacctagctattttttcacttcact
tagcgggtatttcctcaattttaggagcagtaaatttcattacaacagtaattaatatac
gatcgacaggaatcacctttgatcgaat-acctctattcgtttgagcagttgtattaaca
gctttattacttttattatcattaccagtttt-agca-ggggctattactatattactaa
cagaccgaaacttaaatactt-ccttttttgaccctgccggaggag---gagatcctatt
ctt------taccaacatttattt
>GBMNA35785-19/21-678 [Species: Bactrocera dorsalis] [Country: Cote d'Ivoire]
aactttatattttatcttc---ggagcctgagcaggaatagtaggaacat---cactta-
gaattttagtccgagctgaactcggtcacccaggggctttaatcggtgacgatcaaattt
ataatgtaattgtaacagctcatgctttcgtaataattttctttatagttataccaatta
taattggtgga-tttggaaattgacttgttcctttaatattaggagctccc-gatatagc
atttccac----gaatgaataatataagattttgattattacctccttcccttacattac
tattagtaagaagtatagtagaaaacggagctggtacaggttgaacagtttacccacccc
tatcatctgttattgcacacggaggagcttcagttgacctagctattttttcacttcact
tagcgggtatttcctcaattttaggagcagtaaatttcattacaacagtaattaatatac
gatcgacaggaatcacctttgatcgaat-acctctattcgtttgagcagttgtattaaca
gctttattacttttattatcattaccagtttt-agca-ggggctattactatattactaa
cagaccgaaacttaaatactt-ccttttttgaccctgccggaggag---gagatcctatt
ctt------taccaacatttattt
>GBMNA35788-19/21-678 [Species: Bactrocera dorsalis] [Country: Cote d'Ivoire]
aactttatattttatcttc---ggagcctgagcaggaatagtaggaacat---cactta-
gaattttagtccgagctgaactcggtcacccaggggctttaatcggtgacgatcaaattt
ataatgtaattgtaacagctcatgctttcgtaataattttctttatagttataccaatta
taattggtgga-tttggaaattgacttgttcctttaatattaggagctccc-gatatagc
atttccac----gaatgaataatataagattttgattattacctccttcccttacattac
tattagtaagaagtatagtagaaaacggagctggtacaggttgaacagtttacccacccc
tatcatctgttattgcacacggaggagcttcagttgacctagctattttttcacttcact
tagcgggtatttcctcaattttaggagcagtaaatttcattacaacagtaattaatatac
gatcgacaggaatcacctttgatcgaat-acctctattcgtttgagcagttgtattaaca
gctttattacttttattatcattaccagtttt-agca-ggggctattactatattactaa
cagaccgaaacttaaatactt-ccttttttgaccctgccggaggag---gagatcctatt
ctt------taccaacatttattt
>GBMNA35791-19/21-678 [Species: Bactrocera dorsalis] [Country: Cote d'Ivoire]
aactttatattttatcttc---ggagcctgagcaggaatagtaggaacat---cactta-
gaattttagtccgagctgaactcggtcacccaggggctttaatcggtgacgatcaaattt
ataatgtaattgtaacagctcatgctttcgtaataattttctttatagttataccaatta
taattggtgga-tttggaaattgacttgttcctttaatattaggagctccc-gatatagc
atttccac----gaatgaataatataagattttgattattacctccttcccttacattac
tattagtaagaagtatagtagaaaacggagctggtacaggttgaacagtttacccacccc
tatcatctgttattgcacacggaggagcttcagttgacctagctattttttcacttcact
tagcgggtatttcctcaattttaggagcagtaaatttcattacaacagtaattaatatac
gatcgacaggaatcacctttgatcgaat-acctctattcgtttgagcagttgtattaaca
gctttattacttttattatcattaccagtttt-agca-ggggctattactatattactaa
cagaccgaaacttaaatactt-ccttttttgaccctgccggaggag---gagatcctatt
ctt------taccaacatttattt
>GBMNA35793-19/21-678 [Species: Bactrocera dorsalis] [Country: Cote d'Ivoire]
aactttatattttatcttc---ggagcctgagcaggaatagtaggaacat---cactta-
gaattttagtccgagctgaactcggtcacccaggggctttaatcggtgacgatcaaattt
ataatgtaattgtaacagctcatgctttcgtaataattttctttatagttataccaatta
taattggtgga-tttggaaattgacttgttcctttaatattaggagctccc-gatatagc
atttccac----gaatgaataatataagattttgattattacctccttcccttacattac
tattagtaagaagtatagtagaaaacggagctggtacaggttgaacagtttacccacccc
tatcatctgttattgcacacggaggagcttcagttgacctagctattttttcacttcact
tagcgggtatttcctcaattttaggagcagtaaatttcattacaacagtaattaatatac
gatcgacaggaatcacctttgatcgaat-acctctattcgtttgagcagttgtattaaca
gctttattacttttattatcattaccagtttt-agca-ggggctattactatattactaa
cagaccgaaacttaaatactt-ccttttttgaccctgccggaggag---gagatcctatt
ctt------taccaacatttattt
>GBMNA35798-19/21-678 [Species: Bactrocera dorsalis] [Country: Cote d'Ivoire]
aactttatattttatcttc---ggagcctgagcaggaatagtaggaacat---cactta-
gaattttagtccgagctgaactcggtcacccaggggctttaatcggtgacgatcaaattt
ataatgtaattgtaacagctcatgctttcgtaataattttctttatagttataccaatta
taattggtgga-tttggaaattgacttgttcctttaatattaggagctccc-gatatagc
atttccac----gaatgaataatataagattttgattattacctccttcccttacattac
tattagtaagaagtatagtagaaaacggagctggtacaggttgaacagtttacccacccc
tatcatctgttattgcacacggaggagcttcagttgacctagctattttttcacttcact
tagcgggtatttcctcaattttaggagcagtaaatttcattacaacagtaattaatatac
gatcgacaggaatcacctttgatcgaat-acctctattcgtttgagcagttgtattaaca
gctttattacttttattatcattaccagtttt-agca-ggggctattactatattactaa
cagaccgaaacttaaatactt-ccttttttgaccctgccggaggag---gagatcctatt
ctt------taccaacatttattt
>GBMNA35802-19/21-678 [Species: Bactrocera dorsalis] [Country: Cote d'Ivoire]
aactttatattttatcttc---ggagcctgagcaggaatagtaggaacat---cactta-
gaattttagtccgagctgaactcggtcacccaggggctttaatcggtgacgatcaaattt
ataatgtaattgtaacagctcatgctttcgtaataattttctttatagttataccaatta
taattggtgga-tttggaaattgacttgttcctttaatattaggagctccc-gatatagc
atttccac----gaatgaataatataagattttgattattacctccttcccttacattac
tattagtaagaagtatagtagaaaacggagctggtacaggttgaacagtttacccacccc
tatcatctgttattgcacacggaggagcttcagttgacctagctattttttcacttcact
tagcgggtatttcctcaattttaggagcagtaaatttcattacaacagtaattaatatac
gatcgacaggaatcacctttgatcgaat-acctctattcgtttgagcagttgtattaaca
gctttattacttttattatcattaccagtttt-agca-ggggctattactatattactaa
cagaccgaaacttaaatactt-ccttttttgaccctgccggaggag---gagatcctatt
ctt------taccaacatttattt
>GBMNA35809-19/21-678 [Species: Bactrocera dorsalis] [Country: Cote d'Ivoire]
aactttatattttatcttc---ggagcctgagcaggaatagtaggaacat---cactta-
gaattttagtccgagctgaactcggtcacccaggggctttaatcggtgacgatcaaattt
ataatgtaattgtaacagctcatgctttcgtaataattttctttatagttataccaatta
taattggtgga-tttggaaattgacttgttcctttaatattaggagctccc-gatatagc
atttccac----gaatgaataatataagattttgattattacctccttcccttacattac
tattagtaagaagtatagtagaaaacggagctggtacaggttgaacagtttacccacccc
tatcatctgttattgcacacggaggagcttcagttgacctagctattttttcacttcact
tagcgggtatttcctcaattttaggagcagtaaatttcattacaacagtaattaatatac
gatcgacaggaatcacctttgatcgaat-acctctattcgtttgagcagttgtattaaca
gctttattacttttattatcattaccagtttt-agca-ggggctattactatattactaa
cagaccgaaacttaaatactt-ccttttttgaccctgccggaggag---gagatcctatt
ctt------taccaacatttattt
>GBMNA35811-19/21-678 [Species: Bactrocera dorsalis] [Country: Cote d'Ivoire]
aactttatattttatcttc---ggagcctgagcaggaatagtaggaacat---cactta-
gaattttagtccgagctgaactcggtcacccaggggctttaatcggtgacgatcaaattt
ataatgtaattgtaacagctcatgctttcgtaataattttctttatagttataccaatta
taattggtgga-tttggaaattgacttgttcctttaatattaggagctccc-gatatagc
atttccac----gaatgaataatataagattttgattattacctccttcccttacattac
tattagtaagaagtatagtagaaaacggagctggtacaggttgaacagtttacccacccc
tatcatctgttattgcacacggaggagcttcagttgacctagctattttttcacttcact
tagcgggtatttcctcaattttaggagcagtaaatttcattacaacagtaattaatatac
gatcgacaggaatcacctttgatcgaat-acctctattcgtttgagcagttgtattaaca
gctttattacttttattatcattaccagtttt-agca-ggggctattactatattactaa
cagaccgaaacttaaatactt-ccttttttgaccctgccggaggag---gagatcctatt
ctt------taccaacatttattt
>GBMNA35814-19/21-678 [Species: Bactrocera dorsalis] [Country: Mali]
aactttatattttatcttc---ggagcctgagcaggaatagtaggaacat---cactta-
gaattttagtccgagctgaactcggtcacccaggggctttaatcggtgacgatcaaattt
ataatgtaattgtaacagctcatgctttcgtaataattttctttatagttataccaatta
taattggtgga-tttggaaattgacttgttcctttaatattaggagctccc-gatatagc
atttccac----gaatgaataatataagattttgattattacctccttcccttacattac
tattagtaagaagtatagtagaaaacggagctggtacaggttgaacagtttacccacccc
tatcatctgttattgcacacggaggagcttcagttgacctagctattttttcacttcact
tagcgggtatttcctcaattttaggagcagtaaatttcattacaacagtaattaatatac
gatcgacaggaatcacctttgatcgaat-acctctattcgtttgagcagttgtattaaca
gctttattacttttattatcattaccagtttt-agca-ggggctattactatattactaa
cagaccgaaacttaaatactt-ccttttttgaccctgccggaggag---gagatcctatt
ctt------taccaacatttattt
>GBMNA35815-19/21-678 [Species: Bactrocera dorsalis] [Country: Mali]
aactttatattttatcttc---ggagcctgagcaggaatagtaggaacat---cactta-
gaattttagtccgagctgaactcggtcacccaggggctttaatcggtgacgatcaaattt
ataatgtaattgtaacagctcatgctttcgtaataattttctttatagttataccaatta
taattggtgga-tttggaaattgacttgttcctttaatattaggagctccc-gatatagc
atttccac----gaatgaataatataagattttgattattacctccttcccttacattac
tattagtaagaagtatagtagaaaacggagctggtacaggttgaacagtttacccacccc
tatcatctgttattgcacacggaggagcttcagttgacctagctattttttcacttcact
tagcgggtatttcctcaattttaggagcagtaaatttcattacaacagtaattaatatac
gatcgacaggaatcacctttgatcgaat-acctctattcgtttgagcagttgtattaaca
gctttattacttttattatcattaccagtttt-agca-ggggctattactatattactaa
cagaccgaaacttaaatactt-ccttttttgaccctgccggaggag---gagatcctatt
ctt------taccaacatttattt
>GBMNA35816-19/21-678 [Species: Bactrocera dorsalis] [Country: Mali]
aactttatattttatcttc---ggagcctgagcaggaatagtaggaacat---cactta-
gaattttagtccgagctgaactcggtcacccaggggctttaatcggtgacgatcaaattt
ataatgtaattgtaacagctcatgctttcgtaataattttctttatagttataccaatta
taattggtgga-tttggaaattgacttgttcctttaatattaggagctccc-gatatagc
atttccac----gaatgaataatataagattttgattattacctccttcccttacattac
tattagtaagaagtatagtagaaaacggagctggtacaggttgaacagtttacccacccc
tatcatctgttattgcacacggaggagcttcagttgacctagctattttttcacttcact
tagcgggtatttcctcaattttaggagcagtaaatttcattacaacagtaattaatatac
gatcgacaggaatcacctttgatcgaat-acctctattcgtttgagcagttgtattaaca
gctttattacttttattatcattaccagtttt-agca-ggggctattactatattactaa
cagaccgaaacttaaatactt-ccttttttgaccctgccggaggag---gagatcctatt
ctt------taccaacatttattt
>GBMNA35818-19/21-678 [Species: Bactrocera dorsalis] [Country: Mali]
aactttatattttatcttc---ggagcctgagcaggaatagtaggaacat---cactta-
gaattttagtccgagctgaactcggtcacccaggggctttaatcggtgacgatcaaattt
ataatgtaattgtaacagctcatgctttcgtaataattttctttatagttataccaatta
taattggtgga-tttggaaattgacttgttcctttaatattaggagctccc-gatatagc
atttccac----gaatgaataatataagattttgattattacctccttcccttacattac
tattagtaagaagtatagtagaaaacggagctggtacaggttgaacagtttacccacccc
tatcatctgttattgcacacggaggagcttcagttgacctagctattttttcacttcact
tagcgggtatttcctcaattttaggagcagtaaatttcattacaacagtaattaatatac
gatcgacaggaatcacctttgatcgaat-acctctattcgtttgagcagttgtattaaca
gctttattacttttattatcattaccagtttt-agca-ggggctattactatattactaa
cagaccgaaacttaaatactt-ccttttttgaccctgccggaggag---gagatcctatt
ctt------taccaacatttattt
>GBMNA35819-19/21-678 [Species: Bactrocera dorsalis] [Country: Mali]
aactttatattttatcttc---ggagcctgagcaggaatagtaggaacat---cactta-
gaattttagtccgagctgaactcggtcacccaggggctttaatcggtgacgatcaaattt
ataatgtaattgtaacagctcatgctttcgtaataattttctttatagttataccaatta
taattggtgga-tttggaaattgacttgttcctttaatattaggagctccc-gatatagc
atttccac----gaatgaataatataagattttgattattacctccttcccttacattac
tattagtaagaagtatagtagaaaacggagctggtacaggttgaacagtttacccacccc
tatcatctgttattgcacacggaggagcttcagttgacctagctattttttcacttcact
tagcgggtatttcctcaattttaggagcagtaaatttcattacaacagtaattaatatac
gatcgacaggaatcacctttgatcgaat-acctctattcgtttgagcagttgtattaaca
gctttattacttttattatcattaccagtttt-agca-ggggctattactatattactaa
cagaccgaaacttaaatactt-ccttttttgaccctgccggaggag---gagatcctatt
ctt------taccaacatttattt
>GBMNA35821-19/21-678 [Species: Bactrocera dorsalis] [Country: Mali]
aactttatattttatcttc---ggagcctgagcaggaatagtaggaacat---cactta-
gaattttagtccgagctgaactcggtcacccaggggctttaatcggtgacgatcaaattt
ataatgtaattgtaacagctcatgctttcgtaataattttctttatagttataccaatta
taattggtgga-tttggaaattgacttgttcctttaatattaggagctccc-gatatagc
atttccac----gaatgaataatataagattttgattattacctccttcccttacattac
tattagtaagaagtatagtagaaaacggagctggtacaggttgaacagtttacccacccc
tatcatctgttattgcacacggaggagcttcagttgacctagctattttttcacttcact
tagcgggtatttcctcaattttaggagcagtaaatttcattacaacagtaattaatatac
gatcgacaggaatcacctttgatcgaat-acctctattcgtttgagcagttgtattaaca
gctttattacttttattatcattaccagtttt-agca-ggggctattactatattactaa
cagaccgaaacttaaatactt-ccttttttgaccctgccggaggag---gagatcctatt
ctt------taccaacatttattt
>GBMNA35824-19/21-678 [Species: Bactrocera dorsalis] [Country: Mali]
aactttatattttatcttc---ggagcctgagcaggaatagtaggaacat---cactta-
gaattttagtccgagctgaactcggtcacccaggggctttaatcggtgacgatcaaattt
ataatgtaattgtaacagctcatgctttcgtaataattttctttatagttataccaatta
taattggtgga-tttggaaattgacttgttcctttaatattaggagctccc-gatatagc
atttccac----gaatgaataatataagattttgattattacctccttcccttacattac
tattagtaagaagtatagtagaaaacggagctggtacaggttgaacagtttacccacccc
tatcatctgttattgcacacggaggagcttcagttgacctagctattttttcacttcact
tagcgggtatttcctcaattttaggagcagtaaatttcattacaacagtaattaatatac
gatcgacaggaatcacctttgatcgaat-acctctattcgtttgagcagttgtattaaca
gctttattacttttattatcattaccagtttt-agca-ggggctattactatattactaa
cagaccgaaacttaaatactt-ccttttttgaccctgccggaggag---gagatcctatt
ctt------taccaacatttattt
>GBMNA35825-19/21-678 [Species: Bactrocera dorsalis] [Country: Mali]
aactttatattttatcttc---ggagcctgagcaggaatagtaggaacat---cactta-
gaattttagtccgagctgaactcggtcacccaggggctttaatcggtgacgatcaaattt
ataatgtaattgtaacagctcatgctttcgtaataattttctttatagttataccaatta
taattggtgga-tttggaaattgacttgttcctttaatattaggagctccc-gatatagc
atttccac----gaatgaataatataagattttgattattacctccttcccttacattac
tattagtaagaagtatagtagaaaacggagctggtacaggttgaacagtttacccacccc
tatcatctgttattgcacacggaggagcttcagttgacctagctattttttcacttcact
tagcgggtatttcctcaattttaggagcagtaaatttcattacaacagtaattaatatac
gatcgacaggaatcacctttgatcgaat-acctctattcgtttgagcagttgtattaaca
gctttattacttttattatcattaccagtttt-agca-ggggctattactatattactaa
cagaccgaaacttaaatactt-ccttttttgaccctgccggaggag---gagatcctatt
ctt------taccaacatttattt
>GBMNA35826-19/21-678 [Species: Bactrocera dorsalis] [Country: Mali]
aactttatattttatcttc---ggagcctgagcaggaatagtaggaacat---cactta-
gaattttagtccgagctgaactcggtcacccaggggctttaatcggtgacgatcaaattt
ataatgtaattgtaacagctcatgctttcgtaataattttctttatagttataccaatta
taattggtgga-tttggaaattgacttgttcctttaatattaggagctccc-gatatagc
atttccac----gaatgaataatataagattttgattattacctccttcccttacattac
tattagtaagaagtatagtagaaaacggagctggtacaggttgaacagtttacccacccc
tatcatctgttattgcacacggaggagcttcagttgacctagctattttttcacttcact
tagcgggtatttcctcaattttaggagcagtaaatttcattacaacagtaattaatatac
gatcgacaggaatcacctttgatcgaat-acctctattcgtttgagcagttgtattaaca
gctttattacttttattatcattaccagtttt-agca-ggggctattactatattactaa
cagaccgaaacttaaatactt-ccttttttgaccctgccggaggag---gagatcctatt
ctt------taccaacatttattt
>GBMNA35827-19/21-678 [Species: Bactrocera dorsalis] [Country: Mali]
aactttatattttatcttc---ggagcctgagcaggaatagtaggaacat---cactta-
gaattttagtccgagctgaactcggtcacccaggggctttaatcggtgacgatcaaattt
ataatgtaattgtaacagctcatgctttcgtaataattttctttatagttataccaatta
taattggtgga-tttggaaattgacttgttcctttaatattaggagctccc-gatatagc
atttccac----gaatgaataatataagattttgattattacctccttcccttacattac
tattagtaagaagtatagtagaaaacggagctggtacaggttgaacagtttacccacccc
tatcatctgttattgcacacggaggagcttcagttgacctagctattttttcacttcact
tagcgggtatttcctcaattttaggagcagtaaatttcattacaacagtaattaatatac
gatcgacaggaatcacctttgatcgaat-acctctattcgtttgagcagttgtattaaca
gctttattacttttattatcattaccagtttt-agca-ggggctattactatattactaa
cagaccgaaacttaaatactt-ccttttttgaccctgccggaggag---gagatcctatt
ctt------taccaacatttattt
>GBMNA35829-19/21-678 [Species: Bactrocera dorsalis] [Country: Nigeria]
aactttatattttatcttc---ggagcctgagcaggaatagtaggaacat---cactta-
gaattttagtccgagctgaactcggtcacccaggggctttaatcggtgacgatcaaattt
ataatgtaattgtaacagctcatgctttcgtaataattttctttatagttataccaatta
taattggtgga-tttggaaattgacttgttcctttaatattaggagctccc-gatatagc
atttccac----gaatgaataatataagattttgattattacctccttcccttacattac
tattagtaagaagtatagtagaaaacggagctggtacaggttgaacagtttacccacccc
tatcatctgttattgcacacggaggagcttcagttgacctagctattttttcacttcact
tagcgggtatttcctcaattttaggagcagtaaatttcattacaacagtaattaatatac
gatcgacaggaatcacctttgatcgaat-acctctattcgtttgagcagttgtattaaca
gctttattacttttattatcattaccagtttt-agca-ggggctattactatattactaa
cagaccgaaacttaaatactt-ccttttttgaccctgccggaggag---gagatcctatt
ctt------taccaacatttattt
>GBMNA35832-19/21-678 [Species: Bactrocera dorsalis] [Country: Nigeria]
aactttatattttatcttc---ggagcctgagcaggaatagtaggaacat---cactta-
gaattttagtccgagctgaactcggtcacccaggggctttaatcggtgacgatcaaattt
ataatgtaattgtaacagctcatgctttcgtaataattttctttatagttataccaatta
taattggtgga-tttggaaattgacttgttcctttaatattaggagctccc-gatatagc
atttccac----gaatgaataatataagattttgattattacctccttcccttacattac
tattagtaagaagtatagtagaaaacggagctggtacaggttgaacagtttacccacccc
tatcatctgttattgcacacggaggagcttcagttgacctagctattttttcacttcact
tagcgggtatttcctcaattttaggagcagtaaatttcattacaacagtaattaatatac
gatcgacaggaatcacctttgatcgaat-acctctattcgtttgagcagttgtattaaca
gctttattacttttattatcattaccagtttt-agca-ggggctattactatattactaa
cagaccgaaacttaaatactt-ccttttttgaccctgccggaggag---gagatcctatt
ctt------taccaacatttattt
>GBMNA35834-19/21-678 [Species: Bactrocera dorsalis] [Country: Nigeria]
aactttatattttatcttc---ggagcctgagcaggaatagtaggaacat---cactta-
gaattttagtccgagctgaactcggtcacccaggggctttaatcggtgacgatcaaattt
ataatgtaattgtaacagctcatgctttcgtaataattttctttatagttataccaatta
taattggtgga-tttggaaattgacttgttcctttaatattaggagctccc-gatatagc
atttccac----gaatgaataatataagattttgattattacctccttcccttacattac
tattagtaagaagtatagtagaaaacggagctggtacaggttgaacagtttacccacccc
tatcatctgttattgcacacggaggagcttcagttgacctagctattttttcacttcact
tagcgggtatttcctcaattttaggagcagtaaatttcattacaacagtaattaatatac
gatcgacaggaatcacctttgatcgaat-acctctattcgtttgagcagttgtattaaca
gctttattacttttattatcattaccagtttt-agca-ggggctattactatattactaa
cagaccgaaacttaaatactt-ccttttttgaccctgccggaggag---gagatcctatt
ctt------taccaacatttattt
>GBMNA35840-19/21-678 [Species: Bactrocera dorsalis] [Country: Senegal]
aactttatattttatcttc---ggagcctgagcaggaatagtaggaacat---cactta-
gaattttagtccgagctgaactcggtcacccaggggctttaatcggtgacgatcaaattt
ataatgtaattgtaacagctcatgctttcgtaataattttctttatagttataccaatta
taattggtgga-tttggaaattgacttgttcctttaatattaggagctccc-gatatagc
atttccac----gaatgaataatataagattttgattattacctccttcccttacattac
tattagtaagaagtatagtagaaaacggagctggtacaggttgaacagtttacccacccc
tatcatctgttattgcacacggaggagcttcagttgacctagctattttttcacttcact
tagcgggtatttcctcaattttaggagcagtaaatttcattacaacagtaattaatatac
gatcgacaggaatcacctttgatcgaat-acctctattcgtttgagcagttgtattaaca
gctttattacttttattatcattaccagtttt-agca-ggggctattactatattactaa
cagaccgaaacttaaatactt-ccttttttgaccctgccggaggag---gagatcctatt
ctt------taccaacatttattt
>GBMNA35519-19/21-678 [Species: Bactrocera dorsalis] [Country: Burundi]
aactttatattttatcttc---ggagcctgagcaggaatagtaggaacat---cactta-
gaattttagtccgagctgaactcggtcacccaggggctttaatcggtgacgatcaaattt
ataatgtaattgtaacagctcatgctttcgtaataattttctttatagttataccaatta
taattggtgga-tttggaaattgacttgttcctttaatattaggagctccc-gatatagc
atttccac----gaatgaataatataagattttgattattacctccttcccttacattac
tattagtaagaagtatagtagaaaacggagctggtacaggttgaacagtttacccacccc
tatcatctgttattgcacacggaggagcttcagttgacctagctattttttcacttcact
tagcgggtatttcctcaattttaggagcagtaaatttcattacaacagtaattaatatac
gatcgacaggaatcacctttgatcgaat-acctctattcgtttgagcagttgtattaaca
gctttattacttttattatcattaccagtttt-agca-ggggctattactatattactaa
cagaccgaaacttaaatactt-ccttttttgaccctgccggaggag---gagatcctatt
ctt------taccaacatttattt
>GBMNA35559-19/21-678 [Species: Bactrocera dorsalis] [Country: Kenya]
aactttatattttatcttc---ggagcctgagcaggaatagtaggaacat---cactta-
gaattttagtccgagctgaactcggtcacccaggggctttaatcggtgacgatcaaattt
ataatgtaattgtaacagctcatgctttcgtaataattttctttatagttataccaatta
taattggtgga-tttggaaattgacttgttcctttaatattaggagctccc-gatatagc
atttccac----gaatgaataatataagattttgattattacctccttcccttacattac
tattagtaagaagtatagtagaaaacggagctggtacaggttgaacagtttacccacccc
tatcatctgttattgcacacggaggagcttcagttgacctagctattttttcacttcact
tagcgggtatttcctcaattttaggagcagtaaatttcattacaacagtaattaatatac
gatcgacaggaatcacctttgatcgaat-acctctattcgtttgagcagttgtattaaca
gctttattacttttattatcattaccagtttt-agca-ggggctattactatattactaa
cagaccgaaacttaaatactt-ccttttttgaccctgccggaggag---gagatcctatt
ctt------taccaacatttattt
>GBMNA35666-19/21-678 [Species: Bactrocera dorsalis] [Country: South Africa]
aactttatattttatcttc---ggagcctgagcaggaatagtaggaacat---cactta-
gaattttagtccgagctgaactcggtcacccaggggctttaatcggtgacgatcaaattt
ataatgtaattgtaacagctcatgctttcgtaataattttctttatagttataccaatta
taattggtgga-tttggaaattgacttgttcctttaatattaggagctccc-gatatagc
atttccac----gaatgaataatataagattttgattattacctccttcccttacattac
tattagtaagaagtatagtagaaaacggagctggtacaggttgaacagtttacccacccc
tatcatctgttattgcacacggaggagcttcagttgacctagctattttttcacttcact
tagcgggtatttcctcaattttaggagcagtaaatttcattacaacagtaattaatatac
gatcgacaggaatcacctttgatcgaat-acctctattcgtttgagcagttgtattaaca
gctttattacttttattatcattaccagtttt-agca-ggggctattactatattactaa
cagaccgaaacttaaatactt-ccttttttgaccctgccggaggag---gagatcctatt
ctt------taccaacatttattt
>GBMNA35781-19/21-678 [Species: Bactrocera dorsalis] [Country: Cote d'Ivoire]
aactttatattttatcttc---ggagcctgagcaggaatagtaggaacat---cactta-
gaattttagtccgagctgaactcggtcacccaggggctttaatcggtgacgatcaaattt
ataatgtaattgtaacagctcatgctttcgtaataattttctttatagttataccaatta
taattggtgga-tttggaaattgacttgttcctttaatattaggagctccc-gatatagc
atttccac----gaatgaataatataagattttgattattacctccttcccttacattac
tattagtaagaagtatagtagaaaacggagctggtacaggttgaacagtttacccacccc
tatcatctgttattgcacacggaggagcttcagttgacctagctattttttcacttcact
tagcgggtatttcctcaattttaggagcagtaaatttcattacaacagtaattaatatac
gatcgacaggaatcacctttgatcgaat-acctctattcgtttgagcagttgtattaaca
gctttattacttttattatcattaccagtttt-agca-ggggctattactatattactaa
cagaccgaaacttaaatactt-ccttttttgaccctgccggaggag---gagatcctatt
ctt------taccaacatttattt
>GBMNA35850-19/21-678 [Species: Bactrocera dorsalis] [Country: Senegal]
aactttatattttatcttc---ggagcctgagcaggaatagtaggaacat---cactta-
gaattttagtccgagctgaactcggtcacccaggggctttaatcggtgacgatcaaattt
ataatgtaattgtaacagctcatgctttcgtaataattttctttatagttataccaatta
taattggtgga-tttggaaattgacttgttcctttaatattaggagctccc-gatatagc
atttccac----gaatgaataatataagattttgattattacctccttcccttacattac
tattagtaagaagtatagtagaaaacggagctggtacaggttgaacagtttacccacccc
tatcatctgttattgcacacggaggagcttcagttgacctagctattttttcacttcact
tagcgggtatttcctcaattttaggagcagtaaatttcattacaacagtaattaatatac
gatcgacaggaatcacctttgatcgaat-acctctattcgtttgagcagttgtattaaca
gctttattacttttattatcattaccagtttt-agca-ggggctattactatattactaa
cagaccgaaacttaaatactt-ccttttttgaccctgccggaggag---gagatcctatt
ctt------taccaacatttattt
>GBMNA35613-19/21-678 [Species: Bactrocera dorsalis] [Country: South Africa]
aactttatattttatcttc---ggagcctgagcaggaatagtaggaacat---cactta-
gaattttagtccgagctgaactcggtcacccaggggctttaatcggtgacgatcaaattt
ataatgtaattgtaacagctcatgctttcgtaataattttctttatagttataccaatta
taattggtgga-tttggaaattgacttgttcctttaatattaggagctccc-gatatagc
atttccac----gaatgaataatataagattttgattattacctccttcccttacattac
tattagtaagaagtatagtagaaaacggagctggtacaggttgaacagtttacccacccc
tatcatctgttattgcacacggaggagcttcagttgacctagctattttttcacttcact
tagcgggtatttcctcaattttaggagcagtaaatttcattacaacagtaattaatatac
gatcgacaggaatcacctttgatcgaat-acctctattcgtttgagcagttgtattaaca
gctttattacttttattatcattaccagtttt-agca-ggggctattactatattactaa
cagaccgaaacttaaatactt-ccttttttgaccctgccggaggag---gagatcctatt
ctt------taccaacatttattt
>GBMNA35626-19/21-678 [Species: Bactrocera dorsalis] [Country: South Africa]
aactttatattttatcttc---ggagcctgagcaggaatagtaggaacat---cactta-
gaattttagtccgagctgaactcggtcacccaggggctttaatcggtgacgatcaaattt
ataatgtaattgtaacagctcatgctttcgtaataattttctttatagttataccaatta
taattggtgga-tttggaaattgacttgttcctttaatattaggagctccc-gatatagc
atttccac----gaatgaataatataagattttgattattacctccttcccttacattac
tattagtaagaagtatagtagaaaacggagctggtacaggttgaacagtttacccacccc
tatcatctgttattgcacacggaggagcttcagttgacctagctattttttcacttcact
tagcgggtatttcctcaattttaggagcagtaaatttcattacaacagtaattaatatac
gatcgacaggaatcacctttgatcgaat-acctctattcgtttgagcagttgtattaaca
gctttattacttttattatcattaccagtttt-agca-ggggctattactatattactaa
cagaccgaaacttaaatactt-ccttttttgaccctgccggaggag---gagatcctatt
ctt------taccaacatttattt
>GBMNA35746-19/21-678 [Species: Bactrocera dorsalis] [Country: Benin]
aactttatattttatcttc---ggagcctgagcaggaatagtaggaacat---cactta-
gaattttagtccgagctgaactcggtcacccaggggctttaatcggtgacgatcaaattt
ataatgtaattgtaacagctcatgctttcgtaataattttctttatagttataccaatta
taattggtgga-tttggaaattgacttgttcctttaatattaggagctccc-gatatagc
atttccac----gaatgaataatataagattttgattattacctccttcccttacattac
tattagtaagaagtatagtagaaaacggagctggtacaggttgaacagtttacccacccc
tatcatctgttattgcacacggaggagcttcagttgacctagctattttttcacttcact
tagcgggtatttcctcaattttaggagcagtaaatttcattacaacagtaattaatatac
gatcgacaggaatcacctttgatcgaat-acctctattcgtttgagcagttgtattaaca
gctttattacttttattatcattaccagtttt-agca-ggggctattactatattactaa
cagaccgaaacttaaatactt-ccttttttgaccctgccggaggag---gagatcctatt
ctt------taccaacatttattt
>GBMNA35771-19/21-678 [Species: Bactrocera dorsalis] [Country: Guinea]
aactttatattttatcttc---ggagcctgagcaggaatagtaggaacat---cactta-
gaattttagtccgagctgaactcggtcacccaggggctttaatcggtgacgatcaaattt
ataatgtaattgtaacagctcatgctttcgtaataattttctttatagttataccaatta
taattggtgga-tttggaaattgacttgttcctttaatattaggagctccc-gatatagc
atttccac----gaatgaataatataagattttgattattacctccttcccttacattac
tattagtaagaagtatagtagaaaacggagctggtacaggttgaacagtttacccacccc
tatcatctgttattgcacacggaggagcttcagttgacctagctattttttcacttcact
tagcgggtatttcctcaattttaggagcagtaaatttcattacaacagtaattaatatac
gatcgacaggaatcacctttgatcgaat-acctctattcgtttgagcagttgtattaaca
gctttattacttttattatcattaccagtttt-agca-ggggctattactatattactaa
cagaccgaaacttaaatactt-ccttttttgaccctgccggaggag---gagatcctatt
ctt------taccaacatttattt
>GBMNA35526-19/21-678 [Species: Bactrocera dorsalis] [Country: Burundi]
aactttatattttatcttc---ggagcctgagcaggaatagtaggaacat---cactta-
gaattttagtccgagctgaactcggtcacccaggggctttaatcggtgacgatcaaattt
ataatgtaattgtaacagctcatgctttcgtaataattttctttatagttataccaatta
taattggtgga-tttggaaattgacttgttcctttaatattaggagctccc-gatatagc
atttccac----gaatgaataatataagattttgattattacctccttcccttacattac
tattagtaagaagtatagtagaaaacggagctggtacaggttgaacagtttacccacccc
tatcatctgttattgcacacggaggagcttcagttgacctagctattttttcacttcact
tagcgggtatttcctcaattttaggagcagtaaatttcattacaacagtaattaatatac
gatcgacaggaatcacctttgatcgaat-acctctattcgtttgagcagttgtattaaca
gctttattacttttattatcattaccagtttt-agca-ggggctattactatattactaa
cagaccgaaacttaaatactt-ccttttttgaccctgccggaggag---gagatcctatt
ctt------taccaacatttattt
>GBMNA35639-19/21-678 [Species: Bactrocera dorsalis] [Country: South Africa]
aactttatattttatcttc---ggagcctgagcaggaatagtaggaacat---cactta-
gaattttagtccgagctgaactcggtcacccaggggctttaatcggtgacgatcaaattt
ataatgtaattgtaacagctcatgctttcgtaataattttctttatagttataccaatta
taattggtgga-tttggaaattgacttgttcctttaatattaggagctccc-gatatagc
atttccac----gaatgaataatataagattttgattattacctccttcccttacattac
tattagtaagaagtatagtagaaaacggagctggtacaggttgaacagtttacccacccc
tatcatctgttattgcacacggaggagcttcagttgacctagctattttttcacttcact
tagcgggtatttcctcaattttaggagcagtaaatttcattacaacagtaattaatatac
gatcgacaggaatcacctttgatcgaat-acctctattcgtttgagcagttgtattaaca
gctttattacttttattatcattaccagtttt-agca-ggggctattactatattactaa
cagaccgaaacttaaatactt-ccttttttgaccctgccggaggag---gagatcctatt
ctt------taccaacatttattt
>GBMNA35635-19/21-678 [Species: Bactrocera dorsalis] [Country: South Africa]
aactttatattttatcttc---ggagcctgagcaggaatagtaggaacat---cactta-
gaattttagtccgagctgaactcggtcacccaggggctttaatcggtgacgatcaaattt
ataatgtaattgtaacagctcatgctttcgtaataattttctttatagttataccaatta
taattggtgga-tttggaaattgacttgttcctttaatattaggagctccc-gatatagc
atttccac----gaatgaataatataagattttgattattacctccttcccttacattac
tattagtaagaagtatagtagaaaacggagctggtacaggttgaacagtttacccacccc
tatcatctgttattgcacacggaggagcttcagttgacctagctattttttcacttcact
tagcgggtatttcctcaattttaggagcagtaaatttcattacaacagtaattaatatac
gatcgacaggaatcacctttgatcgaat-acctctattcgtttgagcagttgtattaaca
gctttattacttttattatcattaccagtttt-agca-ggggctattactatattactaa
cagaccgaaacttaaatactt-ccttttttgaccctgccggaggag---gagatcctatt
ctt------taccaacatttattt
>GBMNA35607-19/21-678 [Species: Bactrocera dorsalis] [Country: South Africa]
aactttatattttatcttc---ggagcctgagcaggaatagtaggaacat---cactta-
gaattttagtccgagctgaactcggtcacccaggggctttaatcggtgacgatcaaattt
ataatgtaattgtaacagctcatgctttcgtaataattttctttatagttataccaatta
taattggtgga-tttggaaattgacttgttcctttaatattaggagctccc-gatatagc
atttccac----gaatgaataatataagattttgattattacctccttcccttacattac
tattagtaagaagtatagtagaaaacggagctggtacaggttgaacagtttacccacccc
tatcatctgttattgcacacggaggagcttcagttgacctagctattttttcacttcact
tagcgggtatttcctcaattttaggagcagtaaatttcattacaacagtaattaatatac
gatcgacaggaatcacctttgatcgaat-acctctattcgtttgagcagttgtattaaca
gctttattacttttattatcattaccagtttt-agca-ggggctattactatattactaa
cagaccgaaacttaaatactt-ccttttttgaccctgccggaggag---gagatcctatt
ctt------taccaacatttattt
>GBMNA35831-19/21-678 [Species: Bactrocera dorsalis] [Country: Nigeria]
aactttatattttatcttc---ggagcctgagcaggaatagtaggaacat---cactta-
gaattttagtccgagctgaactcggtcacccaggggctttaatcggtgacgatcaaattt
ataatgtaattgtaacagctcatgctttcgtaataattttctttatagttataccaatta
taattggtgga-tttggaaattgacttgttcctttaatattaggagctccc-gatatagc
atttccac----gaatgaataatataagattttgattattacctccttcccttacattac
tattagtaagaagtatagtagaaaacggagctggtacaggttgaacagtttacccacccc
tatcatctgttattgcacacggaggagcttcagttgacctagctattttttcacttcact
tagcgggtatttcctcaattttaggagcagtaaatttcattacaacagtaattaatatac
gatcgacaggaatcacctttgatcgaat-acctctattcgtttgagcagttgtattaaca
gctttattacttttattatcattaccagtttt-agca-ggggctattactatattactaa
cagaccgaaacttaaatactt-ccttttttgaccctgccggaggag---gagatcctatt
ctt------taccaacatttattt
>DACIN077-20/1-658 [Species: Bactrocera dorsalis] [Country: Senegal]
aactttatattttatcttc---ggagcctgagcaggaatagtaggaacat---cactta-
gaattttagtccgagctgaactcggtcacccaggggctttaatcggtgacgatcaaattt
ataatgtaattgtaacagctcatgctttcgtaataattttctttatagttataccaatta
taattggtgga-tttggaaattgacttgttcctttaatattaggagctccc-gatatagc
atttccac----gaatgaataatataagattttgattattacctccttcccttacattac
tattagtaagaagtatagtagaaaacggagctggtacaggttgaacagtttacccacccc
tatcatctgttattgcacacggaggagcttcagttgacctagctattttttcacttcact
tagcgggtatttcctcaattttaggagcagtaaatttcattacaacagtaattaatatac
gatcgacaggaatcacctttgatcgaat-acctctattcgtttgagcagttgtattaaca
gctttattacttttattatcattaccagtttt-agca-ggggctattactatattactaa
cagaccgaaacttaaatactt-ccttttttgaccctgccggaggag---gagatcctatt
ctt------taccaacatttattt
>DACIN1132-20/1-658 [Species: Bactrocera dorsalis] [Country: Senegal]
aactttatattttatcttc---ggagcctgagcaggaatagtaggaacat---cactta-
gaattttagtccgagctgaactcggtcacccaggggctttaatcggtgacgatcaaattt
ataatgtaattgtaacagctcatgctttcgtaataattttctttatagttataccaatta
taattggtgga-tttggaaattgacttgttcctttaatattaggagctccc-gatatagc
atttccac----gaatgaataatataagattttgattattacctccttcccttacattac
tattagtaagaagtatagtagaaaacggagctggtacaggttgaacagtttacccacccc
tatcatctgttattgcacacggaggagcttcagttgacctagctattttttcacttcact
tagcgggtatttcctcaattttaggagcagtaaatttcattacaacagtaattaatatac
gatcgacaggaatcacctttgatcgaat-acctctattcgtttgagcagttgtattaaca
gctttattacttttattatcattaccagtttt-agca-ggggctattactatattactaa
cagaccgaaacttaaatactt-ccttttttgaccctgccggaggag---gagatcctatt
ctt------taccaacatttattt
>DACIN1137-20/1-658 [Species: Bactrocera dorsalis] [Country: Senegal]
aactttatattttatcttc---ggagcctgagcaggaatagtaggaacat---cactta-
gaattttagtccgagctgaactcggtcacccaggggctttaatcggtgacgatcaaattt
ataatgtaattgtaacagctcatgctttcgtaataattttctttatagttataccaatta
taattggtgga-tttggaaattgacttgttcctttaatattaggagctccc-gatatagc
atttccac----gaatgaataatataagattttgattattacctccttcccttacattac
tattagtaagaagtatagtagaaaacggagctggtacaggttgaacagtttacccacccc
tatcatctgttattgcacacggaggagcttcagttgacctagctattttttcacttcact
tagcgggtatttcctcaattttaggagcagtaaatttcattacaacagtaattaatatac
gatcgacaggaatcacctttgatcgaat-acctctattcgtttgagcagttgtattaaca
gctttattacttttattatcattaccagtttt-agca-ggggctattactatattactaa
cagaccgaaacttaaatactt-ccttttttgaccctgccggaggag---gagatcctatt
ctt------taccaacatttattt
>DACIN1138-20/1-658 [Species: Bactrocera dorsalis] [Country: Senegal]
aactttatattttatcttc---ggagcctgagcaggaatagtaggaacat---cactta-
gaattttagtccgagctgaactcggtcacccaggggctttaatcggtgacgatcaaattt
ataatgtaattgtaacagctcatgctttcgtaataattttctttatagttataccaatta
taattggtgga-tttggaaattgacttgttcctttaatattaggagctccc-gatatagc
atttccac----gaatgaataatataagattttgattattacctccttcccttacattac
tattagtaagaagtatagtagaaaacggagctggtacaggttgaacagtttacccacccc
tatcatctgttattgcacacggaggagcttcagttgacctagctattttttcacttcact
tagcgggtatttcctcaattttaggagcagtaaatttcattacaacagtaattaatatac
gatcgacaggaatcacctttgatcgaat-acctctattcgtttgagcagttgtattaaca
gctttattacttttattatcattaccagtttt-agca-ggggctattactatattactaa
cagaccgaaacttaaatactt-ccttttttgaccctgccggaggag---gagatcctatt
ctt------taccaacatttattt
>DACIN1139-20/1-658 [Species: Bactrocera dorsalis] [Country: Senegal]
aactttatattttatcttc---ggagcctgagcaggaatagtaggaacat---cactta-
gaattttagtccgagctgaactcggtcacccaggggctttaatcggtgacgatcaaattt
ataatgtaattgtaacagctcatgctttcgtaataattttctttatagttataccaatta
taattggtgga-tttggaaattgacttgttcctttaatattaggagctccc-gatatagc
atttccac----gaatgaataatataagattttgattattacctccttcccttacattac
tattagtaagaagtatagtagaaaacggagctggtacaggttgaacagtttacccacccc
tatcatctgttattgcacacggaggagcttcagttgacctagctattttttcacttcact
tagcgggtatttcctcaattttaggagcagtaaatttcattacaacagtaattaatatac
gatcgacaggaatcacctttgatcgaat-acctctattcgtttgagcagttgtattaaca
gctttattacttttattatcattaccagtttt-agca-ggggctattactatattactaa
cagaccgaaacttaaatactt-ccttttttgaccctgccggaggag---gagatcctatt
ctt------taccaacatttattt
>DACIN1140-20/1-658 [Species: Bactrocera dorsalis] [Country: Senegal]
aactttatattttatcttc---ggagcctgagcaggaatagtaggaacat---cactta-
gaattttagtccgagctgaactcggtcacccaggggctttaatcggtgacgatcaaattt
ataatgtaattgtaacagctcatgctttcgtaataattttctttatagttataccaatta
taattggtgga-tttggaaattgacttgttcctttaatattaggagctccc-gatatagc
atttccac----gaatgaataatataagattttgattattacctccttcccttacattac
tattagtaagaagtatagtagaaaacggagctggtacaggttgaacagtttacccacccc
tatcatctgttattgcacacggaggagcttcagttgacctagctattttttcacttcact
tagcgggtatttcctcaattttaggagcagtaaatttcattacaacagtaattaatatac
gatcgacaggaatcacctttgatcgaat-acctctattcgtttgagcagttgtattaaca
gctttattacttttattatcattaccagtttt-agca-ggggctattactatattactaa
cagaccgaaacttaaatactt-ccttttttgaccctgccggaggag---gagatcctatt
ctt------taccaacatttattt
>DACIN1141-20/1-658 [Species: Bactrocera dorsalis] [Country: Tanzania]
aactttatattttatcttc---ggagcctgagcaggaatagtaggaacat---cactta-
gaattttagtccgagctgaactcggtcacccaggggctttaatcggtgacgatcaaattt
ataatgtaattgtaacagctcatgctttcgtaataattttctttatagttataccaatta
taattggtgga-tttggaaattgacttgttcctttaatattaggagctccc-gatatagc
atttccac----gaatgaataatataagattttgattattacctccttcccttacattac
tattagtaagaagtatagtagaaaacggagctggtacaggttgaacagtttacccacccc
tatcatctgttattgcacacggaggagcttcagttgacctagctattttttcacttcact
tagcgggtatttcctcaattttaggagcagtaaatttcattacaacagtaattaatatac
gatcgacaggaatcacctttgatcgaat-acctctattcgtttgagcagttgtattaaca
gctttattacttttattatcattaccagtttt-agca-ggggctattactatattactaa
cagaccgaaacttaaatactt-ccttttttgaccctgccggaggag---gagatcctatt
ctt------taccaacatttattt
>DACIN1147-20/1-658 [Species: Bactrocera dorsalis] [Country: Burkina Faso]
aactttatattttatcttc---ggagcctgagcaggaatagtaggaacat---cactta-
gaattttagtccgagctgaactcggtcacccaggggctttaatcggtgacgatcaaattt
ataatgtaattgtaacagctcatgctttcgtaataattttctttatagttataccaatta
taattggtgga-tttggaaattgacttgttcctttaatattaggagctccc-gatatagc
atttccac----gaatgaataatataagattttgattattacctccttcccttacattac
tattagtaagaagtatagtagaaaacggagctggtacaggttgaacagtttacccacccc
tatcatctgttattgcacacggaggagcttcagttgacctagctattttttcacttcact
tagcgggtatttcctcaattttaggagcagtaaatttcattacaacagtaattaatatac
gatcgacaggaatcacctttgatcgaat-acctctattcgtttgagcagttgtattaaca
gctttattacttttattatcattaccagtttt-agca-ggggctattactatattactaa
cagaccgaaacttaaatactt-ccttttttgaccctgccggaggag---gagatcctatt
ctt------taccaacatttattt
>DACIN1332-20/1-658 [Species: Bactrocera dorsalis] [Country: Senegal]
aactttatattttatcttc---ggagcctgagcaggaatagtaggaacat---cactta-
gaattttagtccgagctgaactcggtcacccaggggctttaatcggtgacgatcaaattt
ataatgtaattgtaacagctcatgctttcgtaataattttctttatagttataccaatta
taattggtgga-tttggaaattgacttgttcctttaatattaggagctccc-gatatagc
atttccac----gaatgaataatataagattttgattattacctccttcccttacattac
tattagtaagaagtatagtagaaaacggagctggtacaggttgaacagtttacccacccc
tatcatctgttattgcacacggaggagcttcagttgacctagctattttttcacttcact
tagcgggtatttcctcaattttaggagcagtaaatttcattacaacagtaattaatatac
gatcgacaggaatcacctttgatcgaat-acctctattcgtttgagcagttgtattaaca
gctttattacttttattatcattaccagtttt-agca-ggggctattactatattactaa
cagaccgaaacttaaatactt-ccttttttgaccctgccggaggag---gagatcctatt
ctt------taccaacatttattt
>DACIN1333-20/1-658 [Species: Bactrocera dorsalis] [Country: Senegal]
aactttatattttatcttc---ggagcctgagcaggaatagtaggaacat---cactta-
gaattttagtccgagctgaactcggtcacccaggggctttaatcggtgacgatcaaattt
ataatgtaattgtaacagctcatgctttcgtaataattttctttatagttataccaatta
taattggtgga-tttggaaattgacttgttcctttaatattaggagctccc-gatatagc
atttccac----gaatgaataatataagattttgattattacctccttcccttacattac
tattagtaagaagtatagtagaaaacggagctggtacaggttgaacagtttacccacccc
tatcatctgttattgcacacggaggagcttcagttgacctagctattttttcacttcact
tagcgggtatttcctcaattttaggagcagtaaatttcattacaacagtaattaatatac
gatcgacaggaatcacctttgatcgaat-acctctattcgtttgagcagttgtattaaca
gctttattacttttattatcattaccagtttt-agca-ggggctattactatattactaa
cagaccgaaacttaaatactt-ccttttttgaccctgccggaggag---gagatcctatt
ctt------taccaacatttattt
>DACIN1335-20/1-658 [Species: Bactrocera dorsalis] [Country: Senegal]
aactttatattttatcttc---ggagcctgagcaggaatagtaggaacat---cactta-
gaattttagtccgagctgaactcggtcacccaggggctttaatcggtgacgatcaaattt
ataatgtaattgtaacagctcatgctttcgtaataattttctttatagttataccaatta
taattggtgga-tttggaaattgacttgttcctttaatattaggagctccc-gatatagc
atttccac----gaatgaataatataagattttgattattacctccttcccttacattac
tattagtaagaagtatagtagaaaacggagctggtacaggttgaacagtttacccacccc
tatcatctgttattgcacacggaggagcttcagttgacctagctattttttcacttcact
tagcgggtatttcctcaattttaggagcagtaaatttcattacaacagtaattaatatac
gatcgacaggaatcacctttgatcgaat-acctctattcgtttgagcagttgtattaaca
gctttattacttttattatcattaccagtttt-agca-ggggctattactatattactaa
cagaccgaaacttaaatactt-ccttttttgaccctgccggaggag---gagatcctatt
ctt------taccaacatttattt
>DACIN1336-20/1-658 [Species: Bactrocera dorsalis] [Country: Tanzania]
aactttatattttatcttc---ggagcctgagcaggaatagtaggaacat---cactta-
gaattttagtccgagctgaactcggtcacccaggggctttaatcggtgacgatcaaattt
ataatgtaattgtaacagctcatgctttcgtaataattttctttatagttataccaatta
taattggtgga-tttggaaattgacttgttcctttaatattaggagctccc-gatatagc
atttccac----gaatgaataatataagattttgattattacctccttcccttacattac
tattagtaagaagtatagtagaaaacggagctggtacaggttgaacagtttacccacccc
tatcatctgttattgcacacggaggagcttcagttgacctagctattttttcacttcact
tagcgggtatttcctcaattttaggagcagtaaatttcattacaacagtaattaatatac
gatcgacaggaatcacctttgatcgaat-acctctattcgtttgagcagttgtattaaca
gctttattacttttattatcattaccagtttt-agca-ggggctattactatattactaa
cagaccgaaacttaaatactt-ccttttttgaccctgccggaggag---gagatcctatt
ctt------taccaacatttattt
>DACIN1338-20/1-658 [Species: Bactrocera dorsalis] [Country: Tanzania]
aactttatattttatcttc---ggagcctgagcaggaatagtaggaacat---cactta-
gaattttagtccgagctgaactcggtcacccaggggctttaatcggtgacgatcaaattt
ataatgtaattgtaacagctcatgctttcgtaataattttctttatagttataccaatta
taattggtgga-tttggaaattgacttgttcctttaatattaggagctccc-gatatagc
atttccac----gaatgaataatataagattttgattattacctccttcccttacattac
tattagtaagaagtatagtagaaaacggagctggtacaggttgaacagtttacccacccc
tatcatctgttattgcacacggaggagcttcagttgacctagctattttttcacttcact
tagcgggtatttcctcaattttaggagcagtaaatttcattacaacagtaattaatatac
gatcgacaggaatcacctttgatcgaat-acctctattcgtttgagcagttgtattaaca
gctttattacttttattatcattaccagtttt-agca-ggggctattactatattactaa
cagaccgaaacttaaatactt-ccttttttgaccctgccggaggag---gagatcctatt
ctt------taccaacatttattt
>DACIN1653-20/1-658 [Species: Bactrocera dorsalis] [Country: South Africa]
nactttatattttatcttc---ggagcctgagcaggaatagtaggaacat---cactta-
gaattttagtccgagctgaactcggtcacccaggggctttaatcggtgacgatcaaattt
ataatgtaattgtaacagctcatgctttcgtaataattttctttatagttataccaatta
taattggtgga-tttggaaattgacttgttcctttaatattaggagctccc-gatatagc
atttccac----gaatgaataatataagattttgattattacctccttcccttacattac
tattagtaagaagtatagtagaaaacggagctggtacaggttgaacagtttacccacccc
tatcatctgttattgcacacggaggagcttcagttgacctagctattttttcacttcact
tagcgggtatttcctcaattttaggagcagtaaatttcattacaacagtaattaatatac
gatcgacaggaatcacctttgatcgaat-acctctattcgtttgagcagttgtattaaca
gctttattacttttattatcattaccagtttt-agca-ggggctattactatattactaa
cagaccgaaacttaaatactt-ccttttttgaccctgccggaggag---gagatcctatt
ctt------taccaacatttattt
>DACIN1656-20/1-658 [Species: Bactrocera dorsalis] [Country: South Africa]
aactttatattttatcttc---ggagcctgagcaggaatagtaggaacat---cactta-
gaattttagtccgagctgaactcggtcacccaggggctttaatcggtgacgatcaaattt
ataatgtaattgtaacagctcatgctttcgtaataattttctttatagttataccaatta
taattggtgga-tttggaaattgacttgttcctttaatattaggagctccc-gatatagc
atttccac----gaatgaataatataagattttgattattacctccttcccttacattac
tattagtaagaagtatagtagaaaacggagctggtacaggttgaacagtttacccacccc
tatcatctgttattgcacacggaggagcttcagttgacctagctattttttcacttcact
tagcgggtatttcctcaattttaggagcagtaaatttcattacaacagtaattaatatac
gatcgacaggaatcacctttgatcgaat-acctctattcgtttgagcagttgtattaaca
gctttattacttttattatcattaccagtttt-agca-ggggctattactatattactaa
cagaccgaaacttaaatactt-ccttttttgaccctgccggaggag---gagatcctatt
ctt------taccaacatttattt
>DACIN1657-20/1-658 [Species: Bactrocera dorsalis] [Country: South Africa]
nactttatattttatcttc---ggagcctgagcaggaatagtaggaacat---cactta-
gaattttagtccgagctgaactcggtcacccaggggctttaatcggtgacgatcaaattt
ataatgtaattgtaacagctcatgctttcgtaataattttctttatagttataccaatta
taattggtgga-tttggaaattgacttgttcctttaatattaggagctccc-gatatagc
atttccac----gaatgaataatataagattttgattattacctccttcccttacattac
tattagtaagaagtatagtagaaaacggagctggtacaggttgaacagtttacccacccc
tatcatctgttattgcacacggaggagcttcagttgacctagctattttttcacttcact
tagcgggtatttcctcaattttaggagcagtaaatttcattacaacagtaattaatatac
gatcgacaggaatcacctttgatcgaat-acctctattcgtttgagcagttgtattaaca
gctttattacttttattatcattaccagtttt-agca-ggggctattactatattactaa
cagaccgaaacttaaatactt-ccttttttgaccctgccggaggag---gagatcctatt
ctt------taccaacatttattt
>DACIN1659-20/1-658 [Species: Bactrocera dorsalis] [Country: South Africa]
nactttatattttatcttc---ggagcctgagcaggaatagtaggaacat---cactta-
gaattttagtccgagctgaactcggtcacccaggggctttaatcggtgacgatcaaattt
ataatgtaattgtaacagctcatgctttcgtaataattttctttatagttataccaatta
taattggtgga-tttggaaattgacttgttcctttaatattaggagctccc-gatatagc
atttccac----gaatgaataatataagattttgattattacctccttcccttacattac
tattagtaagaagtatagtagaaaacggagctggtacaggttgaacagtttacccacccc
tatcatctgttattgcacacggaggagcttcagttgacctagctattttttcacttcact
tagcgggtatttcctcaattttaggagcagtaaatttcattacaacagtaattaatatac
gatcgacaggaatcacctttgatcgaat-acctctattcgtttgagcagttgtattaaca
gctttattacttttattatcattaccagtttt-agca-ggggctattactatattactaa
cagaccgaaacttaaatactt-ccttttttgaccctgccggaggag---gagatcctatt
ctt------taccaacatttattt
>DACIN1660-20/1-658 [Species: Bactrocera dorsalis] [Country: South Africa]
nactttatattttatcttc---ggagcctgagcaggaatagtaggaacat---cactta-
gaattttagtccgagctgaactcggtcacccaggggctttaatcggtgacgatcaaattt
ataatgtaattgtaacagctcatgctttcgtaataattttctttatagttataccaatta
taattggtgga-tttggaaattgacttgttcctttaatattaggagctccc-gatatagc
atttccac----gaatgaataatataagattttgattattacctccttcccttacattac
tattagtaagaagtatagtagaaaacggagctggtacaggttgaacagtttacccacccc
tatcatctgttattgcacacggaggagcttcagttgacctagctattttttcacttcact
tagcgggtatttcctcaattttaggagcagtaaatttcattacaacagtaattaatatac
gatcgacaggaatcacctttgatcgaat-acctctattcgtttgagcagttgtattaaca
gctttattacttttattatcattaccagtttt-agca-ggggctattactatattactaa
cagaccgaaacttaaatactt-ccttttttgaccctgccggaggag---gagatcctatt
ctt------taccaacatttattt
>DACIN1662-20/1-658 [Species: Bactrocera dorsalis] [Country: South Africa]
nactttatattttatcttc---ggagcctgagcaggaatagtaggaacat---cactta-
gaattttagtccgagctgaactcggtcacccaggggctttaatcggtgacgatcaaattt
ataatgtaattgtaacagctcatgctttcgtaataattttctttatagttataccaatta
taattggtgga-tttggaaattgacttgttcctttaatattaggagctccc-gatatagc
atttccac----gaatgaataatataagattttgattattacctccttcccttacattac
tattagtaagaagtatagtagaaaacggagctggtacaggttgaacagtttacccacccc
tatcatctgttattgcacacggaggagcttcagttgacctagctattttttcacttcact
tagcgggtatttcctcaattttaggagcagtaaatttcattacaacagtaattaatatac
gatcgacaggaatcacctttgatcgaat-acctctattcgtttgagcagttgtattaaca
gctttattacttttattatcattaccagtttt-agca-ggggctattactatattactaa
cagaccgaaacttaaatactt-ccttttttgaccctgccggaggag---gagatcctatt
ctt------taccaacatttattt
>DACIN1663-20/1-658 [Species: Bactrocera dorsalis] [Country: South Africa]
nactttatattttatcttc---ggagcctgagcaggaatagtaggaacat---cactta-
gaattttagtccgagctgaactcggtcacccaggggctttaatcggtgacgatcaaattt
ataatgtaattgtaacagctcatgctttcgtaataattttctttatagttataccaatta
taattggtgga-tttggaaattgacttgttcctttaatattaggagctccc-gatatagc
atttccac----gaatgaataatataagattttgattattacctccttcccttacattac
tattagtaagaagtatagtagaaaacggagctggtacaggttgaacagtttacccacccc
tatcatctgttattgcacacggaggagcttcagttgacctagctattttttcacttcact
tagcgggtatttcctcaattttaggagcagtaaatttcattacaacagtaattaatatac
gatcgacaggaatcacctttgatcgaat-acctctattcgtttgagcagttgtattaaca
gctttattacttttattatcattaccagtttt-agca-ggggctattactatattactaa
cagaccgaaacttaaatactt-ccttttttgaccctgccggaggag---gagatcctatt
ctt------taccaacatttattt
>DACIN1664-20/1-658 [Species: Bactrocera dorsalis] [Country: South Africa]
nactttatattttatcttc---ggagcctgagcaggaatagtaggaacat---cactta-
gaattttagtccgagctgaactcggtcacccaggggctttaatcggtgacgatcaaattt
ataatgtaattgtaacagctcatgctttcgtaataattttctttatagttataccaatta
taattggtgga-tttggaaattgacttgttcctttaatattaggagctccc-gatatagc
atttccac----gaatgaataatataagattttgattattacctccttcccttacattac
tattagtaagaagtatagtagaaaacggagctggtacaggttgaacagtttacccacccc
tatcatctgttattgcacacggaggagcttcagttgacctagctattttttcacttcact
tagcgggtatttcctcaattttaggagcagtaaatttcattacaacagtaattaatatac
gatcgacaggaatcacctttgatcgaat-acctctattcgtttgagcagttgtattaaca
gctttattacttttattatcattaccagtttt-agca-ggggctattactatattactaa
cagaccgaaacttaaatactt-ccttttttgaccctgccggaggag---gagatcctatt
ctt------taccaacatttattt
>DACIN1665-20/1-658 [Species: Bactrocera dorsalis] [Country: South Africa]
nactttatattttatcttc---ggagcctgagcaggaatagtaggaacat---cactta-
gaattttagtccgagctgaactcggtcacccaggggctttaatcggtgacgatcaaattt
ataatgtaattgtaacagctcatgctttcgtaataattttctttatagttataccaatta
taattggtgga-tttggaaattgacttgttcctttaatattaggagctccc-gatatagc
atttccac----gaatgaataatataagattttgattattacctccttcccttacattac
tattagtaagaagtatagtagaaaacggagctggtacaggttgaacagtttacccacccc
tatcatctgttattgcacacggaggagcttcagttgacctagctattttttcacttcact
tagcgggtatttcctcaattttaggagcagtaaatttcattacaacagtaattaatatac
gatcgacaggaatcacctttgatcgaat-acctctattcgtttgagcagttgtattaaca
gctttattacttttattatcattaccagtttt-agca-ggggctattactatattactaa
cagaccgaaacttaaatactt-ccttttttgaccctgccggaggag---gagatcctatt
ctt------taccaacatttattt
>DACIN1666-20/1-658 [Species: Bactrocera dorsalis] [Country: South Africa]
nactttatattttatcttc---ggagcctgagcaggaatagtaggaacat---cactta-
gaattttagtccgagctgaactcggtcacccaggggctttaatcggtgacgatcaaattt
ataatgtaattgtaacagctcatgctttcgtaataattttctttatagttataccaatta
taattggtgga-tttggaaattgacttgttcctttaatattaggagctccc-gatatagc
atttccac----gaatgaataatataagattttgattattacctccttcccttacattac
tattagtaagaagtatagtagaaaacggagctggtacaggttgaacagtttacccacccc
tatcatctgttattgcacacggaggagcttcagttgacctagctattttttcacttcact
tagcgggtatttcctcaattttaggagcagtaaatttcattacaacagtaattaatatac
gatcgacaggaatcacctttgatcgaat-acctctattcgtttgagcagttgtattaaca
gctttattacttttattatcattaccagtttt-agca-ggggctattactatattactaa
cagaccgaaacttaaatactt-ccttttttgaccctgccggaggag---gagatcctatt
ctt------taccaacatttattt
>DACIN1667-20/1-658 [Species: Bactrocera dorsalis] [Country: South Africa]
nactttatattttatcttc---ggagcctgagcaggaatagtaggaacat---cactta-
gaattttagtccgagctgaactcggtcacccaggggctttaatcggtgacgatcaaattt
ataatgtaattgtaacagctcatgctttcgtaataattttctttatagttataccaatta
taattggtgga-tttggaaattgacttgttcctttaatattaggagctccc-gatatagc
atttccac----gaatgaataatataagattttgattattacctccttcccttacattac
tattagtaagaagtatagtagaaaacggagctggtacaggttgaacagtttacccacccc
tatcatctgttattgcacacggaggagcttcagttgacctagctattttttcacttcact
tagcgggtatttcctcaattttaggagcagtaaatttcattacaacagtaattaatatac
gatcgacaggaatcacctttgatcgaat-acctctattcgtttgagcagttgtattaaca
gctttattacttttattatcattaccagtttt-agca-ggggctattactatattactaa
cagaccgaaacttaaatactt-ccttttttgaccctgccggaggag---gagatcctatt
ctt------taccaacatttattt
>DACIN1668-20/1-658 [Species: Bactrocera dorsalis] [Country: South Africa]
nactttatattttatcttc---ggagcctgagcaggaatagtaggaacat---cactta-
gaattttagtccgagctgaactcggtcacccaggggctttaatcggtgacgatcaaattt
ataatgtaattgtaacagctcatgctttcgtaataattttctttatagttataccaatta
taattggtgga-tttggaaattgacttgttcctttaatattaggagctccc-gatatagc
atttccac----gaatgaataatataagattttgattattacctccttcccttacattac
tattagtaagaagtatagtagaaaacggagctggtacaggttgaacagtttacccacccc
tatcatctgttattgcacacggaggagcttcagttgacctagctattttttcacttcact
tagcgggtatttcctcaattttaggagcagtaaatttcattacaacagtaattaatatac
gatcgacaggaatcacctttgatcgaat-acctctattcgtttgagcagttgtattaaca
gctttattacttttattatcattaccagtttt-agca-ggggctattactatattactaa
cagaccgaaacttaaatactt-ccttttttgaccctgccggaggag---gagatcctatt
ctt------taccaacatttattt
>DACIN1670-20/1-658 [Species: Bactrocera dorsalis] [Country: South Africa]
nactttatattttatcttc---ggagcctgagcaggaatagtaggaacat---cactta-
gaattttagtccgagctgaactcggtcacccaggggctttaatcggtgacgatcaaattt
ataatgtaattgtaacagctcatgctttcgtaataattttctttatagttataccaatta
taattggtgga-tttggaaattgacttgttcctttaatattaggagctccc-gatatagc
atttccac----gaatgaataatataagattttgattattacctccttcccttacattac
tattagtaagaagtatagtagaaaacggagctggtacaggttgaacagtttacccacccc
tatcatctgttattgcacacggaggagcttcagttgacctagctattttttcacttcact
tagcgggtatttcctcaattttaggagcagtaaatttcattacaacagtaattaatatac
gatcgacaggaatcacctttgatcgaat-acctctattcgtttgagcagttgtattaaca
gctttattacttttattatcattaccagtttt-agca-ggggctattactatattactaa
cagaccgaaacttaaatactt-ccttttttgaccctgccggaggag---gagatcctatt
ctt------taccaacatttattt
>DACIN1671-20/1-658 [Species: Bactrocera dorsalis] [Country: South Africa]
nactttatattttatcttc---ggagcctgagcaggaatagtaggaacat---cactta-
gaattttagtccgagctgaactcggtcacccaggggctttaatcggtgacgatcaaattt
ataatgtaattgtaacagctcatgctttcgtaataattttctttatagttataccaatta
taattggtgga-tttggaaattgacttgttcctttaatattaggagctccc-gatatagc
atttccac----gaatgaataatataagattttgattattacctccttcccttacattac
tattagtaagaagtatagtagaaaacggagctggtacaggttgaacagtttacccacccc
tatcatctgttattgcacacggaggagcttcagttgacctagctattttttcacttcact
tagcgggtatttcctcaattttaggagcagtaaatttcattacaacagtaattaatatac
gatcgacaggaatcacctttgatcgaat-acctctattcgtttgagcagttgtattaaca
gctttattacttttattatcattaccagtttt-agca-ggggctattactatattactaa
cagaccgaaacttaaatactt-ccttttttgaccctgccggaggag---gagatcctatt
ctt------taccaacatttattt
>DACIN1961-20/1-658 [Species: Bactrocera dorsalis] [Country: Uganda]
nactttatattttatcttc---ggagcctgagcaggaatagtaggaacat---cactta-
gaattttagtccgagctgaactcggtcacccaggggctttaatcggtgacgatcaaattt
ataatgtaattgtaacagctcatgctttcgtaataattttctttatagttataccaatta
taattggtgga-tttggaaattgacttgttcctttaatattaggagctccc-gatatagc
atttccac----gaatgaataatataagattttgattattacctccttcccttacattac
tattagtaagaagtatagtagaaaacggagctggtacaggttgaacagtttacccacccc
tatcatctgttattgcacacggaggagcttcagttgacctagctattttttcacttcact
tagcgggtatttcctcaattttaggagcagtaaatttcattacaacagtaattaatatac
gatcgacaggaatcacctttgatcgaat-acctctattcgtttgagcagttgtattaaca
gctttattacttttattatcattaccagtttt-agca-ggggctattactatattactaa
cagaccgaaacttaaatactt-ccttttttgaccctgccggaggag---gagatcctatt
ctt------taccaacatttattt
>DACIN1964-20/1-658 [Species: Bactrocera dorsalis] [Country: Uganda]
nactttatattttatcttc---ggagcctgagcaggaatagtaggaacat---cactta-
gaattttagtccgagctgaactcggtcacccaggggctttaatcggtgacgatcaaattt
ataatgtaattgtaacagctcatgctttcgtaataattttctttatagttataccaatta
taattggtgga-tttggaaattgacttgttcctttaatattaggagctccc-gatatagc
atttccac----gaatgaataatataagattttgattattacctccttcccttacattac
tattagtaagaagtatagtagaaaacggagctggtacaggttgaacagtttacccacccc
tatcatctgttattgcacacggaggagcttcagttgacctagctattttttcacttcact
tagcgggtatttcctcaattttaggagcagtaaatttcattacaacagtaattaatatac
gatcgacaggaatcacctttgatcgaat-acctctattcgtttgagcagttgtattaaca
gctttattacttttattatcattaccagtttt-agca-ggggctattactatattactaa
cagaccgaaacttaaatactt-ccttttttgaccctgccggaggag---gagatcctatt
ctt------taccaacatttattt
>DACIN1965-20/1-658 [Species: Bactrocera dorsalis] [Country: Uganda]
nactttatattttatcttc---ggagcctgagcaggaatagtaggaacat---cactta-
gaattttagtccgagctgaactcggtcacccaggggctttaatcggtgacgatcaaattt
ataatgtaattgtaacagctcatgctttcgtaataattttctttatagttataccaatta
taattggtgga-tttggaaattgacttgttcctttaatattaggagctccc-gatatagc
atttccac----gaatgaataatataagattttgattattacctccttcccttacattac
tattagtaagaagtatagtagaaaacggagctggtacaggttgaacagtttacccacccc
tatcatctgttattgcacacggaggagcttcagttgacctagctattttttcacttcact
tagcgggtatttcctcaattttaggagcagtaaatttcattacaacagtaattaatatac
gatcgacaggaatcacctttgatcgaat-acctctattcgtttgagcagttgtattaaca
gctttattacttttattatcattaccagtttt-agca-ggggctattactatattactaa
cagaccgaaacttaaatactt-ccttttttgaccctgccggaggag---gagatcctatt
ctt------taccaacatttattt
>DACIN1968-20/1-658 [Species: Bactrocera dorsalis] [Country: Uganda]
nactttatattttatcttc---ggagcctgagcaggaatagtaggaacat---cactta-
gaattttagtccgagctgaactcggtcacccaggggctttaatcggtgacgatcaaattt
ataatgtaattgtaacagctcatgctttcgtaataattttctttatagttataccaatta
taattggtgga-tttggaaattgacttgttcctttaatattaggagctccc-gatatagc
atttccac----gaatgaataatataagattttgattattacctccttcccttacattac
tattagtaagaagtatagtagaaaacggagctggtacaggttgaacagtttacccacccc
tatcatctgttattgcacacggaggagcttcagttgacctagctattttttcacttcact
tagcgggtatttcctcaattttaggagcagtaaatttcattacaacagtaattaatatac
gatcgacaggaatcacctttgatcgaat-acctctattcgtttgagcagttgtattaaca
gctttattacttttattatcattaccagtttt-agca-ggggctattactatattactaa
cagaccgaaacttaaatactt-ccttttttgaccctgccggaggag---gagatcctatt
ctt------taccaacatttattt
>DACIN1969-20/1-658 [Species: Bactrocera dorsalis] [Country: Uganda]
nactttatattttatcttc---ggagcctgagcaggaatagtaggaacat---cactta-
gaattttagtccgagctgaactcggtcacccaggggctttaatcggtgacgatcaaattt
ataatgtaattgtaacagctcatgctttcgtaataattttctttatagttataccaatta
taattggtgga-tttggaaattgacttgttcctttaatattaggagctccc-gatatagc
atttccac----gaatgaataatataagattttgattattacctccttcccttacattac
tattagtaagaagtatagtagaaaacggagctggtacaggttgaacagtttacccacccc
tatcatctgttattgcacacggaggagcttcagttgacctagctattttttcacttcact
tagcgggtatttcctcaattttaggagcagtaaatttcattacaacagtaattaatatac
gatcgacaggaatcacctttgatcgaat-acctctattcgtttgagcagttgtattaaca
gctttattacttttattatcattaccagtttt-agca-ggggctattactatattactaa
cagaccgaaacttaaatactt-ccttttttgaccctgccggaggag---gagatcctatt
ctt------taccaacatttattt
>DACIN225-20/1-658 [Species: Bactrocera dorsalis] [Country: Kenya]
aactttatattttatcttc---ggagcctgagcaggaatagtaggaacat---cactta-
gaattttagtccgagctgaactcggtcacccaggggctttaatcggtgacgatcaaattt
ataatgtaattgtaacagctcatgctttcgtaataattttctttatagttataccaatta
taattggtgga-tttggaaattgacttgttcctttaatattaggagctccc-gatatagc
atttccac----gaatgaataatataagattttgattattacctccttcccttacattac
tattagtaagaagtatagtagaaaacggagctggtacaggttgaacagtttacccacccc
tatcatctgttattgcacacggaggagcttcagttgacctagctattttttcacttcact
tagcgggtatttcctcaattttaggagcagtaaatttcattacaacagtaattaatatac
gatcgacaggaatcacctttgatcgaat-acctctattcgtttgagcagttgtattaaca
gctttattacttttattatcattaccagtttt-agca-ggggctattactatattactaa
cagaccgaaacttaaatactt-ccttttttgaccctgccggaggag---gagatcctatt
ctt------taccaacatttattt
>DACIN323-20/1-658 [Species: Bactrocera dorsalis] [Country: Kenya]
aactttatattttatcttc---ggagcctgagcaggaatagtaggaacat---cactta-
gaattttagtccgagctgaactcggtcacccaggggctttaatcggtgacgatcaaattt
ataatgtaattgtaacagctcatgctttcgtaataattttctttatagttataccaatta
taattggtgga-tttggaaattgacttgttcctttaatattaggagctccc-gatatagc
atttccac----gaatgaataatataagattttgattattacctccttcccttacattac
tattagtaagaagtatagtagaaaacggagctggtacaggttgaacagtttacccacccc
tatcatctgttattgcacacggaggagcttcagttgacctagctattttttcacttcact
tagcgggtatttcctcaattttaggagcagtaaatttcattacaacagtaattaatatac
gatcgacaggaatcacctttgatcgaat-acctctattcgtttgagcagttgtattaaca
gctttattacttttattatcattaccagtttt-agca-ggggctattactatattactaa
cagaccgaaacttaaatactt-ccttttttgaccctgccggaggag---gagatcctatt
ctt------taccaacatttattt
>DACIN3382-20/1-658 [Species: Bactrocera dorsalis] [Country: Burkina Faso]
aactttatattttatcttc---ggagcctgagcaggaatagtaggaacat---cactta-
gaattttagtccgagctgaactcggtcacccaggggctttaatcggtgacgatcaaattt
ataatgtaattgtaacagctcatgctttcgtaataattttctttatagttataccaatta
taattggtgga-tttggaaattgacttgttcctttaatattaggagctccc-gatatagc
atttccac----gaatgaataatataagattttgattattacctccttcccttacattac
tattagtaagaagtatagtagaaaacggagctggtacaggttgaacagtttacccacccc
tatcatctgttattgcacacggaggagcttcagttgacctagctattttttcacttcact
tagcgggtatttcctcaattttaggagcagtaaatttcattacaacagtaattaatatac
gatcgacaggaatcacctttgatcgaat-acctctattcgtttgagcagttgtattaaca
gctttattacttttattatcattaccagtttt-agca-ggggctattactatattactaa
cagaccgaaacttaaatactt-ccttttttgaccctgccggaggag---gagatcctatt
ctt------taccaacatttattt
>DACIN3384-20/1-658 [Species: Bactrocera dorsalis] [Country: Burkina Faso]
aactttatattttatcttc---ggagcctgagcaggaatagtaggaacat---cactta-
gaattttagtccgagctgaactcggtcacccaggggctttaatcggtgacgatcaaattt
ataatgtaattgtaacagctcatgctttcgtaataattttctttatagttataccaatta
taattggtgga-tttggaaattgacttgttcctttaatattaggagctccc-gatatagc
atttccac----gaatgaataatataagattttgattattacctccttcccttacattac
tattagtaagaagtatagtagaaaacggagctggtacaggttgaacagtttacccacccc
tatcatctgttattgcacacggaggagcttcagttgacctagctattttttcacttcact
tagcgggtatttcctcaattttaggagcagtaaatttcattacaacagtaattaatatac
gatcgacaggaatcacctttgatcgaat-acctctattcgtttgagcagttgtattaaca
gctttattacttttattatcattaccagtttt-agca-ggggctattactatattactaa
cagaccgaaacttaaatactt-ccttttttgaccctgccggaggag---gagatcctatt
ctt------taccaacatttattt
>DACIN3385-20/1-658 [Species: Bactrocera dorsalis] [Country: Burkina Faso]
aactttatattttatcttc---ggagcctgagcaggaatagtaggaacat---cactta-
gaattttagtccgagctgaactcggtcacccaggggctttaatcggtgacgatcaaattt
ataatgtaattgtaacagctcatgctttcgtaataattttctttatagttataccaatta
taattggtgga-tttggaaattgacttgttcctttaatattaggagctccc-gatatagc
atttccac----gaatgaataatataagattttgattattacctccttcccttacattac
tattagtaagaagtatagtagaaaacggagctggtacaggttgaacagtttacccacccc
tatcatctgttattgcacacggaggagcttcagttgacctagctattttttcacttcact
tagcgggtatttcctcaattttaggagcagtaaatttcattacaacagtaattaatatac
gatcgacaggaatcacctttgatcgaat-acctctattcgtttgagcagttgtattaaca
gctttattacttttattatcattaccagtttt-agca-ggggctattactatattactaa
cagaccgaaacttaaatactt-ccttttttgaccctgccggaggag---gagatcctatt
ctt------taccaacatttattt
>DACIN3387-20/1-658 [Species: Bactrocera dorsalis] [Country: Burkina Faso]
aactttatattttatcttc---ggagcctgagcaggaatagtaggaacat---cactta-
gaattttagtccgagctgaactcggtcacccaggggctttaatcggtgacgatcaaattt
ataatgtaattgtaacagctcatgctttcgtaataattttctttatagttataccaatta
taattggtgga-tttggaaattgacttgttcctttaatattaggagctccc-gatatagc
atttccac----gaatgaataatataagattttgattattacctccttcccttacattac
tattagtaagaagtatagtagaaaacggagctggtacaggttgaacagtttacccacccc
tatcatctgttattgcacacggaggagcttcagttgacctagctattttttcacttcact
tagcgggtatttcctcaattttaggagcagtaaatttcattacaacagtaattaatatac
gatcgacaggaatcacctttgatcgaat-acctctattcgtttgagcagttgtattaaca
gctttattacttttattatcattaccagtttt-agca-ggggctattactatattactaa
cagaccgaaacttaaatactt-ccttttttgaccctgccggaggag---gagatcctatt
ctt------taccaacatttattt
>DACIN3392-20/1-658 [Species: Bactrocera dorsalis] [Country: Burkina Faso]
aactttatattttatcttc---ggagcctgagcaggaatagtaggaacat---cactta-
gaattttagtccgagctgaactcggtcacccaggggctttaatcggtgacgatcaaattt
ataatgtaattgtaacagctcatgctttcgtaataattttctttatagttataccaatta
taattggtgga-tttggaaattgacttgttcctttaatattaggagctccc-gatatagc
atttccac----gaatgaataatataagattttgattattacctccttcccttacattac
tattagtaagaagtatagtagaaaacggagctggtacaggttgaacagtttacccacccc
tatcatctgttattgcacacggaggagcttcagttgacctagctattttttcacttcact
tagcgggtatttcctcaattttaggagcagtaaatttcattacaacagtaattaatatac
gatcgacaggaatcacctttgatcgaat-acctctattcgtttgagcagttgtattaaca
gctttattacttttattatcattaccagtttt-agca-ggggctattactatattactaa
cagaccgaaacttaaatactt-ccttttttgaccctgccggaggag---gagatcctatt
ctt------taccaacatttattt
>DACIN3406-20/1-658 [Species: Bactrocera dorsalis] [Country: Burkina Faso]
aactttatattttatcttc---ggagcctgagcaggaatagtaggaacat---cactta-
gaattttagtccgagctgaactcggtcacccaggggctttaatcggtgacgatcaaattt
ataatgtaattgtaacagctcatgctttcgtaataattttctttatagttataccaatta
taattggtgga-tttggaaattgacttgttcctttaatattaggagctccc-gatatagc
atttccac----gaatgaataatataagattttgattattacctccttcccttacattac
tattagtaagaagtatagtagaaaacggagctggtacaggttgaacagtttacccacccc
tatcatctgttattgcacacggaggagcttcagttgacctagctattttttcacttcact
tagcgggtatttcctcaattttaggagcagtaaatttcattacaacagtaattaatatac
gatcgacaggaatcacctttgatcgaat-acctctattcgtttgagcagttgtattaaca
gctttattacttttattatcattaccagtttt-agca-ggggctattactatattactaa
cagaccgaaacttaaatactt-ccttttttgaccctgccggaggag---gagatcctatt
ctt------taccaacatttattt
>DACIN3408-20/1-658 [Species: Bactrocera dorsalis] [Country: Burkina Faso]
aactttatattttatcttc---ggagcctgagcaggaatagtaggaacat---cactta-
gaattttagtccgagctgaactcggtcacccaggggctttaatcggtgacgatcaaattt
ataatgtaattgtaacagctcatgctttcgtaataattttctttatagttataccaatta
taattggtgga-tttggaaattgacttgttcctttaatattaggagctccc-gatatagc
atttccac----gaatgaataatataagattttgattattacctccttcccttacattac
tattagtaagaagtatagtagaaaacggagctggtacaggttgaacagtttacccacccc
tatcatctgttattgcacacggaggagcttcagttgacctagctattttttcacttcact
tagcgggtatttcctcaattttaggagcagtaaatttcattacaacagtaattaatatac
gatcgacaggaatcacctttgatcgaat-acctctattcgtttgagcagttgtattaaca
gctttattacttttattatcattaccagtttt-agca-ggggctattactatattactaa
cagaccgaaacttaaatactt-ccttttttgaccctgccggaggag---gagatcctatt
ctt------taccaacatttattt
>DACIN3412-20/1-658 [Species: Bactrocera dorsalis] [Country: Burkina Faso]
aactttatattttatcttc---ggagcctgagcaggaatagtaggaacat---cactta-
gaattttagtccgagctgaactcggtcacccaggggctttaatcggtgacgatcaaattt
ataatgtaattgtaacagctcatgctttcgtaataattttctttatagttataccaatta
taattggtgga-tttggaaattgacttgttcctttaatattaggagctccc-gatatagc
atttccac----gaatgaataatataagattttgattattacctccttcccttacattac
tattagtaagaagtatagtagaaaacggagctggtacaggttgaacagtttacccacccc
tatcatctgttattgcacacggaggagcttcagttgacctagctattttttcacttcact
tagcgggtatttcctcaattttaggagcagtaaatttcattacaacagtaattaatatac
gatcgacaggaatcacctttgatcgaat-acctctattcgtttgagcagttgtattaaca
gctttattacttttattatcattaccagtttt-agca-ggggctattactatattactaa
cagaccgaaacttaaatactt-ccttttttgaccctgccggaggag---gagatcctatt
ctt------taccaacatttattt
>DACIN3413-20/1-658 [Species: Bactrocera dorsalis] [Country: Burkina Faso]
aactttatattttatcttc---ggagcctgagcaggaatagtaggaacat---cactta-
gaattttagtccgagctgaactcggtcacccaggggctttaatcggtgacgatcaaattt
ataatgtaattgtaacagctcatgctttcgtaataattttctttatagttataccaatta
taattggtgga-tttggaaattgacttgttcctttaatattaggagctccc-gatatagc
atttccac----gaatgaataatataagattttgattattacctccttcccttacattac
tattagtaagaagtatagtagaaaacggagctggtacaggttgaacagtttacccacccc
tatcatctgttattgcacacggaggagcttcagttgacctagctattttttcacttcact
tagcgggtatttcctcaattttaggagcagtaaatttcattacaacagtaattaatatac
gatcgacaggaatcacctttgatcgaat-acctctattcgtttgagcagttgtattaaca
gctttattacttttattatcattaccagtttt-agca-ggggctattactatattactaa
cagaccgaaacttaaatactt-ccttttttgaccctgccggaggag---gagatcctatt
ctt------taccaacatttattt
>DACIN3416-20/1-658 [Species: Bactrocera dorsalis] [Country: Burkina Faso]
aactttatattttatcttc---ggagcctgagcaggaatagtaggaacat---cactta-
gaattttagtccgagctgaactcggtcacccaggggctttaatcggtgacgatcaaattt
ataatgtaattgtaacagctcatgctttcgtaataattttctttatagttataccaatta
taattggtgga-tttggaaattgacttgttcctttaatattaggagctccc-gatatagc
atttccac----gaatgaataatataagattttgattattacctccttcccttacattac
tattagtaagaagtatagtagaaaacggagctggtacaggttgaacagtttacccacccc
tatcatctgttattgcacacggaggagcttcagttgacctagctattttttcacttcact
tagcgggtatttcctcaattttaggagcagtaaatttcattacaacagtaattaatatac
gatcgacaggaatcacctttgatcgaat-acctctattcgtttgagcagttgtattaaca
gctttattacttttattatcattaccagtttt-agca-ggggctattactatattactaa
cagaccgaaacttaaatactt-ccttttttgaccctgccggaggag---gagatcctatt
ctt------taccaacatttattt
>DACIN3418-20/1-658 [Species: Bactrocera dorsalis] [Country: Burkina Faso]
aactttatattttatcttc---ggagcctgagcaggaatagtaggaacat---cactta-
gaattttagtccgagctgaactcggtcacccaggggctttaatcggtgacgatcaaattt
ataatgtaattgtaacagctcatgctttcgtaataattttctttatagttataccaatta
taattggtgga-tttggaaattgacttgttcctttaatattaggagctccc-gatatagc
atttccac----gaatgaataatataagattttgattattacctccttcccttacattac
tattagtaagaagtatagtagaaaacggagctggtacaggttgaacagtttacccacccc
tatcatctgttattgcacacggaggagcttcagttgacctagctattttttcacttcact
tagcgggtatttcctcaattttaggagcagtaaatttcattacaacagtaattaatatac
gatcgacaggaatcacctttgatcgaat-acctctattcgtttgagcagttgtattaaca
gctttattacttttattatcattaccagtttt-agca-ggggctattactatattactaa
cagaccgaaacttaaatactt-ccttttttgaccctgccggaggag---gagatcctatt
ctt------taccaacatttattt
>DACIN3419-20/1-658 [Species: Bactrocera dorsalis] [Country: Burkina Faso]
aactttatattttatcttc---ggagcctgagcaggaatagtaggaacat---cactta-
gaattttagtccgagctgaactcggtcacccaggggctttaatcggtgacgatcaaattt
ataatgtaattgtaacagctcatgctttcgtaataattttctttatagttataccaatta
taattggtgga-tttggaaattgacttgttcctttaatattaggagctccc-gatatagc
atttccac----gaatgaataatataagattttgattattacctccttcccttacattac
tattagtaagaagtatagtagaaaacggagctggtacaggttgaacagtttacccacccc
tatcatctgttattgcacacggaggagcttcagttgacctagctattttttcacttcact
tagcgggtatttcctcaattttaggagcagtaaatttcattacaacagtaattaatatac
gatcgacaggaatcacctttgatcgaat-acctctattcgtttgagcagttgtattaaca
gctttattacttttattatcattaccagtttt-agca-ggggctattactatattactaa
cagaccgaaacttaaatactt-ccttttttgaccctgccggaggag---gagatcctatt
ctt------taccaacatttattt
>DACIN3420-20/1-658 [Species: Bactrocera dorsalis] [Country: Burkina Faso]
aactttatattttatcttc---ggagcctgagcaggaatagtaggaacat---cactta-
gaattttagtccgagctgaactcggtcacccaggggctttaatcggtgacgatcaaattt
ataatgtaattgtaacagctcatgctttcgtaataattttctttatagttataccaatta
taattggtgga-tttggaaattgacttgttcctttaatattaggagctccc-gatatagc
atttccac----gaatgaataatataagattttgattattacctccttcccttacattac
tattagtaagaagtatagtagaaaacggagctggtacaggttgaacagtttacccacccc
tatcatctgttattgcacacggaggagcttcagttgacctagctattttttcacttcact
tagcgggtatttcctcaattttaggagcagtaaatttcattacaacagtaattaatatac
gatcgacaggaatcacctttgatcgaat-acctctattcgtttgagcagttgtattaaca
gctttattacttttattatcattaccagtttt-agca-ggggctattactatattactaa
cagaccgaaacttaaatactt-ccttttttgaccctgccggaggag---gagatcctatt
ctt------taccaacatttattt
>DACIN3428-20/1-658 [Species: Bactrocera dorsalis] [Country: Burkina Faso]
aactttatattttatcttc---ggagcctgagcaggaatagtaggaacat---cactta-
gaattttagtccgagctgaactcggtcacccaggggctttaatcggtgacgatcaaattt
ataatgtaattgtaacagctcatgctttcgtaataattttctttatagttataccaatta
taattggtgga-tttggaaattgacttgttcctttaatattaggagctccc-gatatagc
atttccac----gaatgaataatataagattttgattattacctccttcccttacattac
tattagtaagaagtatagtagaaaacggagctggtacaggttgaacagtttacccacccc
tatcatctgttattgcacacggaggagcttcagttgacctagctattttttcacttcact
tagcgggtatttcctcaattttaggagcagtaaatttcattacaacagtaattaatatac
gatcgacaggaatcacctttgatcgaat-acctctattcgtttgagcagttgtattaaca
gctttattacttttattatcattaccagtttt-agca-ggggctattactatattactaa
cagaccgaaacttaaatactt-ccttttttgaccctgccggaggag---gagatcctatt
ctt------taccaacatttattt
>DACIN3432-20/1-658 [Species: Bactrocera dorsalis] [Country: Burkina Faso]
aactttatattttatcttc---ggagcctgagcaggaatagtaggaacat---cactta-
gaattttagtccgagctgaactcggtcacccaggggctttaatcggtgacgatcaaattt
ataatgtaattgtaacagctcatgctttcgtaataattttctttatagttataccaatta
taattggtgga-tttggaaattgacttgttcctttaatattaggagctccc-gatatagc
atttccac----gaatgaataatataagattttgattattacctccttcccttacattac
tattagtaagaagtatagtagaaaacggagctggtacaggttgaacagtttacccacccc
tatcatctgttattgcacacggaggagcttcagttgacctagctattttttcacttcact
tagcgggtatttcctcaattttaggagcagtaaatttcattacaacagtaattaatatac
[truncated: 6,015,285 more chars]
