# Supplementary material for: Genomic Tracing Reveals Multiple Independent Occurrences of Bactrocera dorsalis in Belgium
Source: Insects. 2025 Dec 15;16(12):1271. doi: 10.3390/insects16121271 (PMC12734248; doi:10.3390/insects16121271)
Supplement: Supplementary file 1 [file insects-16-01271-s001.zip › insects-3760316-supplementary/Supplementary Material/Supplementary Files_Vanbergen_et_al_2025_Insects/FIle_S1_DAPC_script/example_output/posteriors.csv]

	Query_id	Cluster	(P | cluster 1)	(P | cluster 2)	(P | cluster 3)	(P | cluster 4)	(P | cluster 5)	(P | cluster 6)	(P | cluster 7)	(P | cluster 8)	(P | cluster 9)	(P | cluster 10)	Africa	East Asia	Pacific	South Asia	Southeast Asia	Mascarenes
ON584259.1	query 1	7	0	0	0	0	0	0	1	0	0	0	0.0255390644966235	0.344759626000928	0.0347198417968728	0.299044333786446	0.221531610068385	0.0744055238507452
GQ154136.1	query 2	10	0	0	0	0	0	0	0	0	0	1	0.962924987124226	0.0029776780116025	0.00870884592196483	0.0222382220514398	0.00315026689076661	NA
PV185950.1	query 3	5	0	0	0	0	1	0	0	0	0	0	0.0064168372691663	0.0832362270026386	0.142727142991463	0.0948931234423248	0.165295920704307	0.507430748590101
