# Supplementary material for: Genomic Tracing Reveals Multiple Independent Occurrences of Bactrocera dorsalis in Belgium
Source: Insects. 2025 Dec 15;16(12):1271. doi: 10.3390/insects16121271 (PMC12734248; doi:10.3390/insects16121271)
Supplement: Supplementary file 1 [file insects-16-01271-s001.zip › insects-3760316-supplementary/Supplementary Material/Supplementary Files_Vanbergen_et_al_2025_Insects/File_S2_bd.mitogenomes.mafft.filtered.trimmed.fasta]

>BDKG01
aatgaattgcctgat-aaaagggttaccttgatagggtaaataatgcaattagtattgcattca------tt
atatttaatagaattaaactatttctaaaagtatcaaaaacttttgtgcatcatacacc--------aaa--
------ata-------tatttat------tacaaat-------------agta---tta--------attat
-aatagaatacatctatttaatc-aa-ctt-aa-------tattg---------------------------
---------------------atttcaat---------aaaaagataagctaattaagctactgggttcata
ccccatttataaaggttctaatccttttctttttaattttt-aataattcagcaaaaattatattttttttt
atcttaataacaggaaccctaatcactgtatcctcaaattcttgattaggagcctgaatagggctagaaatt
aacttgttgtcatttatccccctaataaatagtaacaatttaacatctacagaagcctcattaaaatatttt
ttaacccaagccatagcctcagcagttctactgtttgctattataataatgtatttaaataattacccaatt
attcaagataattcttcttatagtaatctaataattatttcatccttattactgaaaagaggggcagcaccc
tttcatttttgatttcccaatgttatagaaggactttcttgaataaatgctcttaccctaataacatgacaa
aaaattgcaccccttatattaatttcttacacaacactaaatacttttatttttatagtaattattgcctcg
actgttacagggtcattaggtggacttaatcaaacttctctgcggaaactaatagctttttcatcaatcaac
cacttagggtgaatattagcagccatacaagcaagtgaatcaatatgatgtatttatttttctttttataca
tttttatcattcagactaacctttatattcaacaactttaaaatattccacattaaccaattatttaattca
ttcttcaattccaaaatccttaaatttattctatttttaaacctactttcactaggagggttgcccccattt
attggatttttacctaaatgactagttattcaattattagtgttaaaaagtcaatatgtattaataacaatt
ataacagtcataacactaattacattgtttttttacttacgattatgtttcgcagcttttatacttaattat
tacgaaaataattgaactattgatataactattaacaatatttcttttaagttaatattaattttatcattt
atttctacatttagtctaatcctaatttctataatttatttattcttataaac-------------------
-tatagt--gt-aaggctttaagttaattaaactaatagccttcaaagctataaatataagtataaatcttt
taagccttagtaat-ttattactcctttagaattgcagtctaatgtcattattgactataaagcc-------
---aacttaaatattaattaaattactaatgatc--------------------aaatt------tat----
------ataat-----aatgattaaaaagaataaattcttataaatagatttacagtctatcgcctaaactt
cagccatttaatcgcgacaatggttattctcaacaaatcataaagatattggaactttatattttatcttcg
gagcctgagcaggaatagtaggaacatcacttagaattttagtccgagctgaactcggtcacccaggagctt
taatcggtgacgatcaaatttataatgtaattgtaacagctcatgctttcgtaataattttctttatagtta
taccaattataattggtgga-tttggaaattgacttgttcctttaatattaggagctcccgatatagcattt
ccacgaatgaataatataagattttgattattacctccttcccttacattactattagtaagaagtatagta
gaaaacggagctggtacaggttgaacagtttacccacccctatcatctgttattgcacacggaggagcttca
gttgacctagctattttttcacttcacttagcgggtatttcctcaattttaggagcagtaaatttcattaca
acagtaattaatatacgatcgacaggaatcacctttgatcgaatacctctattcgtttgagcagttgtatta
acagctttattacttttattatcattaccagttttagcaggggctattactatattactaacagaccgaaac
ttaaatacttccttttttgaccctgccggaggaggagatcctattctttaccaacatttattttgattcttt
ggacacccagaagtttatattttaattcttccaggattcggaataatttcccatattattagtcaagaatca
ggaaagaaggaaacatttggatctctaggaataatttatgctataatagcaattggtctattaggatttatt
gtatgagctcatcacatattcacagtaggaatagatgtagatactcgtgcctatttcacttcagctacaata
atcattgcagtacccacaggtattaaaatttttagttgactagctacattacacggtacacaattaaactat
tcaccagccatattgtgagccctagggtttgtattcctatttacagtaggaggattaacaggagtagttctt
gctaattcatctgtagatattattcttcatgacacatattacgtagtagctcatttccactatgtattatca
ataggagcagtctttgctattatagcaggattcgttcactgataccccctatttacagggctagtattaaat
cctaaatgattaaaaagtcaatttattatcatgtttatcggagtaaatttaaccttcttcccacaacacttt
ttaggattagctggtatacctcgacgatattcagactatccagatgcttacacaacatgaaatgtagtttct
actattggttcatctatttctttactaggaattttattcttcctattcatcatttgagaaagtttagtaaca
caacgacaagtaatttaccctatacagcttagttcttcaattgaatgacttcaaaatacccctccagctgaa
cacagttattcagaactacctcttttaactaattatctaatatggcagattagtgcaatggatttaagctcc
atatataaagtattttactttt------attagaaactaatgacaacatgagctgcccttggccttcaagat
agagcctctcctcttatagaacaacttaccttctttcatgatcacgctttaataattttagtaataattaca
acattagtaggttatttaatatttatattattctttaattcatatactaaccgaaatcttttacatggtcaa
actattgaaataatttgaacaattcttccagcaattgtactactatttattgctttcccctcccttcgatta
ctatatttattagatgaaattaatgaaccctcggttacattaaaggctattggacaccaatgatattgaagt
tatgaatattcagactttataaatgtggaatttgattcatatatagttccaactaatgaattagcaacagac
ggattccgacttctagatgttgacaaccgcgtagttcttcctataaattcacaaattcgaattttagtaaca
gctgcagatgtaattcactcatgaacagtaccagccttaggtgtaaaggtagacggaacccctggtcgatta
aaccaaactaatttcctaataaaccgacctggattattttacggtcaatgttcagaaatttgtggagctaat
cacagatttatacctattgtaattgaaagacttcctgtaaatcattttatcaaatgagtaactaatagaact
aattcataa-ttttcattagatgactgaaagcaagtactggtctcttaaaccatcttatagtaaattagcac
ttacttctaat-g--g------------------aaaaaattagtt-aaaaaataacattagtatgtcaaac
taaaattattaaacta-tttaatattttttggtgcctcaaatagccccaattggttgattaagtttatttat
tatcttttcaattacttttatcttgtttagtataataaattattattctgtaattcctaaaacacctaaatc
agaaatttcaagcaagtattcaacaacttctttaaactgaaaatgataacaaatctattctctgtattcgac
ccctcatcaagtattttcaatttatcattaaattgaataagaacatttttaggacttcttctaattccttct
gcctactgattaataccctcacgatgacatattttttgaaattcaattcttattacacttcataaggaattc
aaaactcttcttggcccatcaggacattcaggatcaacttttatttttgtctctttattttcattaatttta
tttaataattttataggactatttccttatattttcacaagaacaagtcacttaacacttacacttacacta
gctctacccctatgattatgtttcatactttatggatgaattaatcacacacaacacatattcgctcaccta
gtacctcaaggaaccccagcagttcttataccatttatagtatgtattgaaacaattagtaacattattcga
cctggaactttagctgttcgattagcagctaatataattgcaggacatttattacttactcttttaggaaac
actgggccttccctttcttacgcgattgtatcattattattaattggtcaaattgctctattagttctagaa
tcagcagttgctattattcaatcatatgtatttgcagttctaagtacactatactctagagaagtaaactaa
tgtcaacacactcaaaccacccatttcatttagtagattatagtccctgacctttaacaggagcaattggag
ctataacctctgtctcaggattagtaaaatgattccatcaatatgatatttcattgtttgcattaggaaata
ttattactattttaacagtttatcaatgatgacgagacgtatctcgagaaggaacttttcagggactacaca
ccttacctgtaacattaggattacggtgaggaataattctattcattttatcagaagttttattttttgtat
ctttcttctgagcttttttccacagaag--tttatctccagccattgaactgggagctatatgacctcctgc
aggaattcaaccttttaatccattccaaattccactattaaatacagccattttattatcttcaggagttac
tgttacatgagcacatcatagtttaatagaaggtaatcattctcaagcaacacaagggttattttttacagt
tctcttaggagtctattttactattctgcaagcatatgaatatatcgaagcaccatttaccattgcagattc
agtttatggttctacttttttcatagcaacaggattccacggaattcatgtattaattggaacaacatttct
tctagtatgcttaattcgacatttaaacaaccacttttctaaaactcaccactttgggtttgaagcagctgc
atgatactgacatttcgttgatattatttgattattcctttatatttcaatttattgatgaggaggataatt
aatttttatctatatagtatataagtatatttgacttccaatcataaggtctact-aattagtagtatagat
aattttttcaattactattatagcatcaattctaattatcatcaccagtgtagttataaccctagcttccat
tttatcaaaaaaagcactaacagaccgtgaaaaatgttccccctttgaatgcggatttgatcccaagtcttc
ttcacgactacctttttcacttcgattttttttaattacaattattttcttaatttttgatgtagaaattgc
ccttattttacctataattttaatcatttcaatttctaacatcattatatgaactacaacaagtattgtatt
tattattatcttaattattggactataccatgaatgaaaccaaggaatattaaattgatc-------aaatt
agggttgtagttaattataacatttgatttgcattcaaaaagtattgaa--atatcaatctacc--------
---------ttat-------agctcagaatatgaagcgatttattgcaattagtttcgacctaatcttaggt
att--ttatgcccttattctat------------------------aactaa--------------------
----------------------------------------atattaattgaagccaaaaagaggcttatcac
tgttaatgatagaactgagattgatctccaattaaggaagtatgacgttcaagaaaaagctgctaactttta
tcttttaatggttaaactccatttgta---cttctgtttatatagtttaat-aaaaacattacattttcatt
gtaaaaat-aaaattttctatttttataaattactaaatatagtacactac-atccaagaattattcaatta
ccctaacatcttcagtgttatgctc--tattttaagctacttgaa-taaaaaattaaaaaaaatgaaaacaa
gaaaataattcataaaacaaataataaaagataaacctttaaattattattgtgcataacagatacatactg
agaatatttaactaattcattatataaattttgaccccctaaaaattctgatcaaccctgatcaaaagattt
acatactcttattcctaaaactaatggatagttaataattccgtaagtagaaatataaggtataaatcatat
agaaccagaaaaataactcactagataattatgcaaagacttattaaaataaaataaagaaacattagaaat
taaataacccaatacacctcctaccacacaaacaaataaagttaataattttaaataactaggtaaacaaat
tatataaggagtaggaaaaattaatcaacttaatattctacctccaacaattctcattattagtaaaccact
tatacctcgcaatataactcaaccttcatctctcaacatgtttaaagaaccacaatttaattctccagttat
agtataataaaccaaccgaaaagaataacagacagtcaacccagtggaaaaaaaataaagaaaaaaagaaaa
tatattaatataacttaacgaaacaacttctaaaatcaaatccttagaataaaatccagctaaaaagggtat
accacacaaagctaaattagctacattaaaacacccagaagtcagaggtatatatactcccaatccccctat
caatcgaatgtcctgagaattatttatattatgaataatagctccagcacacataaataataatgccttaaa
taaagcatgagttaataaatgaaaaaaagcaagcttataaaatcctatagataaaattcttattataaggcc
taattgtcttaatgtagaaagagcaataatcttctttaaatcaaattcaaaattagctcctaatcccgctat
aaatattgtcaacccagaaagcaacaataataaatctcccaaccatctacctctcaataaaatattaaatcg
aatcaataaataaaccccagcagttaccagagttgaagaatgaactaaagctgatacaggagtaggagctgc
tatagcagcaggtaatcaagaagaaaagggaatctgagctcttttagttatagcagctaacataattaatgc
tccaataatttctatttcaattctatccttcatgctttctaaataaaaaatataatttcaacttccatagtt
taatattcaagcaattgctaataaaaaagccacatccccaatccgattagatagagcagtaagtatcccagc
attgtaagattttacattttgaaaataaataactaaacaataagacactaatcctaaaccgtctcatcctaa
taaaattctaattaaattaggactaataattaataacattattgacaatacaaacattaaaactaatataat
aaaacgattaatatttgtatctcctctcatatattcctttctataataaattactaaagaagcaattaacaa
aacaaacgatataaataatagtcttattcaatcaaacaaaaaagtcatcacaattctagttgaatttaaact
gacaacttctcactctaaaaataaagaataatcatttaacaaaaacactaatctagaagtaaagaaactaat
tctaatagtaattagaattaaaaatctaattctacaaattgataaatatttcacgatctaaaatgata-agc
ctcatttcattgacaccacaaatcaatatttta---aataaactatttagat---ctaaagtcaaaataaac
aaatatctctctttaaaattaatagatttaaaggaaatcaatgaagaaataataaaaaaaattcacgaatct
taccccctctaaatgaataaactcctgaaaaaatctttccatgttgactataagcatataaatacaaagtat
aagcagcactaaaaaaagataataaagataaagaaattatagtaacccaagatcaacttacaattctattta
acaaagaaatttcccctaataaatttaaagaaggaggtgcagctatattacaagctcttaacaaaaaccatc
ataaagttatagaaggtataaaattcaataaacccttattgattaataaactccgactccctaatcgttcat
atgtaatattagctaaacaaaataatccagacgaacatagcccgtgagcaatcattaaagtataagaaccac
aaagacctcaataagttaaagttattaaaccccctaaaacaattcctatatgagcaactgatgaataagcaa
ttaaagcctttaaatcagtttgacgcaaacaaaccaaactaattaaaactcctcccacaagtctaattctaa
ctcacacataattatatttaatacctcttaactgcaaaaaagaaaaaactcgtaataaaccataaccaccta
acttaagtataataccagctaaaattattgaccctgaaaccggagcttcaacatgagccttaggaagtcaca
aatgaactaaaaatataggtattttaactaaaaaagctaaaattaaagataaatataacagatcataattaa
atatataattactcaataaataaaaatttattgtatttaaattattatataaataaaaaattccaaccaaca
taggtaaagaaaccaataatgtataaaatagtaaataaaccccagcctgaagacgctctggctgataccctc
aacccaagattaaaaataaagtaggaattaatcttctttcaaagaatagataaaatataaacagattcattc
ttctaaaagttaacaccaagaaaatcaacaaaatcaaaacattaaataaaaataaatttttataattattgt
acttataaacaaactcactagcactaattataagtgtacaaattcaaaatctcaataaaataagaccataag
aaataacgtcaaatcctaaaaaatatgaaatatttacaaaataattagtacaataatttaaaataatgaaaa
caaaagttacaataaataataaattctgaaccattcaaaataaaccattcataaaacaaataggactaataa
aaagtattataaaaatcaattttaacattgtaatacattaaacgattgaaaataatcattcccatgtgtacg
aattatagaaactaaaattgaaaggcccaaagcaccttcacatactctaaaagttaaaaatattatactaaa
aaatcttctataatccattaaatttaagtaaatgaacaaaagaaaaaataaacttaatacaatatattccaa
acttaaaagcatagataataaatgcttacgattagaaacaaaaacaaaaatccctattaaaaataaaaaaca
aggtaatcctcaatataaactcattaacattagttttaatagtttaataaaaacattggtcttgtaaaccaa
aaataagattttgtcttttaaaacttcaagagaaaag-aaataactttatcattaatccccaaaattaatat
tttaaataaactacctcctgaaattatacaactcttcttatattcttcaacactaatctcaagattaatttt
tattcaaataaatcaccccttagcaataggattaatactattaattcaaacgttacaaatttgtttaattac
tggactaatagctaaaagattctgattttcatatatcttatttttaatttttttaggaggtatactagttct
attcatttatgtaacttccctagcatcaaatgaaatattttcactttccataaaattaacaactatctgtat
aataattatattaactactacactaattgccgcatttttagataaaatatctacatcttcatttatccaaaa
tttagaaatacaacctttatacaactttaacttaaccgtctctgaaaactctttaagtctccataaactata
taattacccaacaaactttattactattttattaataaactatttattaattacattaatcgcagtagtaaa
aattactaaattattttatggacctcttcgacaaataaactaatgaacaaacctttacgaacccaacacccc
ttatttaaaattgcaaataatgcactagtagatcttccagccccaattaatatttcagcatgatgaaatttc
gggtcattactaggtttatgtttaatcattcaaattctaacaggattatttttagctatacattatactgca
gacatcaacttagcattcaatagtgtaaatcacatttgccgtgatgtaaattatggatgattattacgaact
cttcacgccaacggtgcatcatttttcttcatttgtatttacctacatgttggacgtggaatctactacgga
tcttatttattcactcctacctgattagtaggagtactaattttattcctagtgatagcaacagcattcata
ggatacgtattaccctgaggtcaaatatctttttgaggtgccacagttattactaacttattatcggctatc
ccctatttaggaattgatttagttcaatgggtatgaggaggattcgctgtagataatgccacacttacacga
ttctttacattccacttcatcttgccatttattgtactagcaat--------aacctta-------------
------------------------------------------------------------------------
------------------------------------------------------------------------
------------------------------------------------------------------------
---------------------------------attcatttattattcctccatcaaacaggatctaataat
cccatcggactaaattctaatattgataaaattcccttccacccctacttctcatacaaggatattgtagga
tttgttattataatcgctgcactaattctattaacactaattaatccctatttattaggagacccagataat
ttcattcctgccaacccattagttaccccagtacatatccaaccagaatgatacttcctatttgcttacgca
attctacgatctattccaaataaacttggaggagtaattgccctagtcctctcaattgccattttagcaatt
cttccattctatcacttaagaaaatttcgaggtatccaattctaccctattaacaaaatcttattttgaact
atagttgtcacagtaattttattaacatgaattggagcacgaccagtagaagaaccttatgtattagtagga
caaatcttaactgtaatttacttcttgtattacatcattaacccattagtaaataaatgatgagacaat---
-ttaattaattagttaatgagcttgaacaagcatatgttttgaaaacataagatag-aaatcaacttttcta
ttgactttactaaattttattaaccacatataataaatcaacattaactttaacccaataataaataataaa
aagtttaatgaaaaaggtaaaaaactctttcaagctaaatatattaatttatcataacgaaaccgaggtaaa
gtcccccgagctcagatgaaaacaaatgaaataaatgttaacttaacataaaatataacattaaatacatca
caacctaaaaaaattacacaaaatagcatactcataaataaaattctagcatattcagctataaaaattaaa
gcaaaaccccctcttctatattcaatattaaacccagaaactaactccgattcaccttctgcaaaatcaaaa
ggagtacgattagtttcagctaaacaaatacaaaatcaaaccaaactaatagggaataaaattaccaaaaat
caaatacttttttgataataaaaaaagtctaaaatattataacttccaattaaaaatacaaaagataataaa
actaatgctattctaacttcataagaaatagtttgtgccacagcccgtaaaccccctaataatgcataatta
gaattagaagatcaaccagcaattataacagtgtatacacctaaactagtacagcataaaaaaaatagcaaa
cctaaattaaatgaaaacagcttaacaaataaaggaatacataatcaagcaaccaaagataaaaataaagaa
aaaataggagaaaaataataagaaatataatttgataaaagaggataagtttgttccttagtaaataactta
atcgcatcacaaaaaggttgaggaattcctatcaaccctactttattaggtcccttacgaatctgaatataa
cctagaaccttccgttccaaaagagttaaaaaagccactctaactaaaacacaaattaccaaaattaaactc
ccaataattgataaaataaattctataaaaaacaagtactatttgtaatat-aaattacataaataaattct
aaatttattgcactaatctgccaaaatagtgt---ata--atatattaatcatattct-taatataaaatat
tattattctaatacctggtcctttcgtactaagatatta-taatatattaaagatagaaaccaacctggctt
acgccggtctgaactcagatcatgtaagaatttaaaagtcgaacagacttcacatttaagcggctacaccta
aaaatatatcttaatccaacatcgaggtcgcaaacttttttatcgatatgaactctccaaaaaaattacgct
gttatccctaaagtaacttaatcttataatcactactaatggatcaataactcataaattaatgatttt-aa
ataattaaaagttcattaaattttaatatcaccccaacaaaatactttaaattataaaaataaaattaatct
aaaaaatttaaac--aatgtaaagtataaagatttatagggtcttctcgtcttttaattaaattttagcttt
ttgactaaaatataaaattctattataaatttatatgaaacagcttatacctcgtccaaccgttcataccag
ccttcaattaaaagactaatgattatgctacctttgcacagttagaatactgcggccatttaaat-aacttc
agtgggcaggtcagactttaaaaataactcaaaaagacatgtttttgttaaacaggcgggtaaaatttttgc
cgagttctttatataaacttatcatataaaattacataaac---aaaaaaatatactaattctatcattatt
cctttttatatataattaat--aaaaaaatttttataaataaatt-aaaatataataaataatat-aattta
taaaataatttataacaaactttataatgattgctaattctaagcatacattttatatt---accactatta
atttttaataatttattttaaagcttatcccttaaaatattcaaataaataaatttttcaattaaataaata
act--aaaaaatcaaaaatttgtaaattaaatttatttct-aaaaaaactagatacctttataaacgaataa
catttcatttctaatagtttatttaaaataattttgacacattaactttaataaactattaactcttataaa
atcgagattaata--atatatatattaattatttgataaaccctgatacacaaggtacaataaattaaattt
tcttttaacacaaaaatttttcaaaatatttcaattatctttcacaatactaatccactattattaatatta
ttttttcattaaaaattactaaaacactt-aactacataattatttttaatatattaattta---aaagcaa
aat--aaaataataaataaattttg------atcaatttatattgatttgcacaaaaatcttttcaatgtaa
atgaaatgctttactaaataagctttaaattgtcattctagatacaccttccggtacatctactatgttacg
acttatcttaccttaatagcaagagcgacgggcgatgtgtgcatattctagagctaaaatcaaattaacaat
ctttaaaattttactatcaaatccaccttcactaaac----atttcaaaattagatccgtttaaataaattt
attgtaacccatctctacttaaacataagctacaccttgatctgatataaattcttataagaattatagaaa
attattattctaataaaatattctgataacgacggtatataaactgaaaaacaaatttaagtgaggttcatc
gtggattatcaattacaggacaggttcctctgaatagactaaaataccgccaaattttttaagtttcaagaa
cataactactactaccttagtgaatgaaattacattttaaataatagggtatctaatcctagtttataaata
aaatttacaagcttcaaaaccttcataat-aaaaaatttttaaatttaaaatttcacctaataaatctaata
tta-tttttatat-aataaattttaactcacactgaacaaattttatttgtattatttgtgtaaccgcggct
gctggcacaaatttagccaatactctatgaaattactatttccaaatttctttgattaataatactatttac
tgagaata-taattaaattttacttactatttaaataagcaaaaatacacgcaaaaacttacatataaaata
aatcaataataaa-attcaaagccaaaataaaacttt-aatattaattaaattctaaa---ataatattaaa
taataatatacataaacattaaattaaataacatt-----aataagtcaatataaaaaaaaaaataaa-tta
aacttaaataaaatgagttagtagtatctcctg-atcagcaatta-ccccctaagtaatataccgtttttca
tt-aaaaaaattagatgaaacttaaccttt------------------------------------------
------------------------------------------------------------------------
------------------------------------------------------------------------
------------------------------------------------------------------------
------------------------------------------------------------------------
------------------------------------------------------------------------
------------------------------------------------------------------------
------------------------------------------------------------------------
------------------------------------------------------------------------
---------------------tat-aaaaatt-agttacattt-aatcttattattaattttttaatttaat
tttaaa-attaatattattaa-ttataa-ta-gta-taaataataa-aaaaaaattaatatataaattgaaa
taataattaaattaaataataaaaaaaaatcatattaatcattagtaatttaattaatattt-aagtttcat
ctaat-ttttttttttttttttttt-atataataaa------------------------------------
------------------------------------------------------------------------
------------------------------------------------------------------------
------------------------------------------------------------------------
------------------------------------------------------------------------
------------------------------------------------------------------------
----------------ttt-tataaatattaaattt-atttataaatacttta--tcatatatttatttta-
gatgaat-----atttatcttttata-attatataaata-ttaaaaataaataaac----------------
--------gatataccaagttaagattaatatatatatatatgtatataaatatttaattaattaatagata
tcta-tattcatat-aaaaaaaaaccttaagattcatagatgaataacagtattatcaatttattagtatat
aatataatctaacatta-taaacattgttataaattaatattaaaaataaatttattataatcatttatcta
tttatat-gaagttgatcttttaattctcggaaatgtctatattggaattttaaattatctag---attcat
aaaaatttattttttaaa---ctgtactttttttatttatttaaatattaaaacatatatttacatttaagt
tatatacaccacttaaatgtaagtat-aaaaaaaaaaaaaaaaaaaaaa--ttagat---------------
------------------------------------------------------------------------
------------------------------------------------------------------------
-----------------------------------------------------------gaaaacagcttat
ttcatttgaaataagttaatttca
>BDKG02
aatgaattgcctgat-aaaagggttaccttgatagggtaaataatgcaattagtattgcattca------tt
atatttaatagaattaaactatttctaaaagtatcaaaaacttttgtgcatcatacacc--------aaa--
------ata-------tatttat------tacaaat-------------agta---tta--------attat
-aatagaatacatctatttaatc-aa-ctt-ga-------tattg---------------------------
---------------------gtttcaat---------aaaaagataagctaattaagctactgggttcata
ccccatttataaaggttctaatccttttctttttaattttt-aataattcagcaaaaattatattttttttt
atcttaataacaggaaccctaatcactgtatcctcaaattcttgattaggagcctgaatagggctagaaatt
aacttgttgtcatttatccccctaataaatagtaacaatttaacatctacagaagcctcattaaaatatttt
ttaacccaagccatagcctcagcagttctactgtttgctgttataataatgtatttaaataattacccaatt
attcaagataattcttcttatagtaatctaatgattatttcatccttattactgaaaagaggggcagcaccc
tttcatttttgattccccaatgttatagaaggactttcttgaataaatgctcttaccctaataacatgacaa
aaaattgcaccccttatattaatttcttacacaacactaaatacttttatttttatagtaattattgcctcg
actgtcacaggatcattaggtggacttaatcaaacttctctgcggaaactaatagctttttcatcaatcaac
cacttagggtgaatattagcagccatacaagcaagtgaatcaatatgatgtatttatttttctttttataca
tttttatcattcagactaacctttatattcaataactttaaaatattccacattaaccaattatttaattca
ttcttcaattccaaaatccttaaatttattctatttttaaatctactttcactaggagggttacccccattt
attggatttttacctaaatgactagttattcaattattagtattaaaaagtcaatatgtattaataacaatt
ataacagtcataacactaattacattgtttttttacttacgattatgtttcgcagcttttatacttaattat
tacgaaaataattgaactattgatataactattaacaatatttcttttaagttaatattaattttatcattt
atttctacatttagtctaatcctaatttctataatttatttattcttataaac-------------------
-tatagt--gt-aaggctttaagttaattaaactaatagccttcaaagctataaatataagtataaatcttt
taagccttagtaat-ttattactcctttagaattgcagtctaatgtcattattgactataaagcc-------
---aacttaaatattaattaaattactaatgatc--------------------aaatt------tat----
------ataat-----aatgattaaaaagaataaattcttataaatagatttacagtctatcgcctaaactt
cagccatttaatcgcgacaatggttattctcaacaaatcataaagatattggaactttatattttatcttcg
gagcctgagcaggaatagtaggaacatcccttagaattttagtccgagctgaactcggtcacccaggagctt
taatcggtgacgatcaaatttataatgtaattgtaacagctcatgctttcgtaataattttctttatagtta
taccaattataattggtgga-tttggaaattgacttgttcctttaatattaggagctcccgatatagcattt
ccacgaatgaataatataagattttgattattacctccttcccttacattactattagtaagaagtatagta
gaaaacggagctggtacaggttgaacagtttacccacccctatcatctgttattgcacacggaggagcttca
gttgacctagctattttttcacttcacttagcgggtatttcctcaattttaggagcagtaaatttcattaca
acagtaattaatatacgatcgacaggaatcacctttgatcgaatacctctattcgtttgagcagttgtatta
acagctttattacttttattatcattaccagttttagcaggggctattactatactactaacagaccgaaac
ttaaatacttccttttttgaccctgctggaggaggagatcctattctttaccaacatttattttgattcttt
ggacacccagaagtttatattttaattcttccaggattcggaataatttcccatattattagtcaagaatca
ggaaagaaggaaacatttggatctctaggaataatttatgctataatagcaattggcctattaggatttatt
gtatgagctcatcacatattcacagtaggaatagatgtagatactcgtgcctatttcacttcagctacaata
attattgcggtacccacaggtattaaaatttttagttgactggctacattacacggtacacaattaaactat
tcaccagccatattgtgagccctagggtttgtattcctatttacagtaggaggattaacaggagtagttctt
gctaattcatctgtagatattattcttcatgatacatattacgtagtagctcatttccactatgtattatca
ataggagcagtctttgctattatagcaggattcgttcactgataccccctatttacagggctagtattaaat
cctaaatgattaaaaagtcaatttattatcatatttatcggagtaaatttaaccttcttcccacaacacttt
ttaggattagctggtatacctcgacgatattcagactatccagatgcttacacaacatgaaatgtagtttct
actattggttcatctatttctttactaggaattttattcttcctattcatcatttgagaaagtttagtaaca
caacgacaagtaatttaccctatacagcttagttcttcaattgaatgacttcaaaatacccctccagctgaa
cacagttattcagaactacctcttttaactaattatctaatatggcagattagtgcaatggatttaagctcc
atatataaagtattttactttt------attagaaactaatgacaacatgagctgcccttggccttcaagat
agagcctctcctcttatggaacaacttaccttctttcatgatcacgctttaataattttagtaataattaca
acattagtaggttatttaatatttatattattctttaattcatatactaaccgaaatcttttacatggtcaa
actattgaaataatttgaacgattcttccagcaattgtactactatttattgctttcccctcccttcgatta
ctatatttattagatgaaattaatgaaccctcggttacattaaaggctattggacaccaatgatattgaagt
tatgaatattcagactttataaacgtggaatttgattcatatatagttccaactaatgaattagcaacagac
ggattccgacttctagatgttgacaaccgcgtagttcttcctataaattcacaaattcgaattttagtaacg
gctgcagatgtaattcactcatgaacagtaccagccttaggtgtaaaggtagacggaacccctggtcgatta
aaccaaactaatttcctaataaaccgacctggattattttacggtcaatgttcagaaatttgtggagctaat
cacagatttatacctattgtaattgaaagacttcctgtaaatcattttatcaaatgagtaactaatagaact
aattcataa-ttttcattagatgactgaaagcaagtactggtctcttaaaccatcttatagtaaattagcac
ttacttctaat-g--g------------------aaaaaattagtt-aaaaaataacattagtatgtcaaac
taaaattattaaacta-tttaatattttttggtgcctcaaatagccccaattggttgattaagtttatttat
tatcttttcaattacttttatcttgtttagtataataaattattattctgtaattcctaaaacacctaaatc
agaaatttcaagcaagtattcaacaacttctttaaactgaaaatgataacaaatctattctctgtattcgac
ccttcatcaagtattttcaatttatcattaaattgaataagaacatttttaggacttcttctaattccttct
gcctactgattaataccctcacgatgacatattttttgaaattcaattcttattacacttcataaggaattc
aaaactcttcttggcccatcaggacattcaggatcaacttttatttttgtctctttattttcattaatttta
tttaataattttataggactatttccttatattttcacaagaacaagtcacttaacacttacacttacacta
gctctacccctatgattatgtttcatactttatggatgaattaatcacacacaacacatattcgctcaccta
gtacctcaaggaaccccagcagttcttataccatttatagtatgtattgaaacaattagtaacattattcga
cctggaactttagctgttcgattagcagctaatataattgcaggacatttattacttactcttttaggaaac
actgggccttccctttcttacgcgattgtatcattattattaattggtcaaattgctctattagttctagaa
tcagcagttgctattattcaatcatatgtatttgcagttctaagtacactatactctagagaagtaaactaa
tgtcaacacactcaaaccacccatttcatttagtagattatagcccctgacctttaacaggagcaattggag
ctataacctctgtctcaggattagtaaaatgattccatcaatatgatatttcattgtttgcattaggaaata
ttattactattttaacagtttatcaatgatgacgagacgtatctcgagaaggaacttttcaaggactacaca
ccttacctgtaatattaggattacgatgaggaataattctattcattttatcagaagttttattttttgtat
ctttcttctgagcttttttccacagaag--tttatctccagccattgaactgggagctatatgacctcctgc
aggaattcaaccttttaatccattccaaattccactattaaatacagccattttattatcttcaggagttac
tgttacatgagcacaccatagtttaatagaaggtaatcattctcaagcaacacaagggttattttttacagt
tctcttaggagtctattttactattctgcaagcatatgaatatatcgaagcaccatttaccattgcagattc
agtttatggttctacttttttcatagcaacaggattccacggaattcatgtattaattggaacaacatttct
tctagtatgcttaattcgacatttaaacaaccacttttctaaaactcaccactttgggtttgaagcagctgc
atgatactgacatttcgttgatattgtttgattattcctttatatttcaatttattgatgaggagggtaatt
aatttttatctatatagtatataagtatatttgacttccaatcataaggtctact-aattagtagtatagat
aattttttcaattactattatagcatcaattctaattatcatcaccagtgtagttataaccctagcttccat
tttatcaaaaaaagcactaacagaccgtgaaaaatgttccccctttgaatgcggatttgatcccaagtcttc
ttcacgactacctttttcgcttcgattttttttaattacaattattttcttaatttttgatgtagaaattgc
ccttattttacctataattttaatcatttcaatctctaacatcattatatgaactacaacaagtattgtatt
tattattatcttaattattggactataccatgaatgaaaccaaggaatattaaattgatc-------aaatt
agggttgtagttaattataacatttgatttgcattcaaaaagtattgaa--atatcaatctacc--------
---------ttat-------agctcagaatatgaagcgatttattgcaattagtttcgacctaatcttaggt
att--ttatacccttattctat------------------------aactaa--------------------
----------------------------------------atattaattgaagccaaaaagaggcttatcac
tgttaatgatagaactgagattgatctccaattaaggaagtatgacgttcaagaaaaagctgctaactttta
tcttttaatggttaaactccatttgta---cttctgtttatatagtttaat-aaaaacattacattttcatt
gtaaaaat-aaaattttctatttttataaattactaaatataatacactac-atccaagaattattcaatta
ccctaacatcttcagtgttatgctc--tattttaagctacttgaa-taaaaaattaaaaaaaatgaaaacaa
gaaaataattcataaaacaaataataaaagataaacctttaagttattattgtgcataacagatacatactg
agaatatttaactaattcattatataaattttggccccctaaaaattctgatcaaccctgatcaaaagattt
acatactcttattcctaaaactaatggatagttaataattccgtaagtagaaatataaggtataaatcatat
agaaccagaaaaataactcactagataattatgcaaagacttattaaaataaaataaagaaacattagaaat
taaataacccaatacacctcctaccacacaaacaaataaagttaataattttaaataactaggtaaacaaat
tatatagggagtaggaaaaattaatcaacttaatattctacctccaacaattctcattattagtaaaccact
tatacctcgcaatataactcaaccttcatctctcaacatgtttaaagaaccacaatttaattctccagttat
agtataataaaccaaccgaaaagaataacagacagtcaacccagtggaaaaaaaataaagaaaaaaagaaaa
tatattgatataacttaacgaaacaacttctaaaatcaaatccttagaataaaatccagctaaaaaaggcat
accacacaaagctaaattagctacattaaaacacccagaagtcagaggtatatatactcccaatccccctat
caatcgaatgtcctgagaattatttatattatgaataatagctccagcacacataaataataatgccttaaa
taaagcatgagttaataaatgaaaaaaagcaagcttataaaatcctatagataaaattcttattataagacc
taattgtcttaatgtagaaagagcaataatcttctttaaatcaaattcaaaattagcccctaatcccgctat
aaatattgtcaacccagaaagcaacaatagtaaatctcccaaccatctacctcttaataaaatattaaatcg
aatcaataaataaaccccagcagttaccagagttgaagaatgaactaaagccgatacaggagtaggggctgc
tatagcagcaggtaatcaagaagaaaagggaatctgagctcttttagttatagcagctaacataattaatgc
tccaataatttctatttcaatactatccttcatgctttctaaataaaaaatataatttcaacttccatagtt
taatattcaagcaattgctaataaaaaagccacatccccaatccgattagatagagcagtaagtatcccagc
attgtaagatttaacattttgaaaataaataactaaacaataagacactaatcctaaaccgtctcatcctaa
taaaattctaattaaattaggactaataattaataacattattgacaatacaaacattaaaactaatataat
aaaacgattaatatttgtatctcctctcatatattcctttctataataaattactaaagaagcaattaacaa
aacaaacgatataaataatagtcttattcaatcaaacaaaaaagtcatcacaattctagttgaatttaaact
gacaacttctcactctaaaaataaagaataatcatttaacaaaaacactaatctagaagtaaagaaactaat
tctaatagtaattagaattaaaaatctaattctacaaattgataaatatttcacgatctaaaatgata-aac
ctcatttcattgacaccacaaatcaatatttta---aataaactatttagat---ctaaagtcaaaataaac
aaatatctctctttaaaattaatagatttaaaggaaatcaatgaagaaataataaaaaaaattcacgaatct
taccacctctaaatgaataaactcctgaaaaaatctttccatgttgactataagcatataaatacaaagtat
aagcagcactaaaaaaagataataaagataaagaaattatagtaacccaagatcaacttacaattctattta
acaaagaaatttcccctaataaatttaaagaaggaggtgcagctatattacaagctcttaacaaaaatcatc
ataaagttattgaaggtataaaattcaataaacccttattgattaataaactccgactccctaatcgctcat
atgtaatattagctaaacaaaataatccagacgaacatagcccgtgagcaatcattaaagtataagaaccac
aaagacctcaataagttaaagttattaaaccccctaaaacaattcctatatgagcaactgatgaataagcaa
ttaaagcctttaaatcagtttgacgcaaacaaaccaaactaattaaaactccccccacaagtctaattctaa
ctcacacataattatatttaatacctcttaactgcaaaaaagaaaaaactcgtaataaaccataaccaccta
acttaagtataataccagctaaaattattgaccctgaaaccggggcttcaacatgagccttaggaagtcaca
aatgaactaaaaatataggtattttaactaaaaaagctaaaattaaagatagatatagcagatcataattaa
atatataattactcaataaataaaaatttattgtatttaaattattatataaataaaaaattccaaccaaca
taggtaaagaaaccaataatgtataaaataataaataaaccccagcctgaagacgctctggctgataccctc
aacccaagattaaaaataaagtaggaattaatcttctttcaaaaaataaataaaatataaacagattcattc
ttctaaaagttaacaccaagaaaatcaacaaaatcaaaacattaaataaaaataaatttttataattattgt
acttataaacagactcactagcactaattataagtgtacaaattcaaaatctcaataaaataagaccataag
aaataacatcaaatcctaaaaaatatgaaatatttacaaaataattagtacaataatttaaaataatgaaaa
caaaagttacaataaataataaattctgaaccattcaaaataaaccattcataaaacaaataggactaataa
aaagtattataaaaatcaattttaacattgtaatacattaaacgattgaaaataatcattcccatgtgtacg
aattatagaaactaaaattgaaaggcccaaagcaccttcacatactctaaaagttaaaaatattatactaaa
aaatcttctataatccattaaatttaagtaaatgaacaaaagaaaaaataaacttaatacaatatattccaa
acttaaaagcatagataataaatgcttacgattagaaacaaaaacaaaaatccctattaaaaataaaaaaca
aggtaatcctcaatataaactcattaacattagttttaatagtttaataaaaacattggtcttgtaaaccaa
aaataagattttgtcttttaaaacttcaagagaaaag-aaataactttatcattaatccccaaaattaatat
tttaaataaactacctcctgaaattatacaactcttcttatattcttcaacactaatctcaagattaatttt
tattcaaataaatcaccccttagcaataggattaatactattaatccaaacattacaaatttgtttaattac
tggactaatagctaaaagattctgattttcatatgtcttatttttaatttttttaggaggtatactagttct
attcatttatgtaacttccctagcatcaaatgaaatattttcactttccataaaattaacaactatctgtat
aataattatattaactactacactaattgccgcatttttagataaaatatctacatcttcatttatccaaaa
tttagaaatacaacctttatataactttaacttaaccatctctgaaaactctttaagtctccataaactata
taattacccaacaaactttattactattttattaataaactatttattaattacattaatcgcagtagtaaa
aattactaaattattttatggacctcttcgacaaataaactaatgaacaaacctttacgaacccaacacccc
ttatttaaaattgcaaataatgcactagtagatcttccagccccaattaatatttcagcatgatgaaatttc
gggtcattactaggtttatgtttaattattcaaattctaacaggattatttttagctatacattatactgca
gacatcaacttagcattcaatagcgtaaatcacatttgccgtgatgtaaattatggatgattattacgaact
cttcacgccaacggtgcatcatttttcttcatttgtatttacctacatgttggacgtggaatctactacgga
tcttatttattcactcctacctgattagtaggagtactaattttatttctagtgatagcaacagcattcata
ggatacgtattaccctgaggtcaaatatctttttgaggtgctacagttattactaacttattatcggctatc
ccctatttaggaattgatttagttcaatgggtatgaggaggattcgctgtagataatgccacacttacacga
ttctttacattccacttcatcttaccgtttattgtactagcaat--------aacctta-------------
------------------------------------------------------------------------
------------------------------------------------------------------------
------------------------------------------------------------------------
---------------------------------attcatttattattcctccatcaaacaggatctaataac
cccatcggactaaattctaatattgataaaattcccttccacccctacttctcatacaaggatattgtagga
tttgttattataatcgctgcactaattctattaacactaattaatccctatttattaggagatccagataat
ttcattcctgccaacccattagttaccccagtgcatatccaaccagaatgatacttcctatttgcttacgca
attctacgatctattccaaataaacttggaggagtaattgccctagtcctctcaattgccattttagcaatt
cttccattctatcacttaagaaaatttcgaggtatccaattctaccctattaacaaaatcttattttgaact
atagttgttacagtaattttattaacatgaattggagcacgaccagtagaagaaccttatgtattagtagga
caaatcttaactgtaatttacttcttgtattacatcattaacccattagtaaataaatgatgagacaat---
-ttaattaattagttaatgagcttgaacaagcatatgttttgaaaacataagatag-aaatcaacctttcta
ttgactttactaaattttattaaccacatataataaatcaacattaactttaacccaataataaataataaa
aagtttaatgaaaaaggtaaaaaactctttcaagctaaatacattaatttatcataacgaaaccgaggtaaa
gtcccccgagctcagatgaaaacaaatgaaataaatgttaacttaacataaaatataacattaaatacatca
caacctaaaaaaattacacaaaatagcatactcataaataaaattctagcatattcagctataaaaattaaa
gcaaaacctcctcttctatattcaatattaaacccagaaactaactccgattcaccttccgcaaaatcaaaa
ggagtacgattagtttcagctaaacaaatacaaaatcaaaccaaactaatagggaataaaattaccaaaaat
caaatacttttttgataataaaaaaagtctaaaatattataacttccaattaaaaatacaaaagataataaa
actaatgctattctaacttcataagaaatagtttgtgccacagcccgtaaaccccctaataatgcataatta
gaattagaagatcaaccagcaattataacagtgtatacacctaaactagtacagcataaaaaaaataacaaa
cctaaattaaatgaaaacagcttaacaaataaagggatacataatcaagcaaccaaagataaaaataaagaa
aaaataggagaaaaataataagaaatataatttgataaaagagggtaagtttgttccttagtaaataactta
atcgcatcacaaaaaggttggggaattcctatcaaccctactttattaggtcccttacgaatctgaatatac
cctagaaccttccgttccaaaagagttaaaaaagccactctaactaaaacacaaattaccaaaattaaactc
ccaataattgataaaataaattctataaaaaacaagtactatttgtaatat-aaattacataaataaattct
aaatttattgcactaatctgccaaaatagtat---ata--atatattaatcatattct-taatataaaatat
tattattctaatacctggtcctttcgtactaagatatta-tagtatattaaagatagaaaccaacctggctt
acgccggtctgaactcagatcatgtaagaatttaaaagtcgaacagacttcacatttaagcggctacaccta
aaaatatatcttaatccaacatcgaggtcgcaaacttttttatcgatatgaactctccaaaaaaattacgct
gttatccctaaagtaacttaatcttataatcactactaatggatcaataactcataaattaatgatttt-aa
ataattaaaagttcattaaattttaatatcaccccaacaaaatactttaaattataaaaataaaattaatct
aaaaaatttaaac--aatgtaaagtataaagatttatagggtcttctcgtcttttaattaaattttagcttt
ttgactaaaatataaaattctattataaatttatatgaaacagcttatacctcgtccaaccgttcataccag
ccttcaattaaaagactaatgattatgctacctttgcacagttagaatactgcggccatttaaat-aacttc
agtgggcaggtcagactttaaaaataactcaaaaagacatgtttttgttaaacaggcgggtaaaatttttgc
cgagttctttatataaacttatcatataaaattacataaac---aaaaaaatatactaattctatcattatt
cctttttatatatagttcat--aaaaaaatttttataaataaatt-aaaatataataaataatat-aattta
taaaataatttataacaaactttataatgattgctaattctaagcatacattttatatt---accactatta
atttttaataatttattttaaagcttatcccttaaaatattcaaataaataaatttttcaattaaataaata
act--aaaaaatcaaaaatttgtaaattaaatttatttct-aaaaaaactagatacctttataaacgaataa
catttcatttctaatagtttatttaaaataattttgacacattaactttaataaactattaactcttataaa
atcgagattaata--atatatatattaattatttgataaaccctgatacacaaggtacaataaattaaattt
tcttttaacacaaaaatttttcataatatttcaattatctttcacaatactaatccactattattaatatta
ttttttcattaaaaattactaaaacactt-aactatataattatttttaatatattaattta---aaagcaa
aat--aaaataataaataaattttg------atcaatttatattgatttgcacaaaaatcttttcaatgtaa
atgaaatgctttactaaataagctttaaattgtcattctagatacaccttccggtacatctactatgttacg
acttatcttaccttaatagcaagagcgacgggcgatgtgtgcatattctagagctaaaatcaaattaacaat
ctttaaaattttactatcaaatccaccttcactaaac----atttcaaaattagatccgtttaaataaattt
attgtaacccatctctacttaaacataagctacaccttgatctgatataaattcttataagaattatagaaa
attattattctaataaaatattctgataacgacggtatataaactgaaaaacaaatttaagtgaggttcatc
gtggattatcaattacaggacaggttcctctgaatagactaaaataccgccaaattttttaagtttcaagaa
cataactactactaccttagtgaatgaaattacattttaaataatagggtatctaatcctagtttataaata
aaatttacaagcttcaaaaccttcataat-aaaaaatttttaaatttaaaatttcacctaataaatctaata
tta-tttttatat-aataaattttaactcacactgaacaaattttatttgtattatttgtgtaaccgcggct
gctggcacaaatttagccaatactctatgaaattactatttccaaatttctttgattaataatactatttac
tgagaata-taattaaattttacttactatttaaataagcaaaaatacacgcaaaaacttacatataaaata
aatcaataataaa-attcaaagccaaaataaaacttt-aatattaattaaattctaaa---ataatattaaa
taataatatacataaacattaaattaaataacatt-----aataagtcaatataaaaaaaaaaataaa-tta
aacttaaataaaatgagttagtagtatctcctg-atcagcaatta-ccccctaagtaatataccgtttttca
tt-aaaaaaattagatgaaacttaaccttt------------------------------------------
------------------------------------------------------------------------
------------------------------------------------------------------------
------------------------------------------------------------------------
------------------------------------------------------------------------
------------------------------------------------------------------------
------------------------------------------------------------------------
------------------------------------------------------------------------
------------------------------------------------------------------------
---------------------tat-aaaaatt-aattacattt-aatcttattattaattttttaatttaat
tttaaa-attaatattattaa-ttataa-ta-gta-taaataataa-aaaaaaattaatatataaattgaaa
taataattaaattaaataataaaaaaaaatcatattgatcattagtaatttaattaatattt-aagtttcat
ctaat-tttttttttttttttttta-aaataataaa------------------------------------
------------------------------------------------------------------------
------------------------------------------------------------------------
------------------------------------------------------------------------
------------------------------------------------------------------------
------------------------------------------------------------------------
----------------ttt-tataaatattaaattt-atttataaatacttta--tcatatatttatttta-
gatgaat-----atttatcttttata-attatataaata-ttaaaaataaataaac----------------
--------gatataccaagttaagattaatatatatatatatgtatataaatatttaattaattaatagata
tcta-tattcatat-aaaaaaaaaccttaagattcatagatgaataacagtattatcaatttattagtatat
aatataatctaacatta-taaacattgttataaattaatattaaaaataaatttattataatcatttatcta
tttatat-gaagttgatcttttaattctcggaaatgtctatattggaattttaaattatctag---attcat
aaaaatttattttttaaa---ctgtactttttttatttatttaaatattaaaacatatatttacatttaagt
tatatacaccacttaaatgtaagtat-aaaaaaaaaaaaaaaaaaaaaa--ttagat---------------
------------------------------------------------------------------------
------------------------------------------------------------------------
-----------------------------------------------------------gaaaacagcttat
ttcatttgaaataagttaatttca
>BDKG03
aatgaattgcctgat-aaaagggttaccttgatagggtaaataatgcaattagtattgcattca------tt
atatttaatagaattaaactatttctaaaagtatcaaaaacttttgtgcatcatacacc--------aaa--
------ata-------tatttat------tacaaat-------------agta---tta--------attat
-aatagaatacatctatttaatc-aa-ctt-aa-------tattg---------------------------
---------------------gtttcaat---------aaaaagataagctaattaagctactgggttcata
ccccatttataaaggttctaatccttttctttttaattttt-aataattcagcaaaaattatattttttttt
atcttaataacaggaaccctaatcactgtatcctcaaattcttgattaggagcctgaatagggctagaaatt
aacttgttgtcatttatccccctaataaatagtaacaatttaacatctacagaagcctcattaaaatatttt
ttaacccaagccatagcctcagcagttctactgtttgctattataataatgtatttaaataattacccaatt
attcaagataattcttcttataataatctaataattatttcatccttattactgaaaagaggggcagcaccc
tttcatttttgattccccaatgttatagaaggactttcttgaataaatgctcttaccctaataacatgacaa
aaaattgcacctcttatattaatttcttacacaacactaaatacttttatttttatagtaattattgcctcg
actgtcacaggatcattaggtggacttaatcaaacttctctgcggaaactaatagctttttcatcaatcaac
cacttagggtgaatattagcagccatacaagcaagtgaatcaatatgatgtatttatttttctttttataca
tttttatcattcagactaacctttatattcaacaactttaaaatattccacattaaccaattatttaattca
ttcttcaattccaaaatccttaaatttattctatttttaaacctactttcactaggagggttgcccccattt
attggatttttacctaaatgactagttattcaattattagtgttaaaaagtcaatatatattaataacaatt
ataacagttataacactaattacattatttttttacttacgattatgtttcgcagcttttatacttaattat
tacgaaaataattgaactattgatataactattaacaatatttcttttaagttaatactaattttatcattt
atttctacatttagtctaatcctaatttctataatttatttattcttataaac-------------------
-tatagt--gt-aaggctttaagttaattaaactaatagccttcaaagctataaatataagtataaatcttt
taagccttagtaat-ttattactcctttagaattgcagtctaatgtcattattgactataaagcc-------
---aacttaaatattaattaaattactaatgatc--------------------aaatt------tat----
------ataat-----aatgattaaaaagaataaattcttataaatagatttacagtctatcgcctaaactt
cagccatttaatcgcgacaatggttattctcaacaaatcataaagatattggaactttatattttatcttcg
gagcctgagcaggaatagtaggaacatcccttagaattttagtccgagctgaactcggtcacccaggagctt
taatcggtgacgatcaaatttataatgtaattgtaacagctcatgctttcgtaataattttctttatagtta
taccaattataattggtgga-tttggaaattgacttgttcctttaatattaggagctcccgatatagcattt
ccacgaatgaataatataagattttgattattacctccttcccttacattactattagtaagaagtatagta
gaaaacggagctggtacaggttgaacagtttacccacccctatcatctgttattgcacacggaggagcttca
gttgacctagctattttttcacttcacttagcgggtatttcctcaattttaggagcagtaaatttcattaca
acagtaattaatatacgatcgacaggaatcacctttgatcgaatacctctattcgtttgagcagttgtatta
acagctttattacttttattatcattaccagttttagcaggggctattactatattactaacagaccgaaac
ttaaatacttccttttttgaccctgccggaggaggagatcctattctttaccaacatttattttgattcttt
ggacacccagaagtttatattttaattcttccaggattcggaataatttcccatattattagtcaagaatca
ggaaagaaggaaacatttggatctctaggaataatttatgctataatagcaattggtctattaggatttatt
gtatgagctcatcacatattcacagtaggaatagatgtagatactcgtgcctatttcacttcagctacaata
attattgcagtacccacaggtattaaaatttttagttgactggctacattacacggtacacaattaaactat
tcaccagccatattgtgagccctagggtttgtattcctatttacagtaggaggattaacaggagtagttctt
gctaattcatctgtagatattattcttcatgacacatattacgtagtagctcatttccactatgtattatca
ataggagcagtctttgctattatagcaggattcgttcactgataccccctatttacagggttagtattaaat
cctaaatgattaaaaagtcaatttattatcatgtttatcggagtaaatttaaccttcttcccacaacacttt
ttaggattagctggtatgcctcgacgatactcagattatccagatgcttacacaacatgaaatgtagtttct
actattggttcatctatttctttactaggaattttattcttcctattcatcatttgagaaagtttagtaaca
caacgacaagtaatttaccctatacagcttagttcttcaattgaatgacttcaaaatacccctccagctgaa
cacagttattcagaactacctcttttaactaattatctaatatggcagattagtgcaatggatttaagctcc
atatataaagtattttactttt------attagaaactaatgacaacatgagctgcccttggccttcaagat
agagcctctcctcttatggaacaacttaccttctttcatgatcacgctttaataattttagtaataattaca
acattagtaggttatttaatatttatattattctttaattcatatactaaccgaaatcttttacatggtcaa
actattgaaataatttgaacgattcttccagcaattgtactactatttattgctttcccctcccttcgatta
ctatatttattagatgaaattaatgaaccctcggttacattaaaggctattggacaccaatgatattgaagt
tatgaatattcagactttataaacgtggaatttgattcatatatagttccaactaatgaattagcaacagac
ggattccgacttctagatgttgacaaccgcgtagttcttcctataaattcacaaattcgaattttagtaaca
gctgcagatgtaattcactcatgaacagtaccagccttaggtgtaaaggtagacggaacccctggtcgatta
aaccaaactaatttcctaataaaccgacctggattattttacggtcaatgttcagaaatttgtggagctaat
cacagatttatacctattgtaattgaaagacttcctgtaaatcattttatcaaatgagtaactaatagaact
aattcataa-ttttcattagatgactgaaagcaagtactggtctcttaaaccatcttatagtaaattagcac
ttacttctaat-g--g------------------aaaaaattagtt-aaaaaataacattagtatgtcaaac
taaaattattaaacta-tttaatattttttggtgcctcaaatagccccaattggttgattaagtttatttat
tatcttttcaattacttttatcttgtttagtataataaattattattctgtaattcctaaaacacctaaatc
agaaatttcaaacaagtattcaacaacttctttaaactgaaaatgataacaaatctattctctgtattcgac
ccttcatcaagtattttcaatttatcattaaattgaataagaacatttttaggacttcttctaattccttct
gcctactgattaataccctcacgatgacatattttttgaaattcaattcttattacacttcataaggaattc
aaaactcttcttggcccatcaggacattcaggatcaacttttatttttgtctctttattttcattaatttta
tttaataattttataggactatttccttatattttcactagaacaagtcacttaacacttacacttacacta
gctctacccctatgattatgtttcatactttatggatgaattaatcacacacagcatatattcgctcaccta
gtacctcaaggaaccccagcagttcttataccatttatagtatgtattgaaacaattagtaacattattcga
cctggaactttagctgttcgattagcagctaatataattgcaggacatttattacttactcttttaggaaac
actggaccttccctttcttacgcgattgtatcattattattaattggtcaaattgctctattagttctagaa
tcagcagttgctattattcaatcatatgtatttgcagttctaagtacactatactctagagaagtaaactaa
tgtcaacacactcaaaccacccatttcatttagtagattatagtccctgacctttaacaggagcaattggag
ctataacctctgtctcaggattagtaaaatgattccatcaatatgatatttcattgtttgcattaggaaata
ttatcactattttaacagtttaccaatgatgacgagacgtatctcgagaaggaacttttcagggactacaca
ccttacctgtaacattaggattacgatgaggaataattctattcattttatcagaagttttattttttgtat
ctttcttctgagcttttttccacagaag--tttatctccagccattgaactaggagctatatgacctcctgc
aggaattcaaccttttaatccattccaaattccactattaaatacagccattttattatcttcaggagttac
tgttacatgagtacatcatagtttaatagaaggtaatcattctcaagcaacacaagggttattttttacagt
tctcttaggagtttattttactattctgcaagcgtatgaatatatcgaagcaccatttaccattgcagattc
agtttatggttctacttttttcatagcaacaggattccacggaattcatgtattaattggaacaacatttct
tctagtatgcttaattcgacatttaaacaaccacttttctaaaactcaccactttgggtttgaagcagctgc
atgatactgacatttcgttgatattgtttgattattcctttatatttcaatttattgatgaggaggataatt
aatttttatctatatagtatataagtatatttgacttccaatcataaggcctact-aattagtagtatagat
aattttttcaattactattatagcatcaattctaattatcatcaccagtgtagttataaccctagcttccat
tttatcaaaaaaagcactaacagaccgtgaaaaatgttccccctttgaatgcggatttgatcccaagtcttc
ttcacgactacctttttcacttcgattttttttaattacaattattttcttaatttttgatgtagaaattgc
ccttattttacctataattttaatcatttcaatttctaacatcattatatgaactacaacaagtattgtatt
tattattatcttaattattggactataccatgaatgaaaccaaggaatattaaattgatc-------aaatt
agggttgtagttaattataacatttgatttgcattcaaaaagtattgaa--atatcaatctacc--------
---------ttat-------agctcagaatatgaagcgatttattgcaattagtttcgacctaatcttaggt
att--ttatacccttattctat------------------------aactaa--------------------
----------------------------------------atattaattgaagccaaaaagaggcttatcac
tgttaatgatagaactgagattgatctccaattaaggaagtatgacgttcaagaaaaagctgctaactttta
tcttttaatggttaaactccatttgta---cttctgtttatatagtttaat-aaaaacattacattttcatt
gtaaaaat-aaaattttctatttttataaattactaaatataatacactac-atccaagaattattcaatta
ccctaacatcttcagtgttatgctc--tattttaagctacttgaa-taaaaaattaaaaaaaatgaaaacaa
gaaaataattcataaaacaaataataaaagataaacctttaagttattattgtgcataacagatacatactg
agaatatttaactaattcattatataaattttgaccccctaaaaattctgatcaaccctgatcaaaagattt
acatactcttattcctaaaactaatggatagttaataattccataagtagaaatataaggtataaatcatat
agaaccagaaaaataactcactagataattatgcaaagacttattaaaataaaataaagaaacattagaaat
taaatagcccaatacacctcctaccacacaaacaaataaagttaataattttaaataactaggtaaacaaat
tatataaggagtaggaaaaattaatcaacttaatattctacctccaacaattctcattattagtaaaccact
tataccccgcaatataactcaaccttcatctctcaacatatttaaagaaccacaatttaattctccagttat
agtataataaaccaaccgaaaagaataacagacagtcaacccagtggaaaaaaaataaagaaaaaaagaaaa
tatattaatataacttaacgaaacaacttctaaaatcaaatccttagaataaaatccagctaaaaaaggcat
accacacaaagctaaattagctacattaaaacacccagaagtcagaggtatatatactcccaatccccctat
caatcgaatgtcctgagaattatttatattatgaataatagctccagcacacataaataataatgccttaaa
taaagcatgagttaataaatgaaaaaaagcaagcttataaaatcctatagataaaattcttattataaggcc
taattgtcttaatgtagaaagagcaataatcttctttaaatcaaattcaaaattagctcctaatcccgctat
aaatattgtcaacccagaaagcaacaataataaatctcccaaccatctacctcttaataaaatattaaatcg
aatcaataaataaaccccagcagttaccagagttgaagaatgaactaaagctgatacaggagtaggggctgc
tatagcagcaggtaatcaagaagaaaagggaatctgagctcttttagttatagcagctaacataattaatgc
tccaataatttctatttcaatactatccttcatgctttctaaataaaaaatataatttcaacttccatagtt
taatattcaagcaattgctaataaaaaagctacatccccaatccgattagatagagcagtaagcatcccagc
attgtaagattttacattttgaaaataaataactaaacaataagacactaatcctaaaccgtctcatcctaa
taaaattctaattaaattagggctaataattaataacattattgacaatacaaacattaaaactaatataat
aaaacgattaatatttgtatctcctctcatatattcctttctataataaattactaaagaagcaattaacaa
aacaaacgatataaataatagtcttattcaatcaaacaaaaaagtcatcacaattctagttgaatttaaact
gacaacttctcactctaaaaataaagaataatcatttaacaaaaacactaatctagaagtaaagaaactaat
tctaatagtaattagaattaaaaatctaattctacaaattgataaatatttcacgatctaaaatgata-aac
ctcatttcattgacaccacaaatcaatatttta---aataaactatttagat---ctaaagtcaaaataagc
aaatatctctctttaaaattaatagatttaaaggaaatcaatgaagaaataataaaaaaaattcacgaatct
taccccctctaaatgaataaactcctgaaaaaatctttccatgttgactataagcatataaatacaaagtat
aagcagcactaaaaaaagataataaagataaagaaattatagtaacccaagatcaacttacaattctattta
acaaagaaatttcccctaataaatttaaagaaggaggtgcagctatattacaagctcttaacaaaaaccatc
ataaagttatagaaggtataaaattcaataaacccttattgattaataaactccgactccctaatcgttcat
atgtaatattagctaaacaaaataatccagacgaacatagcccgtgagcaatcattaaagtataagaaccac
aaagacctcaataagttaaagttattaaaccccctaaaacaattcctatatgagcaactgatgaataagcaa
ttaaagcctttaaatcagtttgacgcaaacaaaccaaactaattaaaactcctcccacaagtctaattctaa
ctcacacataattatatttaatacctcttaactgcaaaaaagaaaaaactcgtaataaaccataaccaccta
acttaagtataataccagctaaaattattgaacctgaaaccggagcttcaacatgagccttaggaagtcaca
aatgaactaaaaatataggtattttaactaaaaaagctaaaattaaagataaatatagcagatcataattaa
atatataattactcaataaataaaaatttattgtatttaaattattatataaataaaaaattccaaccaaca
taggtaaagaaaccaataatgtataaaacagtaaataaaccccagcctgaagacgctctggctgataccctc
aacccaagattaaaaataaagtagggattaatcttctttcaaaaaataagtaaaatataaacagattcattc
ttctaaaagttaataccaagaaaatcaacaaaatcaaaacattaaataaaaataaatttttataattattgt
acttataaacagactcactagcactaattataagtgtacaaattcaaaatctcaataaaataagaccataag
aaataacatcaaatcctaaaaaatatgaaatatttacaaaataattagtacaataatttaaaataatgaaaa
caaaagttacaataaataataaattctgaaccattcaaaataaaccattcataaaacaaataggactaataa
aaagtattataaaaatcaattttaacattgtaatacattaaacgattgaaaataatcattcccatgtgtacg
aattatagaaactaaaattgaaaggcccaaagcaccttcacatactctaaaagttaaaaatattatactaaa
aaatcttctataatccattaaatttaaataaataaacaaaagaaaaaataaacttaatacaatatattccaa
acttaaaagcatagataataaatgcttacgattagaaacaaaaacaaaaatccctattaaaaataaaaaaca
aggtaatcctcagtataaactcattaacattagttttaatagtttaataaaaacattggtcttgtaaaccaa
aaataagattttgtcttttaaaacttcaagagaaaag-aaataactttatcattaatccccaaaattaatat
tttaaataaactacctcctgaaattatacaactcttcttatattcttcaacactaatctcaagattaatttt
tattcaaataaatcaccccttagcaataggattaatactattaattcaaacattacaaatttgtttaattac
tggactaatagctaaaagattctgattttcatatgtcttatttttaatttttttaggaggtatactagttct
attcatttatgtaacttccctagcatcaaatgaaatattttcactttccataaaattaacaactatctgtat
agtaattatattaactactacactaattgccgcatttttagataaaatatctacatcttcattcatccaaaa
tttagaaatacaacctttatataactttaacttaaccgtctctgaaaactctttaagtctccataaactata
taattacccaacaaactttattactattttattaataaactatttattaattacattaatcgcagtagtaaa
aattactaaattattttatggacctcttcgacaaataaactaatgaacaaacctttacgaacccaacacccc
ttatttaaaattgcaaataatgcactagtagatcttccagccccaattaatatttcagcatgatgaaatttc
ggatcattactaggtttatgtttaatcattcaaattctaacaggattatttttagctatacattatactgca
gacatcaacttagcattcaatagcgtaaatcacatttgccgtgatgtaaattatgggtgattattacgaact
cttcacgccaacggtgcatcatttttcttcatttgtatttacctacatgttggacgtggaatctactatgga
tcttatctattcactcctacctgattagtaggagtactaattttattcctagtgatagcaacagcatttata
ggatacgtattaccctgaggtcaaatatctttttgaggtgccacagttattactaacttattatcggctatc
ccctatttaggaattgatttagttcaatgggtatgaggaggattcgctgtagataatgccacacttacacga
ttctttacattccacttcatcttgccgtttattgtactagcaat--------aacctta-------------
------------------------------------------------------------------------
------------------------------------------------------------------------
------------------------------------------------------------------------
---------------------------------attcatttattattcctccatcaaacagggtctaataac
cccatcggactaaattctaatattgataaaattcccttccacccctacttctcatacaaggatattgtagga
tttgttattataatcgctgcactaattctattaacactaattaatccctatctattaggagatccagataat
ttcattcctgccaacccattagttaccccagtacatatccaaccagaatgatacttcctatttgcttacgca
attctacgatctattccaaataaacttggaggagtaattgccctagtcctctcaattgccattttagcaatt
cttccattctatcacttaagaaaatttcgaggtatccaattctaccctattaacaaaatcttattttgaact
atagttgttacagtaattttattaacatgaattggagcacgaccagtagaagaaccttatgtattagtagga
caaattttaactgtaatttacttcctgtattacatcattaacccattagtaaataaattatgagataat---
-ttaattaattagttaatgagcttgaacaagcgtatgttttgaaaacataagatag-aaatcaacctttcta
ttaactttactaaattttattaaccacatataataaatcaacattaactttaacccaataataaataataaa
aagtttaatgaaaaaggtaaaaaactctttcaagctaaatatattaatttatcataacgaaaccgaggtaaa
gtcccccgagctcaaatgaaaacaaatgaaataaatgttaacttaacataaaatataacattaaatacatca
caacctaaaaaaattacacaaaatagcatactcataaataaaattctagcatattcggctataaaaattaaa
gcaaacccccctcttctatattcaatattaaacccagaaactaactccgattcaccttctgcaaaatcaaaa
ggagtacgattagtttcagctaaacaaatacaaaatcaaaccaaactaatagggaataaaattaccaaaaat
caaatacttttttgataataaaaaaagtctaaaatattataacttccaattaaaaatacaaaagataataaa
actaatgctattctaacttcataagaaatagtttgtgccacagcccgtaaaccccctaataatgcataatta
gaattagaagatcaaccagcaattataacagtgtatacacccaaactagtacagcataaaaaaaataacaaa
cctaaattaaatgaaaacagcttaacaaataaaggaatacatagtcaagcaaccaaagataaaaataaagaa
aaaataggagaaaaataataagaaatataatttgataaaagaggataagtttgttccttagtaaataactta
atcgcatcacaaaaaggttgaggaattcctatcaatcctactttattaggtcccttacgaatctgaatataa
cctagaaccttccgttccaaaagagttaaaaaagccactctaactaaaacacaaattaccaaaattaaactc
ccaataattgataaaataaattctataaaaaacaagtactatttgtaatat-aaattacataaataaattct
aaatttattgcactaatctgccaaaatagtgt---ata--atatattaatcatattct-taatataaaatat
tattattctaatacctggtcctttcgtactaagatatta-taatatattaaagatagaaaccaacctggctt
acgccggtctgaactcagatcatgtaagaatttaaaagtcgaacagacttcacatttaagcggctacaccta
aaaatatatcttaatccaacatcgaggtcgcaaacttttttatcgatatgaactctccaaaaaaattacgct
gttatccctaaagtaacttaatcttataatcactactaatggatcaataactcataaattaatgatttt-aa
ataattaaaagttcattaaattttaatatcaccccaacaaaatactttaaattataaaaataaaattaatct
aaaaaatttaaac--aatgtaaagtataaagatttatagggtcttctcgtcttttaattaaattttagcttt
ttgactaaaatataaaattctattataaatttatatgaaacagcttatacctcgtccaaccgttcataccag
ccttcaattaaaagactaatgattatgctacctttgcacagttagaatactgcggccatttaaat-aacttc
agtgggcaggtcagactttaaaaataactcaaaaagacatgtttttgttaaacaggcgggtaaaatttttgc
cgagttctttatataaacttatcatataaaattacataaac-a-aaaaaaatatactaattctatcattatt
cctttttatgtataattcat--aaaaaaatttttataaataaatt-aaaatataataaataatat-aattta
taaaataatttataacaaactttataatgattgctaattctaagcatacattttatatt---accactatta
atttttaataatttattttaaagcttatcccttaaaatattcaaataaataaatttttcaattaaataaata
act--aaaaaatcaaaaatttgtaaattaaatttatttct-aaaaaaactagatacctttataaacgaataa
catttcatttctaataatttatttaaaataattttgacacattaactttaataaactattaactcttataaa
atcgagattaata--atatatatattaattatttgataaaccctgatacacaaggtacaataaattaaattt
tcttttaacacaaaaatttttcaaaatatttcaattatctttcacaatactaatccactattattaatatta
ttttttcattaaaaattactaaaacactt-aactatataattatttttaatatattaattta---aaagcaa
aat--aaaataataaataaattttg------atcaatttatattgatttgcacaaaaatcttttcaatgtaa
atgaaatgctttactaaataagctttaaattgtcattctagatacaccttccggtacatctactatgttacg
acttatcttaccttaatagcaagagcgacgggcgatgtgtgcatattctagagctaaaatcaaattaacaat
ctttaaaattttactatcaaatccaccttcactaaac----atttcaaaattagatccgtttaaataaattt
attgtaacccatctctacttaaacataagctacaccttgatctgatataaattcttataaaaattatagaaa
attattattctaataaaatattctgataacgacggtatataaactgaaaaacaaatttaagtgaggttcatc
gtggattatcaattacaggacaggttcctctgaatagactaaaataccgccaaattttttaagtttcaagaa
cataactactactaccttagtgaatgaaattacattttaaataatagggtatctaatcctagtttataaata
aaatttacaagcttcaaaaccttcataat-aaaaaatttttaaatttaaaatttcacctaataaatctaata
tta-tttttatat-aataaattttaactcacactgaacaaattttatttgtattatttgtgtaaccgcggct
gctggcacaaatttagccaatactctatgaaattactatttccaaatttctttgattaataatactatttac
tgagaata-taattaaattttacttactatttaaataaataaaaatacacgcaaaaacttacatataaaata
aatcaataataaa-attcaaagccaaaataaaacttt-aatattaattaaattctaaa---ataatattaaa
taataatatacataaacattaaattaaataacatt-----aataagtcaatataaaaaaaaaaataaa-tta
aacttaaataaaatgagttagtagtatctcctg-atcagcaatta-ccccctaagtaatataccgtttttca
tt-aaaaaaattagatgaaacttaaccttt------------------------------------------
------------------------------------------------------------------------
------------------------------------------------------------------------
------------------------------------------------------------------------
------------------------------------------------------------------------
------------------------------------------------------------------------
------------------------------------------------------------------------
------------------------------------------------------------------------
------------------------------------------------------------------------
---------------------tat-aaaaatt-aattacattt-aatcttattattaattttttaatttaat
tttaaa-attaatattattaa-ttataa-ta-gta-taaataataa-aaaaaaattaatatataaattgaaa
taataattaaattaaataataaaaaaaaatcatattgatcattagtaatttaattaatattt-aagtttcat
ctaat-tttttttttttttttttta-aaataataaa------------------------------------
------------------------------------------------------------------------
------------------------------------------------------------------------
------------------------------------------------------------------------
------------------------------------------------------------------------
------------------------------------------------------------------------
----------------ttt-tataaatattaaattt-atttataaatacttta--tcatatatttatttta-
gatgaat-----atttatcttttata-attatataaata-ttaaaaataaataaac----------------
--------gatataccaagttaagattaatatatatatatatgtatataaatatttaattaattaatagata
tcta-tattcatat-aaaaaaaaaccttaagattcatagatgaataacagtattatcaatttattagtatat
aatataatctaacatta-taaacattgttataaattaatattaaaaataaatttattataatcatttatcta
tttatat-gaagttgatcttttaattctcggaaatgtctatattggaattttaaattatctag---attcac
aaaaatttattttttaaa---ctgtactttttttatttatttaaatattaaaacatatatttacatttaagt
tatatacaccacttaaatgtaagtat-aaaaaaaaaaaaaaaaaaaaaa--ttagat---------------
------------------------------------------------------------------------
------------------------------------------------------------------------
-----------------------------------------------------------gaaaacagcttat
ttcatttgaaataagttaatttca
>BDKG04
aatgaattgcctgat-aaaagggttaccttgatagggtaaataatgcaattagtattgcattca------tt
atatttaatagaattaaactatttctaaaagtatcaaaaacttttgtgcatcatacacc--------aaa--
------ata-------tatttac------tacaaat-------------agta---tta--------attat
-aatagaacacatctatttaatc-aa-ctt-attaa----tattg---------------------------
---------------------gtttcaat---------aaaaagataagctaattaagctactgggttcata
ccccatttataaaggttctaatccttttctttttaattttt-aataattcagcaaaaattatattttttttt
atcttaataacaggaaccctaatcactgtatcctcaaattcttgattaggagcctgaatagggctagaaatt
aacttgttgtcatttatccccctaataaatagtaacaatttaacatctacagaagcctcattaaaatatttt
ttaacccaagccatagcctcagcagttctactgtttgctattataataatatatttaaataattacccaatt
attcaagataattcttcttataataatctaataattatttcatccttattactgaaaagaggggcagcaccc
tttcatttttgattccccaatgttatagaaggactttcttgaataaatgctcttaccctaataacatgacaa
aaaattgcaccccttatattaatttcttatacaacactaaatacttttatttttatagtaattattgcctcg
actgtcacagggtcattaggtggacttaatcaaacttctctgcggaaactaatagctttttcatcaatcaac
cacttaggatgaatattggcagccatacaagcaagtgaatcaatatgatgtatttatttttctttttataca
tttttatcattcagactaacctttatattcaacaactttaaaatattccacattaaccaattatttaattca
tttttcaattccaaaatccttaaatttattctatttttaaacctactttcactaggagggttgcccccattt
attggatttttacctaaatgactagttattcaattattagtgttaaaaagtcaatatgtattaataacaatt
ataacagtcataacactaattacattgtttttttacttacgattatgtttcgcagcttttatacttaattat
tacgaaaataattgaactattgatataactattaacaatatttcttttaagttaatattaattttatcattt
atttctacatttagtctaatcctaatttctataatttatttattcttataaat-------------------
-tatagt--gt-aaggctttaagttaattaaactaatagccttcaaagctataaatataagtataaatcttt
taagccttagtaat-ttattactcctttagaattgcagtctaatgtcattattgactataaagcc-------
---aacttaaatattaattaaattactaatgatc--------------------aaatt------tat----
------ataat-----aatgattaaaaagaataaattcttataaatagatttacagtctatcgcctaaactt
cagccatttaatcgcgacaatggttattctcaacaaatcataaagatattggaactttatattttatcttcg
gagcttgagcaggaatagtgggaacatctcttagaattttagtccgagctgaactcggtcacccaggagctt
taatcggtgacgatcaaatttataatgtaattgtaacagctcatgctttcgtgataattttctttatagtta
taccaattataattggtgga-tttggaaattgacttgttcctttaatattaggagctcccgatatagcattt
ccacgaatgaataatataagattttgattattacctccttcccttacattactattagtaagaagtatagta
gaaaacggagctggtacaggttgaacagtttacccacccctatcatctgttattgcacacggaggagcttca
gttgacctagctattttttcacttcacttagcgggtatttcctcaattttaggagcagtaaatttcattaca
acagtaattaatatacgatcgacaggaatcacctttgatcgaatacctctattcgtttgagcagttgtatta
acagctttattacttttattatcattaccagttttagcaggagctattactatattactaacagaccgaaac
ttaaatacttccttttttgaccctgccggaggaggagaccctattctttaccaacatttattttgattcttt
ggacacccagaagtttatattttaattcttccaggattcggaataatttcccatattattagtcaagaatca
ggaaagaaggaaacatttggatctctaggaataatttatgctataatagcaattggtctattaggatttatt
gtatgagctcatcacatattcacagtaggaatagatgtagatactcgtgcctatttcacttcagctacaata
attattgcggtacccacaggtattaaaatttttagttgactggctacattacacggtacacaattaaactat
tcaccagccatattgtgagccctagggtttgtattcctatttacagtaggaggattaacaggagtagttctt
gctaattcatctgtagatattattcttcatgacacatattacgtagtagctcatttccactatgtattatca
ataggagcagtctttgctattatagcaggattcgttcactgataccccctatttacagggctagtattaaat
cctaaatgattaaaaagtcaatttattatcatgtttatcggagtaaatttaaccttcttcccacaacacttt
ttaggattagctggtatacctcgacgatattcagactatccagatgcttacacaacatgaaatgtagtttct
actattggttcatctatttctttactaggaattttattcttcctattcatcatttgagaaagtttagtaaca
caacgacaagtaatttaccctatacagcttagttcttcaattgaatgacttcaaaatacccctccagctgaa
cacagttattcagaactacctcttttaactaattatctaatatggcagattagtgcaatggatttaagctcc
atatataaagtattttactttt------attagaaactaatgacaacatgagctgcccttggccttcaagat
agagcctctcctcttatggaacaacttaccttctttcatgatcacgctttaataattttagtaataattaca
acattagtaggttatttaatatttatattattctttaattcatatactaaccgaaatcttttacatggtcaa
actattgaaataatttgaacgattcttccagcaattgtactactatttattgctttcccctcccttcgatta
ctatatttattagatgaaattaatgaaccctcagttacattaaaggctattggacaccaatgatattgaagt
tatgaatattcagactttataaacgtggaatttgattcatatatagttccaactaatgaattagcaacagac
ggattccgacttctagatgttgacaaccgcgtagttcttcctataaattcacaaattcgaattttagtaacg
gctgcagatgtaattcactcatgaacagtaccagccttaggtgtaaaggtagacggaacccctggtcgatta
aaccaaactaatttcctaataaaccgacctggattattttacggtcaatgttcagaaatttgtggagctaat
cacagatttatacctattgtaattgaaagacttcctgtaaatcattttatcaaatgagtaactaatagaact
aattcataa-ttttcattagatgactgaaagcaagtactggtctcttaaaccatcttatagtaaattagcac
ttacttctaat-g--g------------------aaaaaattagtt-aaaaaataacattagtatgtcaaac
taaaattattaaacta-tttaatattttttggtgcctcaaatagccccaattggttgattaagtttatttat
tatcttttcaattacttttatcttgtttagtataataaattattattctgtaattcctaaaacacctaaatc
agaaatttcaagcaagtattcaacaacttctttaaactgaaaatgataacaaatctattctctgtattcgac
ccttcatcaagtattttcaatttatcattaaattgaataagaacatttttaggacttcttctaattccttct
gcctactgattaataccctcacgatgacatattttttgaaattcaattcttattacacttcataaggaattc
aaaactcttcttggcccatcaggacattcaggatcaacttttatttttgtctctttattttcattaatttta
tttaataattttataggactatttccttatattttcacaagaacaagtcacttaacacttacacttacacta
gctctacctctatgattatgtttcatactttatggatgaattaatcacacacaacatatattcgctcaccta
gtacctcaaggaaccccagcagttcttataccatttatagtatgtattgaaacaattagtaacattattcga
cctggaactttagctgttcgattagcagctaatataattgcaggacatttattacttactcttttaggaaac
actggaccttccctttcttacgcgattgtatcattattattaattggtcaaattgctctattagttctagaa
tcagcagttgctattattcaatcatatgtatttgcagttctaagtacactatactctagagaagtaaactaa
tgtcaacacactcaaaccacccatttcatttagtagattatagtccctgacctttaacaggagcaattggag
ctataacctctgtctcaggattagtaaaatgattccatcaatatgatatttcattgtttgcattaggaaata
ttattactattttaacagtttatcaatggtgacgagacgtatctcgagaaggaacttttcagggactacaca
ccctacctgtaacattaggattacggtgaggaataattctattcattttatcagaagttttattttttgtat
ctttcttctgagcttttttccacagaag--tttatctccagccattgaactgggagctatatgacctcctgc
aggaattcaaccttttaatccattccaaattccactattaaatacagccattttattatcttcaggagttac
tgttacatgagcacaccatagtttaatagaaggtaatcattctcaagcaacacaagggttattttttacagt
tctcttaggagtctattttactattctgcaagcatatgaatatatcgaagcaccatttaccattgcagattc
agtttatggttctacttttttcatagcaacaggattccacggaattcatgtattaattggaacaacatttct
tctagtatgcttaattcgacatttaaacaaccacttttctaaaactcaccactttgggtttgaagcagctgc
atgatactgacatttcgtcgatattgtttggttattcctttatatttcaatttattgatgaggaggataatt
aatttttatctatatagtatataagtatatttgacttccaatcataaggtctact-aattagtagtatagat
aattttttcaattactattatagcatcaattctaattatcatcaccagtgtagttataaccctagcttccat
tttatcaaaaaaagcactaacagaccgtgaaaaatgttccccctttgaatgcggatttgatcccaagtcttc
ttcacgactacctttttcacttcgattttttttaattacaattattttcttaatttttgatgtagaaattgc
ccttattttacctataattttaatcatttcaatttctaacatcattatatgaactacaacaagtattgtatt
tattattatcttaattattggactataccatgaatgaaaccaaggaatattaaattgatc-------aaatt
agggttgtagttaattataacatttgatttgcattcaaaaagtattgaa--atatcaatctacc--------
---------ttat-------agctcagaatatgaagcgatttattgcaattagtttcgacctaatcttaggt
att--ttatacccttattctat------------------------aactaa--------------------
----------------------------------------atattaattgaagccaaaaagaggcttatcac
tgttaatgatagaactgagattgatctccaattaaggaagtatgacgttcaagaaaaagctgctaactttta
tcttttaatggttaaactccatttgta---cttctgtttatatagtttaat-aaaaacattacattttcatt
gtaaaaat-aaaattttctatttttataaattactaaatataatacactac-atccaagaattattcaatta
ccctaacatcttcagtgttatgctc--tattttaagctacttgaa-taaaaaattaaaaaaaatgaaaacaa
gaaaataattcataaaacaaataacaaaagataaacctttaagttattattgtgcataacagatacatactg
agaatacttaactaattcattatataaattttgaccccctaaaaattctgaccaaccctgatcaaaagattt
acatactcttattcctaaaactaatggatagttaataattccataagtagaaatataaggtataaatcatat
agaaccagaaaaataactcactagataattatgcaaagacttattaaaataaaataaagaaacattagaaat
taaataacccaatacacctcctaccacacaaacaaataaagttaataattttaaataactaggtaaacaaat
tatataaggagtaggaaaaattaatcaacttaatattctacctccaacaattctcattattaataaaccact
tatacctcgcaatataactcaaccttcatctctcaacatgtttaaagaaccacaatttaattccccagttat
agtataataaaccagccgaaaagaatagcagacagtcaacccagtggaaaaaaaataaagaaaaaaagaaaa
tatattaatataacttaacgaaacaacttctaaaatcaaatccttagaataaaacccagctaaaaaaggtat
accacacaaagctaaattagctacattaaaacacccagaagtcagaggtatatatactcccaatccccctat
caatcgaatgtcctgagaattatttatattatgaataatagctccagcacacataaataataatgccttaaa
taaagcatgagttaataaatgaaaaaaagcaagcttataaaatcctatagataaaattcttattataagacc
taattgtcttaatgtagaaagagcaataatcttctttaaatcaaattcaaaattagctcctaatcccgctat
aaatattgtcaacccagaaagcaacaataataaatctcccaaccatctacctcttaataaaatattaaatcg
aatcaataaataaaccccagcagttaccagagttgaagaatgaactaaagctgacacaggagtaggggctgc
tatagcagcaggtaatcaagaagaaaagggaatctgagctcttttagttatagcagctaacataattaatgc
tccaataatttctatttcaattctatccttcatgctttctaaataaaaaatataatttcaacttccatagtt
taatattcaagcaattgctaataaaaaagccacatccccaatccgattagatagagcagtaagtatcccagc
attgtaagatttaacattttgaaaataaataactaaacaataagacactaatcctaaaccgtctcatcctaa
taaaattctaattaaattaggactaataattaataacattattgataatacaaacattaaaactaatataat
aaaacgattaatatttgtatctcctcttatatactcctttctataataaattactaaagaagcaattaacaa
aacaaatgatataaataatagtcttattcaatcaaacaaaaaagtcatcacaattctagttgaatttaaact
gacaacttctcactctaaaaataaagaataatcatttaacaaaaacactaatctagaagtaaagaaactaat
tctaatagtaattagaattaaaaatctaattctacaaattgataaatatttcacgatctaaaatgata-aac
ctcatttcattgacaccacaaatcaatatttta---aataaactatttagat---ctaaagtcaaaataagc
aaatatctctctttaaaattaatagatttaaaggaaatcaatgaagaaataataaaaaaaattcacgaatct
taccccctctaaatgaataaactcctgaaaaaatctttccatgttgactataagcgtataaatacaaagtat
aagcagcactaaaaaaagataataaagataaagaaattatagtaacccaagatcaacttacaattctattta
acaaagaaatttcccctaataaatttaaagaaggaggtgcagctatattacaagctcttaacaaaaaccatc
ataaagttattgaaggtataaaattcaataaacccttattgattaataaactccgactccctaatcgttcat
atgtaatattagctaaacaaaataatccagacgaacatagcccgtgagcaatcattaaagtataagaaccac
aaaggcctcaataagttaaagttattaaaccccctaaaacaattcctatatgagcaactgatgaataagcaa
ttaaagcctttaaatcagtttgacgcaaacaaaccaaactaattaaaactcctcccacaagtctaattctaa
ctcacacataattatatttaatacctcttaactgcaaaaaagaaaaaactcgtaataaaccataaccaccta
acttaagtataataccagctaaaattattgaccctgaaaccggagcttcaacatgagccttaggaagtcaca
aatgaactaaaaatataggtattttaactaaaaaagctaaaattaaagataaatatagcagatcataattaa
atatataattactcaataaataaaaatttattgtatttaaattattatataaataaaaaattccaaccaaca
taggtaaagaaaccaataatgtataaaatagtaaataaaccccagcctgaagacgctctggctgatatcctc
aacccaaaattaaaaataaagtaggaattaatcttctttcaaaaaataaataaaatataaacagattcattc
ttctaaaagttaacaccaaaaaaatcaacaaaatcaaaacattaaataaaaataaatttttataattattgt
acttataaacagactcactagcactaattataagtgtacaaattcaaaatctcaataaaataagaccataag
aaataacgtcaaatcctaaaaaatatgaaatatttacaaaataattagtacaataatttaaaataatgaaaa
caaaagttacaataaataataaattctgaaccattcaaaataaaccattcataaaacaaataggactaataa
aaagtattataaaaatcaattttaacattgcaatacattaaacgattgaaaataatcattcccatgtgtacg
aattatagaaactaaaattgaaaggcccaaagcaccttcacatactctaaaagttaaaaatattatactaaa
aaatcttctataatccattaaatttaagtaaatgaacaaaagaaaaaataaacttaatacaatatactccaa
acttaaaagcatagataataaatgcttacggttagaaacaaaaacaaaaatccctattaaaaataaaaaaca
aggtagtcctcaatataaactcattaacattagttttaatagtttaataaaaacattggtcttgtaaaccaa
aaataagattttgtcttttaaaacttcaagagaaaag-aaataactttatcattaatccccaaaattaatat
tttaaataaactacctcctgaaattatacaactcttcttatattcttcaacactaatctcaagattaatttt
tattcaaataaatcaccccttagcaataggattaatactattaattcaaacattacaaatttgtttaattac
tggactaatagctaaaagattctgattttcatatgtcttatttttaatttttttaggaggtatactagttct
attcatttacgtgacttccctagcatcaaatgaaatattttcactttccataaaattaacaactatctgtat
aataattatattaactactacactaattgccgcatttttagataaaatatctacatcttcattcatccaaaa
tttagaaatacaacctttatataactttaacttaaccgtctctgaaaactctttaagtctccataaactata
taattacccaacaaactttattactattttattaataaactatttattaattacattaattgcagtagtaaa
aattactaaattattttatggacctcttcgacaaataaactaatgaacaaacctttacgaacccaacacccc
ttatttaaaattgcaaataatgcactagtagatcttccagccccaattaatatttcagcatgatgaaatttc
gggtcattactaggtttatgtttaatcattcaaattctaacaggattatttttagctatacattatactgca
gacatcaacctagcattcaatagtgtaaatcacatttgccgtgatgtaaattatggatgattattacgaact
cttcacgctaacggtgcatcatttttcttcatttgtatttacctacatgttggacgtggaatctactacgga
tcttatttattcactcctacctgattagtaggagtactaattttattcttagtgatagcaacagcattcata
ggatacgtattaccctgaggtcaaatatctttttgaggtgccacagtaattactaacttattatcggctatt
ccctatttaggaattgatttagttcaatgggtatgaggaggattcgctgtagataatgccacacttacacga
ttctttacattccacttcatcttaccgtttattgtactagcaat--------aacctta-------------
------------------------------------------------------------------------
------------------------------------------------------------------------
------------------------------------------------------------------------
---------------------------------attcatttattattcctccatcaaacaggatctaataac
cccatcggactaaattctaatattgataaaattcccttccacccctacttctcatacaaggatattgtagga
tttgttattataatcgctgcactaattctattaacactaattaacccctatttattaggagatccagataat
ttcattcctgccaacccattagttaccccagtgcatatccaaccagaatgatacttcctatttgcttacgca
attctacgatctattccaaataaacttggaggagtaattgccctagtcctctcaattgccattttagcaatt
cttccattctatcacttaagaaaatttcgaggtatccaattctaccctattaacaaaatcttattttgaact
atagttgttacagtaattttattaacatgaattggagcacgaccagtagaagaaccttatgtattagttgga
caaatcttaactgtagtttacttcttgtattacatcattaacccattagtaaataaatgatgagacaat---
-ttaattaattagttaatgagcttgaacaagcatatgttttgaaaacataagatag-aaatcaacctttcta
ttgactttactaaattttattaaccacatataataaatcagcattaactttaacccaataataaataataaa
aagtttaatgaaaaaggtaaaaaactctttcaagctaaatatattaatttatcataacgaaaccgaggtaaa
gtcccccgagctcagataaaaacaaatgaaataaatgttaacttaacataaaatataacattaaatacatca
caacctaaaaaaattacacaaaatagcatactcataaataaaattctagcatattcagctataaaaattaaa
gcaaaaccccctcttctatattcaatattaaacccagaaactaactccgattcaccttctgcaaaatcaaaa
ggggtacgattagtttcagctaaacaaatacaaaatcaaaccaaactaataggaaataaaattaccaaaaat
caaatacttttttgataataaaaaaaatctaaaatattataacttccaattaaaaatacaaaagataataaa
actaatgctattctaacttcataagaaatagtttgtgccacagcccgtaaaccccctaataatgcataatta
gaattagaagatcaaccagcaattataacagtgtatacgcctaaactagtacagcataaaaaaaataacaaa
cctaaattaaatgaaaacagcttaacaaataaaggaatacataatcaagcaaccaaagataaaaataaagaa
aaaataggagaaaaataataagaaatataatttgataaaagagggtaagtttgttccttagtaaataactta
atcgcatcacaaaaaggttgaggaattcctatcaaccctactttattaggccccttacgaatctgaatataa
cctaaaaccttccgttccaaaagagttaaaaaagccactctaactaaaacacaaattaccaaaattaaactc
ccaataattgataaaataaattctataaaaaacaagtactatttgtaatat-aaattacataaataaattct
aaatttattgcactaatctgccaaaatagtat---ata--atatattaatcatattct-taatataaaatat
tattattctaatacctggtcctttcgtactaagatatta-taatatattaaagatagaaaccaacctggctt
acgccggtctgaactcagatcatgtaagaatttaaaagtcgaacagacttaacatttaagcggctacaccta
aaaatatatcttaatccaacatcgaggtcgcaaacttttttatcgatatgaactctccaaaaaaattacgct
gttatccctaaagtaacttaatcttataatcactactaatggatcaataactcataaattaatgatttt-aa
ataattaaaagttcattaaattttaatatcaccccaacaaaatactttaaattataaaaataaaattaatct
aaaaaatttaaac--aatgtaaagtataaagatttatagggtcttctcgtcttttaattaaattttagcttt
ttgactaaaatataaaattctattataaatttatatgaaacagcttatacctcgtccaaccgttcataccag
ccttcaattaaaagactaatgattatgctacctttgcacagttagaatactgcggccatttaaat-aacttc
agtgggcaggtcagactttaaaaataactcaaaaagacatgtttttgttaaacaggcgggtaaaatttttgc
cgagttctttatataaacttatcatataaaattacataaac---aaaaaaatatactaattctatcattatt
cctttttatatataattcat--aaaaaaatttttataaataaatt-aaaatataataaataatat-aattta
taaaataatttataacaaactttataatgattgctaattctaagcatacattttatatt---accactatta
atttttaataatttattttaaagcttatcccttaaaatattcaaataaataaatttttcaattaaataaata
act--aaaaaatcaaaaatttgtaaattaaatttatttct-aaaaaaactagatacctttataaacgaataa
catttcatttctaatagtttatttaaaataattttgacacattaactttaataaactattaactcttataaa
atcgagattaata--atatatatattaattatttgataaaccctgatacacaaggtacaataaattaaattt
tcttttaacacaaaaatttttcaaaatatttcaattatctttcacaatactaatccactattattaatatta
ttttttcattaaaaattactaaaacactt-aactatataattatttttaatatattaattta---aaaacaa
aat--aaaataataaataaattttg------atcaatttatattgatttgcacaaaaatcttttcaatgtaa
atgaaatgctttactaaataagctttaaattgtcattctagatacaccttccggtacatctactatgttacg
acttatcttaccttaatagcaagagcgacgggcgatgtgtgcatattctagagctaaaatcaaattaacaat
ctttaaaattttactatcaaatccaccttcactaaac----atttcaaaattagatccgtttaaataaattt
attgtaacccatctctacttaaacataagctacaccttgatctgatataaattcttataagaattatagaaa
attattattctaataaaatattctgataacgacggtatataaactgaaaaacaaatttaagtgaggttcatc
gtggattatcaattacaggacaggttcctctgaatagactaaaataccgccaaattttttaagtttcaagaa
cataactactactaccttagtgaatgaaattacattttaaataatagggtatctaatcctagtttataaata
aaatttacaagcttcaaaaccttcataat-aaaaaatttttaaatttaaaatttcacctaataaatctaata
tta-tttttatat-aataaattttaactcacactgaacaaattttatttgtattatttgtgtaaccgcggct
gctggcacaaatttagccaatactctatgaaattactatttccaaatttctttgattaataatactatttac
tgagaata-taattaaattttacttactatttaaataagcaaaaatacacgcaaaaacttacatataaaata
aatcaataataaa-attcaaagccaaaataaaacttt-aatattaattaaattctaaa---ataatattaaa
taataatatacataaacattaaattaaataacatt-----aataagtcaatataaaaaaaaaattaaa-tta
aacttaaataaaatgagttagtagtatctcctg-atcagcaatta-ccccctaagtaatataccgtttttca
tt-aaaaaaattagatgaaacttaaccttt------------------------------------------
------------------------------------------------------------------------
------------------------------------------------------------------------
------------------------------------------------------------------------
------------------------------------------------------------------------
------------------------------------------------------------------------
------------------------------------------------------------------------
------------------------------------------------------------------------
------------------------------------------------------------------------
---------------------tat-aaaaatt-aatctcattt-aatcttattattaattttttaatttaat
tttaaa-attaatattattaa-ttataa-ta-ata-taaataataa-aaaaaaattaatatataaattgaaa
taataattaaattaaataataaaaaaaaatcatattgatcattagtaatttaattaatattt-aagtttcat
ctaat-ttttttttttttttttttt-aaataataaa------------------------------------
------------------------------------------------------------------------
------------------------------------------------------------------------
------------------------------------------------------------------------
------------------------------------------------------------------------
------------------------------------------------------------------------
----------------ttt-tataaatattaaattt-atttataaatacttta--tcatatatttatttta-
gatgaat-----atttatcttttata-attatataaata-ttaaaaataaataaac----------------
--------gatataccaagttaagattaatatatatatatatgtatataaatatttaattaattaatagata
tcta-tattcatat-aaaaaaaaaccttaagattcatagatgaataacagtattatcaatttattagtatat
aatataatctaacatta-taaacattgttataaattaatattaaaaataaatttattataatcatttatcta
tttatat-gaagttgatcttttaattctcggaaatgtctatattggaattttaaattatctag---attcat
aaaaatttattttttaaa---atgtactttttttatttatttaaatattaaaacatatatttacatttaagt
tatatataccacttaaatgtaagtat-aaaaaaaaaaaaaaaaaaaaaa--ttagat---------------
------------------------------------------------------------------------
------------------------------------------------------------------------
-----------------------------------------------------------gaaaacagcttat
ttcatttgaaataagttaatttca
>BDKG05
aatgaattgcctgat-aaaagggttaccttgatagggtaaataatgcaattagtattgcattca------tt
atatttaatagaattaaactatttctaaaagtatcaaaaacttttgtgcatcatacacc--------aaa--
------ata-------tatttat------tacaaat-------------agta---tta--------attat
-aatagaatacatctatttaatc-aa-ctt-aa-------tattg---------------------------
---------------------atttcaat---------aaaaagataagctaattaagctagtgggttcata
ccccatttataaaggttctaatccttttctttttaattttt-aataattcagcaaaaattatattttttttt
atcttaataacaggaaccctaatcactgtatcctcaaattcttgattaggagcctgaatagggctagaaatt
aacttgttgtcatttatccccctaataaatagtaacaatttaacatctacagaagcctcattaaaatatttt
ttaacccaagccatagcctcagcagttctactgtttgctattataataatgtatttaaataattacccaatt
attcaagataattcttcttatagtaatctaataattatttcatccttattactgaaaagaggggcagcaccc
tttcatttttgattccccaatgttatagaaggactttcttgaataaatgctcttaccctaataacatgacaa
aaaattgcaccccttatattaatttcttacacaacactagatacttttatttttatagtaattattgcctca
actgtcacaggatcattaggtggacttaatcaaacttctctgcggaaactaatagctttttcatcaatcaac
cacttagggtgaatactagcagccatacaagcaagtgaatcaatatgatgtatttatttttctttttataca
tttttatcattcagattaacctttatattcaataactttaaaatattccacattaaccaattatttaattca
ttcttcaattccaaaatccttaaatttattctatttttaaatctactttcactaggagggttgcccccattt
attggatttttacctaaatgactagttattcaattattagtgttaaaaagtcaatatgtattaataacaatt
ataacagttataacactaattacattgtttttttacttacgattatgtttcgcagcttttatacttaattat
tacgaaaataattgaactattgatataactattaacaatatttcttttaagttaatattaattttatcattt
atttctacatttagtctaatcctaatttctataatttatttattcttataaac-------------------
-tatagt--gt-aaggctttaagttaattaaactaatagccttcaaagctataaatataagtataaatcttt
taagccttagtaat-ttattactcctttagaattgcagtctaatgtcattattgactataaagcc-------
---aacttaaatattaattaaattactaatgatc--------------------aaatt------tat----
------ataat-----aatgattaaaaagaataaattcttataaatagatttacagtctatcgcctaaactt
cagccatttaatcgcgacaatggttattttcaacaaatcataaagatattggaactttatattttatcttcg
gagcctgagcaggaatagtgggaacatcccttagaattttagtccgagctgaactcggtcacccaggagctt
taatcggtgacgatcaaatttataatgtaattgtaacagctcatgctttcgtaataattttctttatagtta
taccaattataattggtgga-tttggaaattgacttgttcctttaatattaggggctcccgatatagcattt
ccacgaatgaataatataagattttgattattacctccttcccttacattactattagtaagaagtatagta
gaaaacggagctggtacaggttgaacagtttacccacccctatcatctgttattgcacacggaggagcttca
gttgacctagctattttttcacttcacttagcgggtatttcctcaattttaggagcagtaaatttcattaca
acagtaattaatatacgatcaacaggaatcacctttgatcgaatacctctattcgtttgagcagttgtatta
acagctttattacttttattatcattaccagttttagcaggggctattactatactactaacagaccgaaac
ttaaatacttccttttttgaccctgccggaggaggggatcccattctttaccaacatttattttgattcttt
ggacacccagaagtttatattttaattcttccaggattcggaataatttcccatattattagtcaagaatca
ggaaagaaggaaacatttggatctctaggaataatttatgctataatagcaattggtctattaggatttatt
gtatgagctcatcacatattcacagtaggaatagatgtagatactcgtgcctatttcacttcagctacaata
attattgcggtacccacaggtattaaaatttttagttgactggctacattacacggtacacaattaaactat
tcaccagccatattgtgagccctagggtttgtattcctatttacagtaggaggattaacaggagtagttctt
gctaattcatctgtagatattattcttcatgacacatattacgtagtagctcatttccactatgtattatca
ataggagcagtctttgctattatagcaggattcgttcactgataccccctatttacagggctagtattaaat
cctaaatgattaaaaagtcaatttattatcatatttatcggagtaaatttaaccttcttcccacaacacttt
ttaggattagctggtatacctcgacgatattcagactatccagatgcttacacaacatgaaatgtagtttct
actattggttcatctatttctttactaggaattttattcttcctattcatcatttgagaaagtttagtaaca
caacgacaagtaatttatcctatacagcttagttcttcaattgaatgacttcaaaatacccctccagctgaa
cacagttattcagaactacctcttttaactaattatctaatatggcagattagtgcaatggatttaagctcc
atatataaagtattttactttt------attagaaactaatgacaacatgagctgcccttggccttcaagat
agagcctctcctcttatggaacaacttaccttctttcatgatcacgctttaataattttagtaataattaca
acattagtaggttatttaatatttatattattctttaattcatatactaaccgaaatcttttacatggtcaa
actattgaaataatttgaacgattcttccagcaattgtactactatttattgctttcccctcccttcgatta
ctatatttattagatgaaattaatgaaccctcggttacattaaaggctatcggacaccaatgatattgaagt
tacgaatattcagactttataaacgtggaatttgattcatatatagttccaactaatgaattagcaacagac
ggattccgacttctagatgttgacaaccgcgtagttcttcctataaattcacaaattcgaattttagtaacg
gctgcagatgtaattcactcatgaacagtaccagccttaggtgtaaaggtagacggaacccctggtcgatta
aaccaaactaatttcctaataaaccgacctggattattttacggtcaatgttcagaaatttgtggagctaat
cacagatttatgcctattgtaattgaaagacttcctgtaaatcattttatcaaatgagtaactaatagaact
aattcataa-ttttcattagatgactgaaagcaagtactggtctcttaaaccatcttatagtaaattagcac
ttacttctaat-g--g------------------aaaaaattagtt-aaaaaataacattagtatgtcaaac
taaaattattaaacta-tttaatattttttggtgcctcaaatagccccaattggttgattaagtttatttat
tatcttttcaattacttttatcttgtttagtataataaattattattctgtaattcctaaaacacctaaatc
agaaatttcaagcaagtattcaacaacttctttaaactgaaaatgataacaaatctattctctgtattcgac
ccttcatcaagtattttcaatttatcattaaattgaataagaacatttttaggacttcttctaattccttct
gcctactgattaataccctcacgatgacatattttttgaaactcaattcttattacacttcataaggaattc
aaaactcttcttggcccatcaggacattcaggatcaacttttatttttgtctctttattttcattaatttta
tttaataattttataggactatttccttatattttcacaagaacaagtcacttaacacttacacttacacta
gctctacccctatgattatgtttcatactttatggatgaattaatcacacacaacatatattcgctcatcta
gtacctcaaggaaccccagcagttcttataccatttatagtatgtattgaaacaattagtaacattattcga
cctggaactttagctgttcgattagcagctaatataattgcaggacatttattacttactcttttaggaaac
actggaccttccctttcttacgcgattgtatcattattattaattggtcaaattgctctattagttctagaa
tcagcagttgctattattcaatcatatgtatttgcagttctaagtacactatactctagagaagtaaactaa
tgtcaacacactcaaaccacccatttcatttagtagattatagcccctgacctttaacaggagcaattggag
ctataacctctgtctcaggattagtaaaatgattccatcaatatgatatttcattgtttgcattaggaaata
ttattactattttaacagtttatcaatgatgacgagacgtatctcgagaaggaacttttcagggactacaca
ccttacctgtaacattaggattacggtgaggaataattctattcattttatcagaagttttattttttgtat
ctttcttctgagcttttttccacagaag--tttatctccagccattgaactgggggctatatgacctcctgc
aggaattcaaccttttaatccattccaaattccactattaaatacagccattttattatcttcaggagttac
tgttacatgagcacaccatagtttaatagaaggtaatcattctcaagcaacacaagggttattttttacagt
tctcttaggagtctattttactattctgcaagcatatgaatatatcgaagcaccatttaccattgcagattc
agtttatggttctacttttttcatagcaacaggattccacggaattcatgtattaattggaacaacatttct
tctagtatgcttaattcgacatttaaacaaccacttttctaaaactcaccactttgggtttgaagcagctgc
atgatactgacatttcgttgatattgtttgattattcctttatatttcaatttattgatgaggaggataatt
aatttttatctatatagtatataagtatatttgacttccaatcataaggcctact-aattagtagtatagat
aattttttcaattactattatagcatcaattctaattatcatcaccagtgtagttataaccctagcttccat
tttatcaaaaaaagcactaacagaccgtgaaaaatgttccccctttgaatgcggatttgatcccaagtcttc
ttcacgactacctttttcacttcgattttttttaattacaattattttcttaatttttgatgtagaaattgc
ccttattttacctataattttaatcatttcaatttctaacatcattatatgaactacaacaagtattgtatt
tattattatcttaattattggactataccatgaatgaaaccaaggaatattaaattgatc-------aaatt
agggttgtagttaattataacatttgatttgcattcaaaaagtattgaa--atatcaatctacc--------
---------ttat-------aactcagaatatgaagcgatttattgcaattagtttcgacctaatcttaggt
att--ttatgcccttattctat------------------------aactaa--------------------
----------------------------------------atattaattgaagccaaaaagaggcttatcac
tgttaatgatagaactgagattgatctccaattaaggaagtatgacgttcaagaaaaagctgctaactttta
tcttttaatggttaaactccatttgta---cttctgtttatatagtttaat-aaaaacattacattttcatt
gtaaaaat-aaaattttctatttttataaattactaaatataatgcactac-atccaagaattattcaatta
ccctaacatcttcagtgttatgctc--tattttaagctacttgaa-taaaaaattaaaaaaaatgaaaacaa
gaaaataattcataaaacaaataataaaagataaacctttaaattattattgtgcatgacagatatatactg
agaatatttaactaattcattatataaattttgaccccctaaaaattctgatcaaccctgatcaaaagattt
acatactcttattcctaaaactaatggataattaataattccgtaagtagaaatataaggtataaatcatat
agaaccagaaaaataactcactagataattatgcaaagacttattaaaataaaataaagaaacattagaaat
taaataacccaatacacctcctaccacacaaacaaataaagttaataattttaaataactaggtaaacaaat
catatagggagtaggaaaaattaatcaacttaatattctacctccaacaattctcattattaataaaccact
tatacctcgcaatataactcaaccttcatctctcaacatgtttaaagaaccacaatttaattctccagttat
agtataataaaccaaccgaaaagaataacagacagtcaacccagtggaaaaaaaataaagaaaaaaagaaaa
tatattaatataacttaacgaaacaacttctaaaatcaaatccttagaataaaatccagctaaaaaaggcat
accacacaaagctaaattagctacattaaaacacccagaagtcagaggtatatacactcccaatccccctat
caatcgaatgtcctgagaattatttatattatgaataatagctccagcacacataaataataatgccttaaa
taaagcatgagttaataaatgaaaaaaagcaagcttataaaatcctatagataaaattcttattataagacc
taattgtcttaatgtagaaagagcaataatcttctttaaatcaaattcaaaattagctcctaatcccgctat
aaatattgtcaacccagaaagcaacaataataaatctcccaaccatctacctcttaataaaatattaaatcg
aatcaataaataaaccccagcagttaccagagttgaagaatgaactaaagctgatacaggagtaggggctgc
tatagcagcaggtaatcaagaagaaaaaggaatctgagctcttttagttatagcagctaacataattaatgc
tccaataatttctatttcaatactatccttcatgctttctaaataaaaaatataatttcaacttccataatt
taatattcaagcaattgctaataaaaaagccacatccccaatccgattagatagagcagtaagtatcccagc
attgtaagatttaacattttgaaaataaataactaaacaataagacactaatcctaaaccgtctcatcctaa
taaaattctaattaaattaggactaataattaataacattattgacaatacaaacattaaaactaatataat
aaaacgattaatatttgtatctcctctcatatattcctttctataataaattactaaagaagcaattaacaa
aacaaacgatataaataatagtcttattcaatcaaacaaaaaagtcatcacaattctagttgaatttaaact
gacaacttctcactctaaaaataaagaataatcatttaacaaaaacactaatctagaagtaaagaaactaat
tctaatagtaattagaattaaaaatctaattctacaaattgataaatatttcacgatctaaaatgata-aac
ctcatttcattgacaccacaaatcaatatttta---aataaactatttagat---ctaaagtcaaaataaac
aaatatctctctttaaaattaatagatttaaaggaaatcaatgaagaaataataaaaaaaattcacgaatct
taccacctctaaatgaataaactcctgaaaaaatctttccatgttgactataggcatataaatacaaagtat
aagcagcactaaaaaaagataataaagataaagaaattatagtaacccaagatcaacttacaattctattta
acaaagaaatttcccctaataaatttaaagaaggaggtgcagctatattacaagctcttaacaaaaaccatc
ataaagttattgaaggtataaaattcaataaacccttattgattaataaactccgactccctaatcgttcat
atgtaatattagctaaacaaaataatccagacgaacatagcccatgagcaatcattaaagtataagaaccac
aaagacctcaataagttaaagttattaaaccccctaaaacaattcctatatgagcaactgatgaataagcaa
ttaaagcctttaagtcagtttgacgcaaacaaaccaaactaattaaaactcctcccacaagtctaattctaa
ctcacacataattatatttaatacctcttaactgcaaaaaagaaaaaactcgtaataaaccgtaaccaccta
acttaagtataataccagctaaaattattgaccctgaaaccggagcttcaacatgagccttaggaagtcaca
aatgaactaaaaatataggtattttaactaaaaaagctaaaattaaagatagatatagcagatcataattaa
atatataattactcaataaataaaaatttattgtatttaaattattatataaataaaaaattccaaccaaca
taggtaaagaaaccaataatgtataaaatagtaaataaaccccagcctgaagacgctctggctgatatcctc
aacccaagattaaaaataaagtaggaattaatcttctttcaaaaaataagtaaaatataaacagattcattc
ttctaaaagttaacaccaagaaaatcaacaaaatcaaaacattaaataaaaataaatttttataattattgt
acttataaacagactcactagcactaattataagtgtacaaattcaaaatctcaataaaataagaccataag
aaataacatcaaaccctaaaaaatatgaaatatttacaaaataattagtacaataatttaaaataatgaaaa
caaaagttacaataaataataaattctgaaccattcaaaataaaccattcataaaacaaataggactaataa
aaagtattataaaaatcaattttaacattgtaatacattaaacgattgaaaataatcattcccatgtgtacg
aattatagaaactaaaattgaaaggcccaaagcaccttcgcatactctaaaagttaaaaatattatactaaa
aaatcttctataatccattaaatttaagtaaatgaacaaaagaaaaaataaacttaatacaatatattccaa
acttaaaagcatagataataaatgcttacgattagaaacaaaaacaaaaatccctattaaaaataaaaaaca
aggtaatcctcaatataaactcattaacattagttttaatagtttaataaaaacattggtcttgtaaaccaa
aaataagattttgtcttttaaaacttcaagagaaaag-aaataactttatcattaatccccaaaattaatat
tttaaataaactacctcctgaaattatacaactcttcttatattcttcaacactaatctcaagattaatttt
tattcaaataaatcaccccttagcaataggattaatactattaattcaaacattacaaatttgtttaattac
tggactaatagctaaaagattctgattttcatatgtcttatttttaatttttttaggaggtatactagttct
attcatttatgtaacttccctagcatcaaatgaaatattttcactttccataaaattaacaactatctgtat
aataattatattaactactacactaattgccgcatttttagataaaatatctacatcttcatttatccaaaa
tttagaaatacagcctttatataactttaacttaaccatctctgaaaactctttaagtctccataaactata
taattacccaacaaactttattactattttattaataaactatttattaattacattaatcgcagtagtaaa
aattactaaattattttatgggcctcttcgacaaataaactaatgaacaaacctttacgaacccaacacccc
ttatttaaaattgcaaataatgcactagtagatcttccagccccaattaatatttcagcatgatgaaatttc
gggtcattactaggtttatgtttaatcattcaaattctgacaggattatttttagctatacattatactgca
gacatcaacttagcattcaatagtgtaaatcacatttgccgtgatgtaaattatggatgattattacgaact
cttcacgccaacggtgcatcatttttcttcatttgtatttacctacatgttggacgtgggatctactacgga
tcttatttattcactcctacctgattagtaggagtactaattttatttctagtgatagcaacagcattcata
ggatatgtattaccttgaggtcaaatatctttttgaggtgctacagttattactaacttattatcggctatc
ccctatttaggaattgatttagttcaatgggtatgaggaggattcgctgtagataatgccacacttacacga
ttctttacattccacttcatcttaccgtttattgtactagcaat--------aacctta-------------
------------------------------------------------------------------------
------------------------------------------------------------------------
------------------------------------------------------------------------
---------------------------------attcatttattattcctccatcaaacaggatctaataac
cccatcggactaaattctaatattgataaaattcccttccacccctacttctcatacaaggatattgtagga
tttgttattataatcgctgcactaattctattaacactaattaatccctatttattaggagatccagataat
ttcattcctgccaacccattagttaccccagtacatatccaaccagaatgatacttcctatttgcttacgca
attctacgatctattccaaataaacttggaggagtaattgccctagtcctctcaattgccattttagcaatt
cttccattctatcacttaagaaaatttcgaggtattcaattctaccctattaacaaaatcttattttgaact
ataattgttacagtaattttattaacatgaattggagcacgaccagtagaagaaccttatgtattagtagga
caaatcttaactgtaatttacttcttgtattacatcattaacccattagtaaataaatgatgagacaat---
-ttaattaattagttaatgagcttgaacaagcatatgttttgaaaacataagatag-aaatcaacttttcta
ttgactttactaaattttattaaccacatataataaatcaacattaactttaacccaataataaataataaa
aagtttaatgaaaaaggtaaaaaactctttcaagctaaatatattaatttatcataacgaaaccgaggtaaa
gtcccccgagctcaaatgaaaacaaatgaaataaatgttaacttaacataaaatataacattaaatacatca
caacctaaaaaaattacacaaaatagcatactcataaataaaattctagcatattcagctataaaaattaaa
gcaaaaccccctcttctatattcaatattaaacccagaaactaactccgattcaccttccgcaaaatcaaaa
ggagtacgattagtttcagctaaacaaatacaaaatcaaaccaaactaataggaaataaaattaccaaaaat
caaatacttttttgataataaaaaaaatctaaaatattataacttccaattaaaaatacaaaagataataaa
actaatgctattctaacttcataagaaatagtttgtgccacagcccgtaaaccccctaataatgcataatta
gaattagaagatcaaccagcaattataacagtgtatacgcctaaactagtacagcataaaaaaaataacaaa
cctaaattaaatgaaaacagcttaacaaataaaggaatacataatcaagcaaccaaagataaaaataaagaa
aaaataggagaaaaataataagaaatataatttgataaaagagggtaagtttgttccttagtaaataactta
atcgcatcacaaaaaggttgaggaattcctatcaaccctactttattaggtcccttacgaatctgaatataa
cctagaaccttccgttccaaaagagttaaaaaagccactctaactaaaacacaaattaccaaaattaaactc
ccaataattgataaaataaattctataaaaaacaagtactatttgtaatat-aaattacataaataaattct
aaatttattgcactaatctgccaaaatagtat---ata--atatattaatcatattct-taatataaaatat
tattattctaatacctggtcctttcgtactaagatatta-tagtatattaaagatagaaaccaacctggctt
acgccggtctgaactcagatcatgtaagaatttaaaagtcgaacagacttcacatttaagcggctacaccta
aaaatatatcttaatccaacatcgaggtcgcaaacttttttatcgatatgaactctccaaaaaaattacgct
gttatccctaaagtaacttaatcttataatcactactaatggatcaataaatcataaattaatgatttt-aa
ataattaaaagttcattaaattttaatatcaccccaacaaaatactttaaattataaaaataaaactaatct
aaaaaatttaaac--aatgtaaagtataaagatttatagggtcttctcgtcttttaattaaattttagcttt
ttgactaaaatataaaattctattataaatttatatgaaacagcttatacctcgtccaaccgttcataccag
ccttcaattaaaagactaatgattatgctacctttgcacagttagaatactgcggccatttaaat-aacttc
agtgggcaggtcagactttaaaaataactcaaaaagacatgtttttgttaaacaggcgggtaaaatttttgc
cgagttctttatataaacttatcatataaaattacataaac---aaaaaaatatactaattctatcattatt
cctttttatatatagttcat--aaaaaaatttttataaataaatt-aaaatataataaataatat-aattta
taaaataatttataacaaactttataatgattgctaattctaagcatacattttatatt---accactatta
atttttaataatttattttaaagcttatcccttaaaatattcaaataaataaatttttcaattaaataaata
act--aaaaaatcaaaaatttgtaaattaaatttatttct-aaaaaaactagatacctttataaacgaataa
catttcatttctaatagtttatttaaaataattttgacacattaactttaataaactattaactcttataaa
atcgagattaata--atatatatattaattatttgataaaccctgatacacaaggtacaataaattaaattt
tcttttaacacaaaaatttttcaaaatatttcaattatctttcacaatactaatccactattattaatatta
ttttttcattaaaaattactaaaacactt-aactatataattatttctaatatattaattta---aaagcaa
aat--aaaataataaataaattttg------atcaatttatattgatttgcacaaaaatcttttcaatgtaa
atgaaatgctttactaaataagctttaaattgtcattctagatacaccttccggtacatctactatgttacg
acttatcttaccttaatagcaagagcgacgggcgatgtgtgcatattctagagctaaaatcaaattaacaat
ctttaaaattttactatcaaatccaccttcactaaac----atttcaaaattagatccgtttaaataaattt
attgtaacccatctctacttaaacataagctacaccttgatctgatataaattcttataagaattatagaaa
attattattctaataaaatattctgataacgacggtatataaactgaaaaacaaatttaagtgaggttcatc
gtggattatcaattacaggacaggttcctctgaatagactaaaataccgccaaattttttaagtttcaagaa
catagctactactaccttagtgaatgaaattacattttaaataatagggtatctaatcctagtttataaata
aaatttacaagcttcaaaaccttcataat-aaaaaatttttaaatttaaaatttcacctaataaatctaata
tta-tttttatat-aataaattttaactcacactgaacaaattttatttgtattatttgtgtaaccgcggct
gctggcacaaatttagccaatactctatgaaattactatttccaaatttctttgattaataatactatttac
tgagaata-taattaaattttacttactatttaaataagcaaaaatacacgcaaaaacttacatataaaata
aatcaataataaa-attcaaagccaaaataaaacttt-aatattaattaaattctaaa---ataatattaaa
taataatataaataaacattaaattaaataacatt-----aataagtcaatataaaaaaaaaaataaa-tta
aacttaaataaaatgagttagtagtatctcctg-atcagcaatta-ccccctaagtaatataccgtttttca
tt-aaaaaaattagatgaaacttaaccttt------------------------------------------
------------------------------------------------------------------------
------------------------------------------------------------------------
------------------------------------------------------------------------
------------------------------------------------------------------------
------------------------------------------------------------------------
------------------------------------------------------------------------
------------------------------------------------------------------------
------------------------------------------------------------------------
---------------------tat-aaaaatt-aattacattt-aatcttattattaattttttaatttaat
tttaaa-attaatattattaa-ttataa-ta-gta-taaataataa-aaaaaaattaatatataaattgaaa
taataattaaattaaataataaaaaaaaatcatattgatcattagtaatttaattaatattt-aagtttcat
ctaa--ttttttttttttttttttt-aaataataaa------------------------------------
------------------------------------------------------------------------
------------------------------------------------------------------------
------------------------------------------------------------------------
------------------------------------------------------------------------
------------------------------------------------------------------------
----------------ttt-tataaatattaaattt-atttataaatacttta--tcatatatttatttta-
catgaat-----atttatcttttata-attatataaata-ttaaaaataaataaac----------------
--------gatataccaagttaagattaatatatatatatatgtatataaatatttaattaattaatagata
tcta-tattcatat-aaaaaaaaaccttaagattcatagatgaataacagtattatcaatttattagtatat
aatataatctaacatta-taaacattgttataaattaatattaaaaataaatttattataatcatttatcta
tttatat-gaagttgatcttttaattctcggaaatgtctatattggaatttcaaattatctag---attcat
aaaaatttattttttaaa---ctgtactttttttatttatttaaatattaaaacatatatttacatttaagt
tatatacaccacttaaatgtaagtat-aaaaaaaaaaaaaaaaaaaaaa--ttagat---------------
------------------------------------------------------------------------
------------------------------------------------------------------------
-----------------------------------------------------------gaaaacagcttat
ttcatttgaaataagttaatttca
>BDKG06
aatgaattgcctgat-aaaagggttaccttgatagggtaaataatgcaattagtattgcattca------tt
atatttaatagaattaaactatttctaaaagtatcaaaaacttttgtgcatcatacacc--------aaa--
------ata-------tatttat------tacaaat-------------agta---tta--------gttat
-aatagaatacatctatttaatc-aa-ctt-aa-------tattg---------------------------
---------------------atttcaat---------aaaaagataagctaattaagctactgggttcata
ccccatttataaaggttctaatccttttctttttaattttt-aataattcagcaaaaattatattttttttt
atcttaataacaggaaccctaatcactgtatcctcaaattcttgattaggagcctgaatagggctagaaatt
aacttgttgtcatttatccccctaataaatagtaacaatttaacatctacagaagcctcattaaaatatttt
ttaacccaagccatagcctcagcagttctactgtttgctattataataatgtatttaaataattacccaatt
attcaagataattcttcttatagtaatctaataattatttcatccttattactgaaaagaggggcagcaccc
tttcatttttgatttcccaatgttatagaaggactttcttgaataaatgctcttaccctaataacatgacaa
aaaattgcaccccttatattaatttcttacacaacactaaatacttttatttttatagtaattattgcctcg
actgttacaggatcattaggtggacttaatcaaacttctctgcggaaactaatagctttttcatcaatcaac
cacttagggtgaatattagcagccatacaagcaagtgaatcaatatgatgtatttatttttctttttataca
tttttatcattcagactaacctttatattcaacaactttaaaatattccacattaaccaattatttaattca
ttcttcaattccaaaatccttaaatttattctatttttaaacctactttcactaggagggttgcccccattt
attggatttttacctaaatgactagttattcaattattagtgttaaaaagtcaatatgtattaataacaatt
ataacagtcataacactaattacattatttttttacttacgattatgtttcgcagcttttatacttaattat
tacgaaaataattgaactattgatataactattaacaatatttcttttaagttaatattaattttatcattt
atttctacatttagtctaatcctaatttctataatttatttattcttataaac-------------------
-tatagt--at-aaggctttaagttaattaaactaatagccttcaaagctataaatataagtataaatcttt
taagccttagtaat-ttattactcctttagaattgcagtctaatgtcattattgactataaagcc-------
---aacttaaatattaattaaattactaatgatc--------------------aaatt------tat----
------ataat-----aatgattaaaaagaataaattcttataaatagatttacagtctatcgcctaaactt
cagccatttaatcgcgacaatggttattctcaacaaatcataaagatattggaactttatattttatcttcg
gagcctgagcaggaatagtaggaacatcccttagaattttagtccgagctgaactcggtcacccaggagctt
taatcggtgacgatcaaatttataatgtaattgtaacagctcatgctttcgtaataattttctttatagtta
taccaattataattggtgga-tttggaaattgacttgttcctttaatattaggagctcccgatatagcattt
ccacgaatgaataatataagattttgattattacctccttcccttacattactattagtaagaagtatagta
gaaaacggagctggtacaggttgaacagtttacccacccctatcatctgttattgcacacgggggagcttca
gttgacctagctattttttcacttcacttagcgggtatttcctcaattttaggagcagtaaatttcattaca
acagtaattaatatacgatcgacaggaatcacctttgatcgaatacctctattcgtttgagcagttgtatta
acagctttattacttttattatcattaccagttttagcaggggctattactatattactaacagaccgaaac
ttaaatacttccttttttgaccctgccggaggaggagatcctattctttaccaacatttattttgattcttt
ggacacccagaagtttatattttaattcttccaggattcggaataatttcccatattattagtcaagaatca
ggaaaaaaggaaacatttggatctctaggaataatttatgctataatagcaattggtctattaggatttatt
gtatgagctcatcacatattcacagtaggaatagatgtagatactcgtgcctatttcacttcagctacaata
atcattgcggtacccacaggtattaaaatttttagttgactagctacattacacggtacacaattaaactat
tcaccagccatattatgagccctagggtttgtattcctatttacagtaggaggattaacaggagtagttctt
gctaattcatctgtagatattattcttcatgacacatattacgtagtagctcatttccactatgtattatca
ataggagcagtctttgctattatagcaggattcgttcactgataccccctatttacagggctagtattaaat
cctaaatgattaaaaagtcaatttattatcatgtttatcggagtaaatttaaccttcttcccacaacacttt
ttaggattagctggtatacctcgacgatattcagattatccagatgcttacacaacatgaaatgtagtttct
actattggttcatctatttctttactaggaattttattcttcctattcatcatttgagaaagtttagtaaca
caacgacaagtaatttaccctatacagcttagttcttcaattgaatgacttcaaaatacccctccagctgaa
cacagttattcagaactacctcttttaactaattatctaatatggcagattagtgcaatggatttaagctcc
atatataaagtattttactttt------attagaaacgaatgacaacatgagctgcccttggccttcaagat
agagcctctcctcttatagaacaacttaccttctttcatgatcacgctttaataattttagtaataattaca
acattagtaggttatttaatatttatattattctttaattcatatactaaccgaaatcttttacatggtcaa
actattgaaataatttgaacgattcttccagcaattgtactactatttattgctttcccctcccttcgatta
ctatatttattagatgaaattaatgaaccctcggttacattaaaggctattggacaccaatgatattgaagt
tatgaatattcagactttataaacgtggaatttgattcatatatagttccaactaatgaattagcaacagac
ggattccgacttctagatgttgacaaccgcgtagttcttcctataaattcacaaattcgaattttagtaaca
gctgcagatgtaattcactcatgaacagtaccagccttaggtgtaaaggtagatggaacccctggtcgatta
aaccaaactaatttcctaataaaccgacctggattattttacggtcaatgttcagaaatttgtggagctaat
cacagatttatgcctattgtaattgaaagacttcctgtaaatcattttatcaaatgagtaactaatagaact
aattcataa-ttttcattagatgactgaaagcaagtactggtctcttaaaccatcttatagtaaattagcac
ttacttctaat-g--g------------------aaaaaattagtt-aaaaaataacattagtatgtcaaac
taaaattattaaacta-tttaatattttttggtgcctcaaatagccccaattggttgattaagtttatttat
tatcttttcaattacttttatcttgtttagtataataaattattattctgtaattcctaaaacacctaaatc
agaaatttcaagcaagtattcaacaacttctttaaactgaaaatgataacaaatttattctctgtattcgac
ccttcatcaagtattttcaatttatcattaaattgaataagaacatttttaggacttcttctaattccttct
gcctactgattaataccttcacgatgacatattttttgaaattcaattcttattacacttcataaggaattc
aaaactcttcttggcccatcaggacattcaggatcaacttttatttttgtctctttattttcattaatttta
tttaataattttataggactatttccttatattttcacaagaacaagtcacttaacacttacacttacacta
gctctacccctatgattatgtttcatactttatggatgaattaatcacacacaacacatattcgctcaccta
gtacctcaaggaaccccagcagttcttataccatttatagtatgtattgaaacaattagtaacattattcga
cctggaactttagctgttcgattagcagctaatataattgcaggacatttattacttactcttttaggaaac
actgggccttccctttcttacgcaattgtatcattattattaattggtcaaattgctctattagttctagaa
tcagcagttgctattattcaatcatatgtatttgcagttctaagtacactatactctagagaagtaaactaa
tgtcaacacactcaaaccacccatttcatttagtagattatagtccctgacctttaacaggagcaattggag
ctataacctctgtctcaggattagtaaaatgattccatcaatatgatatttcattgtttgcattaggaaata
ttattactattttaacagtttatcaatgatgacgagacgtatctcgagaaggaacttttcagggactacaca
ccttacctgtaacattaggattacggtgaggaataattctattcattttatcagaagttttattttttgtat
ctttcttctgagcttttttccacagaag--tttatctccagccattgaactgggagctatatgacctcctgc
aggaattcaaccttttaatccattccaaattccactattaaatacagccattttattatcttcaggagttac
tgttacatgagcacatcatagtttaatagaaggtaatcattctcaagcaacacaagggttattttttacagt
tctcttaggagtctattttactattctgcaagcatatgaatatatcgaagcaccatttaccattgcagattc
agtttatggttctacttttttcatagcaacaggattccacggaattcatgtattaattggaacaacatttct
tctagtatgcttaatccgacatttaaacaaccacttttctaaaattcaccactttgggtttgaagcagctgc
atgatactgacatttcgttgatattgtttgattattcctttatatttcaatttattgatgaggaggataatt
aatttttatctatatagtatataagtatatttgacttccaatcataaggtctact-aattagtagtatagat
aattttttcaattactattatagcatcaattctaattatcatcaccagtgtagttataaccctagcttccat
tttatcaaaaaaagcactaacagaccgtgaaaaatgttccccctttgaatgcggatttgaccccaagtcttc
ttcacgactacctttttcacttcgattttttttaattacaattattttcttaatttttgatgtagaaattgc
ccttattttacctataattttaatcatttcaatttctaacatcattatatgaactacaacaagtattgtatt
tattattatcttaattattggactataccatgaatgaaaccaaggaatattaaattgatc-------aaatt
agggttgtagttaattataacatttgatttgcattcaaaaagtattgaa--atatcaatctacc--------
---------ttat-------agctcagaatatgaagcgatttattgcaattagtttcgacctaatcttaggt
att--ttatacccttattctat------------------------aactaa--------------------
----------------------------------------atattaattgaagccaaaaagaggcttatcac
tgttaatgatagaactgagattgatctccaattaaggaagtatgacgttcaagaaaaagctgctaactttta
tcttttaatggttaaactccatttgta---cttctgtttatatagtttaat-aaaaacattacattttcatt
gtaaaaat-aaaattttctatttttataaattactaaatataatacactac-atccaagaattattcaatta
ccctaacatcttcagtgttatgctc--tattttaagctacttgaa-taaaaaattaaaaaaaatgaaaacaa
gaaaataattcataaaacaaataataaaagataaacctttaagttattattgtgcataacagatacatactg
agaatatttaactaattcattatataaattttgaccccctaaaaattctgatcaaccctgatcaaaagattt
acatactcttattcctaagactaatggataattaataattccataagtagaaatataaggtataaatcatat
agaaccagaaaaataactcactagataattatgcaaagacttattaaaataaaataaagaaacattagaaat
taaataacccaatacacctcctaccacacaaacaaataaagttaataattttaaataactaggtaaacaaat
tatatagggagtaggaaaaattaatcaacttaatattctacctccaacaattctcattattagtaaaccact
tatacctcgcaatataactcaaccttcatctctcaacatgtttaaagaaccacaatttaattctccagttat
agtataataaaccaaccgaaaagaataacagacagtcaacccagtggaaaaaaaataaagaaaaaaagaaaa
tatattaatataacttaacgaaacaacttctaaaatcaaatccttagaataaaacccagctaaaaaaggcat
accacacaaagctaaattagctacattaaaacacccagaagtcagaggtatatatactcccaatccccctat
caatcgaatgtcctgagaattatttatattatgaataatagctccagcacacataaataataatgccttaaa
taaagcatgagttaataaatgaaaaaaagcaagcttataaaatcctatagataaaattcttattataaggcc
taattgtcttaatgtagaaagagcaataatcttctttaaatcaaattcaaaattagctcctaatcccgctat
aaatattgtcaacccagaaagcaacaataataaatctcccaaccatctacctcttaataaaatattaaatcg
aatcaataaataaaccccagcagttaccagagttgaagaatgaactaaagctgatacaggagtaggggctgc
tatagcagcaggtaatcaagaagaaaagggaatctgagctcttttagttatagcagctaacataattaatgc
tccaataatttctatttcaatactatccttcatgctttctaaataaaaaatataatttcaacttccatagtt
taatattcaagcaattgctaataaaaaagccacatccccaatccgattagatagagcagtaagtatcccagc
attgtaagattttacattttgaaaataaataactaaacaataagacactaatcctaaaccgtctcatcctaa
taaaattctaattaaattaggactaataattaataacattattgacaatacaaacattaaaactaatataat
aaaacgattaatatttgtatctcctctcatatattcctttctataataaattactaaagaagcaattaacaa
aacaaacgatataaataataatcttattcaatcaaacaaaaaagtcatcacaattctagttgaatttaaact
aacaacttctcactctaaaaataaagaataatcatttaacaaaaacactaatctagaagtaaaaaaactaat
tctaatagtaattagaattaaaaatctaattctacaaattgataaatatttcacgatctaaaatgata-aac
ctcatttcattgacaccacaaatcaatatttta---aataaactatttagat---ctaaagtcaaaataaac
aaatatctctctttaaaattaatagatttaaaggaaatcaatgaagaaataataaaaaaaattcacgaatct
taccccctctaaatgaataaactcctgaaaaaatctttccatgttgactataagcatataaatacaaagtat
aagcagcactaaaaaaagataataaagataaagaaattatagtaacccaagatcaacttacaattctattta
acaaagaaatttcccctaataaatttaaagaaggaggtgcagctatattacaagctcttaacaaaaaccatc
ataaagttatagaaggtataaaattcaataaacccttattgattaataaactccgactccctaatcgttcat
atgtaatattagctaaacaaaataatccagacgaacatagcccgtgagcaatcattaaagtataagaaccac
aaagacctcaataagttaaagttattaaaccccctaaaacaattcctatatgagcaactgatgaataagcaa
ttaaagcctttaaatcagtttgacgcaaacaaaccaaactaattaaaactcctcccacaagtctaattctaa
ctcacacataattatatttaatacctcttaactgcaaaaaagaaaaaactcgtaataaaccataaccaccta
acttaagtataataccagctaaaattattgaccctgaaaccggagcttcaacatgagccttaggaagtcaca
aatgaactaaaaatataggtattttaactaaaaaagctaaaattaaagataaatataacagatcataattaa
atatataattactcaataaataaaaatttattgtatttaaattattatataaataaaaaattccaaccaaca
taggtaaagaaaccaataatgtataaaatagtaaataaaccccagcctgaagacgctctggctgataccctc
aacccaagattaaaaataaagtaggaattaatcttctttcaaaaaataagtaaaatataaacagattcattc
ttctaaaagttaacaccaagaaaattaacaaaatcaaaacattaaataaaaataaatttttataattattgt
acttataaacagactcactagcactaattataagtgtacaaattcaaaatctcaataaaataagaccataag
aaataacatcaaatcctaaaaaatatgaaatatttacaaaataattagtacaataatttaaaataatgaaaa
caaaagttacaataaataataaattctgaaccattcaaaataaaccattcataaaacaaataggactaataa
aaagtattataaaaatcaattttaacattgtaatacattaaacgattgaaaataatcattcccatgtgtacg
aattatagaaactaaaattgaaaggcccaaagcaccttcacatactctaaaagttaaaaatattatactaaa
aaatcttctataatccattaaatttaagtaaatgaacaaaagaaaaaataaacttaatacaatatattccaa
acttaaaagcatagataataaatgcttacgattagaaacaaaaacaaaaatccctattaaaaataaaaaaca
aggtaatcctcaatataaactcattaacattagttttaatagtttaataaaaacattggtcttgtaaaccaa
aaataagattttgtcttttaaaacttcaagagaaaag-aaataactttatcattaatccccaaaattaatat
tttaaataaactacctcctgaaattatacaactcttcttatattcttcaacactaatctcaagattaatttt
tattcaaataaatcaccccttagcaataggattaatactattaattcaaacattacaaatttgtttaattac
tggactaatagctaaaagattctgattttcatatgtcttatttttaatttttttaggaggtatactagttct
attcatttatgtaacttccctagcatcaaatgaaatattttcactttccataaaattaacaactatctgtat
aataattatattaactactacactaattgccgcatttttagataaaatatctacatcttcatttatccaaaa
tttagaaatacaacctttatataactttaacttaaccgtctctgaaaactctttaagtctccataaactata
taattacccaacaaactttattactattttattaataaactatttattaattacattaatcgcagtagtaaa
aattactaaattattttatggacctcttcgacaaataaactaatgaacaaacctttacgaacccaacacccc
ttatttaaaattgcaaataatgcactagtagatcttccagccccaattaatatttcagcatgatgaaatttc
gggtcattactaggtttatgtttaattattcaaattctaacaggattatttttagctatacattatactgca
gacatcaacttagctttcaatagtgtaaatcacatttgccgtgatgtaaattatggatgattattacgaact
cttcacgccaacggtgcatcatttttcttcatttgtatttacctacatgttggacgtggaatctactacgga
tcttatttattcactcctacctgattagtaggagtactaattttattcctagtgatagcaacagcattcata
ggatacgtattaccctgaggtcaaatatctttttgaggtgccacagttattactaatttattatcggctatc
ccctatttaggaattgatttagttcaatgggtatgaggaggattcgctgtagataatgccacacttacacga
ttctttacattccacttcatcttgccatttattgtactagcaat--------aacctta-------------
------------------------------------------------------------------------
------------------------------------------------------------------------
------------------------------------------------------------------------
---------------------------------attcatttattattcctccatcaaacaggatctaataac
cccatcggattaaattctaatattgataaaattcccttccacccctacttctcatacaaggatattgtagga
tttgttattataatcgctgcactaattctattaacactaattaatccctatttattaggagatccagataat
ttcattcctgccaacccattagttaccccagtgcatatccaaccagaatgatacttcctatttgcttacgca
attctacgatctattccaaataaacttggaggagtaattgccctagtcctctcaattgccattttagcaatt
cttccattctatcacttaagaaaatttcgaggtattcaattctaccctattaacaaaatcttattttgaact
atagttgtcacagtaattttattaacatgaattggagcacgaccagtagaagaaccttatgtattagtagga
caaatcttaactgtaatttacttcttgtattacatcattaacccattagtaaataaatgatgagacaat---
-ttaattaattagttaatgagcttgaacaagcgtatgttttgaaaacataagatag-aaatcaacttttcta
ttgactttactaaattttattaaccacatataataaatcaacattaactttaacccaataataaataataaa
aagtttaatgaaaaaggtaaaaaactctttcaagctaaatatattaatttatcataacgaaaccgaggtaaa
gtcccccgagctcagatgaaaacaaatgaaataaatgttaacttaacataaaatataacattaaatacatca
caacctaaaaaaattacacaaaatagcatactcataaataaaattctagcatattcagctataaaaattaaa
gcaaaaccccctcttctatattcaatattaaacccagaaactaactccgattcaccttctgcaaaatcaaaa
ggagtacgattagtttcagctaaacaaatacaaaatcaaaccaaactaataggaaataaaattaccaaaaat
caaatacttttttgataataaaaaaagtctaaaatattataacttccaattaaaaatacaaaagataataaa
actaatgctattctaacttcataagaaatagtttgtgccacagcccgtaaaccccctaataatgcataatta
gaattagaagatcaaccagcaattataacagtgtatacacctaaactagtacagcataaaaaaaataacaaa
cctaaattaaatgaaaacagcttaacaaataaaggaatacataatcaagcaaccaaagataaaaataaagaa
aaaataggagaaaaataataagaaatataatttgataaaagaggataagtttgttccttagtaaataactta
atcgcatcacaaaaaggttgaggaattcctatcaaccctactttattaggtcccttacgaatctgaatataa
cctagaaccttccgttccaaaagagttaaaaaagccactctaactaaaacacaaattaccaaaattaaactc
ccaataattgataaaataaattctataaaaaacaagtactatttgtaatat-aaattacataaataaattct
aaatttattgcactaatctgccaaaatagtgt---ata--atatattaatcatattct-taatataaaatat
tattattctaatacctggtcctttcgtactaagatatta-taatatattaaagatagaaaccaacctggctt
acgccggtctgaactcagatcatgtaagaatttaaaagtcgaacagacttcacatttaagcggctacaccta
aaaatatatcttaatccaacatcgaggtcgcaaacttttttatcgatatgaactctccaaaaaaattacgct
gttatccctaaagtaacttaatcttataatcactactaatggatcaataactcataaattaatgatttt-aa
ataattaaaagttcattaaattttaatatcaccccaacaaaatactttaaattataaaaataaaattaatct
aaaaaatttaaac--aatataaagtataaagatttatagggtcttctcgtcttttaattaaattttagcttt
ttgactaaaatataaaattctattataaatttatatgaaacagcttatacctcgtccaaccgttcataccag
ccttcaattaaaagactaatgattatgctacctttgcacagttagaatactgcggccatttaaat-aacttc
agtgggcaggtcagactttaaaaataactcaaaaagacatgtttttgttaaacaggcgggtaaaatttttgc
cgagttctttatataaacttatcatataaaattacataaac-aaaaaaaaatatactaattctatcattatt
cctttttatgtataattcat--aaaaaaatttttataaataaatt-aaaatataataaataatat-aattta
taaaataatttataacaaactttataatgattgctaattctaagcatacattttatatt---accactatta
atttttaataatttattttaaagcttatcccttaaaatattcaaataaataaatttttcaattaaataaata
act--aaaaaatcaaaaatttgtaaattaaatttatttct-aaaaaaactagatacctttataaacgaataa
catttcatttctaatagtttatttaaaataattttgacacattaactttaataaactattaactcttataaa
atcgagattaata--atatatatattaattatttgataaaccctgatacacaaggtacaataaattaaattt
tcttttaacacaaaaatttttcaaaatatttcaattatctttcacaatactaatccactattattaatatta
ttttttcattaaaaattactaaaacactt-aactatataattatttttaatatattaattta---aaagcaa
aat--aaaataataaataaattttg------atcaatttatattgatttgcacaaaaatcttttcaatgtaa
atgaaatgctttactaaataagctttaaattgtcattctagatacaccttccggtacatctactatgttacg
acttatcttaccttaatagcaagagcgacgggcgatgtgtgcatattctagagctaaaatcaaattaacaat
ctttaaaattttactatcaaatccaccttcactaaac----atttcaaaattagatccgtttaaataaattt
attgtaacccatctctacttaaacataagctacaccttgatctgatataaattcttataagaattatagaaa
attattattctaataaaatattctaataacgacggtatataaactgaaaaacaaatttaagtgaggttcatc
gtggattatcaattacaggacaggttcctctgaatagactaaaataccgccaaattttttaagtttcaagaa
cataactactactaccttagtgaatgaaattacattttaaataatagggtatctaatcctagtttataaata
aaatttacaagcttcaaaaccttcataac-aaaaaatttttaaatttaaaatttcacctaataaatctaata
tta-tttttatat-aataaattttaactcacactgaacaaattttatttgtattatttgtgtaaccgcggct
gctggcacaaatttaaccaatactctatgaaattactatttccaaatttctttgattaataatactatttac
tgagaata-taattaaattttacttactatttaaataagcaaaaatacacgcaaaaacttacatataaaata
aatcaataataaa-attcaaagccaaaataaaacttt-aatattaattaaattctaaa---ataatattaaa
taataatatacataaacattaaattaaataacatt-----aataagtcaatataaaaaaaaaaataaa-tta
aacttaaataaaatgagttagtagtatctcctg-atcagcaatta-ccccctaagtaatataccgtttttca
tt-aaaaaaattagatgaaacttaaccttt------------------------------------------
------------------------------------------------------------------------
------------------------------------------------------------------------
------------------------------------------------------------------------
------------------------------------------------------------------------
------------------------------------------------------------------------
------------------------------------------------------------------------
------------------------------------------------------------------------
------------------------------------------------------------------------
---------------------tat-aaaaatt-aattacattt-aatcttattattaattttttaatttaat
tttaaa-attaatattattaa-ttataa-ta-gta-taaataataa-aaaaaaattagtatataaattgaaa
taataattaaattaaataataaaaaaaaatcatattgatcattagtaatttaattaatattt-aagtttcat
ctaa--ttttttttttttttttttt-ttttaataaa------------------------------------
------------------------------------------------------------------------
------------------------------------------------------------------------
------------------------------------------------------------------------
------------------------------------------------------------------------
------------------------------------------------------------------------
----------------ttt-tataaatattaaattt-atttataaatacttta--tcatatatttatttta-
gatgaat-----atttatcttttata-attatataaata-ttaaaaataaataaac----------------
--------gatataccaagttaagattaatatatatatatatgtatataaatatttaattaattaatagata
tcta-tattcatat-aaaaaaaaaccttaagattcatagatgaataacagtattatcaatttattagtatat
aatataatctaacatta-taaacattgttataaattaatattaaaaataaatttattatagtcatttatcta
tttatat-gaagttgatcttttaattctcggaaatgtctatattggaattttaaattatctag---attcat
aaaaatttattttttaaa---ctgtactttttttatttatttaaatattaaaacatatatttacatttaagt
tatatacaccacttaaatgtaagtat-aaaaaaaaaaaaaaaaaaaaaa--ttagat---------------
------------------------------------------------------------------------
------------------------------------------------------------------------
-----------------------------------------------------------gaaaacagcttat
ttcatttgaaataagttaatttca
>BDKG07
aatgaattgcctgat-aaaagggttaccttgatagggtaaataatgcaattagtattgcattca------tt
atatttaatagaattaaactatttctaaaagtatcaaaaacttttgtgcatcatacacc--------aaa--
------ata-------tatttat------tacaaat-------------agta---tta--------attat
-aatagaatacatctatttaatc-aa-ctt-aa-------tattg---------------------------
---------------------atttcaat---------aaaaagataagctaattaagctactgggttcata
ccccatttataaaggttccaatccttttctttttaattttt-aataattcagcaaaaattatattttttttt
atcttaataacaggaaccttaatcactgtatcctcaaattcttgattaggagcctgaatagggctagaaatt
aacttgttgtcatttatccccctaataaatagtaacaatttaacatctacagaagcctcattaaaatatttt
ttaacccaagccatagcctcagcagttctactgtttgctattataataatgtatttaaataattacccaatt
attcaagataattcttcttatagtaatctaataattatttcatccttattactgaaaagaggagcagcaccc
tttcatttttgatttcccaatgttatagaaggactttcttgaataaatgctcttaccctaataacatgacaa
aaaattgcaccccttatattaatttcttacacaacactaaatacttttatttttatagtaattattgcctcg
actgttacaggatcattaggtggacttaatcaaacttctctgcggaaactaatagctttttcatcaatcaac
cacttagggtgaatattagcagctatacaagcaagtgaatcaatatgatgtatttatttttctttttataca
tttttatcattcagactaacctttatattcaacaactttaaaatattccacattaaccaattatttaattca
ttcttcaattccaaaatccttaaatttattctatttttaaacctactttcactaggagggttacccccattt
attggatttttacctaaatgactagttattcaattattagtgttaaaaaatcaatatgtattaataacaatt
ataacagtcataacactaattacattgtttttttacttacgattatgtttcgcagcttttatacttaattat
tacgaaaataattgaactattgatataactattaacaatatttcttttaagttaatattaattttatcattt
atttctacatttagtctaatcctaatttctataatttatttattcttataaac-------------------
-tatagt--gt-aaggctttaagttaattaaactaatagccttcaaagctataaatataagtataaatcttt
taagccttagtaat-ttattactcctttagaattgcagtctaatgtcattattgactataaagcc-------
---aacttaaatattaattaaattactaatgatc--------------------aaatt------tat----
------ataat-----aatgattaaaaagaataaattcttataaatagatttacagtctatcgcctaaactt
cagccatttaatcgcgacaatggttattctcaacaaatcataaagatattggaactttatattttatcttcg
gagcctgagcaggaatagtaggaacatcccttagaattttagtccgagctgaactcggtcacccaggagctt
taatcggtgacgatcaaatttataatgtaattgtaacagctcatgctttcgtaataattttctttatagtta
taccaattataattggtgga-tttggaaattgacttgttcctttaatattaggagctcccgatatagcattt
ccacgaatgaataatataagattttgattattacctccttcccttacattactattagtaagaagtatagta
gaaaacggagctggtacaggttgaacagtttacccacccctatcatctgttattgcacacggaggagcttca
gttgacctagctattttttcacttcacttagcgggtatttcctcaattttaggagcagtaaatttcattaca
acagtaattaatatacgatcgacaggaatcacctttgatcgaatacctctattcgtttgagcagttgtatta
acagctttattacttttattatcattaccagttttagcaggggctattactatattactaacagaccgaaac
ttaaatacttccttttttgatcctgccggaggaggagatcctattctttaccaacatttattttgattcttt
ggacacccagaagtttatattttaattcttccaggattcggaataatttcccatattattagtcaagaatca
ggaaagaaggaaacatttggatctctaggaataatttatgctataatagcaattggtctattaggatttatt
gtatgagctcatcacatattcacagtaggaatagatgtagatactcgtgcctacttcacttcagctacaata
atcattgcggtacccacaggtattaaaatttttagttgactagctacattacacggtacacaattaaactat
tcaccagccatattgtgagccctagggtttgtattcctatttacagtaggaggattaacaggagtagttctt
gctaattcatctgtagatattattcttcatgacacatattacgtagtagctcatttccactatgtgttatca
ataggagcagtctttgctattatagcaggattcgttcactgataccccctatttacagggctagtattaaat
cctaaatgattaaaaagtcaatttattatcatgtttatcggagtaaatttaaccttcttcccacaacacttt
ttaggattagctggtatacctcgacgatattcagactatccagatgcttacacaacatgaaatgtagtttct
actattggttcatctatttctttactaggaattttattcttcctattcatcatttgagaaagtttagtaaca
caacgacaagtaatttaccctatacagcttagttcttcaattgaatgacttcaaaatacccctccagctgaa
cacagttattcagaactacctcttttaactaattatctaatatggcagattagtgcaatggatttaagctcc
atatataaagtattttactttt------attagaaactaatgacaacatgagctgcccttggccttcaagat
agagcctctcctcttatagaacaacttaccttctttcatgatcacgctttaataattttagtaataattaca
acattagtaggttatttaatatttatattattctttaattcatatactaaccggaatcttttacatggtcaa
actattgaaataatttgaacgattcttccagcaattgtactactatttattgctttcccctcccttcgatta
ctatatttattagatgaaattaatgaaccctcggttacattaaaggctattggacaccaatgatattgaagt
tacgaatattcagactttataaacgtggaatttgattcatatatagttccaactaatgaattagcaacagac
ggattccgacttctagatgttgacaaccgcgtagttcttcctataaattcacaaattcgaattttagtaaca
gctgcagatgtaattcactcatgaacagtaccagccttaggtgtaaaggtagacggaacccctggtcgatta
aaccaaactaatttcctaataaaccgacctggattattttacggtcaatgttcagaaatttgtggagctaat
cacagatttatacctattgtaattgaaagacttcctgtaaatcattttatcaaatgagtaactaatagaact
aattcataa-ttttcattagatgactgaaagcaagtactggtctcttaaaccatcttatagtaaattagcac
ttacttctaat-g--g------------------aaaaaattagtt-aaaaaataacattagtatgtcaaac
taaaattattaaacta-tttaatattttttggtgcctcaaatagccccaattggttgattaagtttatttat
tatcttttcaattacttttatcttgtttagtataataaattattattctgtaattcctaaaacacctaaatc
agaaatttcaagcaagtattcaacaacttctttaaactgaaaatgataacaaatctattctctgtattcgac
ccttcatcaagtattttcaatttatcattaaattgaataagaacatttttaggacttcttctaattccttct
gcctactgattaataccctcacgatgacatattttttgaaattcaattcttattacacttcataaggaattc
aaaactcttcttggcccatcaggacattcaggatcaacttttatttttgtctctttattttcattaatctta
tttaataattttataggactatttccttatattttcacaagaacaagtcacttaacacttacacttacacta
gctctacccctatgattatgtttcatactttatggatgaattaatcacacacaacacatattcgctcaccta
gtacctcaaggaaccccagcagttcttataccatttatagtatgtattgaaacaattagtaacattattcga
cctggaactttagctgttcgattagcagctaatataattgcaggacatttattacttactcttttaggaaac
actgggccttccctttcttacgcgattgtatcattattattaattggtcaaattgctctattagttctagaa
tcagcagttgctattattcaatcatatgtatttgcagttctaagtacattatactctagagaagtaaactaa
tgtcaacacactcaaaccacccatttcatttagtagattatagtccctgacctttaacaggagcaattggag
ctataacctctgtctcaggattagtaaaatgattccatcaatatgatatttcattgtttgcattaggaaata
ttattactattttaacagtttatcaatgatgacgagacgtatctcgagaaggaacttttcagggactacaca
ccttacctgtaacattaggattacggtgaggaataattctattcattttatcagaagttttattttttgtat
ctttcttctgagcttttttccacagaag--tttatctccagccattgaactgggagctatatgacctcctgc
aggaattcaaccttttaatccattccaaattccactattaaatacagccattttattatcttcaggagttac
tgttacatgagcacatcatagtttaatagaaggtaatcattctcaagcaacacaaggattattttttacagt
tctcttaggagtctattttactattctgcaagcatatgaatatatcgaagcaccatttaccattgcagattc
agtttatggttctacttttttcatagcaacaggattccacggaattcatgtattaattggaacaacatttct
tctagtatgcttaattcgacatttaaacaaccacttttctaaaactcaccactttgggtttgaagcagctgc
atgatactgacatttcgttgatattgtttgattattcctttatatttcaatttattgatgaggaggataatt
aatttttatctatatagtatataagtatatttgacttccaatcataaggtctact-aattagtagtatagat
aattttttcaattactattatagcatcaattctaattatcatcaccagtgtagttataaccctagcttccat
tttatcaaaaaaagcactaacagaccgtgaaaaatgttccccctttgaatgcggatttgaccccaagtcttc
ttcacgactacctttttcacttcgattttttttaattacaattattttcttaatttttgatgtagaaattgc
ccttattttacctataattttaatcatttcaatttctaacatcattatatgaactacaacaagtattgtatt
tattattatcttaattattggactataccatgaatgaaaccaaggaatattaaattgatc-------aaatt
agggttgtagttaattataacatttgatttgcattcaaaaagtattgaa--atatcaatctacc--------
---------ttat-------agctcagaatatgaagcgatttattgcaattagtttcgacctaatcttaggt
att--ttatgcccttattctat------------------------aactaa--------------------
----------------------------------------atattaattgaagccaaaaagaggcttatcac
tgttaatgatagaactgagattgatctccaattaaggaagtatgacgttcaagaaaaagctgctaactttta
tcttttaatggttaaactccatttgta---cttctgtttatatagtttaat-aaaaacattacattttcatt
gtaaaaat-aaaattttctatttttataaattactaaatataatacactac-atccaagaattattcaatta
ccctaacatcttcagtgttatgctc--tattttaagctacttgaa-taaaaaattaaaaaaaatgaaaacaa
gaaaataattcataaaacaaataataatagataaacctttaagttattattgtgcataacagatacatactg
agaatatttaactaattcattatataaattttgaccccctaaaaattctgatcaaccctgatcaaaagattt
acatactcttattcctaagactaatggatagttaataattccataagtagaaatataaggtataaatcatat
agaaccagaaaaataactcactagataattatgcaaagacttattaaaataaaataaagaaacattagaaat
taaataacccaatacacctcctaccacacaaacaaataaagttaataattttaaataactaggtaaacaaat
tatatagggagtaggaaaaattaatcaacttaatattctacctccaacaattctcattattagtaaaccact
tatacctcgcaatataactcaaccttcatctctcaacatgtttaaagaaccacaatttaattctccagttat
agtataataaaccaaccgaaaagaataacagacagtcaacccagtggaaaaaaaataaagaaaaaaagaaaa
tatattaatataacttaacgaaacaacttctaaaatcaaatccttagaataaaacccagctaaaaaaggtat
accacacaaagctaaattagctacattaaaacacccagaagtcagaggtatatatactcccaatccccctat
caatcgaatgtcctgagaattatttatattatgaataatagctccagcacacataaataataatgccttaaa
taaagcatgagttaataaatgaaaaaaagcaagcttataaaatcctatagataaaattcttattataaggcc
taattgtcttaatgtagaaagagcaataatcttctttaaatcaaattcaaaattagctcctaatcccgctat
aaatattgtcaacccagaaagcaacaataataaatctcccaaccatctacctcttaataaaatattaaatcg
aatcaataagtaaactccagcagttaccagagttgaagaatgaactaaagctgatacaggagtaggggctgc
tatagcagcaggtaatcaagaagaaaagggaatctgagctcttttagttatagcagctaacataattaatgc
tccaataatttctatttcaatactatccttcatgctttctaaataaaaaatataatttcaacttccatagtt
taatattcaagcaattgctaataaaaaagccacatccccaatccgattagatagggcagtaagtatcccagc
attgtaagattttacattttgaaaataaataactaaacaataagacactaatcctaaaccgtctcatcctaa
taaaattctaattaaattaggactaataattaataatattattgacaatacaaacattaaaactaatataat
aaaacgattaatatttgtatctcctctcatatattcctttctataataaattactaaagaagcaattaacaa
aacaaacgatataaataatagtcttattcaatcaaacaaaaaagtcatcacaattctagctgaatttaaact
gacaacttctcactctaaaaataaagaataatcatttaacaaaaacactaatctagaagtaaagaaactaat
tctaatagtaattagaattaaaaatctaattctacaaattgataaatatttcacgatctaaaatgata-aac
ctcatttcattgacaccacaaatcaatatttta---aataaactatttagat---ctaaagtcaaaataaac
aaatatctctctttaaaattaatagatttaaaggaaatcaatgaagaaataataaaaaaaattcacgaatct
taccccctctaaatgaataaactcctgaaaaaatctttccatgttgactataagcatataaatacaaagtat
aagcagcactaaaaaaagataataaagataaagaaattatagtaacccaagatcaacttacaattctattta
acaaagaaatttcccctaataaatttaaagaaggaggtgcagctatattacaagctcttaacaaaaaccatc
ataaagttatagaaggtataaaattcaataaacccttattgattaataaactccgactccctaatcgttcat
atgtaatattagctaaacaaaataatccagacgaacatagcccgtgagcaatcattaaagtataagaaccac
aaagacctcaataagttaaagttattaaaccccctaaaacaattcctatatgagcaactgatgaataagcaa
ttaaagcctttaaatcagtttgacgcaaacaaactaaactaattaaaactcctcccacaagtctaattctaa
ctcacacataattatatttaatacctcttaactgcaaaaaagaaaaaactcgtaataaaccataaccaccta
acttaagtataataccagctaaaattattgatcctgaaaccggagcttcaacatgagccttaggaagtcaca
aatgaactaaaaatataggtattttaactaaaaaagctaaaattaaagataaatataacagatcataattaa
atatataattactcaataaataaaaatttattgtatttaaattattatataaataaaaaattccaaccaaca
taggtaaagaaactaataatgtataaaatagtaaataaaccccagcctgaagacgctctggctgataccctc
aacccaagattaaaaataaagtaggaattaatcttctttcaaaaaataaataaaatataaacagattcattc
ttctaaaagttaacaccaagaaaatcaacaaaatcaaaacattaaataaaaataaatttttataattattgt
acttataaacagactcactagcactaattataagtgtacaaattcaaaatctcaataaaataagaccataag
aaataacatcaaatcctaaaaaatatgaaatatttacaaaataattagtacaataatttaaaataatgaaaa
caaaagttacaataaataataaattctgaaccattcaaaataaaccattcataaaacaaataggactaataa
aaagtattataaaaatcaattttaacattgtaatacattaaacgattgaaaataatcattcccatgtgtacg
aattatagaaactaaaattgaaaggcccaaagcaccttcacatactctaaaagttaaaaatattatactaaa
aaatcttctataatccattaaatttaagtaaatgaacaaaagaaaaaataaacttaatacaatatattccaa
acttaaaagcatagataataaatgcttacgattagaaacaaaaacaaaaatccctattaaaaataaaaaaca
aggtaatcctcaatataaactcattaacattagttttaatagtttaataaaaacattggtcttgtaaaccaa
aaataagattttgtcttttaaaacttcaagagaaaag-aaataactttatcattaatccccaaaattaatat
tttaaataaactacctcctgaaattatacaactcttcttatattcttcaacactaatctcaagattaatttt
tattcaaataaatcaccccttagcaataggattaatactattaattcaaacattacaaatttgtttaattac
tggactaatagttaaaagattctgattttcatatgtcttatttttaatttttttaggaggtatactagttct
attcatttatgtaacttccctagcatcaaatgaaatattttcactttccataaaattaacaactatctgtat
aataattatattaactactacactaattgccgcacttttagataaaatatctacatcttcatttatccaaaa
tttagaaatacaacctttatataactttaacttaaccgtctctgaaaactctttaagtctccataaactata
caattacccaacaaactttattactattttattaataaactatttattaattacattaatcgcagtagtaaa
aattactaaattattttatggacctcttcgacaaataaactaatgaacaaacctttacgaacccaacacccc
ttatttaaaattgcaaataatgcactagtagatcttccagccccaattaatatttcagcatgatgaaatttc
gggtcattactaggtttatgtttaatcattcaaattctaacaggattatttttagctatacattatactgca
gacatcaacttagcattcaatagtgtaaatcacatttgccgtgatgtaaattatggatgattattacgaact
cttcacgccaacggtgcatcatttttcttcatttgtatttacctacatgttggacgtggaatctactacgga
tcttatttattcactcctacctgattagtaggagtactaattttattcctagtgatagcaacagcattcata
ggatacgtattaccctgaggtcaaatatctttttgaggtgccacagttattactaatttattatcggctatc
ccctatttaggaattgatttagttcaatgggtatgaggaggattcgctgtagataatgccacacttacacga
ttctttacattccacttcatcttgccatttattgtactagcaat--------aacatta-------------
------------------------------------------------------------------------
------------------------------------------------------------------------
------------------------------------------------------------------------
---------------------------------attcatttattattcctccatcaaacaggatctaataac
cccatcggattaaattctaatattgataaaattcccttccacccctacttctcatacaaggatattgtaggg
tttgttattataatcgctgcactaattctattaacactaattaatccctatttattaggagatccagataat
ttcattcctgccaacccattagttaccccagtacatatccaaccagaatgatacttcctatttgcttacgca
attctacgatctattccaaataaacttggaggagtaattgccctagtcctctcaattgccattttagcaatt
cttccattctatcacttaagaaaatttcgaggtatccaattctaccctattaacaaaatcttattttgaact
atagttgtcacagtaattttattaacatgaattggagcacgaccagtagaagaaccttatgtattagtagga
caaatcttaactgtaatttacttcttgtattacatcattaacccattagtaaataaatgatgagacaat---
-ttaattaattagttaatgagcttgaacaagcatatgttttgaaaacataagatag-aaatcaacttttcta
ttaactttactaaattttattaaccacatataataaatcaacattaactttaacccaataataaataataaa
aagtttaatgaaaaaggtaaaaaactctttcaagctaaatatattaatttatcataacgaaaccgaggtaaa
gtcccccgagctcagatgaaaacaaatgaaataaatgttaacttaacataaaatataacattaaatacatca
caacctaaaaaaattacacaaaatagcatactcataaataaaattctagcatattcagctataaaaattaaa
gcaaaaccccctcttctatattcaatattaaacccagaaactaactccgattcaccttctgcaaaatcaaaa
ggagtacgattagtttcagctaaacaaatacaaaatcaaaccaaactaatagggaataaaattaccaaaaat
caaatacttttttgataataaaaaaagtctaaaatattataacttccaattaaaaatacaaaagataataaa
actaatgctattctaacttcataagaaatagtttgtgccacagcccgtaacccccctaataatgcataatta
gaattagaagatcaaccagcaattataacagtgtatacacctaaactagtacaacataaaaaaaataacaaa
cctaaattaaatgaaaacagcttaacaaataaaggaatacataatcaagcaaccaaagataaaaataaagaa
aaaataggagaaaaataataagaaatataatttgataaaagaggataagtttgttccttagtaaataactta
atcgcatcacaaaaaggttgaggaattcctatcaaccctactttattaggtcccttacgaatctgaatgtaa
cctagaaccttccgttccaaaagagttaaaaaagccactctaactaaaacacaaattaccaaaattaaactc
ccaataattgataaaataaattctataaaaaacaagtactatttgtaatat-aaattacataaataaattct
aaatttattgcactaatctgccaaaatagtgt---ata--atatattaatcatattct-taatataaaatat
tattattctaatatctggtcctttcgtactaagatatta-tagtatattaaagatagaaaccaacctggctt
acgccggtctgaactcagatcatgtaagaatttaaaagtcgaacagacttcacatttaagcggctacaccta
aaaatatatcttaatccaacatcgaggtcgcaaacttttttatcgatatgaactctccaaaaaaattacgct
gttatccctaaagtaacttaatcttataatcactactaatggatcaataactcataaattaatgatttt-aa
ataattaaaagttcattaaattttaatatcaccccaacaaaatactttaaattataaaaataaaattaatct
aaaaaatttaaac--aatgtaaagtataaagatttatagggtcttctcgtcttttaattaaattttagcttt
ttgactaaaatataaaattctattataaatttatatgaaacagcttatacctcgtccaaccgttcataccag
ccttcaattaaaagactaatgattatgctacctttgcacagttagaatactgcggccatttaaat-aatttc
agtgggcaggtcagactttaaaaataactcaaaaagacatgtttttgttaaacaggcgggtaaaatttttgc
cgagttctttatataaacttatcatataaaattacataaac---aaaaaaatatactaattctatcattatt
cctttttatgtataattcat--aaaaaaatttttataaataaatt-aaaatataataaataatat-aattta
taaaataatttataacaaactttataatgattgctaattctaagcatacattttatatt---accactatta
atttttaataatttattttaaagcttatcccttaaaatattcaaataaataagtttttcaattaaataaata
act--aaaaaatcaaaaatttgtaaattaaatttatttct-aaaaaaactagatacctttataaacgaataa
catttcatttctaatagtttatttaaaataattttgacacattaactttaataaactattaactcttataaa
atcgagattaata--atatatatattaattatttgataaaccctgatacacaaggtacaataaattaaattt
tcttttaacacaaaaatttttcaaaatatttcaattatctttcacaatactaatccactattattaatatta
ttttttcattaaaaattactaaaacactt-aactatataattatttttaatatattaattta---aaagcaa
aat--aaaataataaataaattttg------atcaatttatattgatttgcacaaaaatcttttcaatgtaa
atgaaatgctttactaaataagctttaaattgtcattctagatacaccttccggtacatctactatgttacg
acttatcttaccttaatagcaagagcgacgggcgatgtgtgcatattctagagctaaaatcaaattaacaat
ctttaaaattttactatcaaatccaccttcactaaac----atttcaaaattagatccgtttaaataaattt
attgtaacccatctctacttaaacataagctacaccttgatctgatataaattcttataagaattatagaaa
attattattctaataaaatattctgataacgacggtatataaactgaaaaacaaatttaagtgaggttcatc
gtggattatcaattacaggacaggttcctctgaatagactaaaataccgccaaattttttaagtttcaagaa
cataactactactaccttagtgaatgaaattacattttaaataatagggtatctaatcctagtttataaata
aaatttacaagcttcaaaaccttcataat-aaaaaatttttaaatttaaaatttcacctaataaatctaata
tta-tttttatat-aataaattttaactcacactgaacaaattttatttgtattatttgtgtaaccgcggct
gctggcacaaatttagccaatactctatgaaattactatttccaaatttctttgattaataatactatttac
tgagaata-taattaaattttacttactatttaaataagcaaaaatacacgcaaaaacttacatataaaata
aatcaataataaa-attcaaagccaaaataaaacttt-aatattaattaaattctaaa---ataatattaaa
taataatatacataaacattatattaaataacatt-----aataagtcaatataaaaaaaaaaataaa-tta
aacttaaataaaatgagttagtagtatctcctg-atcagcaatta-ccccctaagtaatataccgtttttca
tt-aaaaaaattagatgaaacttaaccttt------------------------------------------
------------------------------------------------------------------------
------------------------------------------------------------------------
------------------------------------------------------------------------
------------------------------------------------------------------------
------------------------------------------------------------------------
------------------------------------------------------------------------
------------------------------------------------------------------------
------------------------------------------------------------------------
---------------------tat-aaaaatt-aattacattt-aatcttattattaattttttaatttaat
tttaaa-attaatattattaa-ttataa-ta-gta-taaataataa-aaaaaaattagtatataaattgaaa
taataattaaattaaataataaaaaaaaatcatattgatcattagtaatttaattaatattt-aagtttcat
ctaat-ttttttttttttttttttt-ttttaataaa------------------------------------
------------------------------------------------------------------------
------------------------------------------------------------------------
------------------------------------------------------------------------
------------------------------------------------------------------------
------------------------------------------------------------------------
----------------ttt-tataaatattaaattt-atttataaatacttta--tcatatatttatttta-
gatgaat-----atttatcttttata-attatataaata-ttaaaaataaataaac----------------
--------gatataccaagttaagattaatatatatatatatgtatataaatatttaattaattaatagata
tcta-tattcatat-aaaaaaaaaccttaagattcatagatgaataacagtattatcaatttattagtatat
aatataatctaacatta-taaacattgttataaattaatattaaaaataaatttattataatcatttatcta
tttatat-gaagttgatcttttaattctcggaaatgtctatattggaattttaaattatctag---attcat
aaaaatttattttttaaa---ctgtactttttttatttatttaaatattaaaacatatatttacatttaagt
tatatacaccacttaaatgtaagtat-aaaaaaaaaaaaaaaaaaaaaa--ttagat---------------
------------------------------------------------------------------------
------------------------------------------------------------------------
-----------------------------------------------------------gaaaacagcttat
ttcatttgaaataagttaatttca
>BDKG08
aatgaattgcctgat-aaaagggttaccttgatagggtaaataatgcaattagtattgcattca------tt
atatttaatagaattaaactatttctaaaagtatcaaaaacttttgtgcatcatacacc--------aaa--
------ata-------tatttat------tacaaat-------------agta---tta--------attat
-aatagaatacatctatttaatc-aa-ctt-aa-------tattg---------------------------
---------------------atttcaat---------aaaaagataagctaattaagctactgggttcata
ccccatttataaaggttctaatccttttctttttaattttt-aataattcagcaaaaattatattttttttt
atcttaataacaggaaccctaatcactgtatcctcaaattcttgattaggagcctgaatagggctagaaatt
aatttgttgtcatttatccccctaataaatagtaacaatttaacatctacagaagcctcattaaaatatttt
ttaacccaagccatagcctcagcagttctactgtttgctattataataatgtatttaaataattacccaatt
attcaagataattcttcttatagtaatctaataattatttcatccttattactgaaaagaggggcagcaccc
tttcatttttgatttcccaatgttatagaaggactttcttgaataaatgctcttaccctaataacatgacaa
aaaattgcaccccttatattaatttcttacacaacactaaatacttttatttttatagtaattattgcctcg
actgttacaggatcattaggtgggcttaatcaaacttctctgcggaaactaatagctttttcatcaatcaac
cacttagggtgaatattagcagccatacaagcaagtgaatcaatatgatgtatttatttttctttttataca
tttttatcattcagactaacctttatattcaacaactttaaaatattccacattaaccaattatttaattca
ttcttcaattccaaaatccttaaatttatcctatttttaaacctactttcactaggagggttgcccccattt
attggatttttacctaaatgactagttattcaattattagtattaaaaagtcaatatgtattaataacaatt
ataacagtcataacactaattacattgtttttttacttacgattatgtttcgcagcttttatacttaattat
tacgaaaataattgaactattgatataactattaacaatatttcttttaagttaatattaattttatcattt
atttctacatttagtctaatcctaatttctataatctatttattcttataaac-------------------
-tatagt--gt-aaggctttaagttaattaaactaatagccttcaaagctataaatataagtataaatcttt
taagccttagtaat-ttattactcctttagaattgcagtctaatgtcattattgactataaagcc-------
---aacttaaatattaattaaattactaatgatc--------------------aaatt------tat----
------ataat-----aatgattaaaaagaataaattcttataaatagatttacagtctatcgcctaaactt
cagccatttaatcgcgacaatggttattctcaacaaatcataaagatattggaactttatattttatcttcg
gagcctgagcaggaatagtaggaacatcccttagaattttagtccgagctgaactcggtcacccaggagctt
taatcggtgacgatcaaatttataatgtaattgtaacagctcatgctttcgtaataattttctttatagtta
taccaattataattggtgga-tttggaaattgacttgttcctttaatattaggagctcccgatatagcattt
ccacgaatgaataatataagattttgattattacctccttcccttacattactattagtaagaagtatagta
gaaaacggagctggtacaggttgaacagtttacccacccctatcatctgttattgcacacggaggagcttca
gttgacctagctattttttcacttcacttagcgggtatttcctcaattttaggagcagtaaatttcattaca
acagtaattaatatacgatcgacaggaatcacctttgatcgaatacctctattcgtttgagcagttgtatta
acagctttattacttttattatcattaccagttttagcaggagctattactatattactaacagaccgaaac
ttaaatacttccttttttgaccctgccggaggaggagatcctattctttaccaacatttattttgattcttt
ggacacccagaagtttatattttaattcttccaggattcggaataatttcccatattattagtcaagaatca
ggaaagaaggaaacatttggatctctaggaataatttatgctataatagcaattggtctattaggatttatt
gtatgagctcatcacatattcacagtaggaatagatgtagatactcgtgcctatttcacttcagctacaata
atcattgcggtacccacaggtattaaaatttttagttgactagctacattacacggtacacaattaaactat
tcaccagccatattgtgagctctagggtttgtattcctatttacagtaggaggattaacaggagtagttctt
gctaattcatctgtagatattattcttcatgacacatattacgtagtagctcatttccactatgtattatca
ataggagcagtctttgctattatagcaggattcgttcactgataccccctatttacagggctagtattaaac
cctaaatgattaaaaagtcaatttattatcatgtttatcggagtaaatttaaccttcttcccacaacacttt
ttaggattagctggtatacctcgacgatattcagactatccagatgcttacacaacatgaaatgtagtttct
actattggttcatctatttctttactaggaattttattcttcctattcatcatttgagaaagtttagtaaca
caacgacaagtaatttaccctatacagcttagttcttcaattgaatgacttcaaaatacccctccagctgaa
cacagttattcagaactacctcttttaactaattatctaatatggcagattagtgcaatggatttaagctcc
atatataaagtattttactttt------attagaaactaatgacaacatgagctgcccttggccttcaagat
agagcctctcctcttatagaacaacttaccttctttcatgatcacgctttaataattttagtaataattaca
acattagtaggttatttaatatttatattattctttaattcatacactaaccgaaatcttttacatggtcaa
actattgaaataatttgaacgattcttccagcaattgtactactatttattgctttcccctcccttcgatta
ctatatttattagatgaaattaatgaaccctcggttacattaaaggctattggacaccaatgatattgaagt
tatgaatattcagactttataaacgtggaatttgattcatatatagttccaactaatgaattagcaacagac
ggattccgacttctagatgttgacaaccgcgtagttcttcctataaattcacaaattcgaattttagtaaca
gctgcagatgtaattcactcatgaacagtaccagccttaggtgtaaaggtagacggaacccctggtcgatta
aaccaaactaatttcctaataaaccgacctggattattttacggtcaatgttcagaaatttgtggagctaat
cacagatttatacctattgtaattgaaagacttcctgtaaatcattttatcaaatgagtaactaatagaact
aattcataa-ttttcattagatgactgaaagcaagtactggtctcttaaaccatcttatagtaaattagcac
ttacttctaat-g--g------------------aaaaaattagtt-aaaaaataacattagtatgtcaaac
taaaattattaaacta-tttaatattttttggtgcctcaaatagccccaattggttgattaagtttatttat
tatcttttcaattacttttatcttgtttagtataataaattattattctgtaattcctaaaacacctaaatc
agaaatttcaagcaagtattcaacaacttctttaaactgaaaatgataacaaatctattctctgtattcgac
ccttcatcaagtattttcaatttatcattaaattgaataagaacatttttaggacttcttctaattccttct
gcctactgattaataccctcacgatgacatattttttgaaattcaattcttattacacttcataaggaattc
aaaactcttcttggcccatcaggacattcaggatcaacttttatttttgtctctttattttcattaatttta
tttaataattttataggactatttccttatattttcacaagaacaagtcacttaacacttacacttacacta
gctctacctctatgattatgtttcatactttatggatgaattaatcacacacaacacatattcgctcaccta
gtacctcaaggaaccccagcagttcttataccttttatggtatgtattgaaacaattagtaacattattcga
cctggaactttagctgttcgattagcagctaatataattgcaggacatttattacttactcttttaggaaac
actgggccctccctttcttacgcaattgtatcattattattaattggtcaaattgctctattagttctagaa
tcagcagttgctattattcaatcatatgtatttgcagttctaagtacactatactctagagaagtaaactaa
tgtcaacacactcaaaccacccatttcatttagtagattatagtccctgacctttaacaggagcaattggag
ctataacctctgtctcaggattagtaaaatgattccatcaatatgatatttcattatttgcattaggaaata
ttattactattttaacagtttatcaatgatgacgagacgtatctcgagaaggaacttttcagggactgcaca
ccttacctgtaacattaggattacggtgaggaataattctattcattttatcagaagttttattttttgtat
ctttcttctgagcttttttccacagaag--tttatctccagccattgaactgggagctatatgacctcctgc
aggaattcaaccttttaatccattccaaattccactattaaatacagccattttattatcttcaggagttac
tgttacatgagcacatcatagtttaatagaaggtaatcattctcaagcaacacaagggttattttttacagt
tctcttaggagtctattttactattctgcaagcatatgaatatatcgaagcaccatttaccattgcagattc
agtttatggttctacttttttcatagcaacaggattccacggaattcatgtattaattggaacaacatttct
tctagtatgcttaattcgacatttaaacaaccacttttctaaaactcaccactttgggtttgaagcagctgc
atgatactgacatttcgttgatattgtttgattattcctttatatttcaatttattgatgagggggataatt
aatttttatctatatagtatataagtatatttgacttccaatcataaggtctact-aattagtagtatagat
aattttttcaattactatcatagcatcaattctaattatcatcaccagtgtagttataaccctagcttccat
tttatcaaaaaaagcactaacagaccgtgaaaaatgttccccctttgaatgcggatttgaccccaagtcttc
ttcacgactacctttttcacttcgattttttttaattacaattattttcttaatttttgatgtagaaattgc
ccttattttacctataattttaatcatttcaatttctaacatcattatatgaactacaacaagtattgtatt
tattattatcttaattattggactataccatgaatgaaaccaaggaatattaaattgatc-------aaatt
agggttgtagttaattataacatttgatttgcattcaaaaagtattgaa--atatcaatctacc--------
---------ttat-------agctcagaatatgaagcgatttattgcaattagtttcgacctaatcttaggt
att--ttatgcccttattctat------------------------aactaa--------------------
----------------------------------------atattaattgaagccaaaaagaggcttatcac
tgttaatgatagaactgagattgatctccaattaaggaagtatgacgttcaagaaaaagctgctaactttta
tcttttaatggttaaactccatttgta---cttctgtttatatagtttaat-aaaaacattacattttcatt
gtaaaaat-aaaattttctatttttataaattactaaatataatacactac-atccaagaattattcaatta
ccctaacatcttcagtgttatgctc--tattttaagctacttgaa-taaaaaattaaaaaaaatgaaaacaa
gaaaataattcataaaacaaataataaaagataaacctttaagttattattgtgcataacagatacatactg
agaatatttaactaattcattgtataaattttgaccccctaaaaattctgatcaaccctgatcaaaagattt
acatactcttattcctaagactaatggatagttaataattccgtaagtagaaatataaggtataaatcatat
agaaccagaaaaataactcactagataattatgcaaagacttattaaaataaaataaagaaacattagaaat
taaataacccaatacacctcctaccacacaaacaaataaagttaataattttaaataactaggtaaacaaat
tatatagggagtaggaaaaattaatcaacttaatattctacctccaacaattctcattattagtaaaccact
tatacctcgcaatataactcaaccttcatctctcaacatgtttaaagaaccacaatttaattctccagttat
agtataataaaccaaccgaaaagaataacagacagtcaacccagtggaaaaaaaataaagaaaaaaagaaaa
tatattaatataacttaacgaaacaacttctaaaatcaaatccttagaataaaacccagctaaaaaaggtat
accacacaaagctaaattagctacattaaaacacccagaagtcagaggtatatatactcccaatccccctat
caatcgaatgtcctgagaattatttatattatgaataatagctccagcacacataaataataatgccttaaa
taaagcatgagttaataaatgaaaaaaagcaagcttataaaatcctatagataaaattcttattataaggcc
taattgtcttaatgtagaaagagcaataatcttctttaaatcaaattcaaaattagctcctaatcccgctat
aaatattgtcaacccagaaagcaacaataataaatctcccaaccatctacctcttaataaaatattaaatcg
aatcaataaataaaccccagcagttaccagagttgaagaatgaactaaagctgatacaggggtaggggctgc
tatagcagcaggtaatcaagaagaaaagggaatctgagctcttttagttatagcagctaacataattaatgc
tccaataatttctatttcaatactatccttcatgctttctaaataaaaaatataatttcaacttccatagtt
taatattcaagcaattgctaataaaaaagccacatccccaatccgattagatagagcagtaagtatcccagc
attgtaagattttacattttgaaaataaataactaaacaataagacactaatcctaaaccgtctcatcctaa
taaaattctaattaaattaggactaataattaataacattattgacaatacaaacattaaaactaatataat
aaaacgattaatatttgtatctcctctcatatattcctttctataataaattactaaagaagcaattaacaa
aacaaatgatataaataatagtcttattcaatcaaacaaaaaagtcatcacaattctagttgaatttaaact
gacaacttctcactctaaaaataaagaataatcatttaacaaaaacactaatctagaagtaaagaaactaat
tctaatagtaataagaattaaaaatctaattctacaaattgataaatatttcacgatctaaaatgata-aac
ctcatttcattgacaccacaaatcaatatttta---aataaactatttagat---ctaaagtcaaaataaac
aaatatctctctttaaaattaatagatttaaaggaaatcaatgaagaaataataaaaaaaattcacgaatct
taccccctctaaatgaataaactcctgaaaaaatctttccatgttgactataagcatataaatacaaagtat
aagcagcactaaaaaaagataataaagataaagaaattatagtaacccaagatcaacttacaattctattta
acaaagaaatttcccctaataaatttaaagaaggaggtgcagctatattacaagctcttaacaaaaaccatc
ataaagttatagaaggtataaaattcaataaacccttattgattaataaactccgactccctaatcgttcat
atgtaatattagctaaacaaaataatccagacgaacatagcccgtgagcaatcattaaagtataagaaccac
aaagacctcaataagttaaagttattaaaccccctaaaacaattcctatatgagcaactgatgaataagcaa
ttaaagcctttaaatcagtttgacgcaaacaaaccaaactaattaaaactcctcccacaagtctaattctaa
ctcacacataattatatttaatacctcttaactgcaaaaaagaaaaaactcgtaataaaccataaccaccta
acttaagtataataccagctaaaattattgaccctgaaaccggagcttcaacatgagccttaggaagtcaca
aatgaactaaaaatataggtattttaactaaaaaagctaaaattaaagataaatataacagatcataattaa
atatataattactcaataaataaaaatttattgtatttaaattattatataaataaaaaattccaaccaaca
taggtaaagaaaccaataatgtataaaatagtaaataaaccccagcctgaagacgctctggctgataccctc
aacccaagattaaaaataaagtaggaattaatcttctttcaaaaaataagtaaaatataaacagattcattc
ttctaaaagttaacaccaagaaaatcaacaaaatcaaaacattaaataaaaataaatttttataattattgt
acttataaacagactcactagcactaattataagtgtacaaattcaaaatctcaataaaataagaccataag
aaataacatcaaatcctaaaaaatatgaaatatttacaaaataattagtacaataatttaaaataatgaaaa
caaaagttacaataaataataaattctgaaccattcaaaataaaccatttataaaacaaataggactaataa
aaagtattataaaaatcaattttaacattgtaatacattaaacgattgaaaataatcattcccatgtgtacg
aattatagaaaccaaaattgaaaggcccaaagcaccttcacatactctaaaagttaaaaatattatactaaa
aaatcttctataatccattaaatttaagtaaataaacaaaagaaaaaataaacttaatacaatatattccaa
acttaaaagcatagataataaatgcttacgattagaaacaaaaacaaaaatccctattaaaaataaaaaaca
aggtaatcctcaatataaactcattaacattagttttaatagtttaataaaaacattggtcttgtaaaccaa
aaataagattttgtcttttaaaacttcaagagaaaag-aaataactttatcattaatccccaaaattaatat
ttttaataaactacctcctgaaattatacaactcttcttatattcttcaacactaatctcaagattaatttt
tattcaaataaatcaccccttagcaataggattaatactattaattcaaacattacaaatttgtttaattac
tggactaatagctaaaagattctgattttcatatgtcttatttttaatttttttaggaggtatactagttct
attcatttatgtaacttccctagcatcaaatgaaatattttcactttccataaaattaacaactatctgtat
aataattatattaactactacactaattgccgcatttttagataaaatatctacatcttcatttatccaaaa
tttagaaatacaacctttatataactttaacttaaccgtctctgaaaactctttaagtctccataaactata
taattacccaacaaactttattactattttattaataaactatttattaattacattaatcgcagtagtaaa
aattactaaattattttatggacctcttcgacaaataaactaatgaacaaacctttacgaacccaacacccc
ttatttaaaattgcaaataatgcactagtagatcttccagccccaattaatatttcagcatgatgaaatttc
gggtcattactaggtttatgtttaatcattcaaattctaacaggattatttttagctatacattatactgca
gatatcaacttagcattcaatagtgtaaatcacatttgccgtgatgtaaattatggatgattattacgaact
cttcacgccaacggtgcatcatttttcttcatttgtatttacctacatgttggacgtggaatctactacgga
tcttatttattcactcctacctgattagtaggagtactaattttattcctagtgatagcaacagcattcata
ggatacgtattaccctgaggtcaaatatctttttgaggtgccacagttattactaatttattatcggctatc
ccctatttaggaattgatttagttcaatgggtatgaggaggattcgctgtagataatgccacacttacacga
ttctttacattccacttcatcttgccatttattgtactagcaat--------aacctta-------------
------------------------------------------------------------------------
------------------------------------------------------------------------
------------------------------------------------------------------------
---------------------------------attcatttattattcctccatcaaacaggatctaataac
cccatcggattaaattctaatattgataaaattcccttccacccctacttctcatacaaggatattgtagga
tttgttattataatcgctgcactaattctattaacactaattaatccctatttattaggagatccagataat
ttcattcctgccaacccattagttaccccagtgcatatccaaccagaatgatacttcctatttgcttacgca
attctacgatctattccaaataaacttggaggagtaattgccctagtcctctcaattgcaattttagcaatt
cttccattctatcacttaagaaaatttcgaggtatccaattctaccctattaacaaaatcttattttgaact
atagttgtcacagtaattttattaacatgaattggagcacgaccagtagaagaaccttatgtattagtagga
caaatcttaactgtaatttacttcttgtattacatcattaacccattagtaaataaatgatgagacaat---
-ttaattaattagttaatgagcttgaacaagcatatgttttgaaaacataagatag-aaatcaacttttcta
ttgactttactaaattttattaaccacatataataaatcaacattaactttaacccaataataaataataaa
aagtttaatgaaaaaggtaaaaaactctttcaagctaaatatattaatttatcataacgaaaccgaggtaaa
gtcccccgagctcagatgaaaacaaatgaaataaatgttaacttaacataaaatataacattaaatacatca
caacctaaaaaaattacacaaaatagcatactcataaataaaattctagcatattcagctataaaaattaaa
gcaaaaccccctcttctatattcaatattaaacccagaaactaactccgattcaccttctgcaaaatcaaaa
ggagtacgattagtttcagctaaacaaatacaaaatcaaaccaaactaataggaaataaaattaccaaaaat
caaatacttttttgataataaaaaaagtctaaaatattataacttccaattaaaaatacaaaagataataaa
actaatgctattctaacttcataagaaatagtttgtgccacagcccgtaaaccccctaataatgcataatta
gaattagaagatcaaccagcaattataacagtgtatacacctaaactagtacaacataaaaaaaataacaaa
cctaaattaaatgaaaacagcttaacaaataaaggaatacataatcaagcaaccaaagataaaaataaagaa
aaaataggagaaaaataataagaaatataatttgataaaagaggataagtttgttccttagtgaataactta
atcgcatcacaaaaaggttgaggaattcctatcaaccctactttattaggtcccttacgaatctgaatataa
cctagaaccttccgttccaaaagagttaaaaaagccactctaactaaaacacaaattaccaaaattaaactc
ccaataattgataaaataaattctataaaaaacaagtactatttgtaatat-aaattacataaataaattct
aaatttattgcactaatctgccaaaatagtgt---ata--atatattaatcatattct-taatataaaatat
tattattctaatatctggtcctttcgtactaagatatta-tagtatattaaagatagaaaccaacctggctt
acgccggtctgaactcagatcatgtaagaatttaaaagtcgaacagacttcacatttaagcggctacaccta
aaaatatatcttaatccaacatcgaggtcgcaaacttttttatcgatatgaactctccaaaaaaattacgct
gttatccctaaagtaacttaatcttataatcactactaatggatcaataactcataaattaatgatttt-aa
ataattaaaagttcattaaattttaatatcaccccaacaaaatactttaaattataaaaataaaactaatct
aaaaaatttaaac--aatgtaaagtataaagatttatagggtcttctcgtcttttaattaaattttagcttt
ttgactaaaatataaaattctattataaatttatatgaaacagcttatacctcgtccaaccgttcataccag
ccttcaattaaaagactaatgattatgctacctttgcacagttagaatactgcggccatttaaat-aatttc
agtgggcaggtcagactttaaaaataactcaaaaagacatgtttttgttaaacaggcgggtaaaatttttgc
cgagttctttatataaacttatcatataaaattacataaac--aaaaaaaatatactaattctatcattatt
cctttttatgtataattcat--aaaaaaatttttataaataaatt-aaaatataataaataatat-aattta
taaaataatttataacaaactttataatgattgctaattctaagcatacattttatatt---accactatta
atttttaataatttattttaaagcttatcccttaaaatattcaaataaataaatttttcaattaaataaata
act--aaaaaatcaaaaatttgtaaattaaatttatttct-aaaaaaactagatacctttataaacgaataa
catttcatttctaatagtttatttaaaataattttgacacattaactttaataaactattaactcttataaa
atcgagattaata--atatatatattaattatttgataaaccctgatacacaaggtacaataaattaaattt
tcttttaacacaaaaatttttcaaaatatttcaattatctttcacaatactaatccactattattaatatta
ttttttcattaaaaattactaaaacactt-aactatataattatttttaatatattaattta---aaagcaa
aat--aaaataataaataaattttg------atcaatttatattgatttgcacaaaaatcttttcaatgtaa
atgaaatgctttactaaataagctttaaattgtcattctagatacaccttccggtacatctactatgttacg
acttatcttaccttaatagcaagagcgacgggcgatgtgtgcatattctagagctaaaatcaaattaacaat
ctttaaaattttactatcaaatccaccttcactaaac----atttcaaaattagatccgtttaaataaattt
attgtaacccatctctacttaaacataagctacaccttgatctgatataaattcttataagaattatagaaa
attattattctaataaaatattctgataacgacggtatataaactgaaaaacaaatttaagtgaggttcatc
gtggattatcaattacaggacaggttcctctgaatagactaaaataccgccaaattttttaagtttcaagaa
cataactactactaccttagtgaatgaaattacattttaaataatagggtatctaatcctagtttataaata
aaatttacaagcttcaaaaccttcataat-aaaaaatttttaaatttaaaatttcacctaataaatctaata
tta-tttttatat-aataaattttaactcacactgaacaaattttatttgtattatttgtgtaaccgcggct
gctggcacaaatttagccaatactctatgaaattactatttccaaatttctttgattaataatactatttac
tgagaata-taattaaattttacttactatttaaataagcaaaaatacacgcaaaaacttacatataaaata
aatcaataataaa-attcaaagccaaaataaaacttt-aatatttattaaattctaaa---ataatattaaa
taataatatacataaacattaaattaaataacatt-----aataagtcaatataaaaaaaaaaataaa-tta
aacttaaataaaatgagttagtagtatctcctg-atcagcaatta-ccccctaagtaatataccgtttttca
tt-aaaaaaattagatgaaacttaaccttt------------------------------------------
------------------------------------------------------------------------
------------------------------------------------------------------------
------------------------------------------------------------------------
------------------------------------------------------------------------
------------------------------------------------------------------------
------------------------------------------------------------------------
------------------------------------------------------------------------
------------------------------------------------------------------------
---------------------tat-aaaaatt-aattacattt-aatcttattattaattttttaatttaat
tttaaa-attaatattattaa-ctataa-ta-ata-taaataataa-aaaaaaattaatatataaattgaaa
taataattaaattaaataataaaaaaaaatcatattgatcattagtaatttaattaatattt-aagtttcat
ctata-ttttttttttttttttttt-ttttaataaa------------------------------------
------------------------------------------------------------------------
------------------------------------------------------------------------
------------------------------------------------------------------------
------------------------------------------------------------------------
------------------------------------------------------------------------
----------------ttt-tataaatattaaattt-atttataaatacttta--tcatatatttatttta-
gatgaat-----atttatcttttata-attatataaata-ttaaaaataaataaac----------------
--------gatataccaagttaagattaatatatatatatatgtatataaatatttaattaattaatagata
tcta-tattcatat-aaaaaaaaaccttaagattcatagatgaataacagtattatcaatttattagtatat
aatataatctaacatta-taaacattgttataaattaatattaaaaataaatttattataatcatttatcta
tttatat-gaagttgatcttttaattctcggaaatgtctatattggaattttaaattatctag---attcat
aaaaatttattttttaaa---ctgtactttttttatttatttaaatattaaaacgtatatttacatttaagt
tatatacaccacttaaatgtaagtat-aaaaaaaaaaaaaaaaaaaaaa--ttagat---------------
------------------------------------------------------------------------
------------------------------------------------------------------------
-----------------------------------------------------------gaaaacagcttat
ttcatttgaaataagttaatttca
>BDKG09
aatgaattgcctgat-aaaagggttaccttgatagggtaaataatgcaattagtattgcattca------tt
atatttaatagaattaaactatttctaaaagtatcaaaaacttttgtgcatcatacacc--------aaa--
------ata-------tatttat------tacaaat-------------agta---tta--------attat
-aatagaatacatctatttaatc-aa-ctt-aa-------tattg---------------------------
---------------------gtttcaat---------aaaaagataagctaattaagctactgggttcata
ccccatttataaaggttctaatccttttctttttaattttt-aataattcagcaaaaattatattttttttt
atcttaataacaggaaccctaatcactgtatcctcaaattcttgattaggagcctgaatagggctagaaatt
aacttgttgtcatttatccccctaataaatagtaacaatttaacatctacagaagcctcattaaaatatttt
ttaacccaagccatagcctcagcagttctactgtttgctattataataatgtatttaaataattacccaatt
attcaagataattcttcttatagtaatctaataattatttcatctttattactgaaaagaggggcagcaccc
tttcatttttgattccccaatgttatagaaggactttcttgaataaatgctcttaccctaataacatgacaa
aaaattgcaccccttatattaatttcttacacaacactaaatacttttatttttatagtaattattgcctcg
actgtcacaggatcattaggtggacttaatcaaacttctctacggaaactaatagctttttcatcaatcaac
cacttagggtggatactagcagccatacaagcaagtgaatcaatatgatgtatttatttttctttttataca
tttttatcattcagactaacctttatattcaacaactttaaaatattccacattaaccaattatttaattca
ttcttcaattccaaaatccttaaatttattctatttttaaacctactttcactaggagggttacccccattt
attggatttttacctaaatgactagttattcaattattagtgttaaaaagtcaatatgtattaataacaatt
ataacagtcataacactaattacattgtttttttacttacgattatgtttcgcagcttttatacttaattat
tacgaaaataattgaactattgatataactattaacaatatttcttttaagttaatattaattttatcattt
atttctacatttagtctaatcctaatttctataatttatttattcttataaac-------------------
-tatagt--gt-aaggctttaagttaattaaactaatagccttcaaagctataaatataagtataaatcttt
taagccttagtaat-ttattactcctttagaattgcagtctaatgtcattattgactataaagcc-------
---aacttaaatattaattaaattactaatgatc--------------------aaatt--------t----
-----acatgt-----aatgattaaaaagaataaattcttataaatagatttacagtctatcgcctaaactt
cagccatttaatcgcgacaatggttattctcaacaaatcataaagatattggaactttatattttatcttcg
gagcctgagcaggaatagtaggaacatcccttagaattttagtccgagctgaactcggtcacccaggagctt
taatcggtgacgatcaaatttataatgtaattgtaacagctcatgctttcgtaataattttctttatagtta
taccaattataattggtgga-tttggaaattgacttgttcctttaatattaggagctcccgatatagcattt
ccacgaatgaataatataagattttgattattacctccttcccttacattactattagtaagaagtatagta
gaaaacggagctggtacaggttgaacagtttacccacccctatcatctgttattgcacacggaggagcttca
gttgacctagctattttttcacttcacttagcaggtatttcctcaattttaggagcagtaaatttcattaca
acagtaattaatatacgatcgacaggaatcacctttgatcgaatacccctattcgtttgagcagttgtatta
acagctttattacttttattatcattaccagttttagcaggggctattactatattactaacagaccgaaac
ttaaatacttccttttttgaccctgccggaggaggagatcctattctttaccaacatttattttgattcttt
ggacacccagaagtttatattttaattcttccaggattcgggataatttcccatattattagtcaagaatca
ggaaagaaggaaacatttggatctctaggaataatttatgctataatagcaattggtctattaggatttatt
gtatgagctcatcacatattcacagtaggaatagatgtagatactcgtgcctatttcacttcagctacaata
attattgcggtacccacaggtattaaaatttttagttgactggctacattacacggtacacaattaaactat
tcaccagccatattgtgagccctagggtttgtattcctatttacagtaggaggattaacaggagtagttctt
gctaattcatctgtagatattattcttcatgacacatattacgtagtagctcatttccactatgtattatca
ataggagcagtctttgctattatagcaggattcgttcactgataccccctatttacagggctagtattaaat
cctaaatgattaaaaagtcaatttattatcatgtttattggagtaaatttaaccttcttcccacaacacttt
ttaggattagctggtatacctcgacgatattcagactatccagatgcttacacaacatgaaatgtagtttct
actattggttcatctatttctttactaggaattttattcttcctattcatcatttgagaaagtttagtaaca
caacgacaagtaatttaccctatacagcttagttcttcaattgaatgacttcaaaatacccctccagctgaa
cacagttattcagaactacctcttttaactaattatctaatatggcagattagtgcaatggatttaagctcc
atatataaagtattttactttt------attagaaactaatgacaacatgagctgcccttggccttcaagat
agagcctctcctcttatggaacaacttaccttctttcatgatcacgctttaataattttagtaataattaca
acattagtaggttatttaatatttatactattctttaattcatatactaaccgaaatcttttacatggtcaa
actattgaaataatttgaacgattcttccagcaattgtactactatttattgctttcccctcccttcgatta
ctatatttattagatgaaattaatgaaccctcggttacattaaaggctattggacaccaatgatattgaagt
tatgaatattcagactttataaacgtggaatttgattcatatatagttccaactaatgaattagcaacagac
ggattccgacttctagatgttgacaaccgcgtagttcttcctataaattcacaaattcgaattttagtaaca
gctgcagatgtaattcactcatgaacagtaccagccttaggtgtaaaggtagacggaacccctggtcgatta
aaccaaactaatttcctaataaaccgacctggattattttacggtcaatgttcagaaatttgtggagctaat
cacagatttatacctattgtaattgaaagacttcctgtaaatcattttatcaaatgagtaactaatagaact
aattcataa-ttttcattagatgactgaaagcaagtactggtctcttaaaccatcttatagtaaattagcac
ttacttctaat-g--g------------------aaaaaattagtt-aaaaaataacattagtatgtcaaac
taaaattattaaacta-tttaatattttttggtgcctcaaatagccccaattggttgattaagtttatttat
tatcttttcaattacttttatcttgtttagtataataaattattattctgtaattcctaaaacacctaaatc
agaaatttcaagcaagtattcaacaacttctttaaactgaaaatgataacaaatctattctctgtattcgac
ccttcatcaagtattttcaatttatcattaaattgaataagaacatttttaggacttcttctaattccttct
gcctactgattaataccctcacgatgacatattttttgaaattcaattcttattacacttcataaggaattc
aaaactcttcttggcccatcaggacattcaggatcaacttttatttttgtctctttattttcattaatttta
tttaataattttataggactatttccgtatattttcacaagaacaagtcacttaacacttacacttacacta
gctctacccctatgattatgtttcatactttatggatgaattaatcacacacaacacatattcgctcaccta
gtacctcaaggaaccccagcagttcttataccatttatagtatgtattgaaacaattagtaacattattcga
cctggaactttagctgttcgattagcagctaatataattgcaggacatttattacttactcttttaggaaac
actggaccttccctttcttacgcaattgtatcattattattaattggtcaaattgctctattagttctagaa
tcagcagttgctattattcaatcatatgtatttgcagttctaagtacactatactctagagaagtaaactaa
tgtcaacacactcaaaccacccatttcatttagtagattatagcccctgacctttaacaggagcaattggag
ctataacctctgtctcaggattagtaaaatgattccatcaatatgatatttcattgtttgcattaggaaata
ttattactattttaacagtttatcaatgatgacgagacgtatctcgagaaggaacttttcagggactacata
ccttacctgtaacattaggattacggtgaggaataattctattcattttatcagaagttttattttttgtat
ctttcttctgagcttttttccacagaag--tttatctccagccattgaactgggagctatatgacctcctgc
aggaattcaaccttttaatccattccaaattccactattaaatacagccattttattatcttcaggagttac
tgttacatgagcacatcatagtttaatagaaggtaatcattctcaagcaacacaaggattattttttacagt
tctcttaggagtctattttactattctacaagcgtatgaatatatcgaagcaccatttaccattgcagactc
agtttatggttctacttttttcatagcaacaggattccacggaattcatgtattaattggaacaacatttct
tctagtatgcttaattcgacatttaaacaaccacttttctaaaactcaccactttgggtttgaagcagctgc
atgatactgacatttcgttgatattgtttgattattcctttatatttcaatttattgatgaggaggataatt
aatttttatctatatagtatataagtatatttgacttccaatcataaggtctact-aattagtagtatagat
aattttttcaattactattatagcatcaattctaattatcatcaccagtgtagttataactctagcttccat
tttatcaaaaaaagcactaacagaccgtgaaaaatgttccccctttgaatgcggatttgatcccaagtcttc
ttcacgactacctttttcacttcgattttttttaattacaattattttcttaatttttgatgtagaaattgc
ccttattttacctataattttaattatttcaatttctaacatcattatatgaactacaacaagtattgtatt
tattattatcttaattattggactataccatgaatgaaaccaaggaatattaaattgatc-------aaatt
agggttgtagttaattataacatttgatttgcattcaaaaagtattgaa--atatcaatctacc--------
---------ttat-------agctcagaatatgaagcgatttattgcaattagtttcgacctaatcttaggt
att--ttatgcccttattctat------------------------aactaa--------------------
----------------------------------------atattaattgaagccaaaaagaggcttatcac
tgttaatgatagaactgagattaatctccaattaaggaagtatgacgttcaagaaaaagctgctaactttta
tcttttaatggttaaactccatttgta---cttctgtttatatagtttaat-aaaaacattacattttcatt
gtaaaaat-aaaattttctatttttataaattactaaatataatacactac-atccaagaattattcaatta
ccctaacatcttcagtgttatgctc--tattttaagctacttgaa-taaaaaattaaaaaaaatgaaaacaa
gaaaataattcataaaacaaataataaaagataaacctttaagttattattgtgcataacagatacatactg
agaatatttaactaattcattatataaattttgaccccctaaaaattctgatcaaccctgatcaaaagattt
acatactcttattcctaaaactaatggatagttaataattccataagtagaaatataaggtataaatcatat
agaaccagaaaaataactcactagataattatgcaaagacttattaaaataaaataaagaaacattagaaat
taaataacccaatacacctcctaccacacaaacaaataaagttaataattttaaataactaggtaaacaaat
tatataaggagtaggaaaaattaatcaacttaatattctacctccaacaattctcattattagtaaaccact
tatacctcgcaatataactcaaccttcatctctcaacatatttaaagaaccacaatttaattctccagttat
agtataataaaccaaccgaaaagaataacagacagtcaacccagtggaaaaaaaataaagaaaaaaagaaaa
tatattaatataacttaacgaaacaacttctaaaatcaaatccttagaataaaacccagctaaaaagggcat
accacacaaagctaaattagctacattaaaacacccagaagtcaaaggtatatatactcccaatccccctat
caatcgaatgtcctgagaattatttatattatgaataatagctccagcacacataaataataatgccttaaa
taaagcatgagttaataaatgaaaaaaagcaagcttataaaatcctatagataaaattcttattataaggcc
taattgtcttaatgtagaaagagcaataatcttctttaaatcaaattcaaaattagctcctaatcccgctat
aaatattgtcaacccagaaagcaacaataataaatctcccaaccatctacctcttaataaaatattaaatcg
aatcaataaataaaccccagcagttaccagagttgaagaatgaactaaagctgatacaggagtaggagctgc
tatagcagcaggtaatcaagaagaaaagggaatctgagctcttttagttatagcagctaacataattaatgc
tccaataatttctatttcaatactatccttcatgctttctaaataaaaaatataatttcaacttccatagtt
taatattcaagcaattgctaataaaaaagccacatccccaatccgattagatagagcagtaagtatcccagc
attataagattttacattttgaaaataaataactaaacaataagacactaatcctaaaccgtctcatcctaa
taaaattctaattaaattaggactaataattaataacattattgacaatacaaacattaaaactaatataat
aaaacgattaatatttgtatctcctctcatatattcctttctataataaattactaaagaagcaattaacaa
aacaaacgatataaataatagtcttattcaatcaaacaaaaaagtcatcacaattctagttgaatttaaact
aacaacttctcactctaaaaataaagaataatcgtttaacaaaaacactaatctagaagtaaagaaactaat
tctaatagtaattagaattaaaaatctaattctacaaattgataaatatttcacgatctaaaatgata-aac
ctcatttcattgacaccacaaatcaatatttta---aataaactatttagat---ctaaagtcaaaataaac
aaatatctctctttaaaattaatagatttaaaggaaatcaatgaagaaataataaaaaaaattcacgaatct
taccccctctaaatgaataaactcctgaaaaaatcttcccatgttgactataagcatataaatacaaagtat
aagcagcactaaaaaaagataataaagataaagaaattatagtaacccaagatcaacttacaattctattta
acaaagaaatttcccctaataaatttaaagaaggaggtgcagctatattacaagctcttaacaaaaaccatc
ataaagttatagaaggtataaaattcaataaacccttattgattaataaactccgactccctaatcgttcat
atgtaatattagctaaacaaaataatccagacgaacatagcccgtgagcaatcattaaagtataagaaccac
aaagacctcaataagttaaagttattaaaccccctaaaacaattcctatatgagcaactgatgaataagcaa
ttaaagcctttaaatcagtttgacgcaaacaaaccaaactaattaaaactcctcccacaagtctaattctaa
ctcacacataattatatttaatacctcttaactgcaaaaaagaaaaaactcgtaataaaccataaccaccta
acttaagtataataccagctaaaattattgaccctgaaaccggagcttcaacatgagccttaggaagtcaca
aatgaactaaaaatataggtattttaactaaaaaagctaaaattaaagataaatatagcagatcataattaa
atatataattactcaataaataaaaattcattgtatttaaattattatataaataaaaaattccaaccaaca
taggtaaagaaaccaataatgtataaaataataaataaaccccagcctgaagacgctctggctgataccctc
aacccaagattaaaaataaagtgggaattaatcttctttcaaaaaataagtaaaatataaacagattcattc
ttctaaaagttaacaccaagaaaatcaacaaaaccaaaacattaaataaaaataaatttttataattattgt
acttataaatagactcactagcactaattataagtgtacaaattcaaaatctcaataaaataagaccataag
aaataacgtcaaatcctaaaaaatatgaaatatttacaaaataattagtacaataatttaaaataatgaaaa
caaaagttacaataaataataaattctgaaccattcaaaataaaccattcataaaacaaataggactaataa
aaagtattataaaaatcaattttaacattgtaatacattaaacgattgaaaataatcattcccatgtgtacg
aattatagaaactaaaattgaaaggcccaaagcaccttcacatactctaaaagttaaaaatattatactaaa
aaatcttctataatccattaaatttaagtaaatgaacaaaagaaaaaataaacttaatacaatatattccaa
acttaaaagcatagataataaatgcttacgattagaaacaaaaacaaaaatccccattaaaaataaaaaaca
aggtaatcctcaatataaactcattaacattagttttaatagtttaataaaaacattggtcttgtaaaccaa
aaataagattttgtcttttaaaacttcaagagaaaag-aaataactttatcattaatccccaaaattaatat
tttaaataaactacctcctgaaattatacaactcttcttatattcttcaacactaatctcaagattaatttt
tattcaaataaatcaccccttagcaataggattaatactattaattcaaacattacaaatttgtttaattac
tggactaatagctaaaagattctgattttcatatgtcttatttttaatttttttaggaggtatactagttct
attcatttatgtaacttccctagcatcaaatgaaatattttcactttccataaaattaacaactatctgtat
aataattatattaactactacactaattgccgcatttttagataaaatatctacatcttcatttatccaaaa
tttagaaatacaacctttatataactttaacttaaccgtctctgaaaactctttaagtctccataaactata
taattacccaacaaactttattactattttattaataaactatttattaattacattaatcgcagtagtaaa
aattactaaattattttatggacctcttcgacaaataaactaatgaacaaacctttacgaacccaacacccc
ttatttaaaattgcaaataatgcactagtagatcttccagccccaattaatatttcagcatgatgaaatttc
gggtcattactaggtctatgtttaatcattcaaattctaacaggattatttttagctatacattatactgca
gacatcaacttagcattcaatagtgtaaatcacatttgccgtgatgtaaattatggatgattattacgaact
cttcacgccaacggtgcatcatttttcttcatttgtatttacctacatgttggacgtgggatctactacgga
tcttatttattcactcctacctgattagtaggagtactaattttattcctagtgatagcaacagcattcata
ggatacgtattaccctgaggtcaaatatctttttgaggtgccacagttattactaacttattatcggctatc
ccctatttaggaattgatttagttcaatgggtatgaggaggattcgccgtagataatgccacacttacacga
ttctttacattccacttcatcttaccgtttattgtactagcaat--------aacctta-------------
------------------------------------------------------------------------
------------------------------------------------------------------------
------------------------------------------------------------------------
---------------------------------attcatttattattcctccatcaaacaggatctaataac
cccatcggactaaattctaatattgataaaattcccttccacccctacttctcatacaaggatattgtagga
tttgttattataatcgctgcactaattctattaacactaattaatccctatttattaggagatccagataat
ttcattcctgccaacccattagttaccccagtacatatccaaccagaatgatacttcctatttgcttacgca
attctacgatctattccaaataaacttggaggagtaattgccctagtcctctcaattgccattttagcaatt
cttccattctatcacttaagaaaatttcgaggtatccaattctaccctattaacaaaatcttattttgaact
atagttgttacagtaattttattaacatgaattggagcacgaccagtagaagaaccttatgtattagtagga
caaatcttaactgtaatttacttcttgtattacatcattaacccattagtaaataaatgatgagacaat---
-ttaattaattagttaatgagcttgaacaagcatatgttttgaaaacataagatag-aaatcaacctttcta
ttgactttactaaattctattaaccacatataaaaaatcaacattaactttaacccaataataaataataaa
aagtttaatgaaaaaggtaaaaaactctttcaagctaaatatattaatttatcataacgaaaacgaggtaaa
gtcccccgagctcagatgaaaacaaatgaaataaatgttaacttaacataaaatataacattaaatacatca
caacctaaaaaaattacacaaaatagcatactcataaataaaattctagcatattcagctataaaaattaaa
gcaaaaccccctcttctgtattcaatattaaacccagaaactaactccgattcaccttctgcaaaatcaaaa
ggagtacgattagtttcagctaagcaaatacaaaatcaaaccaaactaatagggaataaaattaccaaaaat
caaatacttttttgataataaaaaaagtctaaaatattataacttccgattaaaaatacaaaagataataaa
actaatgctattctaacttcataagaaatagtttgtgccacagcccgtaaaccccctaataacgcataatta
gaattagaagatcaaccagcaattataacagtatatacacctaaactagtacagcacaaaaaaaataacaaa
cctaaattaaatgaaaacagcttaacaaataaaggaatacataatcaagcaaccaaagataaaaataaagaa
aaaataggagaaaaataataagaaatataatttgataaaagaggataagtttgttccttagtaaataactta
atcgcatcacaaaaaggttgaggaattcctatcaatcctactttattaggtcccttacgaatctgaatataa
cctagaaccttccgttccaaaagagttaaaaaagccactctaactaaaacacaaattaccaaaattaaactc
ccaataattgataaaataaattctataaaaaacaagtactatttgtaatat-aaattacataaataaattct
aaatttattgcactaatctgccaaaatagtat---ata--atatattaatcatattct-taatataaaatat
tattattctaatacctggtcctttcgtactaagatatta-tagtatattaaagatagaaaccaacctggctt
acgccggtctgaactcagatcatgtaagaatttaaaagtcgaacagacttaacatttaagcggctacaccta
aaaatatatcttaatccaacatcgaggtcgcaaacttttttatcgatatgaactctccaaaaaaattacgct
gttatccctaaagtaacttaatcttataatcactactaatggatcaataactcataaattaatgatttt-aa
ataattaaaagttcattaaattttaatatcaccccaacaaaatactttaaattataaaaataaaattaatct
aaaaaatttaaac--aatgtaaagtataaagatttatagggtcttctcgtcttttaattaaattttagcttt
ttgactaaaatataaaattctattataaatttatatgaaacagcttatacctcgtccaaccgttcataccag
ccttcaattaaaagactaatgattatgctacctttgcacagttagaatactgcggccatttaaat-aacttc
agtgggcaggtcagactttaaaaataactcaaaaagacatgtttttgttaaacaggcgggtaaaatttttgc
cgagttctttatataaacttatcatataaaattacataaac---aaaaaaatatactaattctatcattatt
cctttttatatataattaat--aaaaaaatttttataaataaatt-aaaatataataaataatat-aattta
taaaataatttataacaaactttataatgattgctaattctaagcatacattttatatt---accactatta
atttttaataatttattttaaagcttatcccttaaaatattcaaataaataaatttttcaattaaataaata
act--aaaaaatcaaaaatttgtaaattaaatttatttct-aaaaaaactagatacctttataaacgaataa
catttcatttctaatagtttatttaaaataattttgacacattaactttaataaactattaactcttataaa
atcgagattaata--atatatatattaattatttgataaaccctgatacacaaggtacaataaattaaattt
tcttttaacacaaaaatttttcaaaatatttcaattatctttcacaatactaatccactattattaatatta
ttttttcattaaaaattactaaaacactt-aactatataattatttttaatatattaattta---aaagcaa
aat--aaaataataaataaattttg------atcaatttatattgatttgcacaaaaatcttttcaatgtaa
atgaaatgctttactaaataagctttaaattgtcattctagatacaccttccggtacatctactatgttacg
acttatcttaccttaatagcaagagcgacgggcgatgtgtgcatattctagagctaaaatcaaattaacaat
ctttaaaattttactatcaaatccaccttcactaaac----atttcaaaattagatccgtttaaataaattt
attgtaacccatctctacttaaacataagctacaccttgatctgatataaattcttataagaattatagaaa
attattattctaataaaatattctgataacgacggtatataaactgaaaaacaaatttaagtgaggttcatc
gtggattatcaattacaggacaggttcctctgaatagactaaaataccgccaaattttttaagtttcaagaa
cataactactactaccttagtgaatgaaattacattttaaataatagggtatctaatcctagtttataaata
aaatttacaagcttcaaaaccttcataat-aaaaaatttttaaatttaaaatttcacctaataaatctaata
tta-tttttatat-aataaattttaactcacactgaacaaattttatttgtattatttgtgtaaccgcggct
gctggcacaaatttagccaatactctatgaaattactatttccaaatttctttgattaataatactatttac
tgagaata-taattaaattttacttactatttaaataagcaaaaatacacgcaaaaacttacatataaaata
aatcaataataaa-attcaaagccaaaataaaacttt-aatattaattaaattctaaa---ataatattaaa
taataacatacataaacattaaattaaataacata-----aataagtcaatataaaaaaaaaaataaa-tta
aacttaaataaaatgagttagtagtatctcctg-atcagcaatta-ccccctaagtaatataccgtttttca
tt-aaaaaaattagatgaaacttaaccttt------------------------------------------
------------------------------------------------------------------------
------------------------------------------------------------------------
------------------------------------------------------------------------
------------------------------------------------------------------------
------------------------------------------------------------------------
------------------------------------------------------------------------
------------------------------------------------------------------------
------------------------------------------------------------------------
---------------------tat-aaaaatt-aactacattt-aatcttattattaattttttaatttaat
tttaaa-attaatattattta-ttataa-ta-ata-taaataataa-aaaaaaattaatatataaattgaaa
taataattaaattaaataataaaaaaaaatcatattgatcattagtaatttaattaatattt-aagtttcat
ctaat-ttttttttttttttttttt-atataataaa------------------------------------
------------------------------------------------------------------------
------------------------------------------------------------------------
------------------------------------------------------------------------
------------------------------------------------------------------------
------------------------------------------------------------------------
----------------ttt-tataaatattaaattt-atttataaatacttta--ccatatatttatttta-
gatgaat-----atttattttttata-attatataaata-ttaaaaataaataaac----------------
--------gatataccaagttaagattaatatatatatatatgtatataaatatttaattaattaatagata
tcta-tattcatat-aaaaaaaaaccttaagattcatagatgaataacagtattatcaatttattagtatat
aatataatctaacatta-taaacattgttataaattaatattaaaaataaatttattataatcatttatcta
tttatat-gaagttgatcttttaattctcggaaatgtctatattggaattttaaattatctag---attcat
aaaaatttatttttaaaa---ctgtactttttttatttatttaaatattaaaacatatatttacatttaagt
tatatacaccacttaaatgtaagtat-aaaaaaaaaaaaaaaaaaaaaa--ttagat---------------
------------------------------------------------------------------------
------------------------------------------------------------------------
-----------------------------------------------------------gaaaacagcttat
ttcatttgaaataagctaatttca
>BDKG10
aatgaattgcctgat-aaaagggttaccttgatagggtaaataatgcaattagtattgcattca------tt
atatttaatagaattaaactatttctaaaagtatcaaaaacttttgtgcatcatacacc--------aaa--
------ata-------tatttat------tacaaat-------------agta---tta--------attat
-aatagaatacatctatttaatc-aa-ctt-aa-------tattg---------------------------
---------------------atttcaat---------aaaaagataagctaattaagctactgggttcata
ccccatttataaaggttctaatccttttctttttaattttt-aataattcagcaaaaattatattttttttt
atcttaataacaggaaccctaatcactgtatcctcaaattcttgattaggagcctgaatagggctagaaatt
aacttgttgtcatttatccccctaataaatagtaacaatttaacatctacagaagcctcattaaaatatttt
ttaacccaagccatagcctcagcagttctactgtttgctattataataatgtatttaaataattacccaatt
attcaagataattcttcttatagtaatctaataattatttcatccttattactgaaaagaggggcagcaccc
tttcatttttgattccccaatgttatagaaggactttcttgaataaatgctcttaccctaataacatgacaa
aaaattgcaccccttatattaatttcttacacaacactaaatacttttatttttatagtaattattgcctca
actgttacaggatcattaggtggacttaatcaaacttctctgcggaaactaatagctttttcatcaatcaac
cacttagggtgaatactagcagccatacaagcaagtgaatcaatatgatgtatttatttttctttttataca
tttttatcattcagactaacctttatattcaacaactttaaaatattccacattaaccaattatttaattca
ttcttcaattccaaaatccttaaatttattttatttttaaacctactttcactaggagggttgcccccattt
attggatttttacctaaatgactagttattcaattattagtgttaaaaagtcaatatgtattaataacaatt
ataacagtcataacactaattacattgtttttttacttacgattatgtttcgcagcttttatacttaattat
tacgaaaataattgaactattgatataactattaacaatatttcttttaagttaatattaattttatcattt
atttctacatttagtctaatcctaatttctataatttatttattcttataaac-------------------
-tatagt--gt-aaggctttaagttaattaaactaatagccttcaaagctataaatataagtataaatcttt
taagccttagtaat-ttattactcctttagaattgcagtctaatgtcattattgactataaagcc-------
---aacttaaatattaattaaattactaatgatc--------------------aaatt------tat----
------ataat-----aatgattaaaaagaataaattcttataaatagatttacagtctatcgcctaaactt
cagccatttaatcgcgacaatggttattctcaacaaatcataaagatattggaactttatattttatcttcg
gagcctgagcaggaatagtaggaacatcccttagaattttagtccgagctgaactcggtcacccaggagctt
taatcggtgacgatcaaatttataatgtaattgtaacagctcatgctttcgtaataattttctttatagtta
taccaattataattggtgga-tttggaaattgacttgttcctttaatattaggagctcccgatatagcattt
ccacgaatgaataatataagattttgattattacctccttcccttacattactattagtaagaagtatagta
gaaaacggagctggtacaggttgaacagtttacccacccctatcatctgttattgcacacggaggagcttca
gttgacctagctattttttcacttcacttagcgggtatttcctcaattttaggagcagtaaatttcattaca
acagtaattaatatacgatcgacaggaatcacctttgatcgaatacctctattcgtttgagcagttgtatta
acagctttattacttttattatcattaccagttttagcaggagctattactatattactaacagaccgaaac
ttaaatacttccttttttgaccctgccggaggaggagatcctattctttaccaacatttattttgattcttt
ggacacccagaagtttatattttaattcttccaggattcggaataatttcccatattattagtcaagaatca
ggaaagaaggaaacatttggatctctaggaataatttatgctataatagcaattggtctattaggatttatt
gtatgagctcatcacatattcacagtagggatagatgtagatactcgtgcctatttcacttcagctacaata
atcattgcggtacccacaggtattaaaatttttagttgactagctacattacacggtacacaattaaactat
tcaccagccatattgtgagccctagggtttgtattcctatttacagtaggaggattaacaggagtagttctt
gctaattcatctgtagatattattcttcatgacacatattacgtagtagctcatttccactatgtattatca
ataggagcagtctttgctattatagcaggattcgttcactgataccccctatttacagggctagtattaaat
cctaaatgattaaaaagtcaatttattatcatgtttatcggagtaaatttaaccttcttcccacaacacttt
ttaggattagctggtatacctcgacgatattcagactatccagatgcttacacaacatgaaatgtagtttct
actattggttcatctatttctttactaggaattttattcttcctattcatcatttgagaaagtttagtaaca
caacgacaagtaatttaccctatacagcttagttcttcaattgaatgacttcaaaatacccctccagctgaa
cacagttattcagaactacctcttttaactaattatctaatatggcagattagtgcaatggatttaagctcc
atatataaagtattttactttt------attagaaactaatgacaacatgagctgcccttggccttcaagat
agagcctctcctcttatagaacaacttaccttctttcatgatcacgctttaataattttagtaataattaca
acattagtaggttatttaatatttatattattctttaattcatatactaaccgaaatcttttacatggtcaa
actattgaaataatttgaacgattcttccagcaattgtactactatttattgctttcccctcccttcgatta
ctatatttattagatgaaattaatgaaccctcggttacattaaaggctattggacaccaatgatattgaagt
tatgaatattcagactttataaacgtggaatttgattcatatatagttccaactaatgaattagcaacagac
ggattccgacttctagatgttgacaaccgcgtagttcttcctataaattcacaaattcgaattttagtaaca
gctgcagatgtaattcactcatgaacagtaccagccttaggtgtaaaggtagacggaacccctggtcgatta
aaccaaactaatttcctaataaaccgacctggattattttacggtcaatgttcagaaatttgtggagctaat
cacagatttatacctattgtaattgaaagacttcctgtaaatcattttatcaaatgagtaactaatagaact
aattcataa-ttttcattagatgactgaaagcaagtactggtctcttaaaccatcttatagtaaattagcac
ttacttctaat-g--g------------------aaaaaattagtt-aaaaaataacattagtatgtcaaac
taaaattattaaacta-tttaatattttttggtgcctcaaatagccccaattggttgattaagtttatttat
tatcttttcaattacttttatcttgtttagtataataaattattattctgtaattcctaaaacacctaaatc
agaaatttcaagcaagtattcaacaacttctttaaactgaaaatgataacaaatctattctctgtattcgac
ccttcatcaagtattttcaatttatcattaaattgaataagaacatttttaggacttcttctaattccttct
gcctactgattaataccctcacgatgacatattttttgaaattcaattcttattacacttcataaggaattc
aaaactcttcttggcccatcaggacattcaggatcaacttttatttttgtctctttattttcattaatttta
tttaataattttataggactatttccttatattttcacaagaacaagtcacttaacacttacacttacacta
gctctacccctatgattatgtttcatactttatggatgaattaatcacacacaacacatattcgctcaccta
gtacctcaaggaaccccagcagttcttataccatttatagtatgtattgaaacaattagtaacattattcga
cctggaactttagctgttcgattagcagctaatataattgcaggacatttattacttactcttttaggaaac
actgggccttccctttcttacgcgattgtatcattattattaattggtcaaattgctctattagttctagaa
tcagcagttgctattattcaatcatatgtatttgcagttctaagtacactatactctagagaagtaaactaa
tgtcaacacactcaaaccacccatttcatttagtagattatagtccctgacctttaacaggagcaattggag
ctataacctctgtctcaggattagtaaaatgattccatcaatatgatatttcattgtttgcattaggaaata
ttattactattttaacagtttatcaatgatgacgagacgtatctcgagaaggaacttttcagggactacaca
ccttacctgtaacattaggattacggtgaggaataattctattcattttatcagaagttttattttttgtat
ctttcttctgagcttttttccacagaag--tttatctccagccattgaactaggagctatatgacctcctgc
aggaattcaaccttttaatccattccaaattccactattaaatacagccattttattatcttcaggagttac
tgttacatgagcacatcatagtttaatagaaggtaatcattctcaagcaacacaagggttattttttacagt
tctcttaggagtctattttactattctgcaagcatatgaatatatcgaagcaccatttaccattgcagattc
agtttatggttctacttttttcatagcaacaggattccacggaattcatgtattaattggaacaacatttct
tctagtatgcttaattcgacatttaaacaaccacttttctaaaactcaccactttgggtttgaagcagctgc
atgatactgacatttcgttgatattgtttgattattcctttatatttcaatttattgatgaggaggataatt
aatttttatctatatagtatataagtatatttgacttccaatcataaggtctact-aattagtagtatagat
aattttttcaattactattatagcatcaattctaattatcatcaccagtgtagttataaccctagcttccat
tttatcaaaaaaagcactaacagaccgtgaaaaatgttccccctttgaatgcggatttgaccccaagtcttc
ttcacgactacctttttcacttcgattttttttaattacaattattttcttaatttttgatgtagaaattgc
ccttattttacctataattttaatcatttcaatttctaacatcattatatgaactacaacaagtattgtatt
tattattatcttaattattggactataccatgaatgaaaccaaggaatattaaattgatc-------aaatt
agggttgtagttaattataacatttgatttgcattcaaaaagtattgaa--atatcaatctacc--------
---------ttat-------aactcagaatatgaagcgatttattgcaattagtttcgacctaatcttaggt
att--ttatgcccttattctat------------------------aactaa--------------------
----------------------------------------atattaattgaagccaaaaagaggcttatcac
tgttaatgatagaactgagatcgatctccaattaaggaagtacgacgttcaagaaaaagctgctaactttta
tcttttaatggttaaactccatttgta---cttctgtttatatagtttaat-aaaaacattacattttcatt
gtaaaaat-aaaattttctatttttataaattactaaatataatacactac-atccaagaattattcaatta
ccctaacatcttcagtgttatgctc--tattttaagctacttgaa-taaaaaattaaaaaaaatgaaaacaa
gaaaataattcataaaacaaataataaaagataaacctttaagttattattgtgcataacagatacatactg
agaatatttaactaattcattatataaattttgaccccctaaaaattctgatcaaccctgatcaaaagattt
acatactcttattcctaagactaatggataattaataattccgtaagtagaaatataaggtataaatcatat
agaaccagaaaaataactcactagataattatgcaaagacttattaaaataaaataaagaaacattagaaat
taaataacccaatacacctcctaccacacaaacaaataaagttaataattttaaataactaggtaaacaaat
tatatagggagtaggaaaaattaatcaacttaatattctacctccaacaattctcattattagtaaaccact
tatacctcgcaatataactcaaccttcatctctcaacatgtttaaagaaccacaatttaattctccagttat
agtataataaaccaaccgaaaagaataacagacagtcaacccagtggaaaaaaaataaagaaaaaaagaaaa
tatattaatataacttaacgaaacaacttctaaaatcaaatccttagaataaaacccagctaaaaaaggtat
accacacaaagctaaattagctacattaaaacacccagaagtcagaggtatgtatactcccaatccccctat
caatcgaatgtcctgagaattatttatattatgaataatagctccagcacacataaataataatgccttaaa
taaagcatgagttaataaatgaaaaaaagcaagcttataaaatcctatcgataaaattcttattataaggcc
taattgtcttaatgtagaaagagcaataatcttctttaaatcaaattcaaaattagctcctaatcccgctat
aaatattgtcaacccagaaagcaacaataataaatctcccaaccatctacctcttaataaaatattaaatcg
aatcaataaataaaccccagcagttaccagagttgaagaatgaactaaagctgatacaggagtaggggctgc
tatagcagcaggtaatcaagaagaaaagggaatctgagctcttttagttatagcagctaacataattaatgc
tccaataatttctatttcaatactatccttcatgctttctaaataaaaaatataatttcaacttccatagtt
taatattcaagcaattgctaataaaaaagccacatccccaatccgattagatagagcagtaagtatcccagc
attgtaagattttacattttgaaaataaataactaaacaataagacactaatcctaaaccgtctcatcctaa
taaaattctaattaaattaggactaataattaataacattattgacaatacaaacattaaaactaatataat
aaaacgattaatatttgtatctcctctcatatattcctttctataataaattactaaagaagcaattaacaa
aacaaacgatataaataatagtcttattcaatcaaacaaaaaagtcatcacaattctagttgaatttaaact
gacaacttctcactctaaaaataaagaataatcatttaacaaaaacactaatctagaagtaaagaaactaat
tctaatagtaattaaaattaaaaatctaattctacaaattgataaatatttcacgatctaaaatgata-aac
ctcatttcattgacaccacaaatcaatatttta---aataaactatttagat---ctaaagtcaaaataaac
aaatatctctctttaaaattaatagatttaaaggaaatcaatgaagaaataataaaaaaaattcacgaatct
taccccctctaaatgaataaactcctgaaaaaatctttccatgttgactataagcatataaatacaaagtat
aagcagcactaaaaaaagataataaagataaagaaattatagtaacccaagatcaacttacaattctattta
acaaagaaatttcccctaataaatttaaagaaggaggtgcagccatattacaagctcttaacaaaaaccatc
ataaagttatagaaggtataaaattcaataaacccttattgattaataaactccgactccctaatcgttcat
atgtaatattagctaaacaaaataatccagacgaacataacccgtgagcaatcattaaagtataagaaccac
aaagacctcaataagttaaagttattaaaccccctaaaacaattcctatatgagcaactgatgaataagcaa
ttaaagcctttaaatcagtttgacgcaaacaaaccaaactaattaaaactcctcccacaagtctaattctaa
ctcacacataattatatttaatacctcttaactgcaaaaaagaaaaaactcgtaataaaccataaccaccta
acttaagtataataccagctaaaattattgaccctgaaaccggagcttcaacatgagccttaggaagtcaca
aatgaactaaaaatataggtattttaactaaaaaagctaaaattaaagataaatataacagatcataattaa
atatataattactcaataaataaaaatttattgtatttaaattattatataaataaaaaattccaaccaaca
taggtaaagaaaccaataatgtataaaatagtaaataaaccccagcctgaagacgctctggctgataccctc
aacccaagattaaaaataaagtaggaattaatcttctttcaaaaaataagtaaaatataaacagattcattc
ttctaaaagttaacaccaagaaaatcaacaaaatcaaaacattaaataaaaataaatttttataattattgt
acttataaacagactcactagcactaattataagtgtacaaattcaaaatctcaataaaataagaccataag
aaataacatcaaatcctaaaaaatacgaaatatttacaaaataattagtacaataatttaaaataatgaaaa
caaaagttacaataaataataaattctgaaccattcaaaataaaccattcataaaacaaataggactaataa
aaagtattataaaaatcaattttaacattgtaatacattaaacgattgaaaataatcattcccatgtgtacg
aattatagaaactaaaattgaaagacccaaagcaccttcacatactctaaaagttaaaaatattatactaaa
aaatcttctataatccattaaatttaagtaaatgaacaaaagaaaaaataaacttaatacaatatattccaa
acttaaaagcatagataataaatgcttacgattagaaacaaaaacaaaaatccctattaaaaataaaaaaca
aggtaatcctcaatataaactcattaacattagttttaatagtttaataaaaacattggtcttgtaaaccaa
aaataagattttgtcttttaaaacttcaagagaaaag-aaataactttatcattaatccccaaaattaatat
tttaaataaactacctcctgaaattatacaactcttcttatattcttcaacactaatctcaagattaatttt
tattcaaataaatcaccccttagcaataggattaatactattaattcaaacattacaaatttgtttaattac
tggactaatagctaaaagattctgattttcatatgtcttatttttaatttttttaggaggtatactagttct
attcatttatgtaacttccctagcatcaaatgaaatattttcactttccataaaattaacaactatctgtat
aataattatattaactactacactaattgccgcatttttagataaaatatctacatcttcatttatccaaaa
tttagaaatacaacctttatataactttaacttaaccgtctctgaaaactctttaagtctccataaactata
taattacccaacaaactttattactattttattaataaactatttattaattacattaatcgcagtagtaaa
aattactaaattattttatggacctcttcgacaaataaactaatgaacaaacctttacgaacccaacacccc
ttatttaaaattgcaaataatgcattagtagatcttccagccccaattaatatttcagcatgatgaaatttc
gggtcattactaggtttatgtttaatcattcaaattctaacaggattatttttagctatacattatactgca
gacatcaacttagcattcaatagtgtaaatcacatttgccgtgatgtaaattatggatgattattacgaact
cttcacgccaacggtgcatcatttttcttcatttgtatttacctacatgttggacgtggaatctactacgga
tcttatttattcactcctacctgattagtaggagtactaattttattcctagtgatagcaacagcattcata
ggatacgtattaccctgaggtcaaatatctttttgaggtgccacagttattactaatttattatcggctatc
ccctatttaggaattgatttagttcaatgggtatgaggaggattcgctgtagataatgccacacttacacga
ttctttacattccacttcatcttgccatttattgtactagcaat--------aacctta-------------
------------------------------------------------------------------------
------------------------------------------------------------------------
------------------------------------------------------------------------
---------------------------------attcatctattattcctccatcaaacaggatctaataac
cccatcggattaaattctaatattgataaaattcccttccacccctacttctcatacaaggatattgtagga
tttgttattataatcgctgcactaattctattaacactaattaatccctatttattaggagatccagataat
ttcattcctgccaacccattagttaccccagtgcatatccaaccagaatgatacttcctatttgcttacgca
attctacgatctattccaaataaacttggaggagtaattgccctagtcctctcaattgccattttagcaatt
cttccattctatcacttaagaaaatttcgaggtatccaattctaccctattaacaaaatcttattttgaact
atagttgtcacagtaattttattaacatgaattggagcacgaccagtagaagaaccttatgtattagtagga
caaatcttaactgtaatttacttcttgtattacatcattaacccattagtaaataaatgatgagacaat---
-ttaattaattagttaatgagcttgaacaagcatatgttttgaaaacataagatag-aaatcaacttttcta
ttgactttactaaattttattaaccacatataataaatcaacattaactttaacccaataataaataataaa
aagtttaatgaaaaaggtaaaaaactctttcaagctaaatatattaatttatcataacgaaaccgaggtaaa
gtcccccgagctcagatgaaaacaaatgaaataaatgttaacttaacataaaatataatattaaatacatca
caacctaaaaaaattacacaaaataacatactcataaataaaattctagcatattcagctataaaaattaaa
gcaaaaccccctcttctatattcaatattaaacccagaaactaactccgattcaccttctgcaaaatcaaaa
ggagtacgattagtttcagctaaacaaatacaaaatcaaaccaaactaatagggaataaaattaccaaaaat
caaatacttttttgataataaaaaaaatctaaaatattataacttccaattaaaaatacaaaagataataaa
actaatgccattctaacttcataagaaatagtttgtgccacagcccgtaaaccccctaataatgcataatta
gaattagaagatcaaccagcaattataacagtgtatacacctaatctagtacaacataaaaaaaataacaaa
cctaaattaaatgaaaacagcttaacaaataaaggaatacataatcaagcaaccaaagataaaaataaagaa
aaaataggagaaaaataataagaaatataatttgataaaagaggataagtttgttccctagtaaataactta
atcgcatcacaaaaaggttgaggaattcctatcaaccctactttattaggtcccttacgaatctgaatataa
cctaaaaccttccgttccaaaagagttaaaaaagccactctaactaaaacacaaattaccaaaattaaactc
ccaataattgataaaataaattctataaaaaacaagtactatttgtaatat-aaattacataaataaattct
aaatttattgcactaatctgccaaaatagtgt---ata--atatattaatcatattct-taatataaaatat
tattattctaatatctggtcctttcgtactaagatatta-tagtatattaaagatagaaaccaacctggctt
acgccggtctgaactcagatcatgtaagaatttaaaagtcgaacagacttcacatttaagcggctacaccta
aaaatatatcttaatccaacatcgaggtcgcaaacttttttatcgatatgaactctccaaaaaaattacgct
gttatccctaaagtaacttaatcttataatcactactaatggatcaataactcataaattaatgatttt-aa
ataattaaaagttcattaaattttaatatcaccccaacaaaatactttaaattataaaaataaaattaatct
aaaaaatttaaac--aatgtaaagtataaagatttatagggtcttctcgtcttttaattaaattttagcttt
ttgactaaaatataaaattctattataaatttatatgaaacagcttatacctcgtccaaccgttcataccag
ccttcaattaaaagactaatgattatgctacctttgcacagttagaatactgcggccatttaaat-aatttc
agtgggcaggtcagactttaaaaataactcaaaaagacatgtttttgttaaacaggcgggtaaaatttttgc
cgagttctttatataaacttatcatataaaattacataaac-aaaaaaaaatatactaattctatcattatt
cctttttatgtataattcat--aaaaaaatttttataaataaatt-aaaatataataaataatat-aattta
taaaataatttataacaaactttataatgattgctaattctaagcatacattttatatt---accactatta
atttttaataatttattttaaagcttatcccttaaaatattcaaataaataaatttttcaattaaataaata
act--aaaaaatcaaaaatttgtaaattaaatttatttct-aaaaaaactagatacctttataaacgaataa
catttcatttctaatagtttatttaaaataattttgacacattaactttaataaactattaactcttataaa
atcgagattaata--atatatatattaattatttgataaaccctgatacacaaggtacaataaattaaattt
tcttttaacacaaaaatttttcaaaatatttcaattatctttcacaatactaatccactattattaatatta
ttttttcattaaaaattactaaaacactt-aactatataattatttttaatatattaattta---aaagcaa
aat--aaaataataaataaattttg------atcaatttatattgatttgcacaaaaatcttttcaatgtaa
atgaaatgctttactaaataagctttaaattgtcattctagatacaccttccggtacatctactatgttacg
acttatcttaccttaatagcaagagcgacgggcgatgtgtgcatattctagagctaaaatcaaattaacaat
ctttaaaattttactatcaaatccaccttcactaaac----atttcaaaattagatccgtttaaataaattt
attgtaacccatctctacttaaacataagctacaccttgatctgatataaattcttataagaattatagaaa
attattattctaataaaatattctgataacgacggtatataaactgaaaaacaaatttaagtgaggttcatc
gtggattatcaattacaggacaggttcctctgaatagactaaaataccgccaaattttttaagtttcaagaa
cataactactactaccttagtgaatgaaattacattttaaataatagggtatctaatcctagtttataaata
aaatttacaagcttcaaaaccttcataat-aaaaaatttttaaatttaaaatttcacctaataaatctaata
tta-tttttatat-aataaattttaactcacactgaacaaattttatttgtattatttgtgtaaccgcggct
gctggcacaaatttagccaatactctatgaaattactatttccaaatttctttgattaataatactatttac
tgagaata-taattaaattttacttactatttaaataagcaaaaatacacgcaaaaacttacatataaaata
aatcaataataaa-attcaaagccaaaataaaacttt-aatattaattaaattctaaa---ataatattaaa
taataatatacataaacattaaattaaataacatt-----aataagtcaatataaaaaaaaaaataaa-tta
aacttaaataaaatgagttagtagtatctcctg-atcagcaatta-ccccctaagtaatataccgtttttca
tt-aaaaaaattagatgaaacttaactttt------------------------------------------
------------------------------------------------------------------------
------------------------------------------------------------------------
------------------------------------------------------------------------
------------------------------------------------------------------------
------------------------------------------------------------------------
------------------------------------------------------------------------
------------------------------------------------------------------------
------------------------------------------------------------------------
---------------------tat-aaaaatt-aattacattt-aatcttattattaattttttaatttaat
tttaaa-attaatattattaa-ttataa-ta-ata-taaataataa-aaaaaaattagtatataaattgaaa
taataattaaattaaataataaaaaaaaatcatattgatcattagtaatttaattaatattt-aagtttcat
ctaat-ttttttttttttttttttt-atataataaa------------------------------------
------------------------------------------------------------------------
------------------------------------------------------------------------
------------------------------------------------------------------------
------------------------------------------------------------------------
------------------------------------------------------------------------
----------------ttt-tataaatattaaattt-atttataaatacttta--tcatatatttatttta-
gatgaat-----atttatcttttata-attatataaata-ttaaaaataaataaac----------------
--------gatataccaagttaagattaatatatatatatatgtatataaatatttaattaattaatagata
tcta-tattcatat-aaaaaaaaaccttaagattcatagatgaataacagtattatcaatttattagtatat
aatataatctaacatta-taaacattgttataaattaatattaaaaataaatttattataatcatttatcta
tttatat-gaagttgatcttttaattctcggaaatgtctatattggaattttaaattatctag---attcat
aaaaatttattttttaaa---ctgtactttttttatttatttaaatattaaaacatatatttacatttaagt
tatatacaccacttaaatgtaagtat-aaaaaaaaaaaaaaaaaaaaaa--ttagat---------------
------------------------------------------------------------------------
------------------------------------------------------------------------
-----------------------------------------------------------gaaaacagcttat
ttcatttgaaataagttaatttca
>BIBJ01
aatgaattgcctgat-aaaagggttaccttgatagggtaaataatgcaattagtattgcattca------tt
atatttaatagaattaaactatttctaaaagtatcaaaaacttttgtgcatcatacacc--------aaa--
------ata-------tatttat------tacaaat-------------agta---tta--------attat
-aatagaatacatctatttaatc-aa-ctt-aa-------tattg---------------------------
---------------------atttcaat---------aaaaagataagctaattaagctactgggttcata
ccccatttataaaggttctaatccttttctttttaattttt-aataattcagcaaaaattatattttttttt
atcttaataacaggaactctaatcactgtatcctcaaattcttgattaggagcctgaatagggctagaaatt
aacttgttgtcatttatccccctaataaatagtaacaatttaacatctacagaagcctcattaaaatatttt
ttaacccaagccatagcctcagcagttctactgtttgctattataataatgtatttaaataattacccaatt
attcaagataattcttcttatagtaatctaataattatttcatccttattactgaaaagaggggcagcaccc
tttcatttttgatttcccaatgttatagaaggactttcttgaataaatgctcttaccctaataacatgacaa
aaaattgcaccccttatattaatttcttacacaacactaaatacttttatttttatagtaattattgcctcg
actgttacaggatcattaggtggacttaatcaaacttctctgcggaaactaatagctttttcatcaatcaac
cacttagggtgaatattagcagccatacaagcaagtgaatcaatatgatgtatttatttttctttttataca
tttttatcattcagactaacctttatattcaacaactttaaaatattccacattaaccaattatttaattca
ttcttcaattccaaaatccttaaatttattctatttttaaacctactttcactaggagggttgcccccattt
attggatttttacctaaatgactagttattcaattattagtgttaaaaagtcaatatgtattaataacaatt
ataacagtcataacactaattacattgtttttttacttacgattatgtttcgcagcttttatacttaattat
tacgaaaataattgaactattgatataactattaacaatatttcttttaagttaatattaattttatcattt
atttctacatttagtctaatcctaatttctataatttatttattcttataaac-------------------
-tatagt--gt-aaggctttaagttaattaaactaatagccttcaaagctataaatataagtataaatcttt
taagccttagtaat-ttattactcctttagaattgcagtctaatgtcattattgactataaagcc-------
---aacttaaatattaattaaattactaatgatc--------------------aaatt------tat----
------ataat-----aatgattaaaaagaataaattcttataaatagatttacagtctatcgcctaaactt
cagccatttaatcgcgacaatggttattctcaacaaatcataaagatattggaactttatattttatcttcg
gagcctgagcaggaatagtaggaacatcacttagaattttagtccgagctgaactcggtcacccaggggctt
taatcggtgacgatcaaatttataatgtaattgtaacagctcatgctttcgtaataattttctttatagtta
taccaattataattggtgga-tttggaaattgacttgttcctttaatattaggagctcccgatatagcattt
ccacgaatgaataatataagattttgattattacctccttcccttacattactattagtaagaagtatagta
gaaaacggagctggtacaggttgaacagtttacccacccctatcatctgttattgcacacggaggagcttca
gttgacctagctattttttcacttcacttagcgggtatttcctcaattttaggagcagtaaatttcattaca
acagtaattaatatacgatcgacaggaatcacctttgatcgaatacctctattcgtttgagcagttgtatta
acagctttattacttttattatcattaccagttttagcaggggctattactatattactaacagaccgaaac
ttaaatacttccttttttgaccctgccggaggaggagatcctattctttaccaacatttattttgattcttt
ggacacccagaagtttatattttaattcttccaggattcggaataatttcccatattattagtcaagaatca
ggaaagaaggaaacatttggatctctaggaataatttatgctataatagcaattggtctattaggatttatt
gtatgagctcatcacatattcacagtaggaatagatgtagatactcgtgcctatttcacttcagctacaata
atcattgcggtacccacaggtattaaaatttttagttgactagctacattacacggtacacaattaaactat
tcaccagccatattgtgagccctagggtttgtattcctatttacagtaggaggattaacaggagtagttctt
gctaattcatctgtagatattattcttcatgacacatattacgtagtagctcatttccactatgtattatca
ataggagcagtctttgctattatagcaggattcgttcactgataccccctatttacagggctagtattaaat
cctaaatgattaaaaagtcaatttattatcatgtttatcggagtaaatttaaccttcttcccacaacacttt
ttaggattagctggtatacctcgacgatattcagactatccagatgcttacacaacatgaaatgtagtttct
actattggttcatctatttctttactaggaattttattcttcctattcatcatttgagaaagtttagtaaca
caacgacaagtaatttaccctatacaacttagttcttcaattgaatgacttcaaaatacccctccagctgaa
cacagttattcagaactgcctcttttaactaattatctaatatggcagattagtgcaatggatttaagctcc
atatataaagtattttactttt------attagaaactaatgacaacatgagctgcccttggccttcaagat
agagcctctcctcttatagaacaacttaccttctttcatgatcacgctttaataattttagtaataattaca
acattagtaggttatttaatatttatattattctttaattcatatactaaccgaaatcttttacatggtcaa
actattgaaataatttgaacaattcttccagcaattgtactactatttattgctttcccctcccttcgatta
ctatatttattagatgaaattaatgaaccctcggttacattaaaggctattggacaccaatgatattgaagt
tatgaatactcagactttataaacgtggaatttgattcatatatagttccaactaatgaattagcaacagac
ggattccgacttctagatgttgacaaccgcgtagttcttcctataaattcacaaattcgaattctagtaaca
gctgcagatgtaattcactcatgaacagtaccagccttaggtgtaaaggtagacggaacccctggtcgatta
aaccaaactaatttcctaataaaccgacctggattattttacggtcaatgttcagaaatttgtggagctaat
cacagatttatacctattgtaattgaaagacttcctgtaaatcattttatcaaatgagtaactaatagaact
aattcataa-ttttcattagatgactgaaagcaagtactggtctcttaaaccatcttatagtaaattagcac
ttacttctaat-g--g------------------aaaaaattagtt-aaaaaataacattagtatgtcaaac
taaaattattaaacta-tttaatattttttggtgcctcaaatagccccaattggttgattaagtttatttat
tatcttttcaattacttttatcttgtttagtataataaattattactctgtaattcctaaaacacctaaatc
agaaatttcaagcaagtattcaacaacttctttaaactgaaaatgataacaaatctattctctgtattcgac
ccttcatcaagtattttcaatttatcattaaattgaataagaacatttttaggacttcttctaattccttct
gcctactgattaataccctcacgatgacatattttttgaaattcaattcttattacacttcataaggaattc
aaaactcttcttggcccatcaggacattcaggatcaacttttatttttgtctctttattttcattaatttta
tttaataattttataggactatttccctatattttcacaagaacaagtcacttaacacttacacttacacta
gctctacccctatgattatgtttcatactttatggatgaattaatcacacacaacacatattcgctcaccta
gtacctcaaggaaccccagcagttcttataccatttatagtatgtattgaaacaattagtaacattattcga
cctggaactttagctgttcgattagcagctaatataattgcaggacatttattacttactcttttaggaaac
actgggccttccctttcttacgcgattgtatcattattattaattggtcaaattgctctattagttctagaa
tcagcagttgctattattcaatcatatgtatttgcagttctaagtacactatactctagagaagtaaactaa
tgtcaacacactcaaaccacccatttcatttagtagattatagcccctgacctttaacaggagcaattggag
ctataacctctgtctcaggattagtaaaatgattccatcaatatgatatttcattgtttgcattaggaaata
ttattactattttaacagtttatcaatgatgacgagacgtatctcgagaaggaacttttcagggactacaca
ccttacctgtaacattaggattgcggtgaggaataattctattcattttatcagaagttttattttttgtat
ctttcttctgagctttttttcacagaag--tttatctccagccattgaactgggagctatatgacctcctgc
aggaattcaaccttttaatccattccaaattccactattaaatacagccattttattatcttcaggagttac
tgttacatgagcacatcatagtttaatagaaggtaatcattctcaagcaacacaagggttattttttacagt
tctcttaggagtctattttactattctgcaagcatatgaatatatcgaagcaccatttaccattgcagattc
agtttatggttctacttttttcatagcaacaggattccacggaattcatgtattaattggaacaacatttct
tctagtatgcttaattcgacatttaaacaaccacttttctaaaactcaccactttgggtttgaagcagctgc
atgatactgacatttcgttgatattgtttgattattcctttatatttcaatttattgatgaggaggataatt
aatttttatctatatagtatataagtatatttgacttccaatcataaggtctact-aattagtagtatagat
aattttttcaattactattatagcatcaattctaattatcatcaccagtgtagttataaccctagcttccat
tttatcaaaaaaagcactaacagaccgtgaaaaatgttccccctttgaatgcggatttgatcccaagtcttc
ttcacgactacctttttcacttcgattttttttaattacaattattttcttaatttttgatgtagaaattgc
ccttattttacctataattttaatcatttcaatttctaacatcattatatgaactacaacaagtattgtatt
tattattatcttaattattggactataccatgaatgaaaccaaggaatattaaattgatc-------aaatt
agggttgtagttaattataacatttgatttgcattcaaaaagtattgaa--atatcaatctacc--------
---------ttat-------agctcagaatatgaagcgatttattgcaattagtttcgacctaatcttaggt
att--ttatgcccttattctat------------------------aactaa--------------------
----------------------------------------atattaattgaagccaaaaagaggcttatcac
tgttaatgatagaactgagattgatctccaattaaggaagtatgacgttcaagaaaaagctgctaactttta
tcttttaatggttaaactccatttgta---cttctgtttatatagtttaat-aaaaacattacattttcatt
gtaaaaat-aaaattttctatttttataaattactaaatataatacactac-atccaagaattattcaatta
ccctaacatcttcagtgttatgctc--tattttaagctacttgga-taaaaaattaaaaaaaatgaaaacaa
gaaaataattcataaaacaaataataaaagataaacctttaaattattattgtgcataacagatacatactg
agaatatttaactaattcattatataaattttgaccccctaaaaattctgatcaaccctgatcaaaagattt
acatactcttattcctaaaactaatggatagttaataattccgtaagtagaaatataaggtataaatcatat
agaaccagaaaaataactcactagataattatgcaaagacttattaaaataaaataaagaaacattagaaat
taaataacccaatacacctcctaccaaacaaacaaataaagttaataattttaaataactaggtaaacaaat
tatatagggagtaggaaaaattaatcaacttaatattctacctccaacaattctcattattagtaaaccact
tataccccgcaatataactcaaccttcatctctcaacatgtttaaagaaccacaatttaattctccagttat
agtataataaaccaaccgaaaagaataacagacagtcaacccagtggaaaaaaaataaagaaaaaaagaaaa
tatattaatataacttaacgaaacaacttctaaaatcaaatccttagaataaaatccagctaaaaaaggtat
accacacaaagctaaattagctacattaaaacacccagaagtcagaggtatatatacccccaatccccccat
caatcgaatgtcctgagaattatttatattatgaataatagctccagcacacataaataataatgccttaaa
taaagcatgagttaataaatgaaaaaaagcaagcttataaaatcctatagataaaattcttattataaggcc
taattgtcttaatgtagaaagagcaataatcttctttaaatcaaattcaaaattagctcctaatcccgctat
aaatattgtcaatccagaaagcaacaataataaatctcccaaccatctacctctcaataaaatattaaatcg
aatcaataaataaaccccagcagttaccagagttgaagaatgaactaaagctgatacaggagtaggggctgc
tatagcagcaggtaatcaagaagaaaagggaatctgagctcttttagttatagcagctaacataattaatgc
tccaataatttctatttcaattctatccttcatgctttctaaataaaaaatataatttcaacttccatagtt
taatattcaagcaattgctaataaaaaagccacatccccaatccgattagatagagcagtaagtatcccagc
attgtaagattttacattttgaaaataaataactaaacaataagacactaatcctaaaccgtctcatcctaa
taaaattctaattaaattaggactaataattaataacattattgacaatacaaacattaaaactaatataat
aaaacgattaatatttgtatctcctctcatatattcctttctataataaattactaaagaagcaattaacaa
aacaaacgatataaataataatcttattcaatcaaacaaaaaagtcatcacaattctagttgaatttaaact
gacaacttctcactctaaaaataaagaataatcatttaacaaaaacactaatctagaagtaaagaaactaat
tctaatagtaattagaattaaaaatctaattctacaaattgataaatatttcacgatctaaaatgata-agc
ctcatttcattgacaccacaaatcaatatttta---aataaactatttagat---ctaaagtcaaaataaac
aaatatctctctttaaaattaatagatttaaaggaaatcaatgaagaaataataaaaaaaattcacgaatct
taccccctctaaatgaataaactcctgaaaaaatctttccatgttgactataagcatataaatacaaagtat
aagcagcactaaaaaaagataataaagataaagaaattatagtaacccaagatcaacttacaattctattta
acaaagaaatttcccctaataaatttaaagaaggaggtgcagctatattacaagctcttaacaaaaaccatc
ataaagtcatagaaggtataaaattcaataaacccttattgattaataaactccgactccctaatcgttcat
atgtaatattagctaaacaaaataatccagacgaacatagcccgtgagcaatcattaaagtataagaaccac
aaagacctcaataagttaaagttattaaaccccctaaaacaattcctatatgagcaactgatgaataagcaa
ttaaagcctttaaatcagtttgacgcaaacaaaccaaactaattaaaactcctcccacaagtctaattctaa
ctcacacataattatatttaatacctcttaactgcaaaaaagaaaaaactcgtaataaaccataaccaccta
acttaagtataataccagctaaaattattgaccctgaaaccggagcttcaacatgagccttaggaagtcaca
aatgaactaaaaatataggtattttaactaaaaaagctaaaattaaagataaatataacagatcataattaa
atatataattactcaataaataaaaatttattgtatttaaattattatataaataaaaaattccaactaaca
taggtaaagaaaccaataatgtataaaatagtaaataaaccccagcctgaagacgctctggctgataccctc
aacccaagattaaaaataaagtaggaattaatcttctttcaaagaataaataaaatataaacagattcattc
ttctaaaagttaacaccaaaaaaatcaacaaaatcaaaacattaaataaaaataaatttttataattattgt
acttataaacagactcactagcactaattataagtgtacaaattcaaagtctcaataaaataagaccgtaag
aaataacgtcaaatcctaaaaaatatgaaatatttacaaaataattagtacaataatttaaaataatgaaaa
caaaagttacaataaataataaattctgaaccattcaaaataaaccattcataaaacaaataggactaataa
aaagtattataaaaatcaattttaacattgtaatacattaaacgattgaaaataatcattcccatgtgtacg
aattatagaaactaaaattgaaaggcccaaagcaccttcacatactctaaaagttaaaaatattatactaaa
aaatcttctataatccattaaatttaaataaatgaacaaaagaaaaaataaacttaatacaatatattccaa
acttaaaagcatagataataaatgcttacgattagaaacaaaaacaaaaatccctattaaaaataaaaaaca
aggtaatcctcaatataaactcattaacattagttttaatagtttaataaaaacattggtcttgtaaaccaa
aaataagattttgtcttttaaaacttcaagagaaaag-aaataactttatcattaatccccaaaattaatat
tttaaataaactacctcctgaaattatacaactcttcttatattcttcaacactaatctcaagattaatttt
tattcaaataaatcaccccttagcaataggattaatactattaattcaaacattacaaatttgtttaattac
tggactaatagctaaaagattctgattttcatatgtcttatttttaatttttttaggaggtatactagttct
attcatttatgtaacttccctagcatcaaatgaaatattttcactttccataaaattaacaactatctgtat
aataattatattaactactacactaattgccgcatttttagataaaatatctacatcttcatttatccaaaa
tttagaaatacaacctttatataactttaacttaaccgtctctgaaaactctttaagtctccataaactata
taattacccaacaaactttattactattttattaataaactatttattaattacattaatcgcagtagtaaa
aattactaaattattttatggacctcttcgacaaataaactaatgaacaaacctttacgaacccaacacccc
ttatttaaaattgcaaataatgcactagtagatcttccagccccaattaatatttcagcatgatgaaatttc
gggtcattactaggtttatgtttaatcattcaaattctaacaggattatttttagctatacattatactgca
gacatcaacttagcattcaatagtgtaaatcacatttgccgtgatgtaaattatggatgattattacgaact
cttcacgccaacggtgcatcatttttcttcatttgtatttacctacatgttggacgtggaatctactacgga
tcttatttattcactcctacctgattagtaggagtactaattttattcctagtgatagcaacagcattcata
ggatacgtattaccctgaggtcaaatatctttttgaggtgccacagttattactaacttattatcagctatc
ccctatttaggaattgatttagttcaatgggtatgaggaggattcgctgtagataatgccacacttacacga
ttctttacattccacttcatcttgccatttattgtactagcaat--------aacctta-------------
------------------------------------------------------------------------
------------------------------------------------------------------------
------------------------------------------------------------------------
---------------------------------attcatttattattcctccatcaaacagggtctaataac
cccatcggactaaattctaatattgataaaattcccttccacccctacttctcatacaaggatattgtagga
tttgttattataatcgctgcactaattctattaacactaattaatccctatttattaggagacccagataat
ttcattcctgccaacccattagttaccccagtacatatccaaccagaatgatacttcctatttgcttacgca
attctacgatctattccaaataaacttggaggagtaattgccctagtcctctcaattgccattttagcaatt
cttccattctatcacttaagaaaatttcgaggtatccaattctaccctattaacaaaatcttattttgaact
atagttgtcacagtaattttattaacatgaattggagcacgaccagtagaagaaccttatgtattagtagga
caaatcttaactgtaatttacttcttgtattacatcattaacccattagtaaataaatgatgagacaat---
-ttaattaattagttaatgagcttgaacaagcatatgttttgaaaacataagatag-aaatcaacttttcta
ttgactttactaaattttattaaccacatataataaatcaacattaactttaacccaataataaataataaa
aagtttaatgaaaaaggtaaaaaactctttcaagctaaatatattaatttatcataacgaaaccgaggtaaa
gtcccccgagctcagatgaaaacaaatgaaataaatgttaacttaacataaaatataacattaaatacatca
caacctaaaaaaattacacaaaatagcatactcataaataaaattctagcatattcagctataaaaattaaa
gcaaaaccccctcttctatattcaatattaaacccagaaactaactccgattcaccttctgcaaaatcaaaa
ggagtacgattagtttcagctaaacaaatacaaaatcaaaccaaactaatagggaataaaattaccaaaaat
caaatacttttttgataataaaaaaaatctaaaatattataacttccaattaaaaatacaaaagataataaa
actaatgctattctaacttcataagaaatagtttgtgccacagcccgtaaaccccctaataatgcataatta
gaattagaagatcaaccagcaattataacagtgtatacacctaaactagtacagcataaaaaaaataacaaa
cctaaattaaatgaaaacagcttaacaaataaaggaatacataatcaagcaaccaaagataaaaataaagaa
aaaataggagaaaaataataagaaatataatttgataaaagaggataagtttgttccttagtaaataactta
atcgcatcacaaaaaggttgaggaattcctatcaaccctactttattaggtcccttacgaatctgaatataa
cctagaaccttccgttccaaaagagttaaaaaagccactctaactaaaacacaaattaccaaaattaaactc
ccaataattgataaaataaattctataaaaaacaagtactatttgtaatat-aaattacataaataaattct
aaatttattgcactaatctgccaaaatagtgt---ata--atatattaatcatattct-taatataaaatat
tattattctaatacctggtcctttcgtactaagatatta-taatatattaaagatagaaaccaacctggctt
acgccggtctgaactcagatcatgtaagaatttaaaagtcgaacagacttcacatttaagcggctacacct-
aaaatatatcttaatccaacatcgaggtcgcaaacttttttatcgatatgaactctccaaaaaaattacgct
gttatccctaaagtaacttaatcttataatcactactaatggatcaataactcataaattaatgatttt-aa
ataattaaaagttcattaaattttaatatcaccccaacaaaatactttaaattataaaaataaaattaatct
aaaaaatttaaac--aatgtaaagtataaagatttatagggtcttctcgtcttttaattaaattttagcttt
ttgactaaaatataaaattctattataaatttatatgaaacagcttatacctcgtccaaccgttcataccag
ccttcaattaaaagactaatgattatgctacctttgcacagttagaatactgcggccatttaaat-aacttc
agtgggcaggtcagactttaaaaataactcaaaaagacatgtttttgttaaacaggcgggtaaaatttttgc
cgagttctttatataaacttatcatataaaattacataaac---aaaaaaatatactaattctatcattatt
cctttttatatataattaat--aaaaaaatttttataaataaatt-aaaatataataaataatat-aattta
taaaataatttataacaaactttataatgattgctaattctaagcatacattttatatt---accactatta
atttttaataatttattttaaagcttatcccttaaaatattcaaataaataaatttttcaattaaataaata
act--aaaaaatcaaaaatttgtaaattaaatttatttct-aaaaaaactagatacctttataaacgaataa
catttcatttctaatagtttatttaaaataattttgacacattaactttaataaactattaactcttataaa
atcgagattaata--atatatatattaattatttgataaaccctgatacacaaggtacaataaattaaattt
tcttttaacacaaaaatttttcaaaatatttcaattatctttcacaatactaatccactattattaatatta
ttttttcattaaaaattactaaaacactt-aactacataattatttttaatatattaattta---aaagcaa
aat--aaaataataaataaattttg------atcaatttatattgatttgcacaaaaatcttttcaatgtaa
atgaaatgctttactaaataagctttaaattgtcattctagatacaccttccggtacatctactatgttacg
acttatcttaccttaatagcaagagcgacgggcgatgtgtgcatattctagagctaaaatcaaattaacaat
ctttaaaattttactatcaaatccaccttcactaaac----atttcaaaattagatccgtttaaataaattt
attgtaacccatctctacttaaacataagctacaccttgatctgatataaattcttataagaattatagaaa
attattattctaataaaatattctgataacgacggtatataaactgaaaaacaaatttaagtgaggttcatc
gtggattatcaattacaggacaggttcctctgaatagactaaaataccgccaaattttttaagtttcaagaa
cataactactactaccttagtgaatgaaattacattttaaataatagggtatctaatcctagtttataaata
aaatttacaagcttcaaaaccttcataat-aaaaaatttttaaatttaaaatttcacctaataaatctaata
tta-tttttatat-aataaattttaactcacactgaacaaattttatttgtattatttgtgtaaccgcggct
gctggcacaaatttagccaatactctatgaaattactatttccaaatttctttgattaataatactatttac
tgagaata-taattaaattttacttactatttaaataagcaaaaatacacgcaaaaacttacatataaaata
aatcaataataaa-attcaaagccaaaataaaacttt-aatattaattaaattctaaa---ataatattaaa
taataatatacataaacattaaattaaataacatt-----aataagtcaatataaaaaaaaaaataaa-tta
aacttaaataaaatgagttagtagtatctcctg-atcagcaatta-ccccctaagtaatataccgtttttca
tt-aaaaaaattagatgaaacttaaccttt------------------------------------------
------------------------------------------------------------------------
------------------------------------------------------------------------
------------------------------------------------------------------------
------------------------------------------------------------------------
------------------------------------------------------------------------
------------------------------------------------------------------------
------------------------------------------------------------------------
------------------------------------------------------------------------
---------------------tat-aaaaatt-agttacattt-aatcttattattaattttttaatttaat
tttaaa-attaatattattaa-ttataa-ta-ata-taaataataa-aaaaaaattaatatataaattgaaa
taataattaaattaaataataaaaaaaaatcatattgatcattagtaatttaattaatattt-aagtttcat
ctaa--ttttttttttttttttttt-ttttaataaa------------------------------------
------------------------------------------------------------------------
------------------------------------------------------------------------
------------------------------------------------------------------------
------------------------------------------------------------------------
------------------------------------------------------------------------
----------------ttt-tataaatattaaattt-atttataaatacttta--tcatatatttatttta-
gatgaat-----atttatcttttata-attatataaata-ttaaaaataaataaac----------------
--------gatataccaagttaagattaatatatatatatatgtatataaatatttaattaattaatagata
tcta-tattcatat-aaaaaaaaaccttaagattcatagatgaataacagtattatcaatttattagtatat
aatataatctaacatta-taaacattgttataaattaatattaaaaataaatttattataatcatttatcta
tttatat-gaagttgatcttttaattctcggaaatgtctatattggaattttaaattatctag---attcat
aaaaatttattttttaaa---ctgtactttttttatttacttaaatattaaaacatatatttacatttaagt
tatatacaccacttaaatgtaagtat-aaaaaaaaaaaaaaaaaaaaaa--ttagat---------------
------------------------------------------------------------------------
------------------------------------------------------------------------
-----------------------------------------------------------gaaaacagcttat
ttcatttgaaataggttaatttca
>BIBJ02
aatgaattgcctgat-aaaagggttaccttgatagggtaaataatgcaattagtattgcattca------tt
atatttaatagaattaaactatttctaaaagtatcaaaaacttttgtgcatcatacacc--------aaa--
------ata-------tatttat------tacaaat-------------agta---tta--------attat
-aatagaatgcatctatttaatc-aa-ctt-aa-------tattg---------------------------
---------------------gtttcaat---------aaaaagataagctaattaagctactgggttcata
ccccatttataaaggttctaatccttttctttttaattttt-aataattcagcaaaaattatattttttttt
atcttaataacaggaaccctaatcactgtatcctcaaattcttgattaggagcctgaatagggctagaaatt
aacttgttgtcatttatccccctaataaatagtaacaatttaacatctacagaagcctcattaaaatatttt
ttaacccaagccatagcctcagcagttctactgtttgctattataataatgtatttaaataattacccaatt
attcaagataattcttcttatagtaatctaataattatttcatccttattactgaaaagaggggcagcaccc
tttcatttctgattccccaatgttatagaaggactttcttgaataaatgctcttaccctaataacatgacaa
aaaattgcaccccttatattaatttcttacacaacactaaatacttttatttttatagtaattattgcctcg
actatcacaggatcattaggtggacttaatcaaacttctctgcgaaaactaatagctttttcatcaatcaac
cacttagggtgaatattagcagccatacaagcaagtgaatcaatatgatgtatttatttttctttttataca
tttttatcattcagactaacctttatattcaacaactttaaaatattccacattaaccaattatttaattca
ttcttcaattccaaaatccttaaatttatcctatttttaaacctactttcactgggagggttgcccccattt
attggatttttacctaaatgactagttattcaattattagtattaaaaagtcaatatgtattaataacaatt
ataacagtcataacactaatcacattgtttttttacttacgactatgtttcgcagcttttatacttaattat
tacgaaaataattgaactattgatataactattaacaatatttcttttaagttaatattaattttatcattt
atttctacatttagtctaatcctaatttctataatttatttattcttataaac-------------------
-tatagt--gt-aaggctttaagttaattaaactaatagccttcaaagctataaatataagtataaatcttt
taagccttagtaat-ttattactcctttagaattgcagtctaatgtcattattgactataaagcc-------
---aacttaaatattaattaaattactaatgatc--------------------aaatt------tat----
------ataat-----aatgattaaaaagaataaattcttataaatagatttacagtctatcgcctaaactt
cagccatttaatcgcgacaatggttattctcaacaaatcataaagatattggaactttatattttatcttcg
gagcctgagcaggaatagtaggaacatcccttagaattttagtccgagctgaactcggtcacccaggagctt
taatcggtgacgatcaaatttataatgtaattgtaacagctcatgctttcgtaataattttctttatagtta
taccaattataattggtgga-tttggaaattgacttgttcctttaatattaggagctcccgatatagcattt
ccacgaatgaataatataagattttgactattacctccttcccttacattactattagtaagaagtatagta
gaaaacggagctggtacaggttgaacagtttacccacccctatcatctgttattgcacacggaggagcttca
gttgacctagctattttttcacttcacttagcgggtatttcctcaattttaggagcagtaaatttcattaca
acagtaattaatatacgatcgacaggaatcacctttgatcgaatacctctattcgtttgagcagttgtatta
acagctttattacttttattgtcattaccagttttagcaggggctattactatattactaacagaccgaaac
ttaaatacttccttttttgaccctgccggaggaggagatcctattctttaccaacatttattttgattcttt
ggacacccagaagtttatattttaattcttccaggattcggaataatttctcatattattagtcaagaatca
ggaaagaaggaaacatttggatctctaggaataatttatgctataatagcaattggtctattaggatttatt
gtatgagctcatcacatattcacagtaggaatagatgtagatactcgtgcctatttcacttcagctacaata
attattgcggtacccacaggtattaaaatttttagttgactggctacattacacggtacacaattaaactat
tcaccagccatattgtgagccctagggtttgtattcctatttacagtaggaggattaacaggagtagttctt
gctaattcatctgtagatattattcttcatgacacatattacgtagtagctcatttccactatgtattatca
ataggagcagtctttgctattatagcaggattcgttcactgatatcccctatttacagggctagtattaaat
cctaaatgattaaaaagtcaatttattattatatttatcggagtaaatttaaccttcttcccacaacacttt
ttaggattagctggtatacctcgacgatattcagactatccagatgcttacacaacatgaaatgtagtttct
actattggttcgtctatttctttactaggaattttattcttcctattcatcatttgagaaagtttagtaaca
caacgacaagtaatttaccctatacagcttagttcttcaattgaatgacttcaaaatacccctccagctgaa
cacagttattcagaactacctcttttaactaattatctaatatggcagattagtgcaatggatttaagctcc
atatataaagtattttactttt------attagaaactaatgacaacatgagctgcccttggccttcaagat
agagcctctcctcttatggaacaacttaccttctttcatgatcacgctttaataattttagtaataattaca
acattagtaggttatttaatatttatattattctttaattcatatactaaccgaaatcttttacatggtcaa
actattgaaataatttgaacgattcttccagcaattgtactactatttattgctttcccctcccttcgatta
ctatatttattagatgaaattaatgaaccctcggttacattaaaggctattggacaccaatgatattgaagt
tatgaatattcagactttataaacgtggaatttgattcatatatagttccaactaatgaattagcaacagac
ggattccgacttctagatgttgacaaccgcgtagttcttcctataaattcacaaattcgaattttagtaacg
gctgcagatgtaattcactcatgaacagtaccagccttaggtgtaaaggtagacggaacccctggtcgatta
aaccaaactaatttcctaataaaccgacctggattattttacggtcaatgttcagaaatttgtggagctaat
cacagatttatacctattgtaattgaaagacttcctgtaaatcattttatcaaatgagtaactaatagaact
aattcataa-ttttcattagatgactgaaagcaagtactggtctcttaaaccatcttatagtaaattagcac
ttacttctaat-g--g------------------aaaaaattagtt-aaaaaataacattagtatgtcaaac
taaaattattaaacta-tttaatattttttggtgcctcaaatagccccaattggttgattaagtttatttat
tatcttttcaattacttttatcttgtttagtataataaattattattctgtaattcctaaaacacctaaatc
agaaatttcaagcaagtattcaacaacttctttaaactgaaaatgataacaaatctattctctgtattcgac
ccttcatcaagtattttcaatttatcattaaattgaataagaacatttttaggacttcttctaattccttct
gcctactgattaataccctcacgatgacatattttttgaaattcaattcttattacacttcataaggaattc
aaaactcttcttggcccatcaggacattcaggatcaacttttatttttgtctctttattttcattaatttta
tttaataattttataggactatttccttatattttcacaagaacaagtcacttaacacttacacttacacta
gctctacccctatgattatgtttcatactttatggatgaattaatcacacacaacacatattcgctcaccta
gtgcctcaaggaaccccagcagttcttataccatttatagtatgtattgaaacaattagtaacattattcga
cctggaactttagctgttcgattagcagctaatataattgcaggacatttattacttactcttttaggaaat
accggaccttccctttcttacgcgattgtatcattattattaattggtcaaattgctctattagttctagaa
tcagcagttgctattattcaatcatatgtatttgcagttctaagtacactatattctagagaagtaaactaa
tgtcaacacactcaaaccacccatttcatttagtagattatagcccctgacctttaacaggagcaattggag
ctataacctctgtctcaggattagtaaaatgattccatcaatatgatatttcattgtttgcattaggaaata
ttattactattttaacagtttatcaatgatgacgagacgtatctcgagaaggaacttttcagggactacaca
ccttacctgtaacattaggattacggtgaggaataattctattcattttatcagaagttttattttttgtat
ctttcttctgagcttttttccacagaag--tttatctccagccattgaactgggagctatatgacctcctgc
aggaattcaaccttttaatccattccaaattccactattaaatacagccattttattatcttcaggagttac
tgttacatgagcacaccatagtttaatagaaggtaatcattctcaagcaacacaagggttattttttacagt
tctcttaggagtctattttactattctgcaagcatatgaatatatcgaagcaccatttaccattgcagattc
agtttatggttctacttttttcatagcaacaggattccacggaattcatgtattaattggaacaacatttct
tctagtatgcttaattcgacatttaaacaaccacttttctaaaactcaccactttgggtttgaagcagctgc
atgatactgacatttcgttgatattgtttgattattcctttatatttcaatttattgatgaggaggataatt
aatttttatctatatagtatataagtatatttgacttccaatcataaggtctact-aattagtagtatagat
aattttttcaattactattatagcatcaattctaattatcatcaccagtgtagttataaccctagcttccat
tttatcaaaaaaagcattaacagaccgtgaaaaatgttccccctttgaatgcggatttgaccccaagtcttc
ttcacgactacctttttcacttcgattttttttaattacaattattttcttaatttttgatgtagaaattgc
ccttattttacccataattttaatcatttcaatttctaacatcattatatgaactacaacaagtattgtatt
tattattatcttaattattggactataccatgaatgaaaccaaggaatattaaattgatc-------aaatt
agggttgtagttaattataacatttgatttgcattcaaaaagtattgaa--atatcaatctacc--------
---------ttat-------agctcagaatatgaagcgatttattgcaattagtttcgacctaatcttaggt
att--ttatgcccttattctat------------------------aactaa--------------------
----------------------------------------atattaattgaagccaaaaagaggcttatcac
tgttaatgatagaactgagattaatctccaattaaggaagtatgacgttcaagaaaaagctgctaactttta
tcttttaatggttaaactccatttgta---cttctgtttatatagtttaat-aaaaacattacattttcatt
gtaaaaat-aaaattttctatttttataaattactaaatataatgcactac-atccaagaattattcaatta
ccctaacatcttcagtgttatgctc--tattttaagctacttgaa-taaaaaattaaaaaaaatgaaaacaa
gaaaataattcataaaacaaataataaaagataaacctttaagttattattgtgtataacagatacatactg
agaatatttaactaattcattgtataaattttgaccccctaaaaattctgatcaaccctgatcaaaagattt
acatactcttattcctaaaactaatggatagttaataattccgtaagtagaaatataaggtataaatcatat
agaaccagaaaaataactcactagataattatgcaaagacttattaaaataaaataaagaaacattagaaat
taaataacccaatacacctcctaccacacaaacaaataaagttaataattttaaataactaggtaaacaaat
tatataaggagtaggaaaaattaatcaacttaatattctacctccaacaattctcattattagtaaaccact
tatacctcgcaatataactcaaccttcatctctcaacatgtttaaagaaccacaatttaattctccagttat
agtataataaaccaaccgaaaagaataacagacagtcaacccagtggaaaaaaaataaagaaaaaaagaaaa
tatattaatataacttaacgaaacaacttctaaaatcaaatccttagaataaaacccagctaaaaaaggcat
accacacaaagctaaattagctacattaaaacacccagaagtcagaggtatatatactcccaatccccctat
caatcgaatgtcctgagaattatttatattatgaataatagctccagcacacataaataataatgccttaaa
taaagcatgagttaataaatgaaaaaaagcaagcttataaaatcctatagataaaattcttattataaggcc
taattgtcttaatgtagaaagagcaataatcttctttaaatcaaattcaaaattagctcctaatcccgctat
aaatattgtcaacccagaaagcaataataataaatctcccaaccatctacctcttaataaaatattaaatcg
aatcaataaataaaccccagcagttaccagagttgaagaatgaactagagctgatacaggagtaggggctgc
tatagcagcaggtaatcaagaagaaaaaggaatctgagctcttttagttatagcagctagcataattaatgc
tccaataatttctatttcaatactatccttcatgctttctaaataaaaaatataatttcaacttccatagtt
taatattcaagcaattgctaataaaaaagccacatccccaatccgattagatagagcagtaagtatcccagc
attgtaagatttaacattttgaaaataaataactaaacaataagacactaatcctaaaccgtctcatcctaa
taaaattctaattaaattaggactaataattaataacattattgacattacaaacattaaaactaatataat
aaaacgattaatatttgtatctcctctcatatattcctttctataataaattactaaagaagcaattaacaa
aacaaatgatataaataatagtcttattcaatcaaacaaaaaagtcatcacaattctagttgaatttaaact
gacaacttctcactctaaaaataaagaataatcatttaacaaaaacactaatctagaagtaaagaaactaat
tctaatagaaattagagttaaaaatctaattctacaaattgataaatatttcacgatctaaaatgata-aac
ctcatttcattgacaccacaaatcaatatttta---aataaactatttagat---ctaaagtcaaaataagc
aaatatctctctttaaaattaatagatttaaaggaaatcaatgaagaaataataaaaaaaattcacgaatct
taccccctctaaatgaataaactcctgaaaaaatctttccatgttgactataagcgtataaatacaaagtat
aagcagcactaaaaaaagataataaagataaagaaattatagtaacccaagatcaacttacaattctattta
acaaagaaatttcccctaataaatttaaagaaggaggtgcagctatattacaagctcttaacaaaaaccatc
ataaagttattgaaggtataaaattcaataaacccttattgattaataaactccgactccctaatcgttcat
atgtaatattagctaaacaaaataatccagacgaacataacccgtgagcaatcattaaagtataggaaccac
aaagacctcaataagttaaagttattaaaccccctaaaacaattcctatatgagcaactgatgaataagcaa
ttaaagcctttaaatcagtttgacgcaaacaaaccaaactaattaaaactcctcccacaagtctaattctaa
ctcacacataattatatttaatacctcttaactgcaaaaaagaaaaaactcgtaataaaccataaccaccta
acttaagtataataccagctaaaattattgaccctgaaaccggagcttcaacatgagctttaggaagtcaca
aatgaactaaaaatataggtattttaactaaaaaagctaaaattaaagataaatatagcagatcataattaa
atatataattactcaataaataaaaatttattgtatttaaattattatataaataaaaaattccaaccaaca
taggtaaagaaaccaataatgtataaaatagtaaataaaccccagcctgaagacgctctggctgatatcctc
aacccaagattaaaaataaagtaggaattaatcttctttcaaaaaataagtaaaatataaacagattcattc
ttctaaaagttaacaccaagaaaatcaacaaaatcaaaacattaaataaaaataaatttttataattattgt
acttataaacagactcactagcactaattataagtgtacaaattcaaaatctcaataaaataagaccataag
aaataacgtcaaatcctaaaaaatatgaaatatttacaaaataattagtacaataatttaaaataatgaaaa
caaaagttgcaataaataataaattctgaaccattcaaaataaaccattcataaaacaaataggactaataa
aaagtattataaaaatcaattttaacattgtaatacattaaacgattgaaaataatcattcccatgtgtacg
aattatagaaactaaaattgaaagacccaaagcaccttcacatactctaaaagttaaaaatattatactaaa
aaatcttctataatccattaaatttaagtaaatgaacaaaagaaaaaataaacttaatacaatatattccaa
acttaaaagcatagataataaatgcttacgattagaaacaaaaacaaaaatccctattaaaaacaaaaaaca
aggtaatcctcaatataaactcattaacattagttttaatagtttaataaaaacattggtcttgtaaaccaa
aaataagattttgtcttttaaaacttcaagagaaaag-aaataactttatcattaatccccaaaattaatat
tttaaataaactacctcctgaaattatacaactcttcttatattcttcaacactaatctcaagattaatttt
tattcaaataaatcaccccttagcaataggattaatactattaattcaaacattacaaatttgtttaattac
tggactaatagctaaaagattctgattttcatatgtcttatttttaatttttttaggaggtatattagttct
attcatttatgtaacttccctagcatcaaatgaaatattttcactttccataaaattaacaactatctgtat
aataattatattaactactacactaattgccgcatttttagataaaatatcaacatcttcatttatccaaaa
tttagaaatacaacctttatataactttaacttaaccgtctctgaaaactctttaagtctccataaactata
taattacccaacaaactttattactattttattaataaactatttattaattacattaatcgcagtagtaaa
aattactaaattattttatgggcctcttcgacaaataaactaatgaacaaacctttacgaacccaacacccc
ttatttaaaattgcaaataatgcactagtagatcttccagccccaattaatatttcagcatgatgaaatttc
gggtcattactaggtttatgtttaatcattcaaattctaacaggattatttttagctatacattatactgca
gacatcaacttagcattcaatagtgtaaatcacatttgccgcgatgtaaattatggatgattattacgaact
cttcacgccaacggtgcatcatttttcttcatttgtatttacctacatgttggacgtggaatctactacgga
tcttatttatttactcctacctgattagtaggagtactaattttattcctagtgatagcaacagcattcata
ggatatgtattaccctgaggtcaaatatctttttgaggtgccacagttattactaatttattatcggctatc
ccctatttaggaattgatttagttcaatgggtatgaggaggattcgctgtagataatgccacacttacacga
ttctttacattccacttcatcttaccgtttattgtactagcaat--------aacctta-------------
------------------------------------------------------------------------
------------------------------------------------------------------------
------------------------------------------------------------------------
---------------------------------attcatttgttattcctacatcaaacaggatctaataac
cccatcggactaaattctaatattgataaaattcccttccacccctacttctcatacaaggatattgtagga
tttgttattataatcgctgcactaattctattaacactaattaatccctatttattaggagatccagataat
ttcattcctgccaacccattagttaccccagtgcatatccaaccagaatgatacttcctatttgcttacgca
attctacgatctattccaaataaacttggaggagtaattgccctagtcctctcaattgccattttagcaatt
cttccattctatcacttaagaaaatttcgaggtatccaattctaccctattaacaaaatcttattttgaact
atagttgttacagtaattttattaacatgaattggagcacgaccagtagaagaaccttatgtattagtagga
caaatcttaactgtaatttacttcttgtattacatcattaacccattagtaaataaatgatgagacaat---
-ttaattaattagttaatgagcttgaacaagcatatgttttgaaaacataagatag-aaatcaacctttcta
ttgactttactaaattttattaaccacatataataaatcaacactaactttaacccaataataaataataaa
aagtttaatgaaaaaggtaaaaaactctttcaagctaaatatattaatttatcataacgaaaccgaggtaaa
gtcccccgagctcaaatgaaaacaaatgaaataaatgttaacttaacataaaatataacattaaatacatca
caacctaaaaaaattacacaaaatagcatactcataaataaaattctagcatattcagctataaaaattaaa
gcaaaaccccctcttctatattcaatattaaacccagaaactaactccgattcaccttctgcaaaatcaaaa
ggagtacgattagtttcagctaaacaaatacaaaatcaaaccaaactaataggaaataaaattaccaaaaat
caaatacttttttgataataaaaaaagtctaaaatattataactcccaattaaaaatacaaaagataataaa
actaatgctattctaacttcataagaaatagtttgtgccacagcccgtaaaccccctaataatgcataatta
gaattagaagatcaaccagcaattataacagtatatacacctaaactagtacagcataaaaaaaataataaa
cctaaattaaatgaaaacagcttaacaaataaaggaatacataatcaagcaaccaaagacaaaaataaagaa
aaaataggagaaaaataataagaaatataatttgataaaagaggataagtttgttccttagtaaataactta
atcgcatcacaaaaaggttggggaattcctatcaaccctactttattaggtcccttacgaatctgaatataa
cctagaaccttccgttccaaaagagttaaaaaagccactctaactaaaacacaaattaccaaaattaaactc
ccaataattgataaaataaattctataaaaaacaagtactatttgtaatat-aaattacataaataaattct
aaatttattgcactaatctgccaaaatagtgt---ata--atatattaatcatattct-taatataaaatat
tattattctaatacctggtcctttcgtactaagatatta-tagtatattaaagatagaaaccaacctggctt
acgccggtctgaactcagatcatgtaagaatttaaaagtcgaacagacttcacatttaagcggctacaccta
aaaatatatcttaatccaacatcgaggtcgcaaacttttttatcgatatgaactctccaaaaaaattacgct
gttatccctaaagtaacttaatcttataatcactactaatggatcaataactcataaattaatgatttt-aa
ataattaaaagttcattaaattttaatatcaccccaacaaaatactttaaattataaaaataaaattaatct
aaaaaatttaaac--aatgtaaagtataaagatttatagggtcttctcgtcttttaattaaattttagcttt
ttaactaaaatataaaattctattataaatttatatgaaacagcttatacctcgtccaaccgttcataccag
ccttcaattaaaagactaatgattatgctacctttgcacagttagaatactgcggccatttaaat-aacttc
agtgggcaggtcagactttaaaaataactcaaaaagacatgtttttgttaaacaggcgggtaaaatttttgc
cgagttctttatataaacttatcatataaaattacataaac--aaaaaaaatatactaattctatcattatt
cctttttatgtataattaat--aaaaaaatttttataaataaatt-aaaatataataaataatat-aattta
taaaataatttataacaaactttataatgattgctaattctaagcatacattttatatt---accactatta
atttttaataatttattttaaagcttatcccttaaaatattcaaataaataaatttttcaattaaataaata
act--aaaaaatcaaaaatttgtaaattaaatttatttct-aaaaaaactagatacctttataaacgaataa
catttcatttctaatagtttatttaaaataattttgacacattaactttaataaactattaactcttataaa
atcgagattaata--atatatatattaattatttgataaaccctgatacacaaggtacaataaattaaattt
tcttttaacacaaaaatttttcaaaatatttcaattatctttcacaatactaatccactattattaatatta
ttttttcattaaaaattactaaaacactt-aactatataattatttttaatatattaattta---aaaacaa
aat--aaaataataaataaattttg------atcaatttatattgatttgcacaaaaatcttttcaatgtaa
atgaaatgctttactaaataagctttaaattgtcattctagatacaccttccggtacatctactatgttacg
acttatcttaccttaatagcaagagcgacgggcgatgtgtgcatattctagagctaaaatcaaattaacaat
ctttaaaattttactatcaaatccaccttcactaaac----atttcaaaattagatccgtttaaataaattt
attgtaacccatctctacttaaacataagctacaccttgatctgatataaattcttataagaattatagaaa
attattattctaataaaatattctgataacgacggtatataaactgaaaaacaaatttaagtgaggttcatc
gtggattatcaattacaggacaggttcctctgaatagactaaaataccgccaaattttttaagtttcaagaa
cataactactactaccttagtgaatgaaattacattttaaataatagggtatctaatcctagtttataaata
aaatttacaagcttcaaaaccttcataat-aaaaaatttttaaatttaaaatttcacctaataaatctaata
tta-tttttatat-aataaattttaactcacactgaacaaattttatttgtattatttgtgtaaccgcggct
gctggcacaaatttagccaatactatatgaaattactatttccaaatttctttgattaataatactatttac
tgagaata-taattaaattttacttactatttaaataagcaaaaatacacgcaaaaacttacatataaaata
aatcaataataaa-attcaaagccaaaataaaacttt-aatattaattaaattctaaa---ataatattaaa
taatgatatacataaacattaaattaaataacatt-----aataagtcaataaaaaaaaaaaaataga-tta
aacttaaataaaatgagttagtagtatctcctg-atcagcaatta-ccccctaagtaatataccgtttttca
tt-aaaaaaattagatgaaacttaaccttt------------------------------------------
------------------------------------------------------------------------
------------------------------------------------------------------------
------------------------------------------------------------------------
------------------------------------------------------------------------
------------------------------------------------------------------------
------------------------------------------------------------------------
------------------------------------------------------------------------
------------------------------------------------------------------------
---------------------tat-aaaaatt-aattacattt-aatcttattattaattttttaatttaat
tttaaa-attaatattattaa-ttataa-ta-ata-taaataataa-aaaaaaattaatatataaattgaaa
taataattaaattaaataataaaaaaaaatcatattgatcattagtaatttaattaatattt-aagtttaat
ctaat-ttttttttttttttttta--aaataataaa------------------------------------
------------------------------------------------------------------------
------------------------------------------------------------------------
------------------------------------------------------------------------
------------------------------------------------------------------------
------------------------------------------------------------------------
----------------ttt-tataaatattaaattt-atttataaatacttta--tcatatatttatttta-
gatgaat-----atttatcttttata-attatataaata-ttaaaaataaataaac----------------
--------gatataccaagttaagattaatatatatatatatgtatataaatatttaattaattaatagata
tcta-tattcatat-aaaaaaaaaccttaagattcatagatgaataacagtattatcaatttattagtatat
aatataatctaacatta-taaacattgttataaattaatattaaaaataaatttattataatcatttatcta
tttatat-gaagttgatcttttaattctcggaaatgtctatattggaattttaaattatctag---attcat
aaaaatttattttttaaa---ctgtactttttttatttatttaaatattaaaacatatatttacatttaagt
tatatacaccacttaaatgtaagtat-aaaaaaaaaaaaaaaaaaaaaa--ttagat---------------
------------------------------------------------------------------------
------------------------------------------------------------------------
-----------------------------------------------------------gaaaacagcttat
ttcatttgaaataagttaatttca
>BIBJ03
aatgaattgcctgat-aaaagggttaccttgatagggtaaataatgcaattagtattgcattca------tt
atatttaatagaattaaactatttctaaaagtatcaaaaacttttgtgcatcatacacc--------aaa--
------ata-------tatttat------tacaaat-------------agta---tta--------attat
-aatagaatgcatctatttaatc-aa-ctt-aa-------tattg---------------------------
---------------------gtttcaat---------aaaaagataagctaattaagctactgggttcata
ccccatttataaaggttctaatccttttctttttaattttt-aataattcagcaaaaattatattttttttt
atcttaataacaggaaccctaatcactgtatcctcaaattcttgattaggagcctgaatagggctagaaatt
aacttgttgtcatttatccccctaataaatagtaacaatttaacatctacagaagcctcattaaaatatttt
ttaacccaagccatagcctcagcagttctactgtttgctattataataatgtatttaaataattacccaatt
attcaagataattcttcttatagtaatctaataattatttcatccttattactgaaaagaggggcagcaccc
tttcatttctgattccccaatgttatagaaggactttcttgaataaatgctcttaccctaataacatgacaa
aaaattgcaccccttatattaatttcttacacaacactaaatacttttatttttatagtaattattgcctcg
actatcacaggatcattaggtggacttaatcaaacttctctgcgaaaactaatagctttttcatcaatcaac
cacttagggtgaatattagcagccatacaagcaagtgaatcaatatgatgtatttatttttctttttataca
tttttatcattcagactaacctttatattcaacaactttaaaatattccacattaaccaattatttaattca
ttcttcaattccaaaatccttaaatttatcctatttttaaacctactttcactgggagggttgcccccattt
attggatttttacctaaatgactagttattcaattattagtattaaaaagtcaatatgtattaataacaatt
ataacagtcataacactaatcacattgtttttttacttacgactatgtttcgcagcttttatacttaattat
tacgaaaataattgaactattgatataactattaacaatatttcttttaagttaatattaattttatcattt
atttctacatttagtctaatcctaatttctataatttatttattcttataaac-------------------
-tatagt--gt-aaggctttaagttaattaaactaatagccttcaaagctataaatataagtataaatcttt
taagccttagtaat-ttattactcctttagaattgcagtctaatgtcattattgactataaagcc-------
---aacttaaatattaattaaattactaatgatc--------------------aaatt------tat----
------ataat-----aatgattaaaaagaataaattcttataaatagatttacagtctatcgcctaaactt
cagccatttaatcgcgacaatggttattctcaacaaatcataaagatattggaactttatattttatcttcg
gagcctgagcaggaatagtaggaacatcccttagaattttagtccgagctgaactcggtcacccaggagctt
taatcggtgacgatcaaatttataatgtaattgtaacagctcatgctttcgtaataattttctttatagtta
taccaattataattggtgga-tttggaaattgacttgttcctttaatattaggagctcccgatatagcattt
ccacgaatgaataatataagattttgactattacctccttcccttacattactattagtaagaagtatagta
gaaaacggagctggtacaggttgaacagtttacccacccctatcatctgttattgcacacggaggagcttca
gttgacctagctattttttcacttcacttagcgggtatttcctcaattttaggagcagtaaatttcattaca
acagtaattaatatacgatcgacaggaatcacctttgatcgaatacctctattcgtttgagcagttgtatta
acagctttattacttttattgtcattaccagttttagcaggggctattactatattactaacagaccgaaac
ttaaatacttccttttttgaccctgccggaggaggagatcctattctttaccaacatttattttgattcttt
ggacacccagaagtttatattttaattcttccaggattcggaataatttctcatattattagtcaagaatca
ggaaagaaggaaacatttggatctctaggaataatttatgctataatagcaattggtctattaggatttatt
gtatgagctcatcacatattcacagtaggaatagatgtagatactcgtgcctatttcacttcagctacaata
attattgcggtacccacaggtattaaaatttttagttgactggctacattacacggtacacaattaaactat
tcaccagccatattgtgagccctagggtttgtattcctatttacagtaggaggattaacaggagtagttctt
gctaattcatctgtagatattattcttcatgacacatattacgtagtagctcatttccactatgtattatca
ataggagcagtctttgctattatagcaggattcgttcactgatatcccctatttacagggctagtattaaat
cctaaatgattaaaaagtcaatttattattatatttatcggagtaaatttaaccttcttcccacaacacttt
ttaggattagctggtatacctcgacgatattcagactatccagatgcttacacaacatgaaatgtagtttct
actattggttcgtctatttctttactaggaattttattcttcctattcatcatttgagaaagtttagtaaca
caacgacaagtaatttaccctatacagcttagttcttcaattgaatgacttcaaaatacccctccagctgaa
cacagttattcagaactacctcttttaactaattatctaatatggcagattagtgcaatggatttaagctcc
atatataaagtattttactttt------attagaaactaatgacaacatgagctgcccttggccttcaagat
agagcctctcctcttatggaacaacttaccttctttcatgatcacgctttaataattttagtaataattaca
acattagtaggttatttaatatttatattattctttaattcatatactaaccgaaatcttttacatggtcaa
actattgaaataatttgaacgattcttccagcaattgtactactatttattgctttcccctcccttcgatta
ctatatttattagatgaaattaatgaaccctcggttacattaaaggctattggacaccaatgatattgaagt
tatgaatattcagactttataaacgtggaatttgattcatatatagttccaactaatgaattagcaacagac
ggattccgacttctagatgttgacaaccgcgtagttcttcctataaattcacaaattcgaattttagtaacg
gctgcagatgtaattcactcatgaacagtaccagccttaggtgtaaaggtagacggaacccctggtcgatta
aaccaaactaatttcctaataaaccgacctggattattttacggtcaatgttcagaaatttgtggagctaat
cacagatttatacctattgtaattgaaagacttcctgtaaatcattttatcaaatgagtaactaatagaact
aattcataa-ttttcattagatgactgaaagcaagtactggtctcttaaaccatcttatagtaaattagcac
ttacttctaat-g--g------------------aaaaaattagtt-aaaaaataacattagtatgtcaaac
taaaattattaaacta-tttaatattttttggtgcctcaaatagccccaattggttgattaagtttatttat
tatcttttcaattacttttatcttgtttagtataataaattattattctgtaattcctaaaacacctaaatc
agaaatttcaagcaagtattcaacaacttctttaaactgaaaatgataacaaatctattctctgtattcgac
ccttcatcaagtattttcaatttatcattaaattgaataagaacatttttaggacttcttctaattccttct
gcctactgattaataccctcacgatgacatattttttgaaattcaattcttattacacttcataaggaattc
aaaactcttcttggcccatcaggacattcaggatcaacttttatttttgtctctttattttcattaatttta
tttaataattttataggactatttccttatattttcacaagaacaagtcacttaacacttacacttacacta
gctctacccctatgattatgtttcatactttatggatgaattaatcacacacaacacatattcgctcaccta
gtgcctcaaggaaccccagcagttcttataccatttatagtatgtattgaaacaattagtaacattattcga
cctggaactttagctgttcgattagcagctaatataattgcaggacatttattacttactcttttaggaaat
accggaccttccctttcttacgcgattgtatcattattattaattggtcaaattgctctattagttctagaa
tcagcagttgctattattcaatcatatgtatttgcagttctaagtacactatattctagagaagtaaactaa
tgtcaacacactcaaaccacccatttcatttagtagattatagcccctgacctttaacaggagcaattggag
ctataacctctgtctcaggattagtaaaatgattccatcaatatgatatttcattgtttgcattaggaaata
ttattactattttaacagtttatcaatgatgacgagacgtatctcgagaaggaacttttcagggactacaca
ccttacctgtaacattaggattacggtgaggaataattctattcattttatcagaagttttattttttgtat
ctttcttctgagcttttttccacagaag--tttatctccagccattgaactgggagctatatgacctcctgc
aggaattcaaccttttaatccattccaaattccactattaaatacagccattttattatcttcaggagttac
tgttacatgagcacaccatagtttaatagaaggtaatcattctcaagcaacacaagggttattttttacagt
tctcttaggagtctattttactattctgcaagcatatgaatatatcgaagcaccatttaccattgcagattc
agtttatggttctacttttttcatagcaacaggattccacggaattcatgtattaattggaacaacatttct
tctagtatgcttaattcgacatttaaacaaccacttttctaaaactcaccactttgggtttgaagcagctgc
atgatactgacatttcgttgatattgtttgattattcctttatatttcaatttattgatgaggaggataatt
aatttttatctatatagtatataagtatatttgacttccaatcataaggtctact-aattagtagtatagat
aattttttcaattactattatagcatcaattctaattatcatcaccagtgtagttataaccctagcttccat
tttatcaaaaaaagcattaacagaccgtgaaaaatgttccccctttgaatgcggatttgaccccaagtcttc
ttcacgactacctttttcacttcgattttttttaattacaattattttcttaatttttgatgtagaaattgc
ccttattttacccataattttaatcatttcaatttctaacatcattatatgaactacaacaagtattgtatt
tattattatcttaattattggactataccatgaatgaaaccaaggaatattaaattgatc-------aaatt
agggttgtagttaattataacatttgatttgcattcaaaaagtattgaa--atatcaatctacc--------
---------ttat-------agctcagaatatgaagcgatttattgcaattagtttcgacctaatcttaggt
att--ttatgcccttattctat------------------------aactaa--------------------
----------------------------------------atattaattgaagccaaaaagaggcttatcac
tgttaatgatagaactgagattaatctccaattaaggaagtatgacgttcaagaaaaagctgctaactttta
tcttttaatggttaaactccatttgta---cttctgtttatatagtttaat-aaaaacattacattttcatt
gtaaaaat-aaaattttctatttttataaattactaaatataatgcactac-atccaagaattattcaatta
ccctaacatcttcagtgttatgctc--tattttaagctacttgaa-taaaaaattaaaaaaaatgaaaacaa
gaaaataattcataaaacaaataataaaagataaacctttaagttattattgtgtataacagatacatactg
agaatatttaactaattcattgtataaattttgaccccctaaaaattctgatcaaccctgatcaaaagattt
acatactcttattcctaaaactaatggatagttaataattccgtaagtagaaatataaggtataaatcatat
agaaccagaaaaataactcactagataattatgcaaagacttattaaaataaaataaagaaacattagaaat
taaataacccaatacacctcctaccacacaaacaaataaagttaataattttaaataactaggtaaacaaat
tatataaggagtaggaaaaattaatcaacttaatattctacctccaacaattctcattattagtaaaccact
tatacctcgcaatataactcaaccttcatctctcaacatgtttaaagaaccacaatttaattctccagttat
agtataataaaccaaccgaaaagaataacagacagtcaacccagtggaaaaaaaataaagaaaaaaagaaaa
tatattaatataacttaacgaaacaacttctaaaatcaaatccttagaataaaacccagctaaaaaaggcat
accacacaaagctaaattagctacattaaaacacccagaagtcagaggtatatatactcccaatccccctat
caatcgaatgtcctgagaattatttatattatgaataatagctccagcacacataaataataatgccttaaa
taaagcatgagttaataaatgaaaaaaagcaagcttataaaatcctatagataaaattcttattataaggcc
taattgtcttaatgtagaaagagcaataatcttctttaaatcaaattcaaaattagctcctaatcccgctat
aaatattgtcaacccagaaagcaataataataaatctcccaaccatctacctcttaataaaatattaaatcg
aatcaataaataaaccccagcagttaccagagttgaagaatgaactagagctgatacaggagtaggggctgc
tatagcagcaggtaatcaagaagaaaaaggaatctgagctcttttagttatagcagctagcataattaatgc
tccaataatttctatttcaatactatccttcatgctttctaaataaaaaatataatttcaacttccatagtt
taatattcaagcaattgctaataaaaaagccacatccccaatccgattagatagagcagtaagtatcccagc
attgtaagatttaacattttgaaaataaataactaaacaataagacactaatcctaaaccgtctcatcctaa
taaaattctaattaaattaggactaataattaataacattattgacattacaaacattaaaactaatataat
aaaacgattaatatttgtatctcctctcatatattcctttctataataaattactaaagaagcaattaacaa
aacaaatgatataaataatagtcttattcaatcaaacaaaaaagtcatcacaattctagttgaatttaaact
gacaacttctcactctaaaaataaagaataatcatttaacaaaaacactaatctagaagtaaagaaactaat
tctaatagaaattagagttaaaaatctaattctacaaattgataaatatttcacgatctaaaatgata-aac
ctcatttcattgacaccacaaatcaatatttta---aataaactatttagat---ctaaagtcaaaataagc
aaatatctctctttaaaattaatagatttaaaggaaatcaatgaagaaataataaaaaaaattcacgaatct
taccccctctaaatgaataaactcctgaaaaaatctttccatgttgactataagcgtataaatacaaagtat
aagcagcactaaaaaaagataataaagataaagaaattatagtaacccaagatcaacttacaattctattta
acaaagaaatttcccctaataaatttaaagaaggaggtgcagctatattacaagctcttaacaaaaaccatc
ataaagttattgaaggtataaaattcaataaacccttattgattaataaactccgactccctaatcgttcat
atgtaatattagctaaacaaaataatccagacgaacataacccgtgagcaatcattaaagtataggaaccac
aaagacctcaataagttaaagttattaaaccccctaaaacaattcctatatgagcaactgatgaataagcaa
ttaaagcctttaaatcagtttgacgcaaacaaaccaaactaattaaaactcctcccacaagtctaattctaa
ctcacacataattatatttaatacctcttaactgcaaaaaagaaaaaactcgtaataaaccataaccaccta
acttaagtataataccagctaaaattattgaccctgaaaccggagcttcaacatgagctttaggaagtcaca
aatgaactaaaaatataggtattttaactaaaaaagctaaaattaaagataaatatagcagatcataattaa
atatataattactcaataaataaaaatttattgtatttaaattattatataaataaaaaattccaaccaaca
taggtaaagaaaccaataatgtataaaatagtaaataaaccccagcctgaagacgctctggctgatatcctc
aacccaagattaaaaataaagtaggaattaatcttctttcaaaaaataagtaaaatataaacagattcattc
ttctaaaagttaacaccaagaaaatcaacaaaatcaaaacattaaataaaaataaatttttataattattgt
acttataaacagactcactagcactaattataagtgtacaaattcaaaatctcaataaaataagaccataag
aaataacgtcaaatcctaaaaaatatgaaatatttacaaaataattagtacaataatttaaaataatgaaaa
caaaagttgcaataaataataaattctgaaccattcaaaataaaccattcataaaacaaataggactaataa
aaagtattataaaaatcaattttaacattgtaatacattaaacgattgaaaataatcattcccatgtgtacg
aattatagaaactaaaattgaaagacccaaagcaccttcacatactctaaaagttaaaaatattatactaaa
aaatcttctataatccattaaatttaagtaaatgaacaaaagaaaaaataaacttaatacaatatattccaa
acttaaaagcatagataataaatgcttacgattagaaacaaaaacaaaaatccctattaaaaacaaaaaaca
aggtaatcctcaatataaactcattaacattagttttaatagtttaataaaaacattggtcttgtaaaccaa
aaataagattttgtcttttaaaacttcaagagaaaag-aaataactttatcattaatccccaaaattaatat
tttaaataaactacctcctgaaattatacaactcttcttatattcttcaacactaatctcaagattaatttt
tattcaaataaatcaccccttagcaataggattaatactattaattcaaacattacaaatttgtttaattac
tggactaatagctaaaagattctgattttcatatgtcttatttttaatttttttaggaggtatattagttct
attcatttatgtaacttccctagcatcaaatgaaatattttcactttccataaaattaacaactatctgtat
aataattatattaactactacactaattgccgcatttttagataaaatatcaacatcttcatttatccaaaa
tttagaaatacaacctttatataactttaacttaaccgtctctgaaaactctttaagtctccataaactata
taattacccaacaaactttattactattttattaataaactatttattaattacattaatcgcagtagtaaa
aattactaaattattttatgggcctcttcgacaaataaactaatgaacaaacctttacgaacccaacacccc
ttatttaaaattgcaaataatgcactagtagatcttccagccccaattaatatttcagcatgatgaaatttc
gggtcattactaggtttatgtttaatcattcaaattctaacaggattatttttagctatacattatactgca
gacatcaacttagcattcaatagtgtaaatcacatttgccgcgatgtaaattatggatgattattacgaact
cttcacgccaacggtgcatcatttttcttcatttgtatttacctacatgttggacgtggaatctactacgga
tcttatttatttactcctacctgattagtaggagtactaattttattcctagtgatagcaacagcattcata
ggatatgtattaccctgaggtcaaatatctttttgaggtgccacagttattactaatttattatcggctatc
ccctatttaggaattgatttagttcaatgggtatgaggaggattcgctgtagataatgccacacttacacga
ttctttacattccacttcatcttaccgtttattgtactagcaat--------aacctta-------------
------------------------------------------------------------------------
------------------------------------------------------------------------
------------------------------------------------------------------------
---------------------------------attcatttgttattcctacatcaaacaggatctaataac
cccatcggactaaattctaatattgataaaattcccttccacccctacttctcatacaaggatattgtagga
tttgttattataatcgctgcactaattctattaacactaattaatccctatttattaggagatccagataat
ttcattcctgccaacccattagttaccccagtgcatatccaaccagaatgatacttcctatttgcttacgca
attctacgatctattccaaataaacttggaggagtaattgccctagtcctctcaattgccattttagcaatt
cttccattctatcacttaagaaaatttcgaggtatccaattctaccctattaacaaaatcttattttgaact
atagttgttacagtaattttattaacatgaattggagcacgaccagtagaagaaccttatgtattagtagga
caaatcttaactgtaatttacttcttgtattacatcattaacccattagtaaataaatgatgagacaat---
-ttaattaattagttaatgagcttgaacaagcatatgttttgaaaacataagatag-aaatcaacctttcta
ttgactttactaaattttattaaccacatataataaatcaacactaactttaacccaataataaataataaa
aagtttaatgaaaaaggtaaaaaactctttcaagctaaatatattaatttatcataacgaaaccgaggtaaa
gtcccccgagctcaaatgaaaacaaatgaaataaatgttaacttaacataaaatataacattaaatacatca
caacctaaaaaaattacacaaaatagcatactcataaataaaattctagcatattcagctataaaaattaaa
gcaaaaccccctcttctatattcaatattaaacccagaaactaactccgattcaccttctgcaaaatcaaaa
ggagtacgattagtttcagctaaacaaatacaaaatcaaaccaaactaataggaaataaaattaccaaaaat
caaatacttttttgataataaaaaaagtctaaaatattataactcccaattaaaaatacaaaagataataaa
actaatgctattctaacttcataagaaatagtttgtgccacagcccgtaaaccccctaataatgcataatta
gaattagaagatcaaccagcaattataacagtatatacacctaaactagtacagcataaaaaaaataataaa
cctaaattaaatgaaaacagcttaacaaataaaggaatacataatcaagcaaccaaagacaaaaataaagaa
aaaataggagaaaaataataagaaatataatttgataaaagaggataagtttgttccttagtaaataactta
atcgcatcacaaaaaggttggggaattcctatcaaccctactttattaggtcccttacgaatctgaatataa
cctagaaccttccgttccaaaagagttaaaaaagccactctaactaaaacacaaattaccaaaattaaactc
ccaataattgataaaataaattctataaaaaacaagtactatttgtaatat-aaattacataaataaattct
aaatttattgcactaatctgccaaaatagtgt---ata--atatattaatcatattct-taatataaaatat
tattattctaatacctggtcctttcgtactaagatatta-tagtatattaaagatagaaaccaacctggctt
acgccggtctgaactcagatcatgtaagaatttaaaagtcgaacagacttcacatttaagcggctacaccta
aaaatatatcttaatccaacatcgaggtcgcaaacttttttatcgatatgaactctccaaaaaaattacgct
gttatccctaaagtaacttaatcttataatcactactaatggatcaataactcataaattaatgatttt-aa
ataattaaaagttcattaaattttaatatcaccccaacaaaatactttaaattataaaaataaaattaatct
aaaaaatttaaac--aatgtaaagtataaagatttatagggtcttctcgtcttttaattaaattttagcttt
ttaactaaaatataaaattctattataaatttatatgaaacagcttatacctcgtccaaccgttcataccag
ccttcaattaaaagactaatgattatgctacctttgcacagttagaatactgcggccatttaaat-aacttc
agtgggcaggtcagactttaaaaataactcaaaaagacatgtttttgttaaacaggcgggtaaaatttttgc
cgagttctttatataaacttatcatataaaattacataaac--aaaaaaaatatactaattctatcattatt
cctttttatgtataattaat--aaaaaaatttttataaataaatt-aaaatataataaataatat-aattta
taaaataatttataacaaactttataatgattgctaattctaagcatacattttatatt---accactatta
atttttaataatttattttaaagcttatcccttaaaatattcaaataaataaatttttcaattaaataaata
act--aaaaaatcaaaaatttgtaaattaaatttatttct-aaaaaaactagatacctttataaacgaataa
catttcatttctaatagtttatttaaaataattttgacacattaactttaataaactattaactcttataaa
atcgagattaata--atatatatattaattatttgataaaccctgatacacaaggtacaataaattaaattt
tcttttaacacaaaaatttttcaaaatatttcaattatctttcacaatactaatccactattattaatatta
ttttttcattaaaaattactaaaacactt-aactatataattatttttaatatattaattta---aaaacaa
aat--aaaataataaataaattttg------atcaatttatattgatttgcacaaaaatcttttcaatgtaa
atgaaatgctttactaaataagctttaaattgtcattctagatacaccttccggtacatctactatgttacg
acttatcttaccttaatagcaagagcgacgggcgatgtgtgcatattctagagctaaaatcaaattaacaat
ctttaaaattttactatcaaatccaccttcactaaac----atttcaaaattagatccgtttaaataaattt
attgtaacccatctctacttaaacataagctacaccttgatctgatataaattcttataagaattatagaaa
attattattctaataaaatattctgataacgacggtatataaactgaaaaacaaatttaagtgaggttcatc
gtggattatcaattacaggacaggttcctctgaatagactaaaataccgccaaattttttaagtttcaagaa
cataactactactaccttagtgaatgaaattacattttaaataatagggtatctaatcctagtttataaata
aaatttacaagcttcaaaaccttcataat-aaaaaatttttaaatttaaaatttcacctaataaatctaata
tta-tttttatat-aataaattttaactcacactgaacaaattttatttgtattatttgtgtaaccgcggct
gctggcacaaatttagccaatactatatgaaattactatttccaaatttctttgattaataatactatttac
tgagaata-taattaaattttacttactatttaaataagcaaaaatacacgcaaaaacttacatataaaata
aatcaataataaa-attcaaagccaaaataaaacttt-aatattaattaaattctaaa---ataatattaaa
taatgatatacataaacattaaattaaataacatt-----aataagtcaataaaaaaaaaaaaataga-tta
aacttaaataaaatgagttagtagtatctcctg-atcagcaatta-ccccctaagtaatataccgtttttca
tt-aaaaaaattagatgaaacttaaccttt------------------------------------------
------------------------------------------------------------------------
------------------------------------------------------------------------
------------------------------------------------------------------------
------------------------------------------------------------------------
------------------------------------------------------------------------
------------------------------------------------------------------------
------------------------------------------------------------------------
------------------------------------------------------------------------
---------------------tat-aaaaatt-aattacattt-aatcttattattaattttttaatttaat
tttaaa-attaatattattaa-ttataa-ta-ata-taaataataa-aaaaaaattaatatataaattgaaa
taataattaaattaaataataaaaaaaaatcatattgatcattagtaatttaattaatattt-aagtttaat
ctaat-tttttttttttttttttt--aaataataaa------------------------------------
------------------------------------------------------------------------
------------------------------------------------------------------------
------------------------------------------------------------------------
------------------------------------------------------------------------
------------------------------------------------------------------------
----------------ttt-tataaatattaaattt-atttataaatacttta--tcatatatttatttta-
gatgaat-----atttatcttttata-attatataaata-ttaaaaataaataaac----------------
--------gatataccaagttaagattaatatatatatatatgtatataaatatttaattaattaatagata
tcta-tattcatat-aaaaaaaaaccttaagattcatagatgaataacagtattatcaatttattagtatat
aatataatctaacatta-taaacattgttataaattaatattaaaaataaatttattataatcatttatcta
tttatat-gaagttgatcttttaattctcggaaatgtctatattggaattttaaattatctag---attcat
aaaaatttattttttaaa---ctgtactttttttatttatttaaatattaaaacatatatttacatttaagt
tatatacaccacttaaatgtaagtat-aaaaaaaaaaaaaaaaaaaaaa--ttagat---------------
------------------------------------------------------------------------
------------------------------------------------------------------------
-----------------------------------------------------------gaaaacagcttat
ttcatttgaaataagttaatttca
>BIBJ04
aatgaattgcctgat-aaaagggttaccttgatagggtaaataatgcaattagtattgcattca------tt
atatttaatagaattaaactatttctaaaagtatcaaaaacttttgtgcatcatacacc--------aaa--
------ata-------tatttat------tacaaat-------------agta---tta--------attat
-aatagaatgcatctatttaatc-aa-ctt-aa-------tattg---------------------------
---------------------gtttcaat---------aaaaagataagctaattaagctactgggttcata
ccccatttataaaggttctaatccttttctttttaattttt-aataattcagcaaaaattatattttttttt
atcttaataacaggaaccctaatcactgtatcctcaaattcttgattaggagcctgaatagggctagaaatt
aacttgttgtcatttatccccctaataaatagtaacaatttaacatctacagaagcctcattaaaatatttt
ttaacccaagccatagcctcagcagttctactgtttgctattataataatgtatttaaataattacccaatt
attcaagataattcttcttatagtaatctaataattatttcatccttattactgaaaagaggggcagcaccc
tttcatttctgattccccaatgttatagaaggactttcttgaataaatgctcttaccctaataacatgacaa
aaaattgcaccccttatattaatttcttacacaacactaaatacttttatttttatagtaattattgcctcg
actatcacaggatcattaggtggacttaatcaaacttctctgcgaaaactaatagctttttcatcaatcaac
cacttagggtgaatattagcagccatacaagcaagtgaatcaatatgatgtatttatttttctttttataca
tttttatcattcagactaacctttatattcaacaactttaaaatattccacattaaccaattatttaattca
ttcttcaattccaaaatccttaaatttatcctatttttaaacctactttcactgggagggttgcccccattt
attggatttttacctaaatgactagttattcaattattagtattaaaaagtcaatatgtattaataacaatt
ataacagtcataacactaatcacattgtttttttacttacgactatgtttcgcagcttttatacttaattat
tacgaaaataattgaactattgatataactattaacaatatttcttttaagttaatattaattttatcattt
atttctacatttagtctaatcctaatttctataatttatttattcttataaac-------------------
-tatagt--gt-aaggctttaagttaattaaactaatagccttcaaagctataaatataagtataaatcttt
taagccttagtaat-ttattactcctttagaattgcagtctaatgtcattattgactataaagcc-------
---aacttaaatattaattaaattactaatgatc--------------------aaatt------tat----
------ataat-----aatgattaaaaagaataaattcttataaatagatttacagtctatcgcctaaactt
cagccatttaatcgcgacaatggttattctcaacaaatcataaagatattggaactttatattttatcttcg
gagcctgagcaggaatagtaggaacatcccttagaattttagtccgagctgaactcggtcacccaggagctt
taatcggtgacgatcaaatttataatgtaattgtaacagctcatgctttcgtaataattttctttatagtta
taccaattataattggtgga-tttggaaattgacttgttcctttaatattaggagctcccgatatagcattt
ccacgaatgaataatataagattttgactattacctccttcccttacattactattagtaagaagtatagta
gaaaacggagctggtacaggttgaacagtttacccacccctatcatctgttattgcacacggaggagcttca
gttgacctagctattttttcacttcacttagcgggtatttcctcaattttaggagcagtaaatttcattaca
acagtaattaatatacgatcgacaggaatcacctttgatcgaatacctctattcgtttgagcagttgtatta
acagctttattacttttattgtcattaccagttttagcaggggctattactatattactaacagaccgaaac
ttaaatacttccttttttgaccctgccggaggaggagatcctattctttaccaacatttattttgattcttt
ggacacccagaagtttatattttaattcttccaggattcggaataatttctcatattattagtcaagaatca
ggaaagaaggaaacatttggatctctaggaataatttatgctataatagcaattggtctattaggatttatt
gtatgagctcatcacatattcacagtaggaatagatgtagatactcgtgcctatttcacttcagctacaata
attattgcggtacccacaggtattaaaatttttagttgactggctacattacacggtacacaattaaactat
tcaccagccatattgtgagccctagggtttgtattcctatttacagtaggaggattaacaggagtagttctt
gctaattcatctgtagatattattcttcatgacacatattacgtagtagctcatttccactatgtattatca
ataggagcagtctttgctattatagcaggattcgttcactgatatcccctatttacagggctagtattaaat
cctaaatgattaaaaagtcaatttattattatatttatcggagtaaatttaaccttcttcccacaacacttt
ttaggattagctggtatacctcgacgatattcagactatccagatgcttacacaacatgaaatgtagtttct
actattggttcgtctatttctttactaggaattttattcttcctattcatcatttgagaaagtttagtaaca
caacgacaagtaatttaccctatacagcttagttcttcaattgaatgacttcaaaatacccctccagctgaa
cacagttattcagaactacctcttttaactaattatctaatatggcagattagtgcaatggatttaagctcc
atatataaagtattttactttt------attagaaactaatgacaacatgagctgcccttggccttcaagat
agagcctctcctcttatggaacaacttaccttctttcatgatcacgctttaataattttagtaataattaca
acattagtaggttatttaatatttatattattctttaattcatatactaaccgaaatcttttacatggtcaa
actattgaaataatttgaacgattcttccagcaattgtactactatttattgctttcccctcccttcgatta
ctatatttattagatgaaattaatgaaccctcggttacattaaaggctattggacaccaatgatattgaagt
tatgaatattcagactttataaacgtggaatttgattcatatatagttccaactaatgaattagcaacagac
ggattccgacttctagatgttgacaaccgcgtagttcttcctataaattcacaaattcgaattttagtaacg
gctgcagatgtaattcactcatgaacagtaccagccttaggtgtaaaggtagacggaacccctggtcgatta
aaccaaactaatttcctaataaaccgacctggattattttacggtcaatgttcagaaatttgtggagctaat
cacagatttatacctattgtaattgaaagacttcctgtaaatcattttatcaaatgagtaactaatagaact
aattcataa-ttttcattagatgactgaaagcaagtactggtctcttaaaccatcttatagtaaattagcac
ttacttctaat-g--g------------------aaaaaattagtt-aaaaaataacattagtatgtcaaac
taaaattattaaacta-tttaatattttttggtgcctcaaatagccccaattggttgattaagtttatttat
tatcttttcaattacttttatcttgtttagtataataaattattattctgtaattcctaaaacacctaaatc
agaaatttcaagcaagtattcaacaacttctttaaactgaaaatgataacaaatctattctctgtattcgac
ccttcatcaagtattttcaatttatcattaaattgaataagaacatttttaggacttcttctaattccttct
gcctactgattaataccctcacgatgacatattttttgaaattcaattcttattacacttcataaggaattc
aaaactcttcttggcccatcaggacattcaggatcaacttttatttttgtctctttattttcattaatttta
tttaataattttataggactatttccttatattttcacaagaacaagtcacttaacacttacacttacacta
gctctacccctatgattatgtttcatactttatggatgaattaatcacacacaacacatattcgctcaccta
gtgcctcaaggaaccccagcagttcttataccatttatagtatgtattgaaacaattagtaacattattcga
cctggaactttagctgttcgattagcagctaatataattgcaggacatttattacttactcttttaggaaat
accggaccttccctttcttacgcgattgtatcattattattaattggtcaaattgctctattagttctagaa
tcagcagttgctattattcaatcatatgtatttgcagttctaagtacactatattctagagaagtaaactaa
tgtcaacacactcaaaccacccatttcatttagtagattatagcccctgacctttaacaggagcaattggag
ctataacctctgtctcaggattagtaaaatgattccatcaatatgatatttcattgtttgcattaggaaata
ttattactattttaacagtttatcaatgatgacgagacgtatctcgagaaggaacttttcagggactacaca
ccttacctgtaacattaggattacggtgaggaataattctattcattttatcagaagttttattttttgtat
ctttcttctgagcttttttccacagaag--tttatctccagccattgaactgggagctatatgacctcctgc
aggaattcaaccttttaatccattccaaattccactattaaatacagccattttattatcttcaggagttac
tgttacatgagcacaccatagtttaatagaaggtaatcattctcaagcaacacaagggttattttttacagt
tctcttaggagtctattttactattctgcaagcatatgaatatatcgaagcaccatttaccattgcagattc
agtttatggttctacttttttcatagcaacaggattccacggaattcatgtattaattggaacaacatttct
tctagtatgcttaattcgacatttaaacaaccacttttctaaaactcaccactttgggtttgaagcagctgc
atgatactgacatttcgttgatattgtttgattattcctttatatttcaatttattgatgaggaggataatt
aatttttatctatatagtatataagtatatttgacttccaatcataaggtctact-aattagtagtatagat
aattttttcaattactattatagcatcaattctaattatcatcaccagtgtagttataaccctagcttccat
tttatcaaaaaaagcattaacagaccgtgaaaaatgttccccctttgaatgcggatttgaccccaagtcttc
ttcacgactacctttttcacttcgattttttttaattacaattattttcttaatttttgatgtagaaattgc
ccttattttacccataattttaatcatttcaatttctaacatcattatatgaactacaacaagtattgtatt
tattattatcttaattattggactataccatgaatgaaaccaaggaatattaaattgatc-------aaatt
agggttgtagttaattataacatttgatttgcattcaaaaagtattgaa--atatcaatctacc--------
---------ttat-------agctcagaatatgaagcgatttattgcaattagtttcgacctaatcttaggt
att--ttatgcccttattctat------------------------aactaa--------------------
----------------------------------------atattaattgaagccaaaaagaggcttatcac
tgttaatgatagaactgagattaatctccaattaaggaagtatgacgttcaagaaaaagctgctaactttta
tcttttaatggttaaactccatttgta---cttctgtttatatagtttaat-aaaaacattacattttcatt
gtaaaaat-aaaattttctatttttataaattactaaatataatgcactac-atccaagaattattcaatta
ccctaacatcttcagtgttatgctc--tattttaagctacttgaa-taaaaaattaaaaaaaatgaaaacaa
gaaaataattcataaaacaaataataaaagataaacctttaagttattattgtgtataacagatacatactg
agaatatttaactaattcattgtataaattttgaccccctaaaaattctgatcaaccctgatcaaaagattt
acatactcttattcctaaaactaatggatagttaataattccgtaagtagaaatataaggtataaatcatat
agaaccagaaaaataactcactagataattatgcaaagacttattaaaataaaataaagaaacattagaaat
taaataacccaatacacctcctaccacacaaacaaataaagttaataattttaaataactaggtaaacaaat
tatataaggagtaggaaaaattaatcaacttaatattctacctccaacaattctcattattagtaaaccact
tatacctcgcaatataactcaaccttcatctctcaacatgtttaaagaaccacaatttaattctccagttat
agtataataaaccaaccgaaaagaataacagacagtcaacccagtggaaaaaaaataaagaaaaaaagaaaa
tatattaatataacttaacgaaacaacttctaaaatcaaatccttagaataaaacccagctaaaaaaggcat
accacacaaagctaaattagctacattaaaacacccagaagtcagaggtatatatactcccaatccccctat
caatcgaatgtcctgagaattatttatattatgaataatagctccagcacacataaataataatgccttaaa
taaagcatgagttaataaatgaaaaaaagcaagcttataaaatcctatagataaaattcttattataaggcc
taattgtcttaatgtagaaagagcaataatcttctttaaatcaaattcaaaattagctcctaatcccgctat
aaatattgtcaacccagaaagcaataataataaatctcccaaccatctacctcttaataaaatattaaatcg
aatcaataaataaaccccagcagttaccagagttgaagaatgaactagagctgatacaggagtaggggctgc
tatagcagcaggtaatcaagaagaaaaaggaatctgagctcttttagttatagcagctagcataattaatgc
tccaataatttctatttcaatactatccttcatgctttctaaataaaaaatataatttcaacttccatagtt
taatattcaagcaattgctaataaaaaagccacatccccaatccgattagatagagcagtaagtatcccagc
attgtaagatttaacattttgaaaataaataactaaacaataagacactaatcctaaaccgtctcatcctaa
taaaattctaattaaattaggactaataattaataacattattgacattacaaacattaaaactaatataat
aaaacgattaatatttgtatctcctctcatatattcctttctataataaattactaaagaagcaattaacaa
aacaaatgatataaataatagtcttattcaatcaaacaaaaaagtcatcacaattctagttgaatttaaact
gacaacttctcactctaaaaataaagaataatcatttaacaaaaacactaatctagaagtaaagaaactaat
tctaatagaaattagagttaaaaatctaattctacaaattgataaatatttcacgatctaaaatgata-aac
ctcatttcattgacaccacaaatcaatatttta---aataaactatttagat---ctaaagtcaaaataagc
aaatatctctctttaaaattaatagatttaaaggaaatcaatgaagaaataataaaaaaaattcacgaatct
taccccctctaaatgaataaactcctgaaaaaatctttccatgttgactataagcgtataaatacaaagtat
aagcagcactaaaaaaagataataaagataaagaaattatagtaacccaagatcaacttacaattctattta
acaaagaaatttcccctaataaatttaaagaaggaggtgcagctatattacaagctcttaacaaaaaccatc
ataaagttattgaaggtataaaattcaataaacccttattgattaataaactccgactccctaatcgttcat
atgtaatattagctaaacaaaataatccagacgaacataacccgtgagcaatcattaaagtataggaaccac
aaagacctcaataagttaaagttattaaaccccctaaaacaattcctatatgagcaactgatgaataagcaa
ttaaagcctttaaatcagtttgacgcaaacaaaccaaactaattaaaactcctcccacaagtctaattctaa
ctcacacataattatatttaatacctcttaactgcaaaaaagaaaaaactcgtaataaaccataaccaccta
acttaagtataataccagctaaaattattgaccctgaaaccggagcttcaacatgagctttaggaagtcaca
aatgaactaaaaatataggtattttaactaaaaaagctaaaattaaagataaatatagcagatcataattaa
atatataattactcaataaataaaaatttattgtatttaaattattatataaataaaaaattccaaccaaca
taggtaaagaaaccaataatgtataaaatagtaaataaaccccagcctgaagacgctctggctgatatcctc
aacccaagattaaaaataaagtaggaattaatcttctttcaaaaaataagtaaaatataaacagattcattc
ttctaaaagttaacaccaagaaaatcaacaaaatcaaaacattaaataaaaataaatttttataattattgt
acttataaacagactcactagcactaattataagtgtacaaattcaaaatctcaataaaataagaccataag
aaataacgtcaaatcctaaaaaatatgaaatatttacaaaataattagtacaataatttaaaataatgaaaa
caaaagttgcaataaataataaattctgaaccattcaaaataaaccattcataaaacaaataggactaataa
aaagtattataaaaatcaattttaacattgtaatacattaaacgattgaaaataatcattcccatgtgtacg
aattatagaaactaaaattgaaagacccaaagcaccttcacatactctaaaagttaaaaatattatactaaa
aaatcttctataatccattaaatttaagtaaatgaacaaaagaaaaaataaacttaatacaatatattccaa
acttaaaagcatagataataaatgcttacgattagaaacaaaaacaaaaatccctattaaaaacaaaaaaca
aggtaatcctcaatataaactcattaacattagttttaatagtttaataaaaacattggtcttgtaaaccaa
aaataagattttgtcttttaaaacttcaagagaaaag-aaataactttatcattaatccccaaaattaatat
tttaaataaactacctcctgaaattatacaactcttcttatattcttcaacactaatctcaagattaatttt
tattcaaataaatcaccccttagcaataggattaatactattaattcaaacattacaaatttgtttaattac
tggactaatagctaaaagattctgattttcatatgtcttatttttaatttttttaggaggtatattagttct
attcatttatgtaacttccctagcatcaaatgaaatattttcactttccataaaattaacaactatctgtat
aataattatattaactactacactaattgccgcatttttagataaaatatcaacatcttcatttatccaaaa
tttagaaatacaacctttatataactttaacttaaccgtctctgaaaactctttaagtctccataaactata
taattacccaacaaactttattactattttattaataaactatttattaattacattaatcgcagtagtaaa
aattactaaattattttatgggcctcttcgacaaataaactaatgaacaaacctttacgaacccaacacccc
ttatttaaaattgcaaataatgcactagtagatcttccagccccaattaatatttcagcatgatgaaatttc
gggtcattactaggtttatgtttaatcattcaaattctaacaggattatttttagctatacattatactgca
gacatcaacttagcattcaatagtgtaaatcacatttgccgcgatgtaaattatggatgattattacgaact
cttcacgccaacggtgcatcatttttcttcatttgtatttacctacatgttggacgtggaatctactacgga
tcttatttatttactcctacctgattagtaggagtactaattttattcctagtgatagcaacagcattcata
ggatatgtattaccctgaggtcaaatatctttttgaggtgccacagttattactaatttattatcggctatc
ccctatttaggaattgatttagttcaatgggtatgaggaggattcgctgtagataatgccacacttacacga
ttctttacattccacttcatcttaccgtttattgtactagcaat--------aacctta-------------
------------------------------------------------------------------------
------------------------------------------------------------------------
------------------------------------------------------------------------
---------------------------------attcatttgttattcctacatcaaacaggatctaataac
cccatcggactaaattctaatattgataaaattcccttccacccctacttctcatacaaggatattgtagga
tttgttattataatcgctgcactaattctattaacactaattaatccctatttattaggagatccagataat
ttcattcctgccaacccattagttaccccagtgcatatccaaccagaatgatacttcctatttgcttacgca
attctacgatctattccaaataaacttggaggagtaattgccctagtcctctcaattgccattttagcaatt
cttccattctatcacttaagaaaatttcgaggtatccaattctaccctattaacaaaatcttattttgaact
atagttgttacagtaattttattaacatgaattggagcacgaccagtagaagaaccttatgtattagtagga
caaatcttaactgtaatttacttcttgtattacatcattaacccattagtaaataaatgatgagacaat---
-ttaattaattagttaatgagcttgaacaagcatatgttttgaaaacataagatag-aaatcaacctttcta
ttgactttactaaattttattaaccacatataataaatcaacactaactttaacccaataataaataataaa
aagtttaatgaaaaaggtaaaaaactctttcaagctaaatatattaatttatcataacgaaaccgaggtaaa
gtcccccgagctcaaatgaaaacaaatgaaataaatgttaacttaacataaaatataacattaaatacatca
caacctaaaaaaattacacaaaatagcatactcataaataaaattctagcatattcagctataaaaattaaa
gcaaaaccccctcttctatattcaatattaaacccagaaactaactccgattcaccttctgcaaaatcaaaa
ggagtacgattagtttcagctaaacaaatacaaaatcaaaccaaactaataggaaataaaattaccaaaaat
caaatacttttttgataataaaaaaagtctaaaatattataactcccaattaaaaatacaaaagataataaa
actaatgctattctaacttcataagaaatagtttgtgccacagcccgtaaaccccctaataatgcataatta
gaattagaagatcaaccagcaattataacagtatatacacctaaactagtacagcataaaaaaaataataaa
cctaaattaaatgaaaacagcttaacaaataaaggaatacataatcaagcaaccaaagacaaaaataaagaa
aaaataggagaaaaataataagaaatataatttgataaaagaggataagtttgttccttagtaaataactta
atcgcatcacaaaaaggttggggaattcctatcaaccctactttattaggtcccttacgaatctgaatataa
cctagaaccttccgttccaaaagagttaaaaaagccactctaactaaaacacaaattaccaaaattaaactc
ccaataattgataaaataaattctataaaaaacaagtactatttgtaatat-aaattacataaataaattct
aaatttattgcactaatctgccaaaatagtgt---ata--atatattaatcatattct-taatataaaatat
tattattctaatacctggtcctttcgtactaagatatta-tagtatattaaagatagaaaccaacctggctt
acgccggtctgaactcagatcatgtaagaatttaaaagtcgaacagacttcacatttaagcggctacaccta
aaaatatatcttaatccaacatcgaggtcgcaaacttttttatcgatatgaactctccaaaaaaattacgct
gttatccctaaagtaacttaatcttataatcactactaatggatcaataactcataaattaatgatttt-aa
ataattaaaagttcattaaattttaatatcaccccaacaaaatactttaaattataaaaataaaattaatct
aaaaaatttaaac--aatgtaaagtataaagatttatagggtcttctcgtcttttaattaaattttagcttt
ttaactaaaatataaaattctattataaatttatatgaaacagcttatacctcgtccaaccgttcataccag
ccttcaattaaaagactaatgattatgctacctttgcacagttagaatactgcggccatttaaat-aacttc
agtgggcaggtcagactttaaaaataactcaaaaagacatgtttttgttaaacaggcgggtaaaatttttgc
cgagttctttatataaacttatcatataaaattacataaac--aaaaaaaatatactaattctatcattatt
cctttttatgtataattaat--aaaaaaatttttataaataaatt-aaaatataataaataatat-aattta
taaaataatttataacaaactttataatgattgctaattctaagcatacattttatatt---accactatta
atttttaataatttattttaaagcttatcccttaaaatattcaaataaataaatttttcaattaaataaata
act--aaaaaatcaaaaatttgtaaattaaatttatttct-aaaaaaactagatacctttataaacgaataa
catttcatttctaatagtttatttaaaataattttgacacattaactttaataaactattaactcttataaa
atcgagattaata--atatatatattaattatttgataaaccctgatacacaaggtacaataaattaaattt
tcttttaacacaaaaatttttcaaaatatttcaattatctttcacaatactaatccactattattaatatta
ttttttcattaaaaattactaaaacactt-aactatataattatttttaatatattaattta---aaaacaa
aat--aaaataataaataaattttg------atcaatttatattgatttgcacaaaaatcttttcaatgtaa
atgaaatgctttactaaataagctttaaattgtcattctagatacaccttccggtacatctactatgttacg
acttatcttaccttaatagcaagagcgacgggcgatgtgtgcatattctagagctaaaatcaaattaacaat
ctttaaaattttactatcaaatccaccttcactaaac----atttcaaaattagatccgtttaaataaattt
attgtaacccatctctacttaaacataagctacaccttgatctgatataaattcttataagaattatagaaa
attattattctaataaaatattctgataacgacggtatataaactgaaaaacaaatttaagtgaggttcatc
gtggattatcaattacaggacaggttcctctgaatagactaaaataccgccaaattttttaagtttcaagaa
cataactactactaccttagtgaatgaaattacattttaaataatagggtatctaatcctagtttataaata
aaatttacaagcttcaaaaccttcataat-aaaaaatttttaaatttaaaatttcacctaataaatctaata
tta-tttttatat-aataaattttaactcacactgaacaaattttatttgtattatttgtgtaaccgcggct
gctggcacaaatttagccaatactatatgaaattactatttccaaatttctttgattaataatactatttac
tgagaata-taattaaattttacttactatttaaataagcaaaaatacacgcaaaaacttacatataaaata
aatcaataataaa-attcaaagccaaaataaaacttt-aatattaattaaattctaaa---ataatattaaa
taatgatatacataaacattaaattaaataacatt-----aataagtcaataaaaaaaaaaaaataga-tta
aacttaaataaaatgagttagtagtatctcctg-atcagcaatta-ccccctaagtaatataccgtttttca
tt-aaaaaaattagatgaaacttaaccttt------------------------------------------
------------------------------------------------------------------------
------------------------------------------------------------------------
------------------------------------------------------------------------
------------------------------------------------------------------------
------------------------------------------------------------------------
------------------------------------------------------------------------
------------------------------------------------------------------------
------------------------------------------------------------------------
---------------------tat-aaaaatt-aattacattt-aatcttattattaattttttaatttaat
tttaaa-attaatattattaa-ttataa-ta-ata-taaataataa-aaaaaaattaatatataaattgaaa
taataattaaattaaataataaaaaaaaatcatattgatcattagtaatttaattaatattt-aagtttaat
ctaat-ttttttttttttttttta--aaataataaa------------------------------------
------------------------------------------------------------------------
------------------------------------------------------------------------
------------------------------------------------------------------------
------------------------------------------------------------------------
------------------------------------------------------------------------
----------------ttt-tataaatattaaattt-atttataaatacttta--tcatatatttatttta-
gatgaat-----atttatcttttata-attatataaata-ttaaaaataaataaac----------------
--------gatataccaagttaagattaatatatatatatatgtatataaatatttaattaattaatagata
tcta-tattcatat-aaaaaaaaaccttaagattcatagatgaataacagtattatcaatttattagtatat
aatataatctaacatta-taaacattgttataaattaatattaaaaataaatttattataatcatttatcta
tttatat-gaagttgatcttttaattctcggaaatgtctatattggaattttaaattatctag---attcat
aaaaatttattttttaaa---ctgtactttttttatttatttaaatattaaaacatatatttacatttaagt
tatatacaccacttaaatgtaagtat-aaaaaaaaaaaaaaaaaaaaaa--ttagat---------------
------------------------------------------------------------------------
------------------------------------------------------------------------
-----------------------------------------------------------gaaaacagcttat
ttcatttgaaataagttaatttca
>BIBJ05
aatgaattgcctgat-aaaagggttaccttgatagggtaaataatgcaattagtattgcattca------tt
atatttaatagaattaaactatttctaaaagtatcaaaaacttttgtgcatcatacacc--------aaa--
------ata-------tatttat------tacaaat-------------agta---tta--------attat
-aatagaatgcatctatttaatc-aa-ctt-aa-------tattg---------------------------
---------------------gtttcaat---------aaaaagataagctaattaagctactgggttcata
ccccatttataaaggttctaatccttttctttttaattttt-aataattcagcaaaaattatattttttttt
atcttaataacaggaaccctaatcactgtatcctcaaattcttgattaggagcctgaatagggctagaaatt
aacttgttgtcatttatccccctaataaatagtaacaatttaacatctacagaagcctcattaaaatatttt
ttaacccaagccatagcctcagcagttctactgtttgctattataataatgtatttaaataattacccaatt
attcaagataattcttcttatagtaatctaataattatttcatccttattactgaaaagaggggcagcaccc
tttcatttctgattccccaatgttatagaaggactttcttgaataaatgctcttaccctaataacatgacaa
aaaattgcaccccttatattaatttcttacacaacactaaatacttttatttttatagtaattattgcctcg
actatcacaggatcattaggtggacttaatcaaacttctctgcgaaaactaatagctttttcatcaatcaac
cacttagggtgaatattagcagccatacaagcaagtgaatcaatatgatgtatttatttttctttttataca
tttttatcattcagactaacctttatattcaacaactttaaaatattccacattaaccaattatttaattca
ttcttcaattccaaaatccttaaatttatcctatttttaaacctactttcactgggagggttgcccccattt
attggatttttacctaaatgactagttattcaattattagtattaaaaagtcaatatgtattaataacaatt
ataacagtcataacactaatcacattgtttttttacttacgactatgtttcgcagcttttatacttaattat
tacgaaaataattgaactattgatataactattaacaatatttcttttaagttaatattaattttatcattt
atttctacatttagtctaatcctaatttctataatttatttattcttataaac-------------------
-tatagt--gt-aaggctttaagttaattaaactaatagccttcaaagctataaatataagtataaatcttt
taagccttagtaat-ttattactcctttagaattgcagtctaatgtcattattgactataaagcc-------
---aacttaaatattaattaaattactaatgatc--------------------aaatt------tat----
------ataat-----aatgattaaaaagaataaattcttataaatagatttacagtctatcgcctaaactt
cagccatttaatcgcgacaatggttattctcaacaaatcataaagatattggaactttatattttatcttcg
gagcctgagcaggaatagtaggaacatcccttagaattttagtccgagctgaactcggtcacccaggagctt
taatcggtgacgatcaaatttataatgtaattgtaacagctcatgctttcgtaataattttctttatagtta
taccaattataattggtgga-tttggaaattgacttgttcctttaatattaggagctcccgatatagcattt
ccacgaatgaataatataagattttgactattacctccttcccttacattactattagtaagaagtatagta
gaaaacggagctggtacaggttgaacagtttacccacccctatcatctgttattgcacacggaggagcttca
gttgacctagctattttttcacttcacttagcgggtatttcctcaattttaggagcagtaaatttcattaca
acagtaattaatatacgatcgacaggaatcacctttgatcgaatacctctattcgtttgagcagttgtatta
acagctttattacttttattgtcattaccagttttagcaggggctattactatattactaacagaccgaaac
ttaaatacttccttttttgaccctgccggaggaggagatcctattctttaccaacatttattttgattcttt
ggacacccagaagtttatattttaattcttccaggattcggaataatttctcatattattagtcaagaatca
ggaaagaaggaaacatttggatctctaggaataatttatgctataatagcaattggtctattaggatttatt
gtatgagctcatcacatattcacagtaggaatagatgtagatactcgtgcctatttcacttcagctacaata
attattgcggtacccacaggtattaaaatttttagttgactggctacattacacggtacacaattaaactat
tcaccagccatattgtgagccctagggtttgtattcctatttacagtaggaggattaacaggagtagttctt
gctaattcatctgtagatattattcttcatgacacatattacgtagtagctcatttccactatgtattatca
ataggagcagtctttgctattatagcaggattcgttcactgatatcccctatttacagggctagtattaaat
cctaaatgattaaaaagtcaatttattattatatttatcggagtaaatttaaccttcttcccacaacacttt
ttaggattagctggtatacctcgacgatattcagactatccagatgcttacacaacatgaaatgtagtttct
actattggttcgtctatttctttactaggaattttattcttcctattcatcatttgagaaagtttagtaaca
caacgacaagtaatttaccctatacagcttagttcttcaattgaatgacttcaaaatacccctccagctgaa
cacagttattcagaactacctcttttaactaattatctaatatggcagattagtgcaatggatttaagctcc
atatataaagtattttactttt------attagaaactaatgacaacatgagctgcccttggccttcaagat
agagcctctcctcttatggaacaacttaccttctttcatgatcacgctttaataattttagtaataattaca
acattagtaggttatttaatatttatattattctttaattcatatactaaccgaaatcttttacatggtcaa
actattgaaataatttgaacgattcttccagcaattgtactactatttattgctttcccctcccttcgatta
ctatatttattagatgaaattaatgaaccctcggttacattaaaggctattggacaccaatgatattgaagt
tatgaatattcagactttataaacgtggaatttgattcatatatagttccaactaatgaattagcaacagac
ggattccgacttctagatgttgacaaccgcgtagttcttcctataaattcacaaattcgaattttagtaacg
gctgcagatgtaattcactcatgaacagtaccagccttaggtgtaaaggtagacggaacccctggtcgatta
aaccaaactaatttcctaataaaccgacctggattattttacggtcaatgttcagaaatttgtggagctaat
cacagatttatacctattgtaattgaaagacttcctgtaaatcattttatcaaatgagtaactaatagaact
aattcataa-ttttcattagatgactgaaagcaagtactggtctcttaaaccatcttatagtaaattagcac
ttacttctaat-g--g------------------aaaaaattagtt-aaaaaataacattagtatgtcaaac
taaaattattaaacta-tttaatattttttggtgcctcaaatagccccaattggttgattaagtttatttat
tatcttttcaattacttttatcttgtttagtataataaattattattctgtaattcctaaaacacctaaatc
agaaatttcaagcaagtattcaacaacttctttaaactgaaaatgataacaaatctattctctgtattcgac
ccttcatcaagtattttcaatttatcattaaattgaataagaacatttttaggacttcttctaattccttct
gcctactgattaataccctcacgatgacatattttttgaaattcaattcttattacacttcataaggaattc
aaaactcttcttggcccatcaggacattcaggatcaacttttatttttgtctctttattttcattaatttta
tttaataattttataggactatttccttatattttcacaagaacaagtcacttaacacttacacttacacta
gctctacccctatgattatgtttcatactttatggatgaattaatcacacacaacacatattcgctcaccta
gtgcctcaaggaaccccagcagttcttataccatttatagtatgtattgaaacaattagtaacattattcga
cctggaactttagctgttcgattagcagctaatataattgcaggacatttattacttactcttttaggaaat
accggaccttccctttcttacgcgattgtatcattattattaattggtcaaattgctctattagttctagaa
tcagcagttgctattattcaatcatatgtatttgcagttctaagtacactatattctagagaagtaaactaa
tgtcaacacactcaaaccacccatttcatttagtagattatagcccctgacctttaacaggagcaattggag
ctataacctctgtctcaggattagtaaaatgattccatcaatatgatatttcattgtttgcattaggaaata
ttattactattttaacagtttatcaatgatgacgagacgtatctcgagaaggaacttttcagggactacaca
ccttacctgtaacattaggattacggtgaggaataattctattcattttatcagaagttttattttttgtat
ctttcttctgagcttttttccacagaag--tttatctccagccattgaactgggagctatatgacctcctgc
aggaattcaaccttttaatccattccaaattccactattaaatacagccattttattatcttcaggagttac
tgttacatgagcacaccatagtttaatagaaggtaatcattctcaagcaacacaagggttattttttacagt
tctcttaggagtctattttactattctgcaagcatatgaatatatcgaagcaccatttaccattgcagattc
agtttatggttctacttttttcatagcaacaggattccacggaattcatgtattaattggaacaacatttct
tctagtatgcttaattcgacatttaaacaaccacttttctaaaactcaccactttgggtttgaagcagctgc
atgatactgacatttcgttgatattgtttgattattcctttatatttcaatttattgatgaggaggataatt
aatttttatctatatagtatataagtatatttgacttccaatcataaggtctact-aattagtagtatagat
aattttttcaattactattatagcatcaattctaattatcatcaccagtgtagttataaccctagcttccat
tttatcaaaaaaagcattaacagaccgtgaaaaatgttccccctttgaatgcggatttgaccccaagtcttc
ttcacgactacctttttcacttcgattttttttaattacaattattttcttaatttttgatgtagaaattgc
ccttattttacccataattttaatcatttcaatttctaacatcattatatgaactacaacaagtattgtatt
tattattatcttaattattggactataccatgaatgaaaccaaggaatattaaattgatc-------aaatt
agggttgtagttaattataacatttgatttgcattcaaaaagtattgaa--atatcaatctacc--------
---------ttat-------agctcagaatatgaagcgatttattgcaattagtttcgacctaatcttaggt
att--ttatgcccttattctat------------------------aactaa--------------------
----------------------------------------atattaattgaagccaaaaagaggcttatcac
tgttaatgatagaactgagattaatctccaattaaggaagtatgacgttcaagaaaaagctgctaactttta
tcttttaatggttaaactccatttgta---cttctgtttatatagtttaat-aaaaacattacattttcatt
gtaaaaat-aaaattttctatttttataaattactaaatataatgcactac-atccaagaattattcaatta
ccctaacatcttcagtgttatgctc--tattttaagctacttgaa-taaaaaattaaaaaaaatgaaaacaa
gaaaataattcataaaacaaataataaaagataaacctttaagttattattgtgtataacagatacatactg
agaatatttaactaattcattgtataaattttgaccccctaaaaattctgatcaaccctgatcaaaagattt
acatactcttattcctaaaactaatggatagttaataattccgtaagtagaaatataaggtataaatcatat
agaaccagaaaaataactcactagataattatgcaaagacttattaaaataaaataaagaaacattagaaat
taaataacccaatacacctcctaccacacaaacaaataaagttaataattttaaataactaggtaaacaaat
tatataaggagtaggaaaaattaatcaacttaatattctacctccaacaattctcattattagtaaaccact
tatacctcgcaatataactcaaccttcatctctcaacatgtttaaagaaccacaatttaattctccagttat
agtataataaaccaaccgaaaagaataacagacagtcaacccagtggaaaaaaaataaagaaaaaaagaaaa
tatattaatataacttaacgaaacaacttctaaaatcaaatccttagaataaaacccagctaaaaaaggcat
accacacaaagctaaattagctacattaaaacacccagaagtcagaggtatatatactcccaatccccctat
caatcgaatgtcctgagaattatttatattatgaataatagctccagcacacataaataataatgccttaaa
taaagcatgagttaataaatgaaaaaaagcaagcttataaaatcctatagataaaattcttattataaggcc
taattgtcttaatgtagaaagagcaataatcttctttaaatcaaattcaaaattagctcctaatcccgctat
aaatattgtcaacccagaaagcaataataataaatctcccaaccatctacctcttaataaaatattaaatcg
aatcaataaataaaccccagcagttaccagagttgaagaatgaactagagctgatacaggagtaggggctgc
tatagcagcaggtaatcaagaagaaaaaggaatctgagctcttttagttatagcagctagcataattaatgc
tccaataatttctatttcaatactatccttcatgctttctaaataaaaaatataatttcaacttccatagtt
taatattcaagcaattgctaataaaaaagccacatccccaatccgattagatagagcagtaagtatcccagc
attgtaagatttaacattttgaaaataaataactaaacaataagacactaatcctaaaccgtctcatcctaa
taaaattctaattaaattaggactaataattaataacattattgacattacaaacattaaaactaatataat
aaaacgattaatatttgtatctcctctcatatattcctttctataataaattactaaagaagcaattaacaa
aacaaatgatataaataatagtcttattcaatcaaacaaaaaagtcatcacaattctagttgaatttaaact
gacaacttctcactctaaaaataaagaataatcatttaacaaaaacactaatctagaagtaaagaaactaat
tctaatagaaattagagttaaaaatctaattctacaaattgataaatatttcacgatctaaaatgata-aac
ctcatttcattgacaccacaaatcaatatttta---aataaactatttagat---ctaaagtcaaaataagc
aaatatctctctttaaaattaatagatttaaaggaaatcaatgaagaaataataaaaaaaattcacgaatct
taccccctctaaatgaataaactcctgaaaaaatctttccatgttgactataagcgtataaatacaaagtat
aagcagcactaaaaaaagataataaagataaagaaattatagtaacccaagatcaacttacaattctattta
acaaagaaatttcccctaataaatttaaagaaggaggtgcagctatattacaagctcttaacaaaaaccatc
ataaagttattgaaggtataaaattcaataaacccttattgattaataaactccgactccctaatcgttcat
atgtaatattagctaaacaaaataatccagacgaacataacccgtgagcaatcattaaagtataggaaccac
aaagacctcaataagttaaagttattaaaccccctaaaacaattcctatatgagcaactgatgaataagcaa
ttaaagcctttaaatcagtttgacgcaaacaaaccaaactaattaaaactcctcccacaagtctaattctaa
ctcacacataattatatttaatacctcttaactgcaaaaaagaaaaaactcgtaataaaccataaccaccta
acttaagtataataccagctaaaattattgaccctgaaaccggagcttcaacatgagctttaggaagtcaca
aatgaactaaaaatataggtattttaactaaaaaagctaaaattaaagataaatatagcagatcataattaa
atatataattactcaataaataaaaatttattgtatttaaattattatataaataaaaaattccaaccaaca
taggtaaagaaaccaataatgtataaaatagtaaataaaccccagcctgaagacgctctggctgatatcctc
aacccaagattaaaaataaagtaggaattaatcttctttcaaaaaataagtaaaatataaacagattcattc
ttctaaaagttaacaccaagaaaatcaacaaaatcaaaacattaaataaaaataaatttttataattattgt
acttataaacagactcactagcactaattataagtgtacaaattcaaaatctcaataaaataagaccataag
aaataacgtcaaatcctaaaaaatatgaaatatttacaaaataattagtacaataatttaaaataatgaaaa
caaaagttgcaataaataataaattctgaaccattcaaaataaaccattcataaaacaaataggactaataa
aaagtattataaaaatcaattttaacattgtaatacattaaacgattgaaaataatcattcccatgtgtacg
aattatagaaactaaaattgaaagacccaaagcaccttcacatactctaaaagttaaaaatattatactaaa
aaatcttctataatccattaaatttaagtaaatgaacaaaagaaaaaataaacttaatacaatatattccaa
acttaaaagcatagataataaatgcttacgattagaaacaaaaacaaaaatccctattaaaaacaaaaaaca
aggtaatcctcaatataaactcattaacattagttttaatagtttaataaaaacattggtcttgtaaaccaa
aaataagattttgtcttttaaaacttcaagagaaaag-aaataactttatcattaatccccaaaattaatat
tttaaataaactacctcctgaaattatacaactcttcttatattcttcaacactaatctcaagattaatttt
tattcaaataaatcaccccttagcaataggattaatactattaattcaaacattacaaatttgtttaattac
tggactaatagctaaaagattctgattttcatatgtcttatttttaatttttttaggaggtatattagttct
attcatttatgtaacttccctagcatcaaatgaaatattttcactttccataaaattaacaactatctgtat
aataattatattaactactacactaattgccgcatttttagataaaatatcaacatcttcatttatccaaaa
tttagaaatacaacctttatataactttaacttaaccgtctctgaaaactctttaagtctccataaactata
taattacccaacaaactttattactattttattaataaactatttattaattacattaatcgcagtagtaaa
aattactaaattattttatgggcctcttcgacaaataaactaatgaacaaacctttacgaacccaacacccc
ttatttaaaattgcaaataatgcactagtagatcttccagccccaattaatatttcagcatgatgaaatttc
gggtcattactaggtttatgtttaatcattcaaattctaacaggattatttttagctatacattatactgca
gacatcaacttagcattcaatagtgtaaatcacatttgccgcgatgtaaattatggatgattattacgaact
cttcacgccaacggtgcatcatttttcttcatttgtatttacctacatgttggacgtggaatctactacgga
tcttatttatttactcctacctgattagtaggagtactaattttattcctagtgatagcaacagcattcata
ggatatgtattaccctgaggtcaaatatctttttgaggtgccacagttattactaatttattatcggctatc
ccctatttaggaattgatttagttcaatgggtatgaggaggattcgctgtagataatgccacacttacacga
ttctttacattccacttcatcttaccgtttattgtactagcaat--------aacctta-------------
------------------------------------------------------------------------
------------------------------------------------------------------------
------------------------------------------------------------------------
---------------------------------attcatttgttattcctacatcaaacaggatctaataac
cccatcggactaaattctaatattgataaaattcccttccacccctacttctcatacaaggatattgtagga
tttgttattataatcgctgcactaattctattaacactaattaatccctatttattaggagatccagataat
ttcattcctgccaacccattagttaccccagtgcatatccaaccagaatgatacttcctatttgcttacgca
attctacgatctattccaaataaacttggaggagtaattgccctagtcctctcaattgccattttagcaatt
cttccattctatcacttaagaaaatttcgaggtatccaattctaccctattaacaaaatcttattttgaact
atagttgttacagtaattttattaacatgaattggagcacgaccagtagaagaaccttatgtattagtagga
caaatcttaactgtaatttacttcttgtattacatcattaacccattagtaaataaatgatgagacaat---
-ttaattaattagttaatgagcttgaacaagcatatgttttgaaaacataagatag-aaatcaacctttcta
ttgactttactaaattttattaaccacatataataaatcaacactaactttaacccaataataaataataaa
aagtttaatgaaaaaggtaaaaaactctttcaagctaaatatattaatttatcataacgaaaccgaggtaaa
gtcccccgagctcaaatgaaaacaaatgaaataaatgttaacttaacataaaatataacattaaatacatca
caacctaaaaaaattacacaaaatagcatactcataaataaaattctagcatattcagctataaaaattaaa
gcaaaaccccctcttctatattcaatattaaacccagaaactaactccgattcaccttctgcaaaatcaaaa
ggagtacgattagtttcagctaaacaaatacaaaatcaaaccaaactaataggaaataaaattaccaaaaat
caaatacttttttgataataaaaaaagtctaaaatattataactcccaattaaaaatacaaaagataataaa
actaatgctattctaacttcataagaaatagtttgtgccacagcccgtaaaccccctaataatgcataatta
gaattagaagatcaaccagcaattataacagtatatacacctaaactagtacagcataaaaaaaataataaa
cctaaattaaatgaaaacagcttaacaaataaaggaatacataatcaagcaaccaaagacaaaaataaagaa
aaaataggagaaaaataataagaaatataatttgataaaagaggataagtttgttccttagtaaataactta
atcgcatcacaaaaaggttggggaattcctatcaaccctactttattaggtcccttacgaatctgaatataa
cctagaaccttccgttccaaaagagttaaaaaagccactctaactaaaacacaaattaccaaaattaaactc
ccaataattgataaaataaattctataaaaaacaagtactatttgtaatat-aaattacataaataaattct
aaatttattgcactaatctgccaaaatagtgt---ata--atatattaatcatattct-taatataaaatat
tattattctaatacctggtcctttcgtactaagatatta-tagtatattaaagatagaaaccaacctggctt
acgccggtctgaactcagatcatgtaagaatttaaaagtcgaacagacttcacatttaagcggctacaccta
aaaatatatcttaatccaacatcgaggtcgcaaacttttttatcgatatgaactctccaaaaaaattacgct
gttatccctaaagtaacttaatcttataatcactactaatggatcaataactcataaattaatgatttt-aa
ataattaaaagttcattaaattttaatatcaccccaacaaaatactttaaattataaaaataaaattaatct
aaaaaatttaaac--aatgtaaagtataaagatttatagggtcttctcgtcttttaattaaattttagcttt
ttaactaaaatataaaattctattataaatttatatgaaacagcttatacctcgtccaaccgttcataccag
ccttcaattaaaagactaatgattatgctacctttgcacagttagaatactgcggccatttaaat-aacttc
agtgggcaggtcagactttaaaaataactcaaaaagacatgtttttgttaaacaggcgggtaaaatttttgc
cgagttctttatataaacttatcatataaaattacataaac--aaaaaaaatatactaattctatcattatt
cctttttatgtataattaat--aaaaaaatttttataaataaatt-aaaatataataaataatat-aattta
taaaataatttataacaaactttataatgattgctaattctaagcatacattttatatt---accactatta
atttttaataatttattttaaagcttatcccttaaaatattcaaataaataaatttttcaattaaataaata
act--aaaaaatcaaaaatttgtaaattaaatttatttct-aaaaaaactagatacctttataaacgaataa
catttcatttctaatagtttatttaaaataattttgacacattaactttaataaactattaactcttataaa
atcgagattaata--atatatatattaattatttgataaaccctgatacacaaggtacaataaattaaattt
tcttttaacacaaaaatttttcaaaatatttcaattatctttcacaatactaatccactattattaatatta
ttttttcattaaaaattactaaaacactt-aactatataattatttttaatatattaattta---aaaacaa
aat--aaaataataaataaattttg------atcaatttatattgatttgcacaaaaatcttttcaatgtaa
atgaaatgctttactaaataagctttaaattgtcattctagatacaccttccggtacatctactatgttacg
acttatcttaccttaatagcaagagcgacgggcgatgtgtgcatattctagagctaaaatcaaattaacaat
ctttaaaattttactatcaaatccaccttcactaaac----atttcaaaattagatccgtttaaataaattt
attgtaacccatctctacttaaacataagctacaccttgatctgatataaattcttataagaattatagaaa
attattattctaataaaatattctgataacgacggtatataaactgaaaaacaaatttaagtgaggttcatc
gtggattatcaattacaggacaggttcctctgaatagactaaaataccgccaaattttttaagtttcaagaa
cataactactactaccttagtgaatgaaattacattttaaataatagggtatctaatcctagtttataaata
aaatttacaagcttcaaaaccttcataat-aaaaaatttttaaatttaaaatttcacctaataaatctaata
tta-tttttatat-aataaattttaactcacactgaacaaattttatttgtattatttgtgtaaccgcggct
gctggcacaaatttagccaatactatatgaaattactatttccaaatttctttgattaataatactatttac
tgagaata-taattaaattttacttactatttaaataagcaaaaatacacgcaaaaacttacatataaaata
aatcaataataaa-attcaaagccaaaataaaacttt-aatattaattaaattctaaa---ataatattaaa
taatgatatacataaacattaaattaaataacatt-----aataagtcaataaaaaaaaaaaaataga-tta
aacttaaataaaatgagttagtagtatctcctg-atcagcaatta-ccccctaagtaatataccgtttttca
tt-aaaaaaattagatgaaacttaaccttt------------------------------------------
------------------------------------------------------------------------
------------------------------------------------------------------------
------------------------------------------------------------------------
------------------------------------------------------------------------
------------------------------------------------------------------------
------------------------------------------------------------------------
------------------------------------------------------------------------
------------------------------------------------------------------------
---------------------tat-aaaaatt-aattacattt-aatcttattattaattttttaatttaat
tttaaa-attaatattattaa-ttataa-ta-ata-taaataataa-aaaaaaattaatatataaattgaaa
taataattaaattaaataataaaaaaaaatcatattgatcattagtaatttaattaatattt-aagtttaat
ctaat-ttttttttttttttttta--aaataataaa------------------------------------
------------------------------------------------------------------------
------------------------------------------------------------------------
------------------------------------------------------------------------
------------------------------------------------------------------------
------------------------------------------------------------------------
----------------ttt-tataaatattaaattt-atttataaatacttta--tcatatatttatttta-
gatgaat-----atttatcttttata-attatataaata-ttaaaaataaataaac----------------
--------gatataccaagttaagattaatatatatatatatgtatataaatatttaattaattaatagata
tcta-tattcatat-aaaaaaaaaccttaagattcatagatgaataacagtattatcaatttattagtatat
aatataatctaacatta-taaacattgttataaattaatattaaaaataaatttattataatcatttatcta
tttatat-gaagttgatcttttaattctcggaaatgtctatattggaattttaaattatctag---attcat
aaaaatttattttttaaa---ctgtactttttttatttatttaaatattaaaacatatatttacatttaagt
tatatacaccacttaaatgtaagtat-aaaaaaaaaaaaaaaaaaaaaa--ttagat---------------
------------------------------------------------------------------------
------------------------------------------------------------------------
-----------------------------------------------------------gaaaacagcttat
ttcatttgaaataagttaatttca
>BIBJ06
aatgaattgcctgat-aaaagggttaccttgatagggtaaataatgcaattagtattgcattca------tt
atatttaatagaattaaactatttctaaaagtatcaaaaacttttgtgcatcatacacc--------aaa--
------ata-------tatttat------tacaaat-------------agta---tta--------attat
-aatagaatgcatctatttaatc-aa-ctt-aa-------tattg---------------------------
---------------------gtttcaat---------aaaaagataagctaattaagctactgggttcata
ccccatttataaaggttctaatccttttctttttaattttt-aataattcagcaaaaattatattttttttt
atcttaataacaggaaccctaatcactgtatcctcaaattcttgattaggagcctgaatagggctagaaatt
aacttgttgtcatttatccccctaataaatagtaacaatttaacatctacagaagcctcattaaaatatttt
ttaacccaagccatagcctcagcagttctactgtttgctattataataatgtatttaaataattacccaatt
attcaagataattcttcttatagtaatctaataattatttcatccttattactgaaaagaggggcagcaccc
tttcatttctgattccccaatgttatagaaggactttcttgaataaatgctcttaccctaataacatgacaa
aaaattgcaccccttatattaatttcttacacaacactaaatacttttatttttatagtaattattgcctcg
actatcacaggatcattaggtggacttaatcaaacttctctgcgaaaactaatagctttttcatcaatcaac
cacttagggtgaatattagcagccatacaagcaagtgaatcaatatgatgtatttatttttctttttataca
tttttatcattcagactaacctttatattcaacaactttaaaatattccacattaaccaattatttaattca
ttcttcaattccaaaatccttaaatttatcctatttttaaacctactttcactgggagggttgcccccattt
attggatttttacctaaatgactagttattcaattattagtattaaaaagtcaatatgtattaataacaatt
ataacagtcataacactaatcacattgtttttttacttacgactatgtttcgcagcttttatacttaattat
tacgaaaataattgaactattgatataactattaacaatatttcttttaagttaatattaattttatcattt
atttctacatttagtctaatcctaatttctataatttatttattcttataaac-------------------
-tatagt--gt-aaggctttaagttaattaaactaatagccttcaaagctataaatataagtataaatcttt
taagccttagtaat-ttattactcctttagaattgcagtctaatgtcattattgactataaagcc-------
---aacttaaatattaattaaattactaatgatc--------------------aaatt------tat----
------ataat-----aatgattaaaaagaataaattcttataaatagatttacagtctatcgcctaaactt
cagccatttaatcgcgacaatggttattctcaacaaatcataaagatattggaactttatattttatcttcg
gagcctgagcaggaatagtaggaacatcccttagaattttagtccgagctgaactcggtcacccaggagctt
taatcggtgacgatcaaatttataatgtaattgtaacagctcatgctttcgtaataattttctttatagtta
taccaattataattggtgga-tttggaaattgacttgttcctttaatattaggagctcccgatatagcattt
ccacgaatgaataatataagattttgactattacctccttcccttacattactattagtaagaagtatagta
gaaaacggagctggtacaggttgaacagtttacccacccctatcatctgttattgcacacggaggagcttca
gttgacctagctattttttcacttcacttagcgggtatttcctcaattttaggagcagtaaatttcattaca
acagtaattaatatacgatcgacaggaatcacctttgatcgaatacctctattcgtttgagcagttgtatta
acagctttattacttttattgtcattaccagttttagcaggggctattactatattactaacagaccgaaac
ttaaatacttccttttttgaccctgccggaggaggagatcctattctttaccaacatttattttgattcttt
ggacacccagaagtttatattttaattcttccaggattcggaataatttctcatattattagtcaagaatca
ggaaagaaggaaacatttggatctctaggaataatttatgctataatagcaattggtctattaggatttatt
gtatgagctcatcacatattcacagtaggaatagatgtagatactcgtgcctatttcacttcagctacaata
attattgcggtacccacaggtattaaaatttttagttgactggctacattacacggtacacaattaaactat
tcaccagccatattgtgagccctagggtttgtattcctatttacagtaggaggattaacaggagtagttctt
gctaattcatctgtagatattattcttcatgacacatattacgtagtagctcatttccactatgtattatca
ataggagcagtctttgctattatagcaggattcgttcactgatatcccctatttacagggctagtattaaat
cctaaatgattaaaaagtcaatttattattatatttatcggagtaaatttaaccttcttcccacaacacttt
ttaggattagctggtatacctcgacgatattcagactatccagatgcttacacaacatgaaatgtagtttct
actattggttcgtctatttctttactaggaattttattcttcctattcatcatttgagaaagtttagtaaca
caacgacaagtaatttaccctatacagcttagttcttcaattgaatgacttcaaaatacccctccagctgaa
cacagttattcagaactacctcttttaactaattatctaatatggcagattagtgcaatggatttaagctcc
atatataaagtattttactttt------attagaaactaatgacaacatgagctgcccttggccttcaagat
agagcctctcctcttatggaacaacttaccttctttcatgatcacgctttaataattttagtaataattaca
acattagtaggttatttaatatttatattattctttaattcatatactaaccgaaatcttttacatggtcaa
actattgaaataatttgaacgattcttccagcaattgtactactatttattgctttcccctcccttcgatta
ctatatttattagatgaaattaatgaaccctcggttacattaaaggctattggacaccaatgatattgaagt
tatgaatattcagactttataaacgtggaatttgattcatatatagttccaactaatgaattagcaacagac
ggattccgacttctagatgttgacaaccgcgtagttcttcctataaattcacaaattcgaattttagtaacg
gctgcagatgtaattcactcatgaacagtaccagccttaggtgtaaaggtagacggaacccctggtcgatta
aaccaaactaatttcctaataaaccgacctggattattttacggtcaatgttcagaaatttgtggagctaat
cacagatttatacctattgtaattgaaagacttcctgtaaatcattttatcaaatgagtaactaatagaact
aattcataa-ttttcattagatgactgaaagcaagtactggtctcttaaaccatcttatagtaaattagcac
ttacttctaat-g--g------------------aaaaaattagtt-aaaaaataacattagtatgtcaaac
taaaattattaaacta-tttaatattttttggtgcctcaaatagccccaattggttgattaagtttatttat
tatcttttcaattacttttatcttgtttagtataataaattattattctgtaattcctaaaacacctaaatc
agaaatttcaagcaagtattcaacaacttctttaaactgaaaatgataacaaatctattctctgtattcgac
ccttcatcaagtattttcaatttatcattaaattgaataagaacatttttaggacttcttctaattccttct
gcctactgattaataccctcacgatgacatattttttgaaattcaattcttattacacttcataaggaattc
aaaactcttcttggcccatcaggacattcaggatcaacttttatttttgtctctttattttcattaatttta
tttaataattttataggactatttccttatattttcacaagaacaagtcacttaacacttacacttacacta
gctctacccctatgattatgtttcatactttatggatgaattaatcacacacaacacatattcgctcaccta
gtgcctcaaggaaccccagcagttcttataccatttatagtatgtattgaaacaattagtaacattattcga
cctggaactttagctgttcgattagcagctaatataattgcaggacatttattacttactcttttaggaaat
accggaccttccctttcttacgcgattgtatcattattattaattggtcaaattgctctattagttctagaa
tcagcagttgctattattcaatcatatgtatttgcagttctaagtacactatattctagagaagtaaactaa
tgtcaacacactcaaaccacccatttcatttagtagattatagcccctgacctttaacaggagcaattggag
ctataacctctgtctcaggattagtaaaatgattccatcaatatgatatttcattgtttgcattaggaaata
ttattactattttaacagtttatcaatgatgacgagacgtatctcgagaaggaacttttcagggactacaca
ccttacctgtaacattaggattacggtgaggaataattctattcattttatcagaagttttattttttgtat
ctttcttctgagcttttttccacagaag--tttatctccagccattgaactgggagctatatgacctcctgc
aggaattcaaccttttaatccattccaaattccactattaaatacagccattttattatcttcaggagttac
tgttacatgagcacaccatagtttaatagaaggtaatcattctcaagcaacacaagggttattttttacagt
tctcttaggagtctattttactattctgcaagcatatgaatatatcgaagcaccatttaccattgcagattc
agtttatggttctacttttttcatagcaacaggattccacggaattcatgtattaattggaacaacatttct
tctagtatgcttaattcgacatttaaacaaccacttttctaaaactcaccactttgggtttgaagcagctgc
atgatactgacatttcgttgatattgtttgattattcctttatatttcaatttattgatgaggaggataatt
aatttttatctatatagtatataagtatatttgacttccaatcataaggtctact-aattagtagtatagat
aattttttcaattactattatagcatcaattctaattatcatcaccagtgtagttataaccctagcttccat
tttatcaaaaaaagcattaacagaccgtgaaaaatgttccccctttgaatgcggatttgaccccaagtcttc
ttcacgactacctttttcacttcgattttttttaattacaattattttcttaatttttgatgtagaaattgc
ccttattttacccataattttaatcatttcaatttctaacatcattatatgaactacaacaagtattgtatt
tattattatcttaattattggactataccatgaatgaaaccaaggaatattaaattgatc-------aaatt
agggttgtagttaattataacatttgatttgcattcaaaaagtattgaa--atatcaatctacc--------
---------ttat-------agctcagaatatgaagcgatttattgcaattagtttcgacctaatcttaggt
att--ttatgcccttattctat------------------------aactaa--------------------
----------------------------------------atattaattgaagccaaaaagaggcttatcac
tgttaatgatagaactgagattaatctccaattaaggaagtatgacgttcaagaaaaagctgctaactttta
tcttttaatggttaaactccatttgta---cttctgtttatatagtttaat-aaaaacattacattttcatt
gtaaaaat-aaaattttctatttttataaattactaaatataatgcactac-atccaagaattattcaatta
ccctaacatcttcagtgttatgctc--tattttaagctacttgaa-taaaaaattaaaaaaaatgaaaacaa
gaaaataattcataaaacaaataataaaagataaacctttaagttattattgtgtataacagatacatactg
agaatatttaactaattcattgtataaattttgaccccctaaaaattctgatcaaccctgatcaaaagattt
acatattcttattcctaaaactaatggatagttaataattccgtaagtagaaatataaggtataaatcatat
agaaccagaaaaataactcactagataattatgcaaagacttattaaaataaaataaagaaacattagaaat
taaataacccaatacacctcctaccacacaaacaaataaagttaataattttaaataactaggtaaacaaat
tatataaggagtaggaaaaattaatcaacttaatattctacctccaacaattctcattattagtaaaccact
tatacctcgcaatataactcaaccttcatctctcaacatgtttaaagaaccacaatttaattctccagttat
agtataataaaccaaccgaaaagaataacagacagtcaacccagtggaaaaaaaataaagaaaaaaagaaaa
tatattaatataacttaacgaaacaacttctaaaatcaaatccttagaataaaacccagctaaaaaaggcat
accacacaaagctaaattagctacattaaaacacccagaagtcagaggtatatatactcccaatccccctat
caatcgaatgtcctgagaattatttatattatgaataatagctccagcacacataaataataatgccttaaa
taaagcatgagttaataaatgaaaaaaagcaagcttataaaatcctatagataaaattcttattataaggcc
taattgtcttaatgtagaaagagcaataatcttctttaaatcaaattcaaaattagctcctaatcccgctat
aaatattgtcaacccagaaagcaataataataaatctcccaaccatctacctcttaataaaatattaaatcg
aatcaataaataaaccccagcagttaccagagttgaagaatgaactagagctgatacaggagtaggggctgc
tatagcagcaggtaatcaagaagaaaaaggaatctgagctcttttagttatagcagctagcataattaatgc
tccaataatttctatttcaatactatccttcatgctttctaaataaaaaatataatttcaacttccatagtt
taatattcaagcaattgctaataaaaaagccacatccccaatccgattagatagagcagtaagtatcccagc
attgtaagatttaacattttgaaaataaataactaaacaataagacactaatcctaaaccgtctcatcctaa
taaaattctaattaaattaggactaataattaataacattattgacattacaaacattaaaactaatataat
aaaacgattaatatttgtatctcctctcatatattcctttctataataaattactaaagaagcaattaacaa
aacaaatgatataaataatagtcttattcaatcaaacaaaaaagtcatcacaattctagttgaatttaaact
gacaacttctcactctaaaaataaagaataatcatttaacaaaaacactaatctagaagtaaagaaactaat
tctaatagaaattagagttaaaaatctaattctacaaattgataaatatttcacgatctaaaatgata-aac
ctcatttcattgacaccacaaatcaatatttta---aataaactatttagat---ctaaagtcaaaataagc
aaatatctctctttaaaattaatagatttaaaggaaatcaatgaagaaataataaaaaaaattcacgaatct
taccccctctaaatgaataaactcctgaaaaaatctttccatgttgactataagcgtataaatacaaagtat
aagcagcactaaaaaaagataataaagataaagaaattatagtaacccaagatcaacttacaattctattta
acaaagaaatttcccctaataaatttaaagaaggaggtgcagctatattacaagctcttaacaaaaaccatc
ataaagttattgaaggtataaaattcaataaacccttattgattaataaactccgactccctaatcgttcat
atgtaatattagctaaacaaaataatccagacgaacataacccgtgagcaatcattaaagtataggaaccac
aaagacctcaataagttaaagttattaaaccccctaaaacaattcctatatgagcaactgatgaataagcaa
ttaaagcctttaaatcagtttgacgcaaacaaaccaaactaattaaaactcctcccacaagtctaattctaa
ctcacacataattatatttaatacctcttaactgcaaaaaagaaaaaactcgtaataaaccataaccaccta
acttaagtataataccagctaaaattattgaccctgaaaccggagcttcaacatgagctttaggaagtcaca
aatgaactaaaaatataggtattttaactaaaaaagctaaaattaaagataaatatagcagatcataattaa
atatataattactcaataaataaaaatttattgtatttaaattattatataaataaaaaattccaaccaaca
taggtaaagaaaccaataatgtataaaatagtaaataaaccccagcctgaagacgctctggctgatatcctc
aacccaagattaaaaataaagtaggaattaatcttctttcaaaaaataagtaaaatataaacagattcattc
ttctaaaagttaacaccaagaaaatcaacaaaatcaaaacattaaataaaaataaatttttataattattgt
acttataaacagactcactagcactaattataagtgtacaaattcaaaatctcaataaaataagaccataag
aaataacgtcaaatcctaaaaaatatgaaatatttacaaaataattagtacaataatttaaaataatgaaaa
caaaagttgcaataaataataaattctgaaccattcaaaataaaccattcataaaacaaataggactaataa
aaagtattataaaaatcaattttaacattgtaatacattaaacgattgaaaataatcattcccatgtgtacg
aattatagaaactaaaattgaaagacccaaagcaccttcacatactctaaaagttaaaaatattatactaaa
aaatcttctataatccattaaatttaagtaaatgaacaaaagaaaaaataaacttaatacaatatattccaa
acttaaaagcatagataataaatgcttacgattagaaacaaaaacaaaaatccctattaaaaacaaaaaaca
aggtaatcctcaatataaactcattaacattagttttaatagtttaataaaaacattggtcttgtaaaccaa
aaataagattttgtcttttaaaacttcaagagaaaag-aaataactttatcattaatccccaaaattaatat
tttaaataaactacctcctgaaattatacaactcttcttatattcttcaacactaatctcaagattaatttt
tattcaaataaatcaccccttagcaataggattaatactattaattcaaacattacaaatttgtttaattac
tggactaatagctaaaagattctgattttcatatgtcttatttttaatttttttaggaggtatattagttct
attcatttatgtaacttccctagcatcaaatgaaatattttcactttccataaaattaacaactatctgtat
aataattatattaactactacactaattgccgcatttttagataaaatatcaacatcttcatttatccaaaa
tttagaaatacaacctttatataactttaacttaaccgtctctgaaaactctttaagtctccataaactata
taattacccaacaaactttattactattttattaataaactatttattaattacattaatcgcagtagtaaa
aattactaaattattttatgggcctcttcgacaaataaactaatgaacaaacctttacgaacccaacacccc
ttatttaaaattgcaaataatgcactagtagatcttccagccccaattaatatttcagcatgatgaaatttc
gggtcattactaggtttatgtttaatcattcaaattctaacaggattatttttagctatacattatactgca
gacatcaacttagcattcaatagtgtaaatcacatttgccgcgatgtaaattatggatgattattacgaact
cttcacgccaacggtgcatcatttttcttcatttgtatttacctacatgttggacgtggaatctactacgga
tcttatttatttactcctacctgattagtaggagtactaattttattcctagtgatagcaacagcattcata
ggatatgtattaccctgaggtcaaatatctttttgaggtgccacagttattactaatttattatcggctatc
ccctatttaggaattgatttagttcaatgggtatgaggaggattcgctgtagataatgccacacttacacga
ttctttacattccacttcatcttaccgtttattgtactagcaat--------aacctta-------------
------------------------------------------------------------------------
------------------------------------------------------------------------
------------------------------------------------------------------------
---------------------------------attcatttgttattcctacatcaaacaggatctaataac
cccatcggactaaattctaatattgataaaattcccttccacccctacttctcatacaaggatattgtagga
tttgttattataatcgctgcactaattctattaacactaattaatccctatttattaggagatccagataat
ttcattcctgccaacccattagttaccccagtgcatatccaaccagaatgatacttcctatttgcttacgca
attctacgatctattccaaataaacttggaggagtaattgccctagtcctctcaattgccattttagcaatt
cttccattctatcacttaagaaaatttcgaggtatccaattctaccctattaacaaaatcttattttgaact
atagttgttacagtaattttattaacatgaattggagcacgaccagtagaagaaccttatgtattagtagga
caaatcttaactgtaatttacttcttgtattacatcattaacccattagtaaataaatgatgagacaat---
-ttaattaattagttaatgagcttgaacaagcatatgttttgaaaacataagatag-aaatcaacctttcta
ttgactttactaaattttattaaccacatataataaatcaacactaactttaacccaataataaataataaa
aagtttaatgaaaaaggtaaaaaactctttcaagctaaatatattaatttatcataacgaaaccgaggtaaa
gtcccccgagctcaaatgaaaacaaatgaaataaatgttaacttaacataaaatataacattaaatacatca
caacctaaaaaaattacacaaaatagcatactcataaataaaattctagcatattcagctataaaaattaaa
gcaaaaccccctcttctatattcaatattaaacccagaaactaactccgattcaccttctgcaaaatcaaaa
ggagtacgattagtttcagctaaacaaatacaaaatcaaaccaaactaataggaaataaaattaccaaaaat
caaatacttttttgataataaaaaaagtctaaaatattataactcccaattaaaaatacaaaagataataaa
actaatgctattctaacttcataagaaatagtttgtgccacagcccgtaaaccccctaataatgcataatta
gaattagaagatcaaccagcaattataacagtatatacacctaaactagtacagcataaaaaaaataataaa
cctaaattaaatgaaaacagcttaacaaataaaggaatacataatcaagcaaccaaagacaaaaataaagaa
aaaataggagaaaaataataagaaatataatttgataaaagaggataagtttgttccttagtaaataactta
atcgcatcacaaaaaggttggggaattcctatcaaccctactttattaggtcccttacgaatctgaatataa
cctagaaccttccgttccaaaagagttaaaaaagccactctaactaaaacacaaattaccaaaattaaactc
ccaataattgataaaataaattctataaaaaacaagtactatttgtaatat-aaattacataaataaattct
aaatttattgcactaatctgccaaaatagtgt---ata--atatattaatcatattct-taatataaaatat
tattattctaatacctggtcctttcgtactaagatatta-tagtatattaaagatagaaaccaacctggctt
acgccggtctgaactcagatcatgtaagaatttaaaagtcgaacagacttcacatttaagcggctacaccta
aaaatatatcttaatccaacatcgaggtcgcaaacttttttatcgatatgaactctccaaaaaaattacgct
gttatccctaaagtaacttaatcttataatcactactaatggatcaataactcataaattaatgatttt-aa
ataattaaaagttcattaaattttaatatcgccccaacaaaatactttaaattataaaaataaaattaatct
aaaaaatttaaac--aatgtaaagtataaagatttatagggtcttctcgtcttttaattaaattttagcttt
ttaactaaaatataaaattctattataaatttatatgaaacagcttatacctcgtccaaccgttcataccag
ccttcaattaaaagactaatgattatgctacctttgcacagttagaatactgcggccatttaaat-aacttc
agtgggcaggtcagactttaaaaataactcaaaaagacatgtttttgttaaacaggcgggtaaaatttttgc
cgagttctttatataaacttatcatataaaattacataaac--aaaaaaaatatactaattctatcattatt
cctttttatgtataattaat--aaaaaaatttttataaataaatt-aaaatataataaataatat-aattta
taaaataatttataacaaactttataatgattgctaattctaagcatacattttatatt---accactatta
atttttaataatttattttaaagcttatcccttaaaatattcaaataaataaatttttcaattaaataaata
act--aaaaaatcaaaaatttgtaaattaaatttatttct-aaaaaaactagatacctttataaacgaataa
catttcatttctaatagtttatttaaaataattttgacacattaactttaataaactattaactcttataaa
atcgagattaata--atatatatattaattatttgataaaccctgatacacaaggtacaataaattaaattt
tcttttaacacaaaaatttttcaaaatatttcaattatctttcacaatactaatccactattattaatatta
ttttttcattaaaaattactaaaacactt-aactatataattatttttaatatattaattta---aaaacaa
aat--aaaataataaataaattttg------atcaatttatattgatttgcacaaaaatcttttcaatgtaa
atgaaatgctttactaaataagctttaaattgtcattctagatacaccttccggtacatctactatgttacg
acttatcttaccttaatagcaagagcgacgggcgatgtgtgcatattctagagctaaaatcaaattaacaat
ctttaaaattttactatcaaatccaccttcactaaac----atttcaaaattagatccgtttaaataaattt
attgtaacccatctctacttaaacataagctacaccttgatctgatataaattcttataagaattatagaaa
attattattctaataaaatattctgataacgacggtatataaactgaaaaacaaatttaagtgaggttcatc
gtggattatcaattacaggacaggttcctctgaatagactaaaataccgccaaattttttaagtttcaagaa
cataactactactaccttagtgaatgaaattacattttaaataatagggtatctaatcctagtttataaata
aaatttacaagcttcaaaaccttcataat-aaaaaatttttaaatttaaaatttcacctaataaatctaata
tta-tttttatat-aataaattttaactcacactgaacaaattttatttgtattatttgtgtaaccgcggct
gctggcacaaatttagccaatactatatgaaattactatttccaaatttctttgattaataatactatttac
tgagaata-taattaaattttacttactatttaaataagcaaaaatacacgcaaaaacttacatataaaata
aatcaataataaa-attcaaagccaaaataaaacttt-aatattaattaaattctaaa---ataatattaaa
taatgatatacataaacattaaattaaataacatt-----aataagtcaataaaaaaaaaaaaataga-tta
aacttaaataaaatgagttagtagtatctcctg-atcagcaatta-ccccctaagtaatataccgtttttca
tt-aaaaaaattagatgaaacttaaccttt------------------------------------------
------------------------------------------------------------------------
------------------------------------------------------------------------
------------------------------------------------------------------------
------------------------------------------------------------------------
------------------------------------------------------------------------
------------------------------------------------------------------------
------------------------------------------------------------------------
------------------------------------------------------------------------
---------------------tat-aaaaatt-aattacattt-aatcttattattaattttttaatttaat
tttaaa-attaatattattaa-ttataa-ta-ata-taaataataa-aaaaaaattaatatataaattgaaa
taataattaaattaaataataaaaaaaaatcatattgatcattagtaatttaattaatattt-aagtttaat
ctaat-tttttttttttttttttt--aaataataaa------------------------------------
------------------------------------------------------------------------
------------------------------------------------------------------------
------------------------------------------------------------------------
------------------------------------------------------------------------
------------------------------------------------------------------------
----------------ttt-tataaatattaaattt-atttataaatacttta--tcatatatttatttta-
gatgaat-----atttatcttttata-attatataaata-ttaaaaataaataaac----------------
--------gatataccaagttaagattaatatatatatatatgtatataaatatttaattaattaatagata
tcta-tattcatat-aaaaaaaaaccttaagattcatagatgaataacagtattatcaatttattagtatat
aatataatctaacatta-taaacattgttataaattaatattaaaaataaatttattataatcatttatcta
tttatat-gaagttgatcttttaattctcggaaatgtctatattggaattttaaattatctag---attcat
aaaaatttattttttaaa---ctgtactttttttatttatttaaatattaaaacatatatttacatttaagt
tatatacaccacttaaatgtaagtat-aaaaaaaaaaaaaaaaaaaaaa--ttagat---------------
------------------------------------------------------------------------
------------------------------------------------------------------------
-----------------------------------------------------------gaaaacagcttat
ttcatttgaaataagttaatttca
>BIBJ07
aatgaattgcctgat-aaaagggttaccttgatagggtaaataatgcaattagtattgcattca------tt
atatttaatagaattaaactatttctaaaagtatcaaaaacttttgtgcatcatacacc--------aaa--
------ata-------tatttat------tacaaat-------------agta---tta--------attat
-aatagaatacatctatttaatc-aa-ctt-aa-------tattg---------------------------
---------------------atttcaat---------aaaaagataagctaattaagctactgggttcata
ccccatttataaaggttctaatccttttctttttaattttt-aataattcagcaaaaattatattttttttt
atcttaataacaggaactctaatcactgtatcctcaaattcttgattaggagcctgaatagggctagaaatt
aacttgttgtcatttatccccctaataaatagtaacaatttaacatctacagaagcctcattaaaatatttt
ttaacccaagccatagcctcagcagttctactgtttgctattataataatgtatttaaataattacccaatt
attcaagataattcttcttatagtaatctaataattatttcatccttattactgaaaagaggggcagcaccc
tttcatttttgatttcccaatgttatagaaggactttcttgaataaatgctcttaccctaataacatgacaa
aaaattgcaccccttatattaatttcttacacaacactaaatacttttatttttatagtaattattgcctcg
actgttacaggatcattaggtggacttaatcaaacttctctgcggaaactaatagctttttcatcaatcaac
cacttagggtgaatattagcagccatacaagcaagtgaatcaatatgatgtatttatttttctttttataca
tttttatcattcagactaacctttatattcaacaactttaaaatattccacattaaccaattatttaattca
ttcttcaattccaaaatccttaaatttattctatttttaaacctactttcactaggagggttgcccccattt
attggatttttacctaaatgactagttattcaattattagtgttaaaaagtcaatatgtattaataacaatt
ataacagtcataacactaattacattgtttttttacttacgattatgtttcgcagcttttatacttaattat
tacgaaaataattgaactattgatataactattaacaatatttcttttaagttaatattaattttatcattt
atttctacatttagtctaatcctaatttctataatttatttattcttataaac-------------------
-tatagt--gt-aaggctttaagttaattaaactaatagccttcaaagctataaatataagtataaatcttt
taagccttagtaat-ttattactcctttagaattgcagtctaatgtcattattgactataaagcc-------
---aacttaaatattgattaaattactaatgatc--------------------aaatt------tat----
------ataat-----aatgattaaaaagaataaattcttataaatagatttacagtctatcgcctaaactt
cagccatttaatcgcgacaatggttattctcaacaaatcataaagatattggaactttatattttatcttcg
gagcctgagcaggaatagtaggaacatcacttagaattttagtccgagctgaactcggtcacccaggggctt
taatcggtgacgatcaaatttataatgtaattgtaacagctcatgctttcgtaataattttctttatagtta
taccaattataattggtgga-tttggaaattgacttgttcctttaatattaggagctcccgatatagcattt
ccacgaatgaataatataagattttgattattacctccttcccttacattactattagtaagaagtatagta
gaaaacggagctggtacaggttgaacagtttacccacccctatcatctgttattgcacacggaggagcttca
gttgacctagctattttttcacttcacttagcgggtatttcctcaattttaggagcagtaaatttcattaca
acagtaattaatatacgatcgacaggaatcacctttgatcgaatacctctattcgtttgagcagttgtatta
acagctttattacttttattatcattaccagttttagcaggggctattactatattactaacagaccgaaac
ttaaatacttccttttttgaccctgccggaggaggagatcctattctttaccaacatttattttgattcttt
ggacacccagaagtttatattttaattcttccaggattcggaataatttcccatattattagtcaagaatca
ggaaagaaggaaacatttggatctctaggaataatttatgctataatagcaattggtctattaggatttatt
gtatgagctcatcacatattcacagtaggaatagatgtagatactcgtgcctatttcacttcagctacaata
atcattgcggtacccacaggtattaaaatttttagttgactagctacattacacggtacacaattaaactat
tcaccagccatattgtgagccctagggtttgtattcctatttacagtaggaggattaacaggagtagttctt
gctaattcatctgtagatattattcttcatgacacatattacgtagtagctcatttccactatgtattatca
ataggagcagtctttgctattatagcaggattcgttcactgataccccctatttacagggctagtattaaat
cctaaatgattaaaaagtcaatttattatcatgtttatcggagtaaatttaaccttcttcccacaacacttt
ttaggattagctggtatacctcgacgatattcagactatccagatgcttacacaacatgaaatgtagtttct
actattggttcatctatttctttactaggaattttattcttcctattcatcatttgagaaagtttagtaaca
caacgacaagtaatttaccctatacaacttagttcttcaattgaatgacttcaaaatacccctccagctgaa
cacagttattcagaactacctcttttaactaattatctaatatggcagattagtgcaatggatttaagctcc
atatataaagtattttactttt------attagaaactaatgacaacatgagctgcccttggccttcaagat
agagcctctcctcttatagaacaacttaccttctttcatgatcacgctttaataattttagtaataattaca
acattagtaggttatttaatatttatattattctttaattcatatactaaccgaaatcttttacatggtcaa
actattgaaataatttgaacaattcttccagcaattgtactactatttattgctttcccctcccttcgatta
ctatatttattagatgaaattaatgaaccctcggttacattaaaggctattggacaccaatgatattgaagt
tatgaatactcagactttataaacgtggaatttgattcatatatagttccaactaatgaattagcaacagac
ggattccgacttctagatgttgacaaccgcgtagttcttcctataaattcacaaattcgaattctagtaaca
gctgcagatgtaattcactcatgaacagtaccagccttaggtgtaaaggtagacggaacccctggtcgatta
aaccaaactaatttcctaataaaccgacctggattattttacggtcaatgttcagaaatttgtggagctaat
cacagatttatacctattgtaattgaaagacttcctgtaaatcattttatcaaatgagtaactaatagaact
aattcataa-ttttcattagatgactgaaagcaagtactggtctcttaaaccatcttatagtaaattagcac
ttacttctaat-g--g------------------aaaaaattagtt-aaaaaataacattagtatgtcaaac
taaaattattaaacta-tttaatattttttggtgcctcaaatagccccaattggttgattaagtttatttat
tatcttttcaattacttttatcttgtttagtataataaattattactctgtaattcctaaaacacctaaatc
agaaatttcaagcaagtattcaacaacttctttaaactgaaaatgataacaaatctattctctgtattcgac
ccttcatcaagtattttcaatttatcattaaattgaataagaacatttttaggacttcttctaattccttct
gcctactgattaataccctcacgatgacatattttttgaaattcaattcttattacacttcataaggaattc
aaaactcttcttggcccatcaggacattcaggatcaacttttatttttgtctctttattttcattaatttta
tttaataattttataggactatttccctatattttcacaagaacaagtcacttaacacttacacttacacta
gctctacccctatgattatgtttcatactttatggatgaattaatcacacacaacacatattcgctcaccta
gtacctcaaggaaccccagcagttcttataccatttatagtatgtattgaaacaattagtaacattattcga
cctggaactttagctgttcgattagcagctaatataattgcaggacatttattacttactcttttaggaaac
actgggccttccctttcttacgcgattgtatcattattattaattggtcaaattgctctattagttctagaa
tcagcagttgctattattcaatcatatgtatttgcagttctaagtacactatactctagagaagtaaactaa
tgtcaacacactcaaaccacccatttcatttagtagattatagcccctgacctttaacaggagcaattggag
ctataacctctgtctcaggattagtaaaatgattccatcaatatgatatttcattgtttgcattaggaaata
ttattactattttaacagtttatcaatgatgacgagacgtatctcgagaaggaacttttcagggactacaca
ccttacctgtaacattaggattgcggtgaggaataattctattcattttatcagaagttttattttttgtat
ctttcttctgagctttttttcacagaag--tttatctccagccattgaactgggagctatatgacctcctgc
aggaattcaaccttttaatccattccaaattccactattaaatacagccattttattatcttcaggagttac
tgttacatgagcacatcatagtttaatagaaggtaatcattctcaagcaacacaagggttattttttacagt
tctcttaggagtctattttactattctgcaagcatatgaatatatcgaagcaccatttaccattgcagattc
agtttatggttctacttttttcatagcaacaggattccacggaattcatgtattaattggaacaacatttct
tctagtatgcttaattcgacatttaaacaaccacttttctaaaactcaccactttgggtttgaagcagctgc
atgatactgacatttcgttgatattgtttgattattcctttatatttcaatttattgatgaggaggataatt
aatttttatctatatagtatataagtatatttgacttccaatcataaggtctact-aattagtagtatagat
aattttttcaattactattatagcatcaattctaattatcatcaccagtgtagttataaccctagcttccat
tttatcaaaaaaagcactaacagaccgtgaaaaatgttccccctttgaatgcggatttgatcccaagtcttc
ttcacgactacctttttcacttcgattttttttaattacaattattttcttaatttttgatgtagaaattgc
ccttattttacctataattttaatcatttcaatttctaacatcattatatgaactacaacaagtattgtatt
tattattatcttaattattggactataccatgaatgaaaccaaggaatattaaattgatc-------aaatt
agggttgtagttaattataacatttgatttgcattcaaaaagtattgaa--atatcaatctacc--------
---------ttat-------agctcagaatatgaagcgatttattgcaattagtttcgacctaatcttaggt
att--ttatgcccttattctat------------------------aactaa--------------------
----------------------------------------atattaattgaagccaaaaagaggcttatcac
tgttaatgatagaactgagattgatctccaattaaggaagtatgacgttcaagaaaaagctgctaactttta
tcttttaatggttaaactccatttgta---cttctgtttatatagtttaat-aaaaacattacattttcatt
gtaaaaat-aaaattttctatttttataaattactaaatataatacactac-atccaagaattattcaatta
ccctaacatcttcagtgttatgctc--tattttaagctacttgga-taaaaaattaaaaaaaatgaaaacaa
gaaaataattcataaaacaaataataaaagataaacctttaaattattattgtgcataacagatacatactg
agaatatttaactaattcattatataaattttgaccccctaaaaattctgatcaaccctgatcaaaagattt
acatactcttattcctaaaactaatggatagttaataattccgtaagtagaaatataaggtataaatcatat
agaaccagaaaaataactcactagataattatgcaaagacttattaaaataaaataaagaaacattagaaat
taaataacccaatacacctcctaccaaacaaacaaataaagttaataattttaaataactaggtaaacaaat
tatatagggagtaggaaaaattaatcaacttaatattctacctccaacaattctcattattagtaaaccact
tataccccgcaatataactcaaccttcatctctcaacatgtttaaagaaccacaatttaattctccagttat
agtataataaaccaaccgaaaagaataacagacagtcaacccagtggaaaaaaaataaagaaaaaaagaaaa
tatattaatataacttaacgaaacaacttctaaaatcaaatccttagaataaaatccagctaaaaaaggtat
accacacaaagctaaattagctacattaaaacacccagaagtcagaggtatatatacccccaatccccccat
caatcgaatgtcctgagaattatttatattatgaataatagctccagcacacataaataataatgccttaaa
taaagcatgagttaataaatgaaaaaaagcaagcttataaaatcctatagataaaattcttattataaggcc
taattgtcttaatgtagaaagagcaataatcttctttaaatcaaattcaaaattagctcctaatcccgctat
aaatattgtcaatccagaaagcaacaataataaatctcccaaccatctacctctcaataaaatattaaatcg
aatcaataaataaaccccagcagttaccagagttgaagaatgaactaaagctgatacaggagtaggggctgc
tatagcagcaggtaatcaagaagaaaagggaatctgagctcttttagttatagcagctaacataattaatgc
tccaataatttctatttcaattctatccttcatgctttctaaataaaaaatataatttcaacttccatagtt
taatattcaagcaattgctaataaaaaagccacatccccaatccgattagatagagcagtaagtatcccagc
attgtaagattttacattttgaaaataaataactaaacaataagacactaatcctaaaccgtctcatcctaa
taaaattctaattaaattaggactaataattaataacattattgacaatacaaacattaaaactaatataat
aaaacgattaatatttgtatctcctctcatatattcctttctataataaattactaaagaagcaattaacaa
aacaaacgatataaataataatcttattcaatcaaacaaaaaagtcatcacaattctagttgaatttaaact
gacaacttctcactctaaaaataaagaataatcatttaacaaaaacactaatctagaagtaaagaaactaat
tctaatagtaattagaattaaaaatctaattctacaaattgataaatatttcacgatctaaaatgata-agc
ctcatttcattgacaccacaaatcaatatttta---aataaactatttagat---ctaaagtcaaaataaac
aaatatctctctttaaaattaatagatttaaaggaaatcaatgaagaaataataaaaaaaattcacgaatct
taccccctctaaatgaataaactcctgaaaaaatctttccatgttgactataagcatataaatacaaagtat
aagcagcactaaaaaaagataataaagataaagaaattatagtaacccaagatcaacttacaattctattta
acaaagaaatttcccctaataaatttaaagaaggaggtgcagctatattacaagctcttaacaaaaaccatc
ataaagtcatagaaggtataaaattcaataaacccttattgattaataaactccgactccctaatcgttcat
atgtaatattagctaaacaaaataatccagacgaacatagcccgtgagcaatcattaaagtataagaaccac
aaagacctcaataagttaaagttattaaaccccctaaaacaattcctatatgagcaactgatgaataagcaa
ttaaagcctttaaatcagtttgacgcaaacaaaccaaactaattaaaactcctcccacaagtctaattctaa
ctcacacataattatatttaatacctcttaactgcaaaaaagaaaaaactcgtaataaaccataaccaccta
acttaagtataataccagctaaaattattgaccctgaaaccggagcttcaacatgagccttaggaagtcaca
aatgaactaaaaatataggtattttaactaaaaaagctaaaattaaagataaatataacagatcataattaa
atatataattactcaataaataaaaatttattgtatttaaattattatataaataaaaaattccaactaaca
tgggtaaagaaaccaataatgtataaaatagtaaataaaccccagcctgaagacgctctggctgataccctc
aacccaagattaaaaataaagtaggaattaatcttctttcaaagaataaataaaatataaacagattcattc
ttctaaaagttaacaccaaaaaaatcaacaaaatcaaaacattaaataaaaataaatttttataattattgt
acttataaacagactcactagcactaattataagtgtacaaattcaaagtctcaataaaataagaccgtaag
aaataacgtcaaatcctaaaaaatatgaaatatttacaaaataattagtacaataatttaaaataatgaaaa
caaaagttacaataaataataaattctgaaccattcaaaataaaccattcataaaacaaataggactaataa
aaagtattataaaaatcaattttaacattgtaatacattaaacgattgaaaataatcattcccatgtgtacg
aattatagaaactaaaattgaaaggcccaaagcaccttcacatactctaaaagttaaaaatattatactaaa
aaatcttctataatccattaaatttaaataaatgaacaaaagaaaaaataaacttaatacaatatattccaa
acttaaaagcatagataataaatgcttacgattagaaacaaaaacaaaaatccctattaaaaataaaaaaca
aggtaatcctcaatataaactcattaacattagttttaatagtttaataaaaacattggtcttgtaaaccaa
aaataagattttgtcttttaaaacttcaagagaaaag-aaataactttatcattaatccccaaaattaatat
tttaaataaactacctcctgaaattatacaactcttcttatattcttcaacactaatctcaagattaatttt
tattcaaataaatcaccccttagcaataggattaatactattaattcaaacattacaaatttgtttaattac
tggactaatagctaaaagattctgattttcatatgtcttatttttaatttttttaggaggtatactagttct
attcatttatgtaacttccctagcatcaaatgaaatattttcactttccataaaattaacaactatctgtat
aataattatattaactactacactaattgccgcatttttagataaaatatctacatcttcatttatccaaaa
tttagaaatacaacctttatataactttaacttaaccgtctctgaaaactctttaagtctccataaactata
taattacccaacaaactttattactattttattaataaactatttattaattacattaatcgcagtagtaaa
aattactaaattattttatggacctcttcgacaaataaactaatgaacaaacctttacgaacccaacacccc
ttatttaaaattgcaaataatgcactagtagatcttccagccccaattaatatttcagcatgatgaaatttc
gggtcattactaggtttatgtttaatcattcaaattctaacaggattatttttagctatacattatactgca
gacatcaacttagcattcaatagtgtaaatcacatttgccgtgatgtaaattatggatgattattacgaact
cttcacgccaacggtgcatcatttttcttcatttgtatttacctacatgttggacgtggaatctactacgga
tcttatttattcactcctacctgattagtaggagtactaattttattcctagtgatagcaacagcattcata
ggatacgtattaccctgaggtcaaatatctttttgaggtgccacagttattactaacttattatcggctatc
ccctatttaggaattgatttagttcaatgggtatgaggaggattcgctgtagataatgccacacttacacga
ttctttacattccacttcatcttgccatttattgtactagcaat--------aacctta-------------
------------------------------------------------------------------------
------------------------------------------------------------------------
------------------------------------------------------------------------
---------------------------------attcatttattattcctccatcaaacagggtctaataac
cccatcggactaaattctaatattgataaaattcccttccacccctacttctcatacaaggatattgtagga
tttgttattataatcgctgcactaattctattaacactaattaatccctatttattaggagacccagataat
ttcattcctgccaacccattagttaccccagtacatatccaaccagaatgatacttcctatttgcttacgca
attctacgatctattccaaataaacttggaggagtaattgccctagtcctctcaattgccattttagcaatt
cttccattctatcacttaagaaaatttcgaggtatccaattctaccctattaacaaaatcttattttgaact
atagttgtcacagtaattttattaacatgaattggagcacgaccagtagaagaaccttatgtattagtagga
caaatcttaactgtaatttacttcttgtattacatcattaacccattagtaaataaatgatgagacaat---
-ttaattaattagttaatgagcttgaacaagcatatgttttgaaaacataagatag-aaatcaacttttcta
ttgactttactaaattttattaaccacatataataaatcaacattaactttaacccaataataaataataaa
aagtttaatgaaaaaggtaaaaaactctttcaagctaaatatattaatttatcataacgaaaccgaggtaaa
gtcccccgagctcagatgaaaacaaatgaaataaatgttaacttaacataaaatataacattaaatacatca
caacctaaaaaaattacacaaaatagcatactcataaataaaattctagcatattcagctataaaaattaaa
gcaaaaccccctcttctatattcaatattaaacccagaaactaactccgattcaccttctgcaaaatcaaaa
ggagtacgattagtttcagctaaacaaatacaaaatcaaaccaaactaatagggaataaaattaccaaaaat
caaatacttttttgataataaaaaaaatctaaaatattataacttccaattaaaaatacaaaagataataaa
actaatgctattctaacttcataagaaatagtttgtgccacagcccgtaaaccccctaataatgcataatta
gaattagaagatcaaccagcaattataacagtgtatacacctaaactagtacagcataaaaaaaataacaaa
cctaaattaaatgaaaacagcttaacaaataaaggaatacataatcaagcaaccaaagataaaaataaagaa
aaaataggagaaaaataataagaaatataatttgataaaagaggataagtttgttccttagtaaataactta
atcgcatcacaaaaaggttgaggaattcctatcaaccctactttattaggtcccttacgaatctgaatataa
cctagaaccttccgttccaaaagagttaaaaaagccactctaactaaaacacaaattaccaaaattaaactc
ccaataattgataaaataaattctataaaaaacaagtactatttgtaatat-aaattacataaataaattct
aaatttattgcactaatctgccaaaatagtgt---ata--atatattaatcatattct-taatataaaatat
tattattctaatacctggtcctttcgtactaagatatta-taatatattaaagatagaaaccaacctggctt
acgccggtctgaactcagatcatgtaagaatttaaaagtcgaacagacttcacatttaagcggctacacct-
aaaatatatcttaatccaacatcgaggtcgcaaacttttttatcgatatgaactctccaaaaaaattacgct
gttatccctaaagtaacttaatcttataatcactactaatggatcaataactcataaattaatgatttt-aa
ataattaaaagttcattaaattttaatatcaccccaacaaaatactttaaattataaaaataaaattaatct
aaaaaatttaaac--aatgtaaagtataaagatttatagggtcttctcgtcttttaattaaattttagcttt
ttgactaaaatataaaattctattataaatttatatgaaacagcttatacctcgtccaaccgttcataccag
ccttcaattaaaagactaatgattatgctacctttgcacagttagaatactgcggccatttaaat-aacttc
agtgggcaggtcagactttaaaaataactcaaaaagacatgtttttgttaaacaggcgggtaaaatttttgc
cgagttctttatataaacttatcatataaaattacataaac---aaaaaaatatactaattctatcattatt
cctttttatatataattaat--aaaaaaatttttataaataaatt-aaaatataataaataatat-aattta
taaaataatttataacaaactttataatgattgctaattctaagcatacattttatatt---accactatta
atttttaataatttattttaaagcttatcccttaaaatattcaaataaataaatttttcaattaaataaata
act--aaaaaatcaaaaatttgtaaattaaatttatttct-aaaaaaactagatacctttataaacgaataa
catttcatttctaatagtttatttaaaataattttgacacattaactttaataaactattaactcttataaa
atcgagattaata--atatatatattaattatttgataaaccctgatacacaaggtacaataaattaaattt
tcttttaacacaaaaatttttcaaaatatttcaattatctttcacaatactaatccactattattaatatta
ttttttcattaaaaattactaaaacactt-aactacataattatttttaatatattaattta---aaagcaa
aat--aaaataataaataaattttg------atcaatttatattgatttgcacaaaaatcttttcaatgtaa
atgaaatgctttactaaataagctttaaattgtcattctagatacaccttccggtacatctactatgttacg
acttatcttaccttaatagcaagagcgacgggcgatgtgtgcatattctagagctaaaatcaaattaacaat
ctttaaaattttactatcaaatccaccttcactaaac----atttcaaaattagatccgtttaaataaattt
attgtaacccatctctacttaaacataagctacaccttgatctgatataaattcttataagaattatagaaa
attattattctaataaaatattctgataacgacggtatataaactgaaaaacaaatttaagtgaggttcatc
gtggattatcaattacaggacaggttcctctgaatagactaaaataccgccaaattttttaagtttcaagaa
cataactactactaccttagtgaatgaaattacattttaaataatagggtatctaatcctagtttataaata
aaatttacaagcttcaaaaccttcataat-aaaaaatttttaaatttaaaatttcacctaataaatctaata
tta-tttttatat-aataaattttaactcacactgaacaaattttatttgtattatttgtgtaaccgcggct
gctggcacaaatttagccaatactctatgaaattactatttccaaatttctttgattaataatactatttac
tgagaata-taattaaattttacttactatttaaataagcaaaaatacacgcaaaaacttacatataaaata
aatcaataataaa-attcaaagccaaaataaaacttt-aatattaattaaattctaaa---ataatattaaa
taataatatacataaacattaaattaaataacatt-----aataagtcaatataaaaaaaaaaataaa-tta
aacttaaataaaatgagttagtagtatctcctg-atcagcaatta-ccccctaagtaatataccgtttttca
tt-aaaaaaattagatgaaacttaaccttt------------------------------------------
------------------------------------------------------------------------
------------------------------------------------------------------------
------------------------------------------------------------------------
------------------------------------------------------------------------
------------------------------------------------------------------------
------------------------------------------------------------------------
------------------------------------------------------------------------
------------------------------------------------------------------------
---------------------tat-aaaaatt-agttacattt-aatcttattattaattttttaatttaat
tttaaa-attaatattattaa-ttataa-ta-ata-taaataataa-aaaaaaattaatatataaattgaaa
taataattaaattaaataataaaaaaaaatcatattgatcattagtaatttaattaatattt-aagtttcat
ctaa--ttttttttttttttttttt-ttttaataaa------------------------------------
------------------------------------------------------------------------
------------------------------------------------------------------------
------------------------------------------------------------------------
------------------------------------------------------------------------
------------------------------------------------------------------------
----------------ttt-tataaatattaaattt-atttataaatacttta--tcatatatttatttta-
gatgaat-----atttatcttttata-attatataaata-ttaaaaataaataaac----------------
--------gatataccaagttaagattaatatatatatatatgtatataaatatttaattaattaatagata
tcta-tattcatat-aaaaaaaaaccttaagattcatagatgaataacagtattatcaatttattagtatat
aatataatctaacatta-taaacattgttataaattaatattaaaaataaatttattataatcatttatcta
tttatat-gaagttgatcttttaattctcggaaatgtctatattggaattttaaattatctag---attcat
aaaaatttattttttaaa---ctgtactttttttatttacttaaatattaaaacatatatttacatttaagt
tatatacaccacttaaatgtaagtat-aaaaaaaaaaaaaaaaaaaaaa--ttagat---------------
------------------------------------------------------------------------
------------------------------------------------------------------------
-----------------------------------------------------------gaaaacagcttat
ttcatttgaaataggttaatttca
>BIBJ08
aatgaattgcctgat-aaaagggttaccttgatagggtaaataatgcaattagtattgcattca------tt
atatttaatagaattaaactatttctaaaagtatcaaaaacttttgtgcatcatacacc--------aaa--
------ata-------tatttat------tacaaat-------------agta---tta--------attat
-aatagaatacatctatttaatc-aa-ctt-aa-------tattg---------------------------
---------------------atttcaat---------aaaaagataagctaattaagctactgggttcata
ccccatttataaaggttctaatccttttctttttaattttt-aataattcagcaaaaattatattttttttt
atcttaataacaggaactctaatcactgtatcctcaaattcttgattaggagcctgaatagggctagaaatt
aacttgttgtcatttatccccctaataaatagtaacaatttaacatctacagaagcctcattaaaatatttt
ttaacccaagccatagcctcagcagttctactgtttgctattataataatgtatttaaataattacccaatt
attcaagataattcttcttatagtaatctaataattatttcatccttattactgaaaagaggggcagcaccc
tttcatttttgatttcccaatgttatagaaggactttcttgaataaatgctcttaccctaataacatgacaa
aaaattgcaccccttatattaatttcttacacaacactaaatacttttatttttatagtaattattgcctcg
actgttacaggatcattaggtggacttaatcaaacttctctgcggaaactaatagctttttcatcaatcaac
cacttagggtgaatattagcagccatacaagcaagtgaatcaatatgatgtatttatttttctttttataca
tttttatcattcagactaacctttatattcaacaactttaaaatattccacattaaccaattatttaattca
ttcttcaattccaaaatccttaaatttattctatttttaaacctactttcactaggagggttgcccccattt
attggatttttacctaaatgactagttattcaattattagtgttaaaaagtcaatatgtattaataacaatt
ataacagtcataacactaattacattgtttttttacttacgattatgtttcgcagcttttatacttaattat
tacgaaaataattgaactattgatataactattaacaatatttcttttaagttaatattaattttatcattt
atttctacatttagtctaatcctaatttctataatttatttattcttataaac-------------------
-tatagt--gt-aaggctttaagttaattaaactaatagccttcaaagctataaatataagtataaatcttt
taagccttagtaat-ttattactcctttagaattgcagtctaatgtcattattgactataaagcc-------
---aacttaaatattgattaaattactaatgatc--------------------aaatt------tat----
------ataat-----aatgattaaaaagaataaattcttataaatagatttacagtctatcgcctaaactt
cagccatttaatcgcgacaatggttattctcaacaaatcataaagatattggaactttatattttatcttcg
gagcctgagcaggaatagtaggaacatcacttagaattttagtccgagctgaactcggtcacccaggggctt
taatcggtgacgatcaaatttataatgtaattgtaacagctcatgctttcgtaataattttctttatagtta
taccaattataattggtgga-tttggaaattgacttgttcctttaatattaggagctcccgatatagcattt
ccacgaatgaataatataagattttgattattacctccttcccttacattactattagtaagaagtatagta
gaaaacggagctggtacaggttgaacagtttacccacccctatcatctgttattgcacacggaggagcttca
gttgacctagctattttttcacttcacttagcgggtatttcctcaattttaggagcagtaaatttcattaca
acagtaattaatatacgatcgacaggaatcacctttgatcgaatacctctattcgtttgagcagttgtatta
acagctttattacttttattatcattaccagttttagcaggggctattactatattactaacagaccgaaac
ttaaatacttccttttttgaccctgccggaggaggagatcctattctttaccaacatttattttgattcttt
ggacacccagaagtttatattttaattcttccaggattcggaataatttcccatattattagtcaagaatca
ggaaagaaggaaacatttggatctctaggaataatttatgctataatagcaattggtctattaggatttatt
gtatgagctcatcacatattcacagtaggaatagatgtagatactcgtgcctatttcacttcagctacaata
atcattgcggtacccacaggtattaaaatttttagttgactagctacattacacggtacacaattaaactat
tcaccagccatattgtgagccctagggtttgtattcctatttacagtaggaggattaacaggagtagttctt
gctaattcatctgtagatattattcttcatgacacatattacgtagtagctcatttccactatgtattatca
ataggagcagtctttgctattatagcaggattcgttcactgataccccctatttacagggctagtattaaat
cctaaatgattaaaaagtcaatttattatcatgtttatcggagtaaatttaaccttcttcccacaacacttt
ttaggattagctggtatacctcgacgatattcagactatccagatgcttacacaacatgaaatgtagtttct
actattggttcatctatttctttactaggaattttattcttcctattcatcatttgagaaagtttagtaaca
caacgacaagtaatttaccctatacaacttagttcttcaattgaatgacttcaaaatacccctccagctgaa
cacagttattcagaactacctcttttaactaattatctaatatggcagattagtgcaatggatttaagctcc
atatataaagtattttactttt------attagaaactaatgacaacatgagctgcccttggccttcaagat
agagcctctcctcttatagaacaacttaccttctttcatgatcacgctttaataattttagtaataattaca
acattagtaggttatttaatatttatattattctttaattcatatactaaccgaaatcttttacatggtcaa
actattgaaataatttgaacaattcttccagcaattgtactactatttattgctttcccctcccttcgatta
ctatatttattagatgaaattaatgaaccctcggttacattaaaggctattggacaccaatgatattgaagt
tatgaatactcagactttataaacgtggaatttgattcatatatagttccaactaatgaattagcaacagac
ggattccgacttctagatgttgacaaccgcgtagttcttcctataaattcacaaattcgaattctagtaaca
gctgcagatgtaattcactcatgaacagtaccagccttaggtgtaaaggtagacggaacccctggtcgatta
aaccaaactaatttcctaataaaccgacctggattattttacggtcaatgttcagaaatttgtggagctaat
cacagatttatacctattgtaattgaaagacttcctgtaaatcattttatcaaatgagtaactaatagaact
aattcataa-ttttcattagatgactgaaagcaagtactggtctcttaaaccatcttatagtaaattagcac
ttacttctaat-g--g------------------aaaaaattagtt-aaaaaataacattagtatgtcaaac
taaaattattaaacta-tttaatattttttggtgcctcaaatagccccaattggttgattaagtttatttat
tatcttttcaattacttttatcttgtttagtataataaattattactctgtaattcctaaaacacctaaatc
agaaatttcaagcaagtattcaacaacttctttaaactgaaaatgataacaaatctattctctgtattcgac
ccttcatcaagtattttcaatttatcattaaattgaataagaacatttttaggacttcttctaattccttct
gcctactgattaataccctcacgatgacatattttttgaaattcaattcttattacacttcataaggaattc
aaaactcttcttggcccatcaggacattcaggatcaacttttatttttgtctctttattttcattaatttta
tttaataattttataggactatttccctatattttcacaagaacaagtcacttaacacttacacttacacta
gctctacccctatgattatgtttcatactttatggatgaattaatcacacacaacacatattcgctcaccta
gtacctcaaggaaccccagcagttcttataccatttatagtatgtattgaaacaattagtaacattattcga
cctggaactttagctgttcgattagcagctaatataattgcaggacatttattacttactcttttaggaaac
actgggccttccctttcttacgcgattgtatcattattattaattggtcaaattgctctattagttctagaa
tcagcagttgctattattcaatcatatgtatttgcagttctaagtacactatactctagagaagtaaactaa
tgtcaacacactcaaaccacccatttcatttagtagattatagcccctgacctttaacaggagcaattggag
ctataacctctgtctcaggattagtaaaatgattccatcaatatgatatttcattgtttgcattaggaaata
ttattactattttaacagtttatcaatgatgacgagacgtatctcgagaaggaacttttcagggactacaca
ccttacctgtaacattaggattgcggtgaggaataattctattcattttatcagaagttttattttttgtat
ctttcttctgagctttttttcacagaag--tttatctccagccattgaactgggagctatatgacctcctgc
aggaattcaaccttttaatccattccaaattccactattaaatacagccattttattatcttcaggagttac
tgttacatgagcacatcatagtttaatagaaggtaatcattctcaagcaacacaagggttattttttacagt
tctcttaggagtctattttactattctgcaagcatatgaatatatcgaagcaccatttaccattgcagattc
agtttatggttctacttttttcatagcaacaggattccacggaattcatgtattaattggaacaacatttct
tctagtatgcttaattcgacatttaaacaaccacttttctaaaactcaccactttgggtttgaagcagctgc
atgatactgacatttcgttgatattgtttgattattcctttatatttcaatttattgatgaggaggataatt
aatttttatctatatagtatataagtatatttgacttccaatcataaggtctact-aattagtagtatagat
aattttttcaattactattatagcatcaattctaattatcatcaccagtgtagttataaccctagcttccat
tttatcaaaaaaagcactaacagaccgtgaaaaatgttccccctttgaatgcggatttgatcccaagtcttc
ttcacgactacctttttcacttcgattttttttaattacaattattttcttaatttttgatgtagaaattgc
ccttattttacctataattttaatcatttcaatttctaacatcattatatgaactacaacaagtattgtatt
tattattatcttaattattggactataccatgaatgaaaccaaggaatattaaattgatc-------aaatt
agggttgtagttaattataacatttgatttgcattcaaaaagtattgaa--atatcaatctacc--------
---------ttat-------agctcagaatatgaagcgatttattgcaattagtttcgacctaatcttaggt
att--ttatgcccttattctat------------------------aactaa--------------------
----------------------------------------atattaattgaagccaaaaagaggcttatcac
tgttaatgatagaactgagattgatctccaattaaggaagtatgacgttcaagaaaaagctgctaactttta
tcttttaatggttaaactccatttgta---cttctgtttatatagtttaat-aaaaacattacattttcatt
gtaaaaat-aaaattttctatttttataaattactaaatataatacactac-atccaagaattattcaatta
ccctaacatcttcagtgttatgctc--tattttaagctacttgga-taaaaaattaaaaaaaatgaaaacaa
gaaaataattcataaaacaaataataaaagataaacctttaaattattattgtgcataacagatacatactg
agaatatttaactaattcattatataaattttgaccccctaaaaattctgatcaaccctgatcaaaagattt
acatactcttattcctaaaactaatggatagttaataattccgtaagtagaaatataaggtataaatcatat
agaaccagaaaaataactcactagataattatgcaaagacttattaaaataaaataaagaaacattagaaat
taaataacccaatacacctcctaccaaacaaacaaataaagttaataattttaaataactaggtaaacaaat
tatatagggagtaggaaaaattaatcaacttaatattctacctccaacaattctcattattagtaaaccact
tataccccgcaatataactcaaccttcatctctcaacatgtttaaagaaccacaatttaattctccagttat
agtataataaaccaaccgaaaagaataacagacagtcaacccagtggaaaaaaaataaagaaaaaaagaaaa
tatattaatataacttaacgaaacaacttctaaaatcaaatccttagaataaaatccagctaaaaaaggtat
accacacaaagctaaattagctacattaaaacacccagaagtcagaggtatatatacccccaatccccccat
caatcgaatgtcctgagaattatttatattatgaataatagctccagcacacataaataataatgccttaaa
taaagcatgagttaataaatgaaaaaaagcaagcttataaaatcctatagataaaattcttattataaggcc
taattgtcttaatgtagaaagagcaataatcttctttaaatcaaattcaaaattagctcctaatcccgctat
aaatattgtcaatccagaaagcaacaataataaatctcccaaccatctacctctcaataaaatattaaatcg
aatcaataaataaaccccagcagttaccagagttgaagaatgaactaaagctgatacaggagtaggggctgc
tatagcagcaggtaatcaagaagaaaagggaatctgagctcttttagttatagcagctaacataattaatgc
tccaataatttctatttcaattctatccttcatgctttctaaataaaaaatataatttcaacttccatagtt
taatattcaagcaattgctaataaaaaagccacatccccaatccgattagatagagcagtaagtatcccagc
attgtaagattttacattttgaaaataaataactaaacaataagacactaatcctaaaccgtctcatcctaa
taaaattctaattaaattaggactaataattaataacattattgacaatacaaacattaaaactaatataat
aaaacgattaatatttgtatctcctctcatatattcctttctataataaattactaaagaagcaattaacaa
aacaaacgatataaataataatcttattcaatcaaacaaaaaagtcatcacaattctagttgaatttaaact
gacaacttctcactctaaaaataaagaataatcatttaacaaaaacactaatctagaagtaaagaaactaat
tctaatagtaattagaattaaaaatctaattctacaaattgataaatatttcacgatctaaaatgata-agc
ctcatttcattgacaccacaaatcaatatttta---aataaactatttagat---ctaaagtcaaaataaac
aaatatctctctttaaaattaatagatttaaaggaaatcaatgaagaaataataaaaaaaattcacgaatct
taccccctctaaatgaataaactcctgaaaaaatctttccatgttgactataagcatataaatacaaagtat
aagcagcactaaaaaaagataataaagataaagaaattatagtaacccaagatcaacttacaattctattta
acaaagaaatttcccctaataaatttaaagaaggaggtgcagctatattacaagctcttaacaaaaaccatc
ataaagtcatagaaggtataaaattcaataaacccttattgattaataaactccgactccctaatcgttcat
atgtaatattagctaaacaaaataatccagacgaacatagcccgtgagcaatcattaaagtataagaaccac
aaagacctcaataagttaaagttattaaaccccctaaaacaattcctatatgagcaactgatgaataagcaa
ttaaagcctttaaatcagtttgacgcaaacaaaccaaactaattaaaactcctcccacaagtctaattctaa
ctcacacataattatatttaatacctcttaactgcaaaaaagaaaaaactcgtaataaaccataaccaccta
acttaagtataataccagctaaaattattgaccctgaaaccggagcttcaacatgagccttaggaagtcaca
aatgaactaaaaatataggtattttaactaaaaaagctaaaattaaagataaatataacagatcataattaa
atatataattactcaataaataaaaatttattgtatttaaattattatataaataaaaaattccaactaaca
taggtaaagaaaccaataatgtataaaatagtaaataaaccccagcctgaagacgctctggctgataccctc
aacccaagattaaaaataaagtaggaattaatcttctttcaaagaataaataaaatataaacagattcattc
ttctaaaagttaacaccaaaaaaatcaacaaaatcaaaacattaaataaaaataaatttttataattattgt
acttataaacagactcactagcactaattataagtgtacaaattcaaagtctcaataaaataagaccgtaag
aaataacgtcaaatcctaaaaaatatgaaatatttacaaaataattagtacaataatttaaaataatgaaaa
caaaagttacaataaataataaattctgaaccattcaaaataaaccattcataaaacaaataggactaataa
aaagtattataaaaatcaattttaacattgtaatacattaaacgattgaaaataatcattcccatgtgtacg
aattatagaaactaaaattgaaaggcccaaagcaccttcacatactctaaaagttaaaaatattatactaaa
aaatcttctataatccattaaatttaaataaatgaacaaaagaaaaaataaacttaatacaatatattccaa
acttaaaagcatagataataaatgcttacgattagaaacaaaaacaaaaatccctattaaaaataaaaaaca
aggtaatcctcaatataaactcattaacattagttttaatagtttaataaaaacattggtcttgtaaaccaa
aaataagattttgtcttttaaaacttcaagagaaaag-aaataactttatcattaatccccaaaattaatat
tttaaataaactacctcctgaaattatacaactcttcttatattcttcaacactaatctcaagattaatttt
tattcaaataaatcaccccttagcaataggattaatactattaattcaaacattacaaatttgtttaattac
tggactaatagctaaaagattctgattttcatatgtcttatttttaatttttttaggaggtatactagttct
attcatttatgtaacttccctagcatcaaatgaaatattttcactttccataaaattaacaactatctgtat
aataattatattaactactacactaattgccgcatttttagataaaatatctacatcttcatttatccaaaa
tttagaaatacaacctttatataactttaacttaaccgtctctgaaaactctttaagtctccataaactata
taattacccaacaaactttattactattttattaataaactatttattaattacattaatcgcagtagtaaa
aattactaaattattttatggacctcttcgacaaataaactaatgaacaaacctttacgaacccaacacccc
ttatttaaaattgcaaataatgcactagtagatcttccagccccaattaatatttcagcatgatgaaatttc
gggtcattactaggtttatgtttaatcattcaaattctaacaggattatttttagctatacattatactgca
gacatcaacttagcattcaatagtgtaaatcacatttgccgtgatgtaaattatggatgattattacgaact
cttcacgccaacggtgcatcatttttcttcatttgtatttacctacatgttggacgtggaatctactacgga
tcttatttattcactcctacctgattagtaggagtactaattttattcctagtgatagcaacagcattcata
ggatacgtattaccctgaggtcaaatatctttttgaggtgccacagttattactaacttattatcggctatc
ccctatttaggaattgatttagttcaatgggtatgaggaggattcgctgtagataatgccacacttacacga
ttctttacattccacttcatcttgccatttattgtactagcaat--------aacctta-------------
------------------------------------------------------------------------
------------------------------------------------------------------------
------------------------------------------------------------------------
---------------------------------attcatttattattcctccatcaaacagggtctaataac
cccatcggactaaattctaatattgataaaattcccttccacccctacttctcatacaaggatattgtagga
tttgttattataatcgctgcactaattctattaacactaattaatccctatttattaggagacccagataat
ttcattcctgccaacccattagttaccccagtacatatccaaccagaatgatacttcctatttgcttacgca
attctacgatctattccaaataaacttggaggagtaattgccctagtcctctcaattgccattttagcaatt
cttccattctatcacttaagaaaatttcgaggtatccaattctaccctattaacaaaatcttattttgaact
atagttgtcacagtaattttattaacatgaattggagcacgaccagtagaagaaccttatgtattagtagga
caaatcttaactgtaatttacttcttgtattacatcattaacccattagtaaataaatgatgagacaat---
-ttaattaattagttaatgagcttgaacaagcatatgttttgaaaacataagatag-aaatcaacttttcta
ttgactttactaaattttattaaccacatataataaatcaacattaactttaacccaataataaataataaa
aagtttaatgaaaaaggtaaaaaactctttcaagctaaatatattaatttatcataacgaaaccgaggtaaa
gtcccccgagctcagatgaaaacaaatgaaataaatgttaacttaacataaaatataacattaaatacatca
caacctaaaaaaattacacaaaatagcatactcataaataaaattctagcatattcagctataaaaattaaa
gcaaaaccccctcttctatattcaatattaaacccagaaactaactccgattcaccttctgcaaaatcaaaa
ggagtacgattagtttcagctaaacaaatacaaaatcaaaccaaactaatagggaataaaattaccaaaaat
caaatacttttttgataataaaaaaaatctaaaatattataacttccaattaaaaatacaaaagataataaa
actaatgctattctaacttcataagaaatagtttgtgccacagcccgtaaaccccctaataatgcataatta
gaattagaagatcaaccagcaattataacagtgtatacacctaaactagtacagcataaaaaaaataacaaa
cctaaattaaatgaaaacagcttaacaaataaaggaatacataatcaagcaaccaaagataaaaataaagaa
aaaataggagaaaaataataagaaatataatttgataaaagaggataagtttgttccttagtaaataactta
atcgcatcacaaaaaggttgaggaattcctatcaaccctactttattaggtcccttacgaatctgaatataa
cctagaaccttccgttccaaaagagttaaaaaagccactctaactaaaacacaaattaccaaaattaaactc
ccaataattgataaaataaattctataaaaaacaagtactatttgtaatat-aaattacataaataaattct
aaatttattgcactaatctgccaaaatagtgt---ata--atatattaatcatattct-taatataaaatat
tattattctaatacctggtcctttcgtactaagatatta-taatatattaaagatagaaaccaacctggctt
acgccggtctgaactcagatcatgtaagaatttaaaagtcgaacagacttcacatttaagcggctacacct-
aaaatatatcttaatccaacatcgaggtcgcaaacttttttatcgatatgaactctccaaaaaaattacgct
gttatccctaaagtaacttaatcttataatcactactaatggatcaataactcataaattaatgatttt-aa
ataattaaaagttcattaaattttaatatcaccccaacaaaatactttaaattataaaaataaaattaatct
aaaaaatttaaac--aatgtaaagtataaagatttatagggtcttctcgtcttttaattaaattttagcttt
ttgactaaaatataaaattctattataaatttatatgaaacagcttatacctcgtccaaccgttcataccag
ccttcaattaaaagactaatgattatgctacctttgcacagttagaatactgcggccatttaaat-aacttc
agtgggcaggtcagactttaaaaataactcaaaaagacatgtttttgttaaacaggcgggtaaaatttttgc
cgagttctttatataaacttatcatataaaattacataaac---aaaaaaatatactaattctatcattatt
cctttttatatataattaat--aaaaaaatttttataaataaatt-aaaatataataaataatat-aattta
taaaataatttataacaaactttataatgattgctaattctaagcatacattttatatt---accactatta
atttttaataatttattttaaagcttatcccttaaaatattcaaataaataaatttttcaattaaataaata
act--aaaaaatcaaaaatttgtaaattaaatttatttct-aaaaaaactagatacctttataaacgaataa
catttcatttctaatagtttatttaaaataattttgacacattaactttaataaactattaactcttataaa
atcgagattaata--atatatatattaattatttgataaaccctgatacacaaggtacaataaattaaattt
tcttttaacacaaaaatttttcaaaatatttcaattatctttcacaatactaatccactattattaatatta
ttttttcattaaaaattactaaaacactt-aactacataattatttttaatatattaattta---aaagcaa
aat--aaaataataaataaattttg------atcaatttatattgatttgcacaaaaatcttttcaatgtaa
atgaaatgctttactaaataagctttaaattgtcattctagatacaccttccggtacatctactatgttacg
acttatcttaccttaatagcaagagcgacgggcgatgtgtgcatattctagagctaaaatcaaattaacaat
ctttaaaattttactatcaaatccaccttcactaaac----atttcaaaattagatccgtttaaataaattt
attgtaacccatctctacttaaacataagctacaccttgatctgatataaattcttataagaattatagaaa
attattattctaataaaatattctgataacgacggtatataaactgaaaaacaaatttaagtgaggttcatc
gtggattatcaattacaggacaggttcctctgaatagactaaaataccgccaaattttttaagtttcaagaa
cataactactactaccttagtgaatgaaattacattttaaataatagggtatctaatcctagtttataaata
aaatttacaagcttcaaaaccttcataat-aaaaaatttttaaatttaaaatttcacctaataaatctaata
tta-tttttatat-aataaattttaactcacactgaacaaattttatttgtattatttgtgtaaccgcggct
gctggcacaaatttagccaatactctatgaaattactatttccaaatttctttgattaataatactatttac
tgagaata-taattaaattttacttactatttaaataagcaaaaatacacgcaaaaacttacatataaaata
aatcaataataaa-attcaaagccaaaataaaacttt-aatattaattaaattctaaa---ataatattaaa
taataatatacataaacattaaattaaataacatt-----aataagtcaatataaaaaaaaaaataaa-tta
aacttaaataaaatgagttagtagtatctcctg-atcagcaatta-ccccctaagtaatataccgtttttca
tt-aaaaaaattagatgaaacttaaccttt------------------------------------------
------------------------------------------------------------------------
------------------------------------------------------------------------
------------------------------------------------------------------------
------------------------------------------------------------------------
------------------------------------------------------------------------
------------------------------------------------------------------------
------------------------------------------------------------------------
------------------------------------------------------------------------
---------------------tat-aaaaatt-agttacattt-aatcttattattaattttttaatttaat
tttaaa-attaatattattaa-ttataa-ta-ata-taaataataa-aaaaaaattaatatataaattgaaa
taataattaaattaaataataaaaaaaaatcatattgatcattagtaatttaattaatattt-aagtttcat
ctaa--ttttttttttttttttttt-ttttaataaa------------------------------------
------------------------------------------------------------------------
------------------------------------------------------------------------
------------------------------------------------------------------------
------------------------------------------------------------------------
------------------------------------------------------------------------
----------------ttt-tataaatattaaattt-atttataaatacttta--tcatatatttatttta-
gatgaat-----atttatcttttata-attatataaata-ttaaaaataaataaac----------------
--------gatataccaagttaagattaatatatatatatatgtatataaatatttaattaattaatagata
tcta-tattcatat-aaaaaaaaaccttaagattcatagatgaataacagtattatcaatttattagtatat
aatataatctaacatta-taaacattgttataaattaatattaaaaataaatttattataatcatttatcta
tttatat-gaagttgatcttttaattctcggaaatgtctatattggaattttaaattatctag---attcat
aaaaatttattttttaaa---ctgtactttttttatttacttaaatattaaaacatatatttacatttaagt
tatatacaccacttaaatgtaagtat-aaaaaaaaaaaaaaaaaaaaaa--ttagat---------------
------------------------------------------------------------------------
------------------------------------------------------------------------
-----------------------------------------------------------gaaaacagcttat
ttcatttgaaataggttaatttca
>BIBJ09
aatgaattgcctgat-aaaagggttaccttgatagggtaaataatgcaattagtattgcattca------tt
atatttaatagaattaaactatttctaaaagtatcaaaaacttttgtgcatcatacacc--------aaa--
------ata-------tatttat------tacaaat-------------agta---tta--------attat
-aatagaatacatctatttaatc-aa-ctt-aa-------tattg---------------------------
---------------------atttcaat---------aaaaagataagctaattaagctactgggttcata
ccccatttataaaggttctaatccttttctttttaattttt-aataattcagcaaaaattatattttttttt
atcttaataacaggaactctaatcactgtatcctcaaattcttgattaggagcctgaatagggctagaaatt
aacttgttgtcatttatccccctaataaatagtaacaatttaacatctacagaagcctcattaaaatatttt
ttaacccaagccatagcctcagcagttctactgtttgctattataataatgtatttaaataattacccaatt
attcaagataattcttcttatagtaatctaataattatttcatccttattactgaaaagaggggcagcaccc
tttcatttttgatttcccaatgttatagaaggactttcttgaataaatgctcttaccctaataacatgacaa
aaaattgcaccccttatattaatttcttacacaacactaaatacttttatttttatagtaattattgcctcg
actgttacaggatcattaggtggacttaatcaaacttctctgcggaaactaatagctttttcatcaatcaac
cacttagggtgaatattagcagccatacaagcaagtgaatcaatatgatgtatttatttttctttttataca
tttttatcattcagactaacctttatattcaacaactttaaaatattccacattaaccaattatttaattca
ttcttcaattccaaaatccttaaatttattctatttttaaacctactttcactaggagggttgcccccattt
attggatttttacctaaatgactagttattcaattattagtgttaaaaagtcaatatgtattaataacaatt
ataacagtcataacactaattacattgtttttttacttacgattatgtttcgcagcttttatacttaattat
tacgaaaataattgaactattgatataactattaacaatatttcttttaagttaatattaattttatcattt
atttctacatttagtctaatcctaatttctataatttatttattcttataaac-------------------
-tatagt--gt-aaggctttaagttaattaaactaatagccttcaaagctataaatataagtataaatcttt
taagccttagtaat-ttattactcctttagaattgcagtctaatgtcattattgactataaagcc-------
---aacttaaatattgattaaattactaatgatc--------------------aaatt------tat----
------ataat-----aatgattaaaaagaataaattcttataaatagatttacagtctatcgcctaaactt
cagccatttaatcgcgacaatggttattctcaacaaatcataaagatattggaactttatattttatcttcg
gagcctgagcaggaatagtaggaacatcacttagaattttagtccgagctgaactcggtcacccaggggctt
taatcggtgacgatcaaatttataatgtaattgtaacagctcatgctttcgtaataattttctttatagtta
taccaattataattggtgga-tttggaaattgacttgttcctttaatattaggagctcccgatatagcattt
ccacgaatgaataatataagattttgattattacctccttcccttacattactattagtaagaagtatagta
gaaaacggagctggtacaggttgaacagtttacccacccctatcatctgttattgcacacggaggagcttca
gttgacctagctattttttcacttcacttagcgggtatttcctcaattttaggagcagtaaatttcattaca
acagtaattaatatacgatcgacaggaatcacctttgatcgaatacctctattcgtttgagcagttgtatta
acagctttattacttttattatcattaccagttttagcaggggctattactatattactaacagaccgaaac
ttaaatacttccttttttgaccctgccggaggaggagatcctattctttaccaacatttattttgattcttt
ggacacccagaagtttatattttaattcttccaggattcggaataatttcccatattattagtcaagaatca
ggaaagaaggaaacatttggatctctaggaataatttatgctataatagcaattggtctattaggatttatt
gtatgagctcatcacatattcacagtaggaatagatgtagatactcgtgcctatttcacttcagctacaata
atcattgcggtacccacaggtattaaaatttttagttgactagctacattacacggtacacaattaaactat
tcaccagccatattgtgagccctagggtttgtattcctatttacagtaggaggattaacaggagtagttctt
gctaattcatctgtagatattattcttcatgacacatattacgtagtagctcatttccactatgtattatca
ataggagcagtctttgctattatagcaggattcgttcactgataccccctatttacagggctagtattaaat
cctaaatgattaaaaagtcaatttattatcatgtttatcggagtaaatttaaccttcttcccacaacacttt
ttaggattagctggtatacctcgacgatattcagactatccagatgcttacacaacatgaaatgtagtttct
actattggttcatctatttctttactaggaattttattcttcctattcatcatttgagaaagtttagtaaca
caacgacaagtaatttaccctatacaacttagttcttcaattgaatgacttcaaaatacccctccagctgaa
cacagttattcagaactacctcttttaactaattatctaatatggcagattagtgcaatggatttaagctcc
atatataaagtattttactttt------attagaaactaatgacaacatgagctgcccttggccttcaagat
agagcctctcctcttatagaacaacttaccttctttcatgatcacgctttaataattttagtaataattaca
acattagtaggttatttaatatttatattattctttaattcatatactaaccgaaatcttttacatggtcaa
actattgaaataatttgaacaattcttccagcaattgtactactatttattgctttcccctcccttcgatta
ctatatttattagatgaaattaatgaaccctcggttacattaaaggctattggacaccaatgatattgaagt
tatgaatactcagactttataaacgtggaatttgattcatatatagttccaactaatgaattagcaacagac
ggattccgacttctagatgttgacaaccgcgtagttcttcctataaattcacaaattcgaattctagtaaca
gctgcagatgtaattcactcatgaacagtaccagccttaggtgtaaaggtagacggaacccctggtcgatta
aaccaaactaatttcctaataaaccgacctggattattttacggtcaatgttcagaaatttgtggagctaat
cacagatttatacctattgtaattgaaagacttcctgtaaatcattttatcaaatgagtaactaatagaact
aattcataa-ttttcattagatgactgaaagcaagtactggtctcttaaaccatcttatagtaaattagcac
ttacttctaat-g--g------------------aaaaaattagtt-aaaaaataacattagtatgtcaaac
taaaattattaaacta-tttaatattttttggtgcctcaaatagccccaattggttgattaagtttatttat
tatcttttcaattacttttatcttgtttagtataataaattattactctgtaattcctaaaacacctaaatc
agaaatttcaagcaagtattcaacaacttctttaaactgaaaatgataacaaatctattctctgtattcgac
ccttcatcaagtattttcaatttatcattaaattgaataagaacatttttaggacttcttctaattccttct
gcctactgattaataccctcacgatgacatattttttgaaattcaattcttattacacttcataaggaattc
aaaactcttcttggcccatcaggacattcaggatcaacttttatttttgtctctttattttcattaatttta
tttaataattttataggactatttccctatattttcacaagaacaagtcacttaacacttacacttacacta
gctctacccctatgattatgtttcatactttatggatgaattaatcacacacaacacatattcgctcaccta
gtacctcaaggaaccccagcagttcttataccatttatagtatgtattgaaacaattagtaacattattcga
cctggaactttagctgttcgattagcagctaatataattgcaggacatttattacttactcttttaggaaac
actgggccttccctttcttacgcgattgtatcattattattaattggtcaaattgctctattagttctagaa
tcagcagttgctattattcaatcatatgtatttgcagttctaagtacactatactctagagaagtaaactaa
tgtcaacacactcaaaccacccatttcatttagtagattatagcccctgacctttaacaggagcaattggag
ctataacctctgtctcaggattagtaaaatgattccatcaatatgatatttcattgtttgcattaggaaata
ttattactattttaacagtttatcaatgatgacgagacgtatctcgagaaggaacttttcagggactacaca
ccttacctgtaacattaggattgcggtgaggaataattctattcattttatcagaagttttattttttgtat
ctttcttctgagctttttttcacagaag--tttatctccagccattgaactgggagctatatgacctcctgc
aggaattcaaccttttaatccattccaaattccactattaaatacagccattttattatcttcaggagttac
tgttacatgagcacatcatagtttaatagaaggtaatcattctcaagcaacacaagggttattttttacagt
tctcttaggagtctattttactattctgcaagcatatgaatatatcgaagcaccatttaccattgcagattc
agtttatggttctacttttttcatagcaacaggattccacggaattcatgtattaattggaacaacatttct
tctagtatgcttaattcgacatttaaacaaccacttttctaaaactcaccactttgggtttgaagcagctgc
atgatactgacatttcgttgatattgtttgattattcctttatatttcaatttattgatgaggaggataatt
aatttttatctatatagtatataagtatatttgacttccaatcataaggtctact-aattagtagtatagat
aattttttcaattactattatagcatcaattctaattatcatcaccagtgtagttataaccctagcttccat
tttatcaaaaaaagcactaacagaccgtgaaaaatgttccccctttgaatgcggatttgatcccaagtcttc
ttcacgactacctttttcacttcgattttttttaattacaattattttcttaatttttgatgtagaaattgc
ccttattttacctataattttaatcatttcaatttctaacatcattatatgaactacaacaagtattgtatt
tattattatcttaattattggactataccatgaatgaaaccaaggaatattaaattgatc-------aaatt
agggttgtagttaattataacatttgatttgcattcaaaaagtattgaa--atatcaatctacc--------
---------ttat-------agctcagaatatgaagcgatttattgcaattagtttcgacctaatcttaggt
att--ttatgcccttattctat------------------------aactaa--------------------
----------------------------------------atattaattgaagccaaaaagaggcttatcac
tgttaatgatagaactgagattgatctccaattaaggaagtatgacgttcaagaaaaagctgctaactttta
tcttttaatggttaaactccatttgta---cttctgtttatatagtttaat-aaaaacattacattttcatt
gtaaaaat-aaaattttctatttttataaattactaaatataatacactac-atccaagaattattcaatta
ccctaacatcttcagtgttatgctc--tattttaagctacttgga-taaaaaattaaaaaaaatgaaaacaa
gaaaataattcataaaacaaataataaaagataaacctttaaattattattgtgcataacagatacatactg
agaatatttaactaattcattatataaattttgaccccctaaaaattctgatcaaccctgatcaaaagattt
acatactcttattcctaaaactaatggatagttaataattccgtaagtagaaatataaggtataaatcatat
agaaccagaaaaataactcactagataattatgcaaagacttattaaaataaaataaagaaacattagaaat
taaataacccaatacacctcctaccaaacaaacaaataaagttaataattttaaataactaggtaaacaaat
tatatagggagtaggaaaaattaatcaacttaatattctacctccaacaattctcattattagtaaaccact
tataccccgcaatataactcaaccttcatctctcaacatgtttaaagaaccacaatttaattctccagttat
agtataataaaccaaccgaaaagaataacagacagtcaacccagtggaaaaaaaataaagaaaaaaagaaaa
tatattaatataacttaacgaaacaacttctaaaatcaaatccttagaataaaatccagctaaaaaaggtat
accacacaaagctaaattagctacattaaaacacccagaagtcagaggtatatatacccccaatccccccat
caatcgaatgtcctgagaattatttatattatgaataatagctccagcacacataaataataatgccttaaa
taaagcatgagttaataaatgaaaaaaagcaagcttataaaatcctatagataaaattcttattataaggcc
taattgtcttaatgtagaaagagcaataatcttctttaaatcaaattcaaaattagctcctaatcccgctat
aaatattgtcaatccagaaagcaacaataataaatctcccaaccatctacctctcaataaaatattaaatcg
aatcaataaataaaccccagcagttaccagagttgaagaatgaactaaagctgatacaggagtaggggctgc
tatagcagcaggtaatcaagaagaaaagggaatctgagctcttttagttatagcagctaacataattaatgc
tccaataatttctatttcaattctatccttcatgctttctaaataaaaaatataatttcaacttccatagtt
taatattcaagcaattgctaataaaaaagccacatccccaatccgattagatagagcagtaagtatcccagc
attgtaagattttacattttgaaaataaataactaaacaataagacactaatcctaaaccgtctcatcctaa
taaaattctaattaaattaggactaataattaataacattattgacaatacaaacattaaaactaatataat
aaaacgattaatatttgtatctcctctcatatattcctttctataataaattactaaagaagcaattaacaa
aacaaacgatataaataataatcttattcaatcaaacaaaaaagtcatcacaattctagttgaatttaaact
gacaacttctcactctaaaaataaagaataatcatttaacaaaaacactaatctagaagtaaagaaactaat
tctaatagtaattagaattaaaaatctaattctacaaattgataaatatttcacgatctaaaatgata-agc
ctcatttcattgacaccacaaatcaatatttta---aataaactatttagat---ctaaagtcaaaataaac
aaatatctctctttaaaattaatagatttaaaggaaatcaatgaagaaataataaaaaaaattcacgaatct
taccccctctaaatgaataaactcctgaaaaaatctttccatgttgactataagcatataaatacaaagtat
aagcagcactaaaaaaagataataaagataaagaaattatagtaacccaagatcaacttacaattctattta
acaaagaaatttcccctaataaatttaaagaaggaggtgcagctatattacaagctcttaacaaaaaccatc
ataaagtcatagaaggtataaaattcaataaacccttattgattaataaactccgactccctaatcgttcat
atgtaatattagctaaacaaaataatccagacgaacatagcccgtgagcaatcattaaagtataagaaccac
aaagacctcaataagttaaagttattaaaccccctaaaacaattcctatatgagcaactgatgaataagcaa
ttaaagcctttaaatcagtttgacgcaaacaaaccaaactaattaaaactcctcccacaagtctaattctaa
ctcacacataattatatttaatacctcttaactgcaaaaaagaaaaaactcgtaataaaccataaccaccta
acttaagtataataccagctaaaattattgaccctgaaaccggagcttcaacatgagccttaggaagtcaca
aatgaactaaaaatataggtattttaactaaaaaagctaaaattaaagataaatataacagatcataattaa
atatataattactcaataaataaaaatttattgtatttaaattattatataaataaaaaattccaactaaca
taggtaaagaaaccaataatgtataaaatagtaaataaaccccagcctgaagacgctctggctgataccctc
aacccaagattaaaaataaagtaggaattaatcttctttcaaagaataaataaaatataaacagattcattc
ttctaaaagttaacaccaaaaaaatcaacaaaatcaaaacattaaataaaaataaatttttataattattgt
acttataaacagactcactagcactaattataagtgtacaaattcaaagtctcaataaaataagaccgtaag
aaataacgtcaaatcctaaaaaatatgaaatatttacaaaataattagtacaataatttaaaataatgaaaa
caaaagttacaataaataataaattctgaaccattcaaaataaaccattcataaaacaaataggactaataa
aaagtattataaaaatcaattttaacattgtaatacattaaacgattgaaaataatcattcccatgtgtacg
aattatagaaactaaaattgaaaggcccaaagcaccttcacatactctaaaagttaaaaatattatactaaa
aaatcttctataatccattaaatttaaataaatgaacaaaagaaaaaataaacttaatacaatatattccaa
acttaaaagcatagataataaatgcttacgattagaaacaaaaacaaaaatccctattaaaaataaaaaaca
aggtaatcctcaatataaactcattaacattagttttaatagtttaataaaaacattggtcttgtaaaccaa
aaataagattttgtcttttaaaacttcaagagaaaag-aaataactttatcattaatccccaaaattaatat
tttaaataaactacctcctgaaattatacaactcttcttatattcttcaacactaatctcaagattaatttt
tattcaaataaatcaccccttagcaataggattaatactattaattcaaacattacaaatttgtttaattac
tggactaatagctaaaagattctgattttcatatgtcttatttttaatttttttaggaggtatactagttct
attcatttatgtaacttccctagcatcaaatgaaatattttcactttccataaaattaacaactatctgtat
aataattatattaactactacactaattgccgcatttttagataaaatatctacatcttcatttatccaaaa
tttagaaatacaacctttatataactttaacttaaccgtctctgaaaactctttaagtctccataaactata
taattacccaacaaactttattactattttattaataaactatttattaattacattaatcgcagtagtaaa
aattactaaattattttatggacctcttcgacaaataaactaatgaacaaacctttacgaacccaacacccc
ttatttaaaattgcaaataatgcactagtagatcttccagccccaattaatatttcagcatgatgaaatttc
gggtcattactaggtttatgtttaatcattcaaattctaacaggattatttttagctatacattatactgca
gacatcaacttagcattcaatagtgtaaatcacatttgccgtgatgtaaattatggatgattattacgaact
cttcacgccaacggtgcatcatttttcttcatttgtatttacctacatgttggacgtggaatctactacgga
tcttatttattcactcctacctgattagtaggagtactaattttattcctagtgatagcaacagcattcata
ggatacgtattaccctgaggtcaaatatctttttgaggtgccacagttattactaacttattatcggctatc
ccctatttaggaattgatttagttcaatgggtatgaggaggattcgctgtagataatgccacacttacacga
ttctttacattccacttcatcttgccatttattgtactagcaat--------aacctta-------------
------------------------------------------------------------------------
------------------------------------------------------------------------
------------------------------------------------------------------------
---------------------------------attcatttattattcctccatcaaacagggtctaataac
cccatcggactaaattctaatattgataaaattcccttccacccctacttctcatacaaggatattgtagga
tttgttattataatcgctgcactaattctattaacactaattaatccctatttattaggagacccagataat
ttcattcctgccaacccattagttaccccagtacatatccaaccagaatgatacttcctatttgcttacgca
attctacgatctattccaaataaacttggaggagtaattgccctagtcctctcaattgccattttagcaatt
cttccattctatcacttaagaaaatttcgaggtatccaattctaccctattaacaaaatcttattttgaact
atagttgtcacagtaattttattaacatgaattggagcacgaccagtagaagaaccttatgtattagtagga
caaatcttaactgtaatttacttcttgtattacatcattaacccattagtaaataaatgatgagacaat---
-ttaattaattagttaatgagcttgaacaagcatatgttttgaaaacataagatag-aaatcaacttttcta
ttgactttactaaattttattaaccacatataataaatcaacattaactttaacccaataataaataataaa
aagtttaatgaaaaaggtaaaaaactctttcaagctaaatatattaatttatcataacgaaaccgaggtaaa
gtcccccgagctcagatgaaaacaaatgaaataaatgttaacttaacataaaatataacattaaatacatca
caacctaaaaaaattacacaaaatagcatactcataaataaaattctagcatattcagctataaaaattaaa
gcaaaaccccctcttctatattcaatattaaacccagaaactaactccgattcaccttctgcaaaatcaaaa
ggagtacgattagtttcagctaaacaaatacaaaatcaaaccaaactaatagggaataaaattaccaaaaat
caaatacttttttgataataaaaaaaatctaaaatattataacttccaattaaaaatacaaaagataataaa
actaatgctattctaacttcataagaaatagtttgtgccacagcccgtaaaccccctaataatgcataatta
gaattagaagatcaaccagcaattataacagtgtatacacctaaactagtacagcataaaaaaaataacaaa
cctaaattaaatgaaaacagcttaacaaataaaggaatacataatcaagcaaccaaagataaaaataaagaa
aaaataggagaaaaataataagaaatataatttgataaaagaggataagtttgttccttagtaaataactta
atcgcatcacaaaaaggttgaggaattcctatcaaccctactttattaggtcccttacgaatctgaatataa
cctagaaccttccgttccaaaagagttaaaaaagccactctaactaaaacacaaattaccaaaattaaactc
ccaataattgataaaataaattctataaaaaacaagtactatttgtaatat-aaattacataaataaattct
aaatttattgcactaatctgccaaaatagtgt---ata--atatattaatcatattct-taatataaaatat
tattattctaatacctggtcctttcgtactaagatatta-taatatattaaagatagaaaccaacctggctt
acgccggtctgaactcagatcatgtaagaatttaaaagtcgaacagacttcacatttaagcggctacacct-
aaaatatatcttaatccaacatcgaggtcgcaaacttttttatcgatatgaactctccaaaaaaattacgct
gttatccctaaagtaacttaatcttataatcactactaatggatcaataactcataaattaatgatttt-aa
ataattaaaagttcattaaattttaatatcaccccaacaaaatactttaaattataaaaataaaattaatct
aaaaaatttaaac--aatgtaaagtataaagatttatagggtcttctcgtcttttaattaaattttagcttt
ttgactaaaatataaaattctattataaatttatatgaaacagcttatacctcgtccaaccgttcataccag
ccttcaattaaaagactaatgattatgctacctttgcacagttagaatactgcggccatttaaat-aacttc
agtgggcaggtcagactttaaaaataactcaaaaagacatgtttttgttaaacaggcgggtaaaatttttgc
cgagttctttatataaacttatcatataaaattacataaac---aaaaaaatatactaattctatcattatt
cctttttatatataattaat--aaaaaaatttttataaataaatt-aaaatataataaataatat-aattta
taaaataatttataacaaactttataatgattgctaattctaagcatacattttatatt---accactatta
atttttaataatttattttaaagcttatcccttaaaatattcaaataaataaatttttcaattaaataaata
act--aaaaaatcaaaaatttgtaaattaaatttatttct-aaaaaaactagatacctttataaacgaataa
catttcatttctaatagtttatttaaaataattttgacacattaactttaataaactattaactcttataaa
atcgagattaata--atatatatattaattatttgataaaccctgatacacaaggtacaataaattaaattt
tcttttaacacaaaaatttttcaaaatatttcaattatctttcacaatactaatccactattattaatatta
ttttttcattaaaaattactaaaacactt-aactacataattatttttaatatattaattta---aaagcaa
aat--aaaataataaataaattttg------atcaatttatattgatttgcacaaaaatcttttcaatgtaa
atgaaatgctttactaaataagctttaaattgtcattctagatacaccttccggtacatctactatgttacg
acttatcttaccttaatagcaagagcgacgggcgatgtgtgcatattctagagctaaaatcaaattaacaat
ctttaaaattttactatcaaatccaccttcactaaac----atttcaaaattagatccgtttaaataaattt
attgtaacccatctctacttaaacataagctacaccttgatctgatataaattcttataagaattatagaaa
attattattctaataaaatattctgataacgacggtatataaactgaaaaacaaatttaagtgaggttcatc
gtggattatcaattacaggacaggttcctctgaatagactaaaataccgccaaattttttaagtttcaagaa
cataactactactaccttagtgaatgaaattacattttaaataatagggtatctaatcctagtttataaata
aaatttacaagcttcaaaaccttcataat-aaaaaatttttaaatttaaaatttcacctaataaatctaata
tta-tttttatat-aataaattttaactcacactgaacaaattttatttgtattatttgtgtaaccgcggct
gctggcacaaatttagccaatactctatgaaattactatttccaaatttctttgattaataatactatttac
tgagaata-taattaaattttacttactatttaaataagcaaaaatacacgcaaaaacttacatataaaata
aatcaataataaa-attcaaagccaaaataaaacttt-aatattaattaaattctaaa---ataatattaaa
taataatatacataaacattaaattaaataacatt-----aataagtcaatataaaaaaaaaaataaa-tta
aacttaaataaaatgagttagtagtatctcctg-atcagcaatta-ccccctaagtaatataccgtttttca
tt-aaaaaaattagatgaaacttaaccttt------------------------------------------
------------------------------------------------------------------------
------------------------------------------------------------------------
------------------------------------------------------------------------
------------------------------------------------------------------------
------------------------------------------------------------------------
------------------------------------------------------------------------
------------------------------------------------------------------------
------------------------------------------------------------------------
---------------------tat-aaaaatt-agttacattt-aatcttattattaattttttaatttaat
tttaaa-attaatattattaa-ttataa-ta-ata-taaataataa-aaaaaaattaatatataaattgaaa
taataattaaattaaataataaaaaaaaatcatattgatcattagtaatttaattaatattt-aagtttcat
ctaat-ttttttttttttttttttt-ttttaataaa------------------------------------
------------------------------------------------------------------------
------------------------------------------------------------------------
------------------------------------------------------------------------
------------------------------------------------------------------------
------------------------------------------------------------------------
----------------ttt-tataaatattaaattt-atttataaatacttta--tcatatatttatttta-
gatgaat-----atttatcttttata-attatataaata-ttaaaaataaataaac----------------
--------gatataccaagttaagattaatatatatatatatgtatataaatatttaattaattaatagata
tcta-tattcatat-aaaaaaaaaccttaagattcatagatgaataacagtattatcaatttattagtatat
aatataatctaacatta-taaacattgttataaattaatattaaaaataaatttattataatcatttatcta
tttatat-gaagttgatcttttaattctcggaaatgtctatattggaattttaaattatctag---attcat
aaaaatttattttttaaa---ctgtactttttttatttacttaaatattaaaacatatatttacatttaagt
tatatacaccacttaaatgtaagtat-aaaaaaaaaaaaaaaaaaaaaa--ttagat---------------
------------------------------------------------------------------------
------------------------------------------------------------------------
-----------------------------------------------------------gaaaacagcttat
ttcatttgaaataggttaatttca
>BIBJ10
aatgaattgcctgat-aaaagggttaccttgatagggtaaataatgcaattagtattgcattca------tt
atatttaatagaattaaactatttctaaaagtatcaaaaacttttgtgcatcatacacc--------aaa--
------ata-------tatttat------tacaaat-------------agta---tta--------attat
-aatagaatacatctatttaatc-aa-ctt-aa-------tattg---------------------------
---------------------atttcaat---------aaaaagataagctaattaagctactgggttcata
ccccatttataaaggttctaatccttttctttttaattttt-aataattcagcaaaaattatattttttttt
atcttaataacaggaactctaatcactgtatcctcaaattcttgattaggagcctgaatagggctagaaatt
aacttgttgtcatttatccccctaataaatagtaacaatttaacatctacagaagcctcattaaaatatttt
ttaacccaagccatagcctcagcagttctactgtttgctattataataatgtatttaaataattacccaatt
attcaagataattcttcttatagtaatctaataattatttcatccttattactgaaaagaggggcagcaccc
tttcatttttgatttcccaatgttatagaaggactttcttgaataaatgctcttaccctaataacatgacaa
aaaattgcaccccttatattaatttcttacacaacactaaatacttttatttttatagtaattattgcctcg
actgttacaggatcattaggtggacttaatcaaacttctctgcggaaactaatagctttttcatcaatcaac
cacttagggtgaatattagcagccatacaagcaagtgaatcaatatgatgtatttatttttctttttataca
tttttatcattcagactaacctttatattcaacaactttaaaatattccacattaaccaattatttaattca
ttcttcaattccaaaatccttaaatttattctatttttaaacctactttcactaggagggttgcccccattt
attggatttttacctaaatgactagttattcaattattagtgttaaaaagtcaatatgtattaataacaatt
ataacagtcataacactaattacattgtttttttacttacgattatgtttcgcagcttttatacttaattat
tacgaaaataattgaactattgatataactattaacaatatttcttttaagttaatattaattttatcattt
atttctacatttagtctaatcctaatttctataatttatttattcttataaac-------------------
-tatagt--gt-aaggctttaagttaattaaactaatagccttcaaagctataaatataagtataaatcttt
taagccttagtaat-ttattactcctttagaattgcagtctaatgtcattattgactataaagcc-------
---aacttaaatattgattaaattactaatgatc--------------------aaatt------tat----
------ataat-----aatgattaaaaagaataaattcttataaatagatttacagtctatcgcctaaactt
cagccatttaatcgcgacaatggttattctcaacaaatcataaagatattggaactttatattttatcttcg
gagcctgagcaggaatagtaggaacatcacttagaattttagtccgagctgaactcggtcacccaggggctt
taatcggtgacgatcaaatttataatgtaattgtaacagctcatgctttcgtaataattttctttatagtta
taccaattataattggtgga-tttggaaattgacttgttcctttaatattaggagctcccgatatagcattt
ccacgaatgaataatataagattttgattattacctccttcccttacattactattagtaagaagtatagta
gaaaacggagctggtacaggttgaacagtttacccacccctatcatctgttattgcacacggaggagcttca
gttgacctagctattttttcacttcacttagcgggtatttcctcaattttaggagcagtaaatttcattaca
acagtaattaatatacgatcgacaggaatcacctttgatcgaatacctctattcgtttgagcagttgtatta
acagctttattacttttattatcattaccagttttagcaggggctattactatattactaacagaccgaaac
ttaaatacttccttttttgaccctgccggaggaggagatcctattctttaccaacatttattttgattcttt
ggacacccagaagtttatattttaattcttccaggattcggaataatttcccatattattagtcaagaatca
ggaaagaaggaaacatttggatctctaggaataatttatgctataatagcaattggtctattaggatttatt
gtatgagctcatcacatattcacagtaggaatagatgtagatactcgtgcctatttcacttcagctacaata
atcattgcggtacccacaggtattaaaatttttagttgactagctacattacacggtacacaattaaactat
tcaccagccatattgtgagccctagggtttgtattcctatttacagtaggaggattaacaggagtagttctt
gctaattcatctgtagatattattcttcatgacacatattacgtagtagctcatttccactatgtattatca
ataggagcagtctttgctattatagcaggattcgttcactgataccccctatttacagggctagtattaaat
cctaaatgattaaaaagtcaatttattatcatgtttatcggagtaaatttaaccttcttcccacaacacttt
ttaggattagctggtatacctcgacgatattcagactatccagatgcttacacaacatgaaatgtagtttct
actattggttcatctatttctttactaggaattttattcttcctattcatcatttgagaaagtttagtaaca
caacgacaagtaatttaccctatacaacttagttcttcaattgaatgacttcaaaatacccctccagctgaa
cacagttattcagaactacctcttttaactaattatctaatatggcagattagtgcaatggatttaagctcc
atatataaagtattttactttt------attagaaactaatgacaacatgagctgcccttggccttcaagat
agagcctctcctcttatagaacaacttaccttctttcatgatcacgctttaataattttagtaataattaca
acattagtaggttatttaatatttatattattctttaattcatatactaaccgaaatcttttacatggtcaa
actattgaaataatttgaacaattcttccagcaattgtactactatttattgctttcccctcccttcgatta
ctatatttattagatgaaattaatgaaccctcggttacattaaaggctattggacaccaatgatattgaagt
tatgaatactcagactttataaacgtggaatttgattcatatatagttccaactaatgaattagcaacagac
ggattccgacttctagatgttgacaaccgcgtagttcttcctataaattcacaaattcgaattctagtaaca
gctgcagatgtaattcactcatgaacagtaccagccttaggtgtaaaggtagacggaacccctggtcgatta
aaccaaactaatttcctaataaaccgacctggattattttacggtcaatgttcagaaatttgtggagctaat
cacagatttatacctattgtaattgaaagacttcctgtaaatcattttatcaaatgagtaactaatagaact
aattcataa-ttttcattagatgactgaaagcaagtactggtctcttaaaccatcttatagtaaattagcac
ttacttctaat-g--g------------------aaaaaattagtt-aaaaaataacattagtatgtcaaac
taaaattattaaacta-tttaatattttttggtgcctcaaatagccccaattggttgattaagtttatttat
tatcttttcaattacttttatcttgtttagtataataaattattactctgtaattcctaaaacacctaaatc
agaaatttcaagcaagtattcaacaacttctttaaactgaaaatgataacaaatctattctctgtattcgac
ccttcatcaagtattttcaatttatcattaaattgaataagaacatttttaggacttcttctaattccttct
gcctactgattaataccctcacgatgacatattttttgaaattcaattcttattacacttcataaggaattc
aaaactcttcttggcccatcaggacattcaggatcaacttttatttttgtctctttattttcattaatttta
tttaataattttataggactatttccctatattttcacaagaacaagtcacttaacacttacacttacacta
gctctacccctatgattatgtttcatactttatggatgaattaatcacacacaacacatattcgctcaccta
gtacctcaaggaaccccagcagttcttataccatttatagtatgtattgaaacaattagtaacattattcga
cctggaactttagctgttcgattagcagctaatataattgcaggacatttattacttactcttttaggaaac
actgggccttccctttcttacgcgattgtatcattattattaattggtcaaattgctctattagttctagaa
tcagcagttgctattattcaatcatatgtatttgcagttctaagtacactatactctagagaagtaaactaa
tgtcaacacactcaaaccacccatttcatttagtagattatagcccctgacctttaacaggagcaattggag
ctataacctctgtctcaggattagtaaaatgattccatcaatatgatatttcattgtttgcattaggaaata
ttattactattttaacagtttatcaatgatgacgagacgtatctcgagaaggaacttttcagggactacaca
ccttacctgtaacattaggattgcggtgaggaataattctattcattttatcagaagttttattttttgtat
ctttcttctgagctttttttcacagaag--tttatctccagccattgaactgggagctatatgacctcctgc
aggaattcaaccttttaatccattccaaattccactattaaatacagccattttattatcttcaggagttac
tgttacatgagcacatcatagtttaatagaaggtaatcattctcaagcaacacaagggttattttttacagt
tctcttaggagtctattttactattctgcaagcatatgaatatatcgaagcaccatttaccattgcagattc
agtttatggttctacttttttcatagcaacaggattccacggaattcatgtattaattggaacaacatttct
tctagtatgcttaattcgacatttaaacaaccacttttctaaaactcaccactttgggtttgaagcagctgc
atgatactgacatttcgttgatattgtttgattattcctttatatttcaatttattgatgaggaggataatt
aatttttatctatatagtatataagtatatttgacttccaatcataaggtctact-aattagtagtatagat
aattttttcaattactattatagcatcaattctaattatcatcaccagtgtagttataaccctagcttccat
tttatcaaaaaaagcactaacagaccgtgaaaaatgttccccctttgaatgcggatttgatcccaagtcttc
ttcacgactacctttttcacttcgattttttttaattacaattattttcttaatttttgatgtagaaattgc
ccttattttacctataattttaatcatttcaatttctaacatcattatatgaactacaacaagtattgtatt
tattattatcttaattattggactataccatgaatgaaaccaaggaatattaaattgatc-------aaatt
agggttgtagttaattataacatttgatttgcattcaaaaagtattgaa--atatcaatctacc--------
---------ttat-------agctcagaatatgaagcgatttattgcaattagtttcgacctaatcttaggt
att--ttatgcccttattctat------------------------aactaa--------------------
----------------------------------------atattaattgaagccaaaaagaggcttatcac
tgttaatgatagaactgagattgatctccaattaaggaagtatgacgttcaagaaaaagctgctaactttta
tcttttaatggttaaactccatttgta---cttctgtttatatagtttaat-aaaaacattacattttcatt
gtaaaaat-aaaattttctatttttataaattactaaatataatacactac-atccaagaattattcaatta
ccctaacatcttcagtgttatgctc--tattttaagctacttgga-taaaaaattaaaaaaaatgaaaacaa
gaaaataattcataaaacaaataataaaagataaacctttaaattattattgtgcataacagatacatactg
agaatatttaactaattcattatataaattttgaccccctaaaaattctgatcaaccctgatcaaaagattt
acatactcttattcctaaaactaatggatagttaataattccgtaagtagaaatataaggtataaatcatat
agaaccagaaaaataactcactagataattatgcaaagacttattaaaataaaataaagaaacattagaaat
taaataacccaatacacctcctaccaaacaaacaaataaagttaataattttaaataactaggtaaacaaat
tatatagggagtaggaaaaattaatcaacttaatattctacctccaacaattctcattattagtaaaccact
tataccccgcaatataactcaaccttcatctctcaacatgtttaaagaaccacaatttaattctccagttat
agtataataaaccaaccgaaaagaataacagacagtcaacccagtggaaaaaaaataaagaaaaaaagaaaa
tatattaatataacttaacgaaacaacttctaaaatcaaatccttagaataaaatccagctaaaaaaggtat
accacacaaagctaaattagctacattaaaacacccagaagtcagaggtatatatacccccaatccccccat
caatcgaatgtcctgagaattatttatattatgaataatagctccagcacacataaataataatgccttaaa
taaagcatgagttaataaatgaaaaaaagcaagcttataaaatcctatagataaaattcttattataaggcc
taattgtcttaatgtagaaagagcaataatcttctttaaatcaaattcaaaattagctcctaatcccgctat
aaatattgtcaatccagaaagcaacaataataaatctcccaaccatctacctctcaataaaatattaaatcg
aatcaataaataaaccccagcagttaccagagttgaagaatgaactaaagctgatacaggagtaggggctgc
tatagcagcaggtaatcaagaagaaaagggaatctgagctcttttagttatagcagctaacataattaatgc
tccaataatttctatttcaattctatccttcatgctttctaaataaaaaatataatttcaacttccatagtt
taatattcaagcaattgctaataaaaaagccacatccccaatccgattagatagagcagtaagtatcccagc
attgtaagattttacattttgaaaataaataactaaacaataagacactaatcctaaaccgtctcatcctaa
taaaattctaattaaattaggactaataattaataacattattgacaatacaaacattaaaactaatataat
aaaacgattaatatttgtatctcctctcatatattcctttctataataaattactaaagaagcaattaacaa
aacaaacgatataaataataatcttattcaatcaaacaaaaaagtcatcacaattctagttgaatttaaact
gacaacttctcactctaaaaataaagaataatcatttaacaaaaacactaatctagaagtaaagaaactaat
tctaatagtaattagaattaaaaatctaattctacaaattgataaatatttcacgatctaaaatgata-agc
ctcatttcattgacaccacaaatcaatatttta---aataaactatttagat---ctaaagtcaaaataaac
aaatatctctctttaaaattaatagatttaaaggaaatcaatgaagaaataataaaaaaaattcacgaatct
taccccctctaaatgaataaactcctgaaaaaatctttccatgttgactataagcatataaatacaaagtat
aagcagcactaaaaaaagataataaagataaagaaattatagtaacccaagatcaacttacaattctattta
acaaagaaatttcccctaataaatttaaagaaggaggtgcagctatattacaagctcttaacaaaaaccatc
ataaagtcatagaaggtataaaattcaataaacccttattgattaataaactccgactccctaatcgttcat
atgtaatattagctaaacaaaataatccagacgaacatagcccgtgagcaatcattaaagtataagaaccac
aaagacctcaataagttaaagttattaaaccccctaaaacaattcctatatgagcaactgatgaataagcaa
ttaaagcctttaaatcagtttgacgcaaacaaaccaaactaattaaaactcctcccacaagtctaattctaa
ctcacacataattatatttaatacctcttaactgcaaaaaagaaaaaactcgtaataaaccataaccaccta
acttaagtataataccagctaaaattattgaccctgaaaccggagcttcaacatgagccttaggaagtcaca
aatgaactaaaaatataggtattttaactaaaaaagctaaaattaaagataaatataacagatcataattaa
atatataattactcaataaataaaaatttattgtatttaaattattatataaataaaaaattccaactaaca
taggtaaagaaaccaataatgtataaaatagtaaataaaccccagcctgaagacgctctggctgataccctc
aacccaagattaaaaataaagtaggaattaatcttctttcaaagaataaataaaatataaacagattcattc
ttctaaaagttaacaccaaaaaaatcaacaaaatcaaaacattaaataaaaataaatttttataattattgt
acttataaacagactcactagcactaattataagtgtacaaattcaaagtctcaataaaataagaccgtaag
aaataacgtcaaatcctaaaaaatatgaaatatttacaaaataattagtacaataatttaaaataatgaaaa
caaaagttacaataaataataaattctgaaccattcaaaataaaccattcataaaacaaataggactaataa
aaagtattataaaaatcaattttaacattgtaatacattaaacgattgaaaataatcattcccatgtgtacg
aattatagaaactaaaattgaaaggcccaaagcaccttcacatactctaaaagttaaaaatattatactaaa
aaatcttctataatccattaaatttaaataaatgaacaaaagaaaaaataaacttaatacaatatattccaa
acttaaaagcatagataataaatgcttacgattagaaacaaaaacaaaaatccctattaaaaataaaaaaca
aggtaatcctcaatataaactcattaacattagttttaatagtttaataaaaacattggtcttgtaaaccaa
aaataagattttgtcttttaaaacttcaagagaaaag-aaataactttatcattaatccccaaaattaatat
tttaaataaactacctcctgaaattatacaactcttcttatattcttcaacactaatctcaagattaatttt
tattcaaataaatcaccccttagcaataggattaatactattaattcaaacattacaaatttgtttaattac
tggactaatagctaaaagattctgattttcatatgtcttatttttaatttttttaggaggtatactagttct
attcatttatgtaacttccctagcatcaaatgaaatattttcactttccataaaattaacaactatctgtat
aataattatattaactactacactaattgccgcatttttagataaaatatctacatcttcatttatccaaaa
tttagaaatacaacctttatataactttaacttaaccgtctctgaaaactctttaagtctccataaactata
taattacccaacaaactttattactattttattaataaactatttattaattacattaatcgcagtagtaaa
aattactaaattattttatggacctcttcgacaaataaactaatgaacaaacctttacgaacccaacacccc
ttatttaaaattgcaaataatgcactagtagatcttccagccccaattaatatttcagcatgatgaaatttc
gggtcattactaggtttatgtttaatcattcaaattctaacaggattatttttagctatacattatactgca
gacatcaacttagcattcaatagtgtaaatcacatttgccgtgatgtaaattatggatgattattacgaact
cttcacgccaacggtgcatcatttttcttcatttgtatttacctacatgttggacgtggaatctactacgga
tcttatttattcactcctacctgattagtaggagtactaattttattcctagtgatagcaacagcattcata
ggatacgtattaccctgaggtcaaatatctttttgaggtgccacagttattactaacttattatcggctatc
ccctatttaggaattgatttagttcaatgggtatgaggaggattcgctgtagataatgccacacttacacga
ttctttacattccacttcatcttgccatttattgtactagcaat--------aacctta-------------
------------------------------------------------------------------------
------------------------------------------------------------------------
------------------------------------------------------------------------
---------------------------------attcatttattattcctccatcaaacagggtctaataac
cccatcggactaaattctaatattgataaaattcccttccacccctacttctcatacaaggatattgtagga
tttgttattataatcgctgcactaattctattaacactaattaatccctatttattaggagacccagataat
ttcattcctgccaacccattagttaccccagtacatatccaaccagaatgatacttcctatttgcttacgca
attctacgatctattccaaataaacttggaggagtaattgccctagtcctctcaattgccattttagcaatt
cttccattctatcacttaagaaaatttcgaggtatccaattctaccctattaacaaaatcttattttgaact
atagttgtcacagtaattttattaacatgaattggagcacgaccagtagaagaaccttatgtattagtagga
caaatcttaactgtaatttacttcttgtattacatcattaacccattagtaaataaatgatgagacaat---
-ttaattaattagttaatgagcttgaacaagcatatgttttgaaaacataagatag-aaatcaacttttcta
ttgactttactaaattttattaaccacatataataaatcaacattaactttaacccaataataaataataaa
aagtttaatgaaaaaggtaaaaaactctttcaagctaaatatattaatttatcataacgaaaccgaggtaaa
gtcccccgagctcagatgaaaacaaatgaaataaatgttaacttaacataaaatataacattaaatacatca
caacctaaaaaaattacacaaaatagcatactcataaataaaattctagcatattcagctataaaaattaaa
gcaaaaccccctcttctatattcaatattaaacccagaaactaactccgattcaccttctgcaaaatcaaaa
ggagtacgattagtttcagctaaacaaatacaaaatcaaaccaaactaatagggaataaaattaccaaaaat
caaatacttttttgataataaaaaaaatctaaaatattataacttccaattaaaaatacaaaagataataaa
actaatgctattctaacttcataagaaatagtttgtgccacagcccgtaaaccccctaataatgcataatta
gaattagaagatcaaccagcaattataacagtgtatacacctaaactagtacagcataaaaaaaataacaaa
cctaaattaaatgaaaacagcttaacaaataaaggaatacataatcaagcaaccaaagataaaaataaagaa
aaaataggagaaaaataataagaaatataatttgataaaagaggataagtttgttccttagtaaataactta
atcgcatcacaaaaaggttgaggaattcctatcaaccctactttattaggtcccttacgaatctgaatataa
cctagaaccttccgttccaaaagagttaaaaaagccactctaactaaaacacaaattaccaaaattaaactc
ccaataattgataaaataaattctataaaaaacaagtactatttgtaatat-aaattacataaataaattct
aaatttattgcactaatctgccaaaatagtgt---ata--atatattaatcatattct-taatataaaatat
tattattctaatacctggtcctttcgtactaagatatta-taatatattaaagatagaaaccaacctggctt
acgccggtctgaactcagatcatgtaagaatttaaaagtcgaacagacttcacatttaagcggctacacct-
aaaatatatcttaatccaacatcgaggtcgcaaacttttttatcgatatgaactctccaaaaaaattacgct
gttatccctaaagtaacttaatcttataatcactactaatggatcaataactcataaattaatgatttt-aa
ataattaaaagttcattaaattttaatatcaccccaacaaaatactttaaattataaaaataaaattaatct
aaaaaatttaaac--aatgtaaagtataaagatttatagggtcttctcgtcttttaattaaattttagcttt
ttgactaaaatataaaattctattataaatttatatgaaacagcttatacctcgtccaaccgttcataccag
ccttcaattaaaagactaatgattatgctacctttgcacagttagaatactgcggccatttaaat-aacttc
agtgggcaggtcagactttaaaaataactcaaaaagacatgtttttgttaaacaggcgggtaaaatttttgc
cgagttctttatataaacttatcatataaaattacataaac---aaaaaaatatactaattctatcattatt
cctttttatatataattaat--aaaaaaatttttataaataaatt-aaaatataataaataatat-aattta
taaaataatttataacaaactttataatgattgctaattctaagcatacattttatatt---accactatta
atttttaataatttattttaaagcttatcccttaaaatattcaaataaataaatttttcaattaaataaata
act--aaaaaatcaaaaatttgtaaattaaatttatttct-aaaaaaactagatacctttataaacgaataa
catttcatttctaatagtttatttaaaataattttgacacattaactttaataaactattaactcttataaa
atcgagattaata--atatatatattaattatttgataaaccctgatacacaaggtacaataaattaaattt
tcttttaacacaaaaatttttcaaaatatttcaattatctttcacaatactaatccactattattaatatta
ttttttcattaaaaattactaaaacactt-aactacataattatttttaatatattaattta---aaagcaa
aat--aaaataataaataaattttg------atcaatttatattgatttgcacaaaaatcttttcaatgtaa
atgaaatgctttactaaataagctttaaattgtcattctagatacaccttccggtacatctactatgttacg
acttatcttaccttaatagcaagagcgacgggcgatgtgtgcatattctagagctaaaatcaaattaacaat
ctttaaaattttactatcaaatccaccttcactaaac----atttcaaaattagatccgtttaaataaattt
attgtaacccatctctacttaaacataagctacaccttgatctgatataaattcttataagaattatagaaa
attattattctaataaaatattctgataacgacggtatataaactgaaaaacaaatttaagtgaggttcatc
gtggattatcaattacaggacaggttcctctgaatagactaaaataccgccaaattttttaagtttcaagaa
cataactactactaccttagtgaatgaaattacattttaaataatagggtatctaatcctagtttataaata
aaatttacaagcttcaaaaccttcataat-aaaaaatttttaaatttaaaatttcacctaataaatctaata
tta-tttttatat-aataaattttaactcacactgaacaaattttatttgtattatttgtgtaaccgcggct
gctggcacaaatttagccaatactctatgaaattactatttccaaatttctttgattaataatactatttac
tgagaata-taattaaattttacttactatttaaataagcaaaaatacacgcaaaaacttacatataaaata
aatcaataataaa-attcaaagccaaaataaaacttt-aatattaattaaattctaaa---ataatattaaa
taataatatacataaacattaaattaaataacatt-----aataagtcaatataaaaaaaaaaataaa-tta
aacttaaataaaatgagttagtagtatctcctg-atcagcaatta-ccccctaagtaatataccgtttttca
tt-aaaaaaattagatgaaacttaaccttt------------------------------------------
------------------------------------------------------------------------
------------------------------------------------------------------------
------------------------------------------------------------------------
------------------------------------------------------------------------
------------------------------------------------------------------------
------------------------------------------------------------------------
------------------------------------------------------------------------
------------------------------------------------------------------------
---------------------tat-aaaaatt-agttacattt-aatcttattattaattttttaatttaat
tttaaa-attaatattattaa-ttataa-ta-ata-taaataataa-aaaaaaattaatatataaattgaaa
taataattaaattaaataataaaaaaaaatcatattgatcattagtaatttaattaatattt-aagtttcat
ctaa--ttttttttttttttttttt-ttttaataaa------------------------------------
------------------------------------------------------------------------
------------------------------------------------------------------------
------------------------------------------------------------------------
------------------------------------------------------------------------
------------------------------------------------------------------------
----------------ttt-tataaatattaaattt-atttataaatacttta--tcatatatttatttta-
gatgaat-----atttatcttttata-attatataaata-ttaaaaataaataaac----------------
--------gatataccaagttaagattaatatatatatatatgtatataaatatttaattaattaatagata
tcta-tattcatat-aaaaaaaaaccttaagattcatagatgaataacagtattatcaatttattagtatat
aatataatctaacatta-taaacattgttataaattaatattaaaaataaatttattataatcatttatcta
tttatat-gaagttgatcttttaattctcggaaatgtctatattggaattttaaattatctag---attcat
aaaaatttattttttaaa---ctgtactttttttatttacttaaatattaaaacatatatttacatttaagt
tatatacaccacttaaatgtaagtat-aaaaaaaaaaaaaaaaaaaaaa--ttagat---------------
------------------------------------------------------------------------
------------------------------------------------------------------------
-----------------------------------------------------------gaaaacagcttat
ttcatttgaaataggttaatttca
>CDKB01
aatgaattgcctgat-aaaagggttaccttgatagggtaaataatgcaattagtattgcattca------tt
atatttaatagaattaaactatttctaaaagtatcaaaaacttttgtgcatcatacacc--------aaa--
------ata-------tatttat------tacaaat-------------agta---tta--------attat
-aatagaatgcatctatttaatc-aa-ctt-aa-------tattg---------------------------
---------------------gtttcaat---------aaaaagataagctaattaagctactgggttcata
ccccatttataaaggttctaatccttttctttttaattttt-aataattcagcaaaaattatattttttttt
atcttaataacaggaaccctaatcactgtatcctcaaattcttgattaggagcctgaatagggctagaaatt
aacttgttgtcatttatccccctaataaatagtaacaatttaacatctacagaagcctcattaaaatatttt
ttaacccaagccatagcctcagcagttctactgtttgctattataataatgtatttaaataattacccaatt
attcaagataattcttcttatagtaatctaataattatttcatccttattactgaaaagaggggcagcaccc
tttcatttctgattccccaatgttatagaaggactttcttgaataaatgctcttaccctaataacatgacaa
aaaattgcaccccttatattaatttcttacacaacactaaatacttttatttttatagtaattattgcctcg
actatcacaggatcattaggtggacttaatcaaacttctctgcgaaaactaatagctttttcatcaatcaac
cacttagggtgaatattagcagccatacaagcaagtgaatcaatatgatgtatttatttttctttttataca
tttttatcattcagactaacctttatattcaacaactttaaaatattccacattaaccaattatttaattca
ttcttcaattccaaaatccttaaatttatcctatttttaaacctactttcactgggagggttgcccccattt
attggatttttacctaaatgactagttattcaattattagtattaaaaagtcaatatgtattaataacaatt
ataacagtcataacactaatcacattgtttttttacttacgactatgtttcgcagcttttatacttaattat
tacgaaaataattgaactattgatataactattaacaatatttcttttaagttaatattaattttatcattt
atttctacatttagtctaatcctaatttctataatttatttattcttataaac-------------------
-tatagt--gt-aaggctttaagttaattaaactaatagccttcaaagctataaatataagtataaatcttt
taagccttagtaat-ttattactcctttagaattgcagtctaatgtcattattgactataaagcc-------
---aacttaaatattaattaaattactaatgatc--------------------aaatt------tat----
------ataat-----aatgattaaaaagaataaattcttataaatagatttacagtctatcgcctaaactt
cagccatttaatcgcgacaatggttattctcaacaaatcataaagatattggaactttatattttatcttcg
gagcctgagcaggaatagtaggaacatcccttagaattttagtccgagctgaactcggtcacccaggagctt
taatcggtgacgatcaaatttataatgtaattgtaacagctcatgctttcgtaataattttctttatagtta
taccaattataattggtgga-tttggaaattgacttgttcctttaatattaggagctcccgatatagcattt
ccacgaatgaataatataagattttgactattacctccttcccttacattactattagtaagaagtatagta
gaaaacggagctggtacaggttgaacagtttacccacccctatcatctgttattgcacacggaggagcttca
gttgacctagctattttttcacttcacttagcgggtatttcctcaattttaggagcagtaaatttcattaca
acagtaattaatatacgatcgacaggaatcacctttgatcgaatacctctattcgtttgagcagttgtatta
acagctttattacttttattgtcattaccagttttagcaggggctattactatattactaacagaccgaaac
ttaaatacttccttttttgaccctgccggaggaggagatcctattctttaccaacatttattttgattcttt
ggacacccagaagtttatattttaattcttccaggattcggaataatttctcatattattagtcaagaatca
ggaaagaaggaaacatttggatctctaggaataatttatgctataatagcaattggtctattaggatttatt
gtatgagctcatcacatattcacagtaggaatagatgtagatactcgtgcctatttcacttcagctacaata
attattgcggtacccacaggtattaaaatttttagttgactggctacattacacggtacacaattaaactat
tcaccagccatattgtgagccctagggtttgtattcctatttacagtaggaggattaacaggagtagttctt
gctaattcatctgtagatattattcttcatgacacatattacgtagtagctcatttccactatgtattatca
ataggagcagtctttgctattatagcaggattcgttcactgatatcccctatttacagggctagtattaaat
cctaaatgattaaaaagtcaatttattattatatttatcggagtaaatttaaccttcttcccacaacacttt
ttaggattagctggtatacctcgacgatattcagactatccagatgcttacacaacatgaaatgtagtttct
actattggttcgtctatttctttactaggaattttattcttcctattcatcatttgagaaagtttagtaaca
caacgacaagtaatttaccctatacagcttagttcttcaattgaatgacttcaaaatacccctccagctgaa
cacagttattcagaactacctcttttaactaattatctaatatggcagattagtgcaatggatttaagctcc
atatataaagtattttactttt------attagaaactaatgacaacatgagctgcccttggccttcaagat
agagcctctcctcttatggaacaacttaccttctttcatgatcacgctttaataattttagtaataattaca
acattagtaggttatttaatatttatattattctttaattcatatactaaccgaaatcttttacatggtcaa
actattgaaataatttgaacgattcttccagcaattgtactactatttattgctttcccctcccttcgatta
ctatatttattagatgaaattaatgaaccctcggttacattaaaggctattggacaccaatgatattgaagt
tatgaatattcagactttataaacgtggaatttgattcatatatagttccaactaatgaattagcaacagac
ggattccgacttctagatgttgacaaccgcgtagttcttcctataaattcacaaattcgaattttagtaacg
gctgcagatgtaattcactcatgaacagtaccagccttaggtgtaaaggtagacggaacccctggtcgatta
aaccaaactaatttcctaataaaccgacctggattattttacggtcaatgttcagaaatttgtggagctaat
cacagatttatacctattgtaattgaaagacttcctgtaaatcattttatcaaatgagtaactaatagaact
aattcataa-ttttcattagatgactgaaagcaagtactggtctcttaaaccatcttatagtaaattagcac
ttacttctaat-g--g------------------aaaaaattagtt-aaaaaataacattagtatgtcaaac
taaaattattaaacta-tttaatattttttggtgcctcaaatagccccaattggttgattaagtttatttat
tatcttttcaattacttttatcttgtttagtataataaattattattctgtaattcctaaaacacctaaatc
agaaatttcaagcaagtattcaacaacttctttaaactgaaaatgataacaaatctattctctgtattcgac
ccttcatcaagtattttcaatttatcattaaattgaataagaacatttttaggacttcttctaattccttct
gcctactgattaataccctcacgatgacatattttttgaaattcaattcttattacacttcataaggaattc
aaaactcttcttggcccatcaggacattcaggatcaacttttatttttgtctctttattttcattaatttta
tttaataattttataggactatttccttatattttcacaagaacaagtcacttaacacttacacttacacta
gctctacccctatgattatgtttcatactttatggatgaattaatcacacacaacacatattcgctcaccta
gtgcctcaaggaaccccagcagttcttataccatttatagtatgtattgaaacaattagtaacattattcga
cctggaactttagctgttcgattagcagctaatataattgcaggacatttattacttactcttttaggaaat
accggaccttccctttcttacgcgattgtatcattattattaattggtcaaattgctctattagttctagaa
tcagcagttgctattattcaatcatatgtatttgcagttctaagtacactatattctagagaagtaaactaa
tgtcaacacactcaaaccacccatttcatttagtagattatagcccctgacctttaacaggagcaattggag
ctataacctctgtctcaggattagtaaaatgattccatcaatatgatatttcattgtttgcattaggaaata
ttattactattttaacagtttatcaatgatgacgagacgtatctcgagaaggaacttttcagggactacaca
ccttacctgtaacattaggattacggtgaggaataattctattcattttatcagaagttttattttttgtat
ctttcttctgagcttttttccacagaag--tttatctccagccattgaactgggagctatatgacctcctgc
aggaattcaaccttttaatccattccaaattccactattaaatacagccattttattatcttcaggagttac
tgttacatgagcacaccatagtttaatagaaggtaatcattctcaagcaacacaagggttattttttacagt
tctcttaggagtctattttactattctgcaagcatatgaatatatcgaagcaccatttaccattgcagattc
agtttatggttctacttttttcatagcaacaggattccacggaattcatgtattaattggaacaacatttct
tctagtatgcttaattcgacatttaaacaaccacttttctaaaactcaccactttgggtttgaagcagctgc
atgatactgacatttcgttgatattgtttgattattcctttatatttcaatttattgatgaggaggataatt
aatttttatctatatagtatataagtatatttgacttccaatcataaggtctact-aattagtagtatagat
aattttttcaattactattatagcatcaattctaattatcatcaccagtgtagttataaccctagcttccat
tttatcaaaaaaagcattaacagaccgtgaaaaatgttccccctttgaatgcggatttgaccccaagtcttc
ttcacgactacctttttcacttcgattttttttaattacaattattttcttaatttttgatgtagaaattgc
ccttattttacccataattttaatcatttcaatttctaacatcattatatgaactacaacaagtattgtatt
tattattatcttaattattggactataccatgaatgaaaccaaggaatattaaattgatc-------aaatt
agggttgtagttaattataacatttgatttgcattcaaaaagtattgaa--atatcaatctacc--------
---------ttat-------agctcagaatatgaagcgatttattgcaattagtttcgacctaatcttaggt
att--ttatgcccttattctat------------------------aactaa--------------------
----------------------------------------atattaattgaagccaaaaagaggcttatcac
tgttaatgatagaactgagattaatctccaattaaggaagtatgacgttcaagaaaaagctgctaactttta
tcttttaatggttaaactccatttgta---cttctgtttatatagtttaat-aaaaacattacattttcatt
gtaaaaat-aaaattttctatttttataaattactaaatataatgcactac-atccaagaattattcaatta
ccctaacatcttcagtgttatgctc--tattttaagctacttgaa-taaaaaattaaaaaaaatgaaaacaa
gaaaataattcataaaacaaataataaaagataaacctttaagttattattgtgtataacagatacatactg
agaatatttaactaattcattgtataaattttgaccccctaaaaattctgatcaaccctgatcaaaagattt
acatactcttattcctaaaactaatggatagttaataattccgtaagtagaaatataaggtataaatcatat
agaaccagaaaaataactcactagataattatgcaaagacttattaaaataaaataaagaaacattagaaat
taaataacccaatacacctcctaccacacaaacaaataaagttaataattttaaataactaggtaaacaaat
tatataaggagtaggaaaaattaatcaacttaatattctacctccaacaattctcattattagtaaaccact
tatacctcgcaatataactcaaccttcatctctcaacatgtttaaagaaccacaatttaattctccagttat
agtataataaaccaaccgaaaagaataacagacagtcaacccagtggaaaaaaaataaagaaaaaaagaaaa
tatattaatataacttaacgaaacaacttctaaaatcaaatccttagaataaaacccagctaaaaaaggcat
accacacaaagctaaattagctacattaaaacacccagaagtcagaggtatatatactcccaatccccctat
caatcgaatgtcctgagaattatttatattatgaataatagctccagcacacataaataataatgccttaaa
taaagcatgagttaataaatgaaaaaaagcaagcttataaaatcctatagataaaattcttattataaggcc
taattgtcttaatgtagaaagagcaataatcttctttaaatcaaattcaaaattagctcctaatcccgctat
aaatattgtcaacccagaaagcaataataataaatctcccaaccatctacctcttaataaaatattaaatcg
aatcaataaataaaccccagcagttaccagagttgaagaatgaactagagctgatacaggagtaggggctgc
tatagcagcaggtaatcaagaagaaaaaggaatctgagctcttttagttatagcagctagcataattaatgc
tccaataatttctatttcaatactatccttcatgctttctaaataaaaaatataatttcaacttccatagtt
taatattcaagcaattgctaataaaaaagccacatccccaatccgattagatagagcagtaagtatcccagc
attgtaagatttaacattttgaaaataaataactaaacaataagacactaatcctaaaccgtctcatcctaa
taaaattctaattaaattaggactaataattaataacattattgacattacaaacattaaaactaatataat
aaaacgattaatatttgtatctcctctcatatattcctttctataataaattactaaagaagcaattaacaa
aacaaatgatataaataatagtcttattcaatcaaacaaaaaagtcatcacaattctagttgaatttaaact
gacaacttctcactctaaaaataaagaataatcatttaacaaaaacactaatctagaagtaaagaaactaat
tctaatagaaattagagttaaaaatctaattctacaaattgataaatatttcacgatctaaaatgata-aac
ctcatttcattgacaccacaaatcaatatttta---aataaactatttagat---ctaaagtcaaaataagc
aaatatctctctttaaaattaatagatttaaaggaaatcaatgaagaaataataaaaaaaattcacgaatct
taccccctctaaatgaataaactcctgaaaaaatctttccatgttgactataagcgtataaatacaaagtat
aagcagcactaaaaaaagataataaagataaagaaattatagtaacccaagatcaacttacaattctattta
acaaagaaatttcccctaataaatttaaagaaggaggtgcagctatattacaagctcttaacaaaaaccatc
ataaagttattgaaggtataaaattcaataaacccttattgattaataaactccgactccctaatcgttcat
atgtaatattagctaaacaaaataatccagacgaacataacccgtgagcaatcattaaagtataggaaccac
aaagacctcaataagttaaagttattaaaccccctaaaacaattcctatatgagcaactgatgaataagcaa
ttaaagcctttaaatcagtttgacgcaaacaaaccaaactaattaaaactcctcccacaagtctaattctaa
ctcacacataattatatttaatacctcttaactgcaaaaaagaaaaaactcgtaataaaccataaccaccta
acttaagtataataccagctaaaattattgaccctgaaaccggagcttcaacatgagctttaggaagtcaca
aatgaactaaaaatataggtattttaactaaaaaagctaaaattaaagataaatatagcagatcataattaa
atatataattactcaataaataaaaatttattgtatttaaattattatataaataaaaaattccaaccaaca
taggtaaagaaaccaataatgtataaaatagtaaataaaccccagcctgaagacgctctggctgatatcctc
aacccaagattaaaaataaagtaggaattaatcttctttcaaaaaataagtaaaatataaacagattcattc
ttctaaaagttaacaccaagaaaatcaacaaaatcaaaacattaaataaaaataaatttttataattattgt
acttataaacagactcactagcactaattataagtgtacaaattcaaaatctcaataaaataagaccataag
aaataacgtcaaatcctaaaaaatatgaaatatttacaaaataattagtacaataatttaaaataatgaaaa
caaaagttgcaataaataataaattctgaaccattcaaaataaaccattcataaaacaaataggactaataa
aaagtattataaaaatcaattttaacattgtaatacattaaacgattgaaaataatcattcccatgtgtacg
aattatagaaactaaaattgaaagacccaaagcaccttcacatactctaaaagttaaaaatattatactaaa
aaatcttctataatccattaaatttaagtaaatgaacaaaagaaaaaataaacttaatacaatatattccaa
acttaaaagcatagataataaatgcttacgattagaaacaaaaacaaaaatccctattaaaaacaaaaaaca
aggtaatcctcaatataaactcattaacattagttttaatagtttaataaaaacattggtcttgtaaaccaa
aaataagattttgtcttttaaaacttcaagagaaaag-aaataactttatcattaatccccaaaattaatat
tttaaataaactacctcctgaaattatacaactcttcttatattcttcaacactaatctcaagattaatttt
tattcaaataaatcaccccttagcaataggattaatactattaattcaaacattacaaatttgtttaattac
tggactaatagctaaaagattctgattttcatatgtcttatttttaatttttttaggaggtatattagttct
attcatttatgtaacttccctagcatcaaatgaaatattttcactttccataaaattaacaactatctgtat
aataattatattaactactacactaattgccgcatttttagataaaatatcaacatcttcatttatccaaaa
tttagaaatacaacctttatataactttaacttaaccgtctctgaaaactctttaagtctccataaactata
taattacccaacaaactttattactattttattaataaactatttattaattacattaatcgcagtagtaaa
aattactaaattattttatgggcctcttcgacaaataaactaatgaacaaacctttacgaacccaacacccc
ttatttaaaattgcaaataatgcactagtagatcttccagccccaattaatatttcagcatgatgaaatttc
gggtcattactaggtttatgtttaatcattcaaattctaacaggattatttttagctatacattatactgca
gacatcaacttagcattcaatagtgtaaatcacatttgccgcgatgtaaattatggatgattattacgaact
cttcacgccaacggtgcatcatttttcttcatttgtatttacctacatgttggacgtggaatctactacgga
tcttatttatttactcctacctgattagtaggagtactaattttattcctagtgatagcaacagcattcata
ggatatgtattaccctgaggtcaaatatctttttgaggtgccacagttattactaatttattatcggctatc
ccctatttaggaattgatttagttcaatgggtatgaggaggattcgctgtagataatgccacacttacacga
ttctttacattccacttcatcttaccgtttattgtactagcaat--------aacctta-------------
------------------------------------------------------------------------
------------------------------------------------------------------------
------------------------------------------------------------------------
---------------------------------attcatttgttattcctacatcaaacaggatctaataac
cccatcggactaaattctaatattgataaaattcccttccacccctacttctcatacaaggatattgtagga
tttgttattataatcgctgcactaattctattaacactaattaatccctatttattaggagatccagataat
ttcattcctgccaacccattagttaccccagtgcatatccaaccagaatgatacttcctatttgcttacgca
attctacgatctattccaaataaacttggaggagtaattgccctagtcctctcaattgccattttagcaatt
cttccattctatcacttaagaaaatttcgaggtatccaattctaccctattaacaaaatcttattttgaact
atagttgttacagtaattttattaacatgaattggagcacgaccagtagaagaaccttatgtattagtagga
caaatcttaactgtaatttacttcttgtattacatcattaacccattagtaaataaatgatgagacaat---
-ttaattaattagttaatgagcttgaacaagcatatgttttgaaaacataagatag-aaatcaacctttcta
ttgactttactaaattttattaaccacatataataaatcaacactaactttaacccaataataaataataaa
aagtttaatgaaaaaggtaaaaaactctttcaagctaaatatattaatttatcataacgaaaccgaggtaaa
gtcccccgagctcaaatgaaaacaaatgaaataaatgttaacttaacataaaatataacattaaatacatca
caacctaaaaaaattacacaaaatagcatactcataaataaaattctagcatattcagctataaaaattaaa
gcaaaaccccctcttctatattcaatattaaacccagaaactaactccgattcaccttctgcaaaatcaaaa
ggagtacgattagtttcagctaaacaaatacaaaatcaaaccaaactaataggaaataaaattaccaaaaat
caaatacttttttgataataaaaaaagtctaaaatattataactcccaattaaaaatacaaaagataataaa
actaatgctattctaacttcataagaaatagtttgtgccacagcccgtaaaccccctaataatgcataatta
gaattagaagatcaaccagcaattataacagtatatacacctaaactagtacagcataaaaaaaataataaa
cctaaattaaatgaaaacagcttaacaaataaaggaatacataatcaagcaaccaaagacaaaaataaagaa
aaaataggagaaaaataataagaaatataatttgataaaagaggataagtttgttccttagtaaataactta
atcgcatcacaaaaaggttggggaattcctatcaaccctactttattaggtcccttacgaatctgaatataa
cctagaaccttccgttccaaaagagttaaaaaagccactctaactaaaacacaaattaccaaaattaaactc
ccaataattgataaaataaattctataaaaaacaagtactatttgtaatat-aaattacataaataaattct
aaatttattgcactaatctgccaaaatagtgt---ata--atatattaatcatattct-taatataaaatat
tattattctaatacctggtcctttcgtactaagatatta-tagtatattaaagatagaaaccaacctggctt
acgccggtctgaactcagatcatgtaagaatttaaaagtcgaacagacttcacatttaagcggctacaccta
aaaatatatcttaatccaacatcgaggtcgcaaacttttttatcgatatgaactctccaaaaaaattacgct
gttatccctaaagtaacttaatcttataatcactactaatggatcaataactcataaattaatgatttt-aa
ataattaaaagttcattaaattttaatatcaccccaacaaaatactttaaattataaaaataaaattaatct
aaaaaatttaaac--aatgtaaagtataaagatttatagggtcttctcgtcttttaattaaattttagcttt
ttaactaaaatataaaattctattataaatttatatgaaacagcttatacctcgtccaaccgttcataccag
ccttcaattaaaagactaatgattatgctacctttgcacagttagaatactgcggccatttaaat-aacttc
agtgggcaggtcagactttaaaaataactcaaaaagacatgtttttgttaaacaggcgggtaaaatttttgc
cgagttctttatataaacttatcatataaaattacataaac--aaaaaaaatatactaattctatcattatt
cctttttatgtataattaat--aaaaaaatttttataaataaatt-aaaatataataaataatat-aattta
taaaataatttataacaaactttataatgattgctaattctaagcatacattttatatt---accactatta
atttttaataatttattttaaagcttatcccttaaaatattcaaataaataaatttttcaattaaataaata
act--aaaaaatcaaaaatttgtaaattaaatttatttct-aaaaaaactagatacctttataaacgaataa
catttcatttctaatagtttatttaaaataattttgacacattaactttaataaactattaactcttataaa
atcgagattaata--atatatatattaattatttgataaaccctgatacacaaggtacaataaattaaattt
tcttttaacacaaaaatttttcaaaatatttcaattatctttcacaatactaatccactattattaatatta
ttttttcattaaaaattactaaaacactt-aactatataattatttttaatatattaattta---aaaacaa
aat--aaaataataaataaattttg------atcaatttatattgatttgcacaaaaatcttttcaatgtaa
atgaaatgctttactaaataagctttaaattgtcattctagatacaccttccggtacatctactatgttacg
acttatcttaccttaatagcaagagcgacgggcgatgtgtgcatattctagagctaaaatcaaattaacaat
ctttaaaattttactatcaaatccaccttcactaaac----atttcaaaattagatccgtttaaataaattt
attgtaacccatctctacttaaacataagctacaccttgatctgatataaattcttataagaattatagaaa
attattattctaataaaatattctgataacgacggtatataaactgaaaaacaaatttaagtgaggttcatc
gtggattatcaattacaggacaggttcctctgaatagactaaaataccgccaaattttttaagtttcaagaa
cataactactactaccttagtgaatgaaattacattttaaataatagggtatctaatcctagtttataaata
aaatttacaagcttcaaaaccttcataat-aaaaaatttttaaatttaaaatttcacctaataaatctaata
tta-tttttatat-aataaattttaactcacactgaacaaattttatttgtattatttgtgtaaccgcggct
gctggcacaaatttagccaatactatatgaaattactatttccaaatttctttgattaataatactatttac
tgagaata-taattaaattttacttactatttaaataagcaaaaatacacgcaaaaacttacatataaaata
aatcaataataaa-attcaaagccaaaataaaacttt-aatattaattaaattctaaa---ataatattaaa
taatgatatacataaacattaaattaaataacatt-----aataagtcaataaaaaaaaaaaaataga-tta
aacttaaataaaatgagttagtagtatctcctg-atcagcaatta-ccccctaagtaatataccgtttttca
tt-aaaaaaattagatgaaacttaaccttt------------------------------------------
------------------------------------------------------------------------
------------------------------------------------------------------------
------------------------------------------------------------------------
------------------------------------------------------------------------
------------------------------------------------------------------------
------------------------------------------------------------------------
------------------------------------------------------------------------
------------------------------------------------------------------------
---------------------tat-aaaaatt-aattacattt-aatcttattattaattttttaatttaat
tttaaa-attaatattattaa-ttataa-ta-ata-taaataataa-aaaaaaattaatatataaattgaaa
taataattaaattaaataataaaaaaaaatcatattgatcattagtaatttaattaatattt-aagtttaat
ctaat-tttttttttttttttttt--aaataataaa------------------------------------
------------------------------------------------------------------------
------------------------------------------------------------------------
------------------------------------------------------------------------
------------------------------------------------------------------------
------------------------------------------------------------------------
----------------ttt-tataaatattaaattt-atttataaatacttta--tcatatatttatttta-
gatgaat-----atttatcttttata-attatataaata-ttaaaaataaataaac----------------
--------gatataccaagttaagattaatatatatatatatgtatataaatatttaattaattaatagata
tcta-tattcatat-aaaaaaaaaccttaagattcatagatgaataacagtattatcaatttattagtatat
aatataatctaacatta-taaacattgttataaattaatattaaaaataaatttattataatcatttatcta
tttatat-gaagttgatcttttaattctcggaaatgtctatattggaattttaaattatctag---attcat
aaaaatttattttttaaa---ctgtactttttttatttatttaaatattaaaacatatatttacatttaagt
tatatacaccacttaaatgtaagtat-aaaaaaaaaaaaaaaaaaaaaa--ttagat---------------
------------------------------------------------------------------------
------------------------------------------------------------------------
-----------------------------------------------------------gaaaacagcttat
ttcatttgaaataagttaatttca
>CDKB02
aatgaattgcctgat-aaaagggttaccttgatagggtaaataatgcaattagtattgcattca------tt
atatttaatagaattaaactatttctaaaagtatcaaaaacttttgtgcatcatacacc--------aaa--
------ata-------tatctat------tacaaat-------------agta---tta--------attat
-aagaaagtacatctattaaatc-aatcct-aa-------tatta---------------------------
---------------------gtttaaat---------aaaaagataagctaattaagctactgggttcata
ccccatttataaaggttttaatccttttctttttaattttt-aataattcagcaaaaattatattttttttt
atcttaataacaggaaccctaattaccgtctcatcaaattcttgactaggtgcctgaatagggctagaaatt
aacttgttgtcatttatccccctaataaatagtaacaatttaacatctacagaagcctcattaaaatacttt
ttaactcaagctatagcatcagcagttctactgtttgctattataataatgtacttaaataattacccaatt
attcaagataattcttcttatagtaatttaataattatttcatccctactactaaaaagaggggcagcaccc
tttcatttttgatttcccaatgttatagaaggactttcttgaataaacgctcttaccttaataacatgacaa
aaaattgctcccctaatattaatttcttacacaacactaaatacctttatttttatagcaattagtgcctcg
actgttacaggatcattgggtggacttaatcaaacttctctacgaaaactaatagctttttcatcaatcaac
cacttgggatgaatgctagcagctatacaagcaaatgaatcaatatgatgtatttatttttctttttataca
tttttatcattcagattaacctttatattcaacaactttaaaatattccacattaatcaattatttaattca
ttcttcaattccaaaatccttaaatttattttatttttaaacctactttcactaggagggttgcccccgttt
attggatttttgnnnnnnnnnnnnnnnnnnnnnnnnnnnnnnnnnnnnnnnnnnnnnnnnnnnnnnnnnnnn
nnnnnnnnnnnnnnnnnnnnnacattatttttttacttacgactatgcttcgcagcatttatacttaattat
tatgaaaataattgaactattgatataactattaacaatgtttcttttaaattaatattaattttatcattt
atctctacatttagtctaatcttaatttctataatttatttattcttataaac-------------------
-tatagtatat-aaggctttaagttaatcaaactaatagccttcaaagctataaatataagtataaatcttt
taagccttagtaat-ttactactcctttagaattgcagtctaatgtcattattgactataaagcca------
---aatttatttattaattaaattactagtaatt--------------------aaatt------aat----
----aaataat-----aatgattaaaaagaataaattcttataaatagatttacagtctatcgcctaaactt
cagccatttaatcgcgacaatggctattctcaacaaatcataaagatattggaactttatattttatcttcg
gagcctgagcaggaatagttggaacatctcttagaattttagttcgagctgaactgggtcatccaggagcat
taattggagacgaccaaatttataatgtaattgtaacagcccatgccttcgtaataattttctttatagtta
taccaattataattggtgga-ttcggaaattgacttgttcccctaatattaggtgctcctgatatagctttt
ccacgaataaataatataagattttgattattacctccttcccttacactactattagtgagaagcatagta
gaaaatggagctggtacaggttgaacagtttacccacccctatcatcggttattgcacacggaggagcttca
gttgatctagctattttctcactccacttagccggtatctcttcaattttaggggcagttaatttcattaca
acagtaattaatatacgatcaacaggaatctcttttgatcgaatacctcttttcgtatgagcagttgtatta
acagctttattacttttattgtcattaccagttttagcaggagctattactatattattaacagatcgaaac
ttaaatacttccttttttgaccctgccggaggaggagaccctattctttaccaacatttattttgattcttt
ggacacccagaagtttatattttaattctaccaggatttggaataatttcccatattattagtcaagaatca
ggaaagaaggaaacatttggatctctaggaataatttatgctataatagcaattggattactagggtttatt
gtatgagctcatcatatatttacagtaggaatagacgtagacactcgagcctatttcacttcagccacaata
attattgcggtacccacaggtattaaaatttttagttgattagctacattacatggtacacagctaaattat
tcaccagctatactatgggccctgggatttgtatttctatttacagtaggaggattaacaggagtagttctt
gctaattcatctgtagatattattcttcacgatacatattatgtagtagcccatttccactatgtattatca
ataggagccgtttttgctattatagcaggattcgttcactggtacccactatttacaggactagtactaaat
cctaaatgattaaaaagtcaatttattattatatttattggagtaaatttaaccttcttcccacaacacttt
ttaggattagctggtatacctcgacgttactcagattatccagatgcttacacaacatgaaatgtagtttat
accattggttcatctatttctttactaggaattttattcttcctattcatcatttgagaaagtttagtaaca
caacgacaagtagtttaccctatacaactcagttcctcaattgaatgacttcagaacactcctccagctgaa
catagttattcagaattacctcttttaactaattatctaatatggcagattagtgcaatggatttaagctcc
atatataaagtattttactttt------attagaaactaatgacaacatgagctgcccttggccttcaagat
agagcctctcctcttatagaacaacttaccttctttcatgaccacgctttaataattttagtaataattaca
acattagtaggttatttaatatttatattattctttaattcatatactaaccgaaatcttttacatggacaa
actattgaaataatttgaactattcttccagcaattgtccttctatttattgcttttccctcccttcgatta
ctatatttattagatgaaattaatgaaccttcagttacattaaaggctattggacaccaatgatactgaagc
tacgaatattcagactttataaatgtagaatttgattcatacataatcccaactaatgaattagcaacagac
ggatttcgacttctagatgttgacaaccgagtagttctacccataaattcacaaattcgaattttagtaaca
gctgctgatgtaattcattcatgaacagtgccagccttaggtgtaaaggttgacggaactccaggtcgatta
aaccaaacaaatttcctaataaaccgacctggtttattttatggtcaatgttcagaaatttgtggagctaat
cacagatttatacccattgtaattgaaagtcttcctgtaaatcattttatcaaatgagtaactaatagaact
aattcataa-ttttcattagatgactgaaagcaagtactggtctcttaaaccatctcatagtaaattagcac
ttacttctaat-g-aa------------------aaaaaattagtt-aaaaaataacattagtatgtcaaac
taaaattattaaacta-tttaatattttttggtgcctcaaatagccccaattggctgattaagcttatttat
tatcttttcaattacttttatcttgtttagtataataaattattactctgtaattcctaaaacacctaaatc
agaaatttcaagcaagtattcaacaacttctttaaactgaaaatgataacaaacttattttctgtattcgac
ccttcctcaagtattttcaatttatcattaaattgaataagaacatttttaggtcttctcctaattccttct
gcctactgattaataccttcacgatgacatattttttgaaattcaattcttcttacacttcataaggaattc
aaaactcttctaggcccatcaggacattcaggatcaacttttatttttgtgtccctattttcattaatttta
tttaataattttataggtttatttccttatatttttacaagaacaagtcacttaacacttacacttacatta
gctctacccctatgattatgtttcatactttacggatgaatcaatcatacacaacatatattcgctcaccta
gtccctcaaggaactcctgcagttcttataccgtttatagtatgtattgaaacaattagtaatattattcga
cctggaactttagctgttcgattagcggctaatataattgcaggacatttactacttactcttttaggaaat
actgggccttccctttcttacgcaattgtatcattattattagttggtcaaattgctctattagtgctagaa
tcagcagttgctattattcaatcatatgtatttgcagttctaagaacactatactctagagaagtaaactaa
tgtcaacacactcaaatcacccgttccatttagtagattatagtccctgacctttaacaggagcaattggag
ctataacctctgtctcaggattagtaaaatgattccatcaatatgatatttcattatttgctttaggaaata
ttattactattttaacagtatatcaatgatgacgagacgtatctcgagaaggaactttccaaggactacaca
ccttacccgtaacattgggattacgatgaggaataattctatttattttatcagaagttttattttttgtat
cttttttctgagcatttttccacagaag--tttatccccagctatcgaactgggagctatatgaccccctgc
aggaattcaaccctttaatccattccaaattccactattaaatacagctattttattatcttcaggagttac
tgttacatgggcccaccatagtttaatagaaggtaatcattctcaagcaacacaaggactattttttacagt
tcttctaggagtttattttactattctacaagcatatgaatatattgaagcaccatttaccattgcagattc
agtttatggttctacctttttcatagcaacaggattccacggaattcatgtattaattgggacaacatttct
tctagtatgtttaattcgacatttaaacaaccacttttctaaaactcaccactttggatttgaagcagctgc
atgatactgacattttgttgatatcgtctgattattcctttatatttcaatttattgatgaggaggataatt
aatttttatctatatagtatataagtatatttgacttccaatcataaggtctact-aattagtagtatagat
aattttttcaattactattatagcgtcaattctaattatcatcactagtgtagttataatactagcctctat
tttatcaaaaaaagcactgacagaccgtgaaaaatgttctccctttgaatgcggattcgaccctaagtcctc
ttcacgattacctttttccctccgattttttttaattacaattattttcttaatttttgatgtagaaattgc
tcttattttacctataattctaattatttcagtttctaacatcattatatgaactacaacaagaattgtatt
cattattatcttaattattgggttataccatgagtgaaatcaaggaatactaaattgatc-------gaatt
agggttgtagttaattataacatttgatttgcattcaaaaagtattgaa--atatcaatctacc--------
---------ttat-------aattcagaatatgaagcgatttattgcaattagtttcgacctaatcttaggc
att--ttatgcccttattctagta---------------------aaattaa--------------------
----------------------------------------ttattaattgaagccaaaaagaggcttatcac
tgttaatgatagaactgagaccgctctccaattaaggaagtatgacgttcaagaaaaagctgctaactttta
tcttttaatggttaaactccatttgta---cttctgtttatatagtttaat-aaaaacattacattttcatt
gtaaaaat-aaaattttctatttttataaattactaaatataattcactat-atccaagaattatacaatta
ccctaacatcttcagtgttatgctctatattttaagctacttgaattaaaaaattaaaaaaaatgaaaacaa
gaaaataattcataaaacaaataataaaagataaatctttaaattattattgtgtataacagatacatactg
agaatacttaactaattctctatataaattttgaccccctaaaaattctgatcacccctgatcaaaagactt
acatactcttatccctaatattaggggataattaataataccataagtcgaaatataaggtataaatcatat
agaaccagaaaaataactcactaaataattatgtaaagacttattaaagtagaatagagaaacattggaaat
taaataccccaatactccccctactacacaaacaaataaagttaataattttaaataactaggtaaacaaat
tatataaggagtaggaaaaattaatcaacttaatattctacctccaacaattctcattattaataaaccact
tatacctcgtaatataactcaaccctcatctctcaacatatttaaagaaccacagtttaattctccagttat
agtataatagaccaatcgaaaagaataacaaacagttagcccggtagaaaaaaaataaagaaaaaaagaaaa
tatattgatataacttaacgaaacaacttctaaaattaaatccttagaataaaacccagctaaaaagggcat
tccacataaagccaaattagctacattaaaacagccagaagtcaagggtatatatacgcccaatccccccat
caaccgaatatcctgagaattatttatattatgaataatagccccagcacacataaataataatgccttaaa
taaagcatgagttaataaatgaaaaaaagcaagcttataaaatcctatagataaaattcttattataagacc
taattgacttaatgtagaaagagcaataatcttctttaaatcaaattcaaaattagcccctaatcccgctat
aaatattgttaatccagaaagcaacaataataaatctcccagccaacttcctctcaataaaacattaaatcg
aattaacaaataaaccccagcagtcactaaagtagaagaatgaactaaggctgatacaggtgtaggagctgc
tatagcagcaggcaatcaagaagaaaagggaatctgagctcttttagttatagcagctaatataattaatgc
accaataatttccatttcaacactattcttcatagtttctaaataaaaaatatagtttcaactcccataatt
taatattcaagcaattgccaataaaaaagccacatccccgatccgattagataaagcagtaagtatcccagc
attgtaagacttaacattttgaaaataaataactaaacaataagatactaaccccaaaccatctcaccccaa
taaaatactaattaaattaggactaataattaataatattattgataatacaaatattaaaactaatataat
aaaacgattaatatttgtatctcctctcatgtattcctttctgtaataaattactaaagaagcaattaacaa
aacaaaagatataaataataatctcattcaatcaaacaaaaaagttattacaattctagttgaatttaaact
aacaacctctcactctaaaaataaagaataatcatttaacaaaaacactaatctagaagtaaaaaaactaat
tctaatagtgattaaaattaaaaatctaattctacaaattgataaatatttcacgatctaaaatgata-aat
atcatttcattgacaccacaaatcaatatttta---aataaactatttagat---ctaaagtcaaaataaac
aaatatctctctttaaaatcaataaatttaaaggaaatcaatgaagaaatagtaaaaaaaattcacgaatct
taccccctctaaatgaataaactcctgaaaaaatctttccgtgttgactataagcatataaatataaagtat
aagcagctctaaaaaaagataataaagataaagaaattatagtaacccaagatcaacttacaattctattta
ataaggaaatttcccccaataaatttaaagaaggtggtgcggctatattacaagctcttaacaaaaatcacc
ataaagttattgaaggtataaaatttaataaacccttattgattaataaactccgactccccaatcgttcat
atgtaatattagctaaacaaaataatccagatgaacatagcccatgagcaattattaaagtataagaaccac
aaagaccttaataagttaaagttattaaaccccctaaaacaattcctatgtgagcaactgatgaataagcaa
ttaaagcctttaaatcagtttgacgaaaacaaaccaaactaattaaaactcctcccaccaatctaattctaa
ctcacacataattatatttaatacctcttaactgcaaaaaagaaaaaactcgcaataaaccgtaacccccta
acttcagtataattccagctaaaattattgaccctgaaaccggagcttcaacatgagccttgggaagtcaca
aatgaaccaaaaatatcggtattttaactaaaaaagccaaaattaaagataaatataacagatcataattaa
atatataattactcaataaataaaaattcattgtatttaaattattatataaataaaaaattccaactaata
tgggtaaagaaactaacaatgtataaaataaaagataaaccccagcttgaagacgctctggctgataccctc
aacccaaaattaaaaataaagtaggaattaatcttctttcaaaaaataaataaaatataaacagattcattc
ttctaaaagttaacaccaaaaaaatcaacaaaatcaaaatattaaataaaaataaatttttatagttattat
acttataaacagactcactagcactaatcataagtgtacaaattcaaaatctcagtaaaataagaccgtaag
aaataacatcaaaccctaaaaaatatgaaatatttacaaaataattagtacaataatttaaaacaataaaaa
caaaagttacaataaataataaattctgaaccattcaaaataaaccatttataaaacaaataggactaataa
aaagtattataaaaatcaattttaacattgtaatacattaaatgattgaaaataatcattcccatgtgtacg
aattatagaaaccaaaatagaaagacctaaagcaccttcacatactctaaaagttaaaaatattatactaaa
aaatcttctataatccattaaatttaaataaataaataaaagaaaaaataaacttaatacaatatattccaa
acttaaaagcatagataataaatgcttacgattagaaacaaaaacaaaaattcctattaaaaataaaaaaca
aggtaaccctcaatataaactcattaacattagttttaatagtttaataaaaacattggtcttgtaaaccaa
aaataagattttgtcttttaaaacttcaagagaaaag-aaataactttatcattaatccccaaaattaatat
tttaaataaactacctcctgaaattatacaactctttctatattcttcaacactaatctcaagattaatttt
tatccaaataaatcaccccttagcaataggattgatattattaattcaaacattacaaatttgtttaatcac
tggattaatagctaaaagattttgattttcatacgttttatttttaatttttttaggaggtatactagttct
atttatttatgtaacttccctagcatcaaatgaaatattttcactctccataaaattaacaactatctgtat
cataattatattaactactacactaattgccgcatttttagataaactatcaacatcttcatttatccaaaa
tttagaaatacaacctttatataactttaacttaaccgtctctgaaaactctcttaatctacataaactata
taactacccaacaaattttattactattctattaataaattatctattaattacattaattgcagtagtaaa
aattactaaattattttatggacctcttcgacaaataaactaatgaacaaaccattacgaacccaacacccc
ctatttaaaattgcaaataatgcactagttgatctcccagccccaattaatatttcagcatgatgaaatttc
gggtcattgttaggtctatgcttaattattcaaattctaacaggactatttttagctatacattacactgca
gatatcaatttagcattcaatagtgtaaatcacatttgtcgtgatgtaaactatggatgattattacgaact
cttcacgccaacggtgcatcatttttcttcatttgtatttacctacacgttggacgtggaatctactacgga
tcttatttatttactcccacctgattagtaggagtactaattttattcctagtgatagcaacagcattcata
ggatatgtattaccctgaggtcaaatatctttttgaggtgccacagttattactaacttattatcagctatc
ccctatttaggaattgatctagtccaatgagtatggggaggattcgctgtagataacgccacacttacacga
ttctttacattccacttcatcctaccatttattgtactagcaat--------aacctta-------------
------------------------------------------------------------------------
------------------------------------------------------------------------
------------------------------------------------------------------------
---------------------------------attcatttactcttcctccatcaaacaggctctaataat
cctatcgggctaaactctaatattgacaaaattcccttccacccctacttctcatacaaggatattgtagga
tttgttattataattgcagcactaattctactaacactaattaatccctatctactaggagacccagataat
ttcattcctgccaatccactagttaccccagtacatattcaaccagaatgatacttcctatttgcttatgca
attctacgatctattccaaataagcttggaggagtaattgctctagtcctatcaattgccattttagcaatt
cttcccttctatcacttaagaaaattccgaggtattcaattctatcctattaacaaaatcttattttgaact
atagttgtaacagtaattttattgacatgaattggagcccgaccagtagaagaaccttatgtattagtaggt
caaatcttaactgtaatttactttttatattatattattaaccccttagtaaataaatgatgagacaat---
-ttaattaattagtcaatgagcttgaacaagcatatgttttgaaaacataagatag-aaatcaacctttcta
ttgactttactaaattttattaaccacatataataaatcaataataattttaatccaataataaataataaa
aaatttaatgaaaaaggtaaaaaactctttcaagctaaatacattaatttatcataacgaaatcgaggtaga
gtaccccgagctcaaataaaaacaaatgaaataaatgtcaacttaacataaaatataacattaaatacatca
caacccaaaaaaattacacaaaatattatgctcataaataaaattctagcatattcagccataaaaattaaa
gcaaatcctcctcttctatactcaatattaaacccagaaactaattccgattcaccttctgcaaaatcaaaa
ggagtacgattagtttcagctaaacagatacagagtcaaaccaatctaatgggaaataaaattaccaaaaat
caaatacttttttgataataaaaaaagtctaaaatattataacttccaattaaaaaaacaaaggataataaa
accaaagctattctaacttcataagaaatagtttgtgctacagcccgtaaaccacccaacaaagcataatta
gaattagaagatcaaccagcaattataacagtatacacacctaaactagtacaacataaaaaaaacaataaa
cccaaattaaatgaaaacagcttaacaaataaaggaatacataatcaagctactaaagataaaaataaagaa
aaaataggagaaaaataataagaaatataatttgataaaagaggataagtttgttccttagtaaataactta
atcgcatcacaaaaaggttgaggaattcctatcaaccccactttatttggtcccttacgaatttgaatataa
cctaaaaccttacgttctaaaagagttaaaaaagctactctaactaaaacacaaattaccaaaattaaactc
ccaataatagataaaataaattctataaaaaacaagtactatttgtaatat-aaattacataaataaattct
aaatttattgcactaatctgccaaaatagtgt---ata--atatattaatcatattct-ctatataaaatat
tattattctaatacctggtcctttcgtactaagatatta-taatatattaaagatagaaaccaacctggctt
acgccggtctgaactcagatcatgtaagaatttaaaagtcgaacagacttaacatttaagcggctacaccta
aaaatatatcttaatccaacatcgaggtcgcaaacttttttatcgatatgaactctccaaaaaaattacgct
gttatccctaaagtaacttaatcttataatcactactaatggatcaataactcataaattaatgatttt-aa
ataattaaaagttcattaaattttaatatcaccccaacaaaatactttaaattataaaaataaaataaatct
aaaaaatctaaac--aacataaagtataaagatttatagggtcttctcgtcttttaattaaattttagcttt
ttgactaaaatataaaattctattataaatttatatgaaacagcttatacctcgtccaaccgttcataccag
ccttcaattaaaagactaatgattatgctacctttgcacagttagaatactgcggccatttaaataaacttc
agtgggcaggtcagactttaaaaataactcaaaaagacatgtttttgttaaacaggcgggtaaaatttttgc
cgagttctttatataaacttatcacataaaattacataaac---aaaaaaatatactaattctatcattatt
cctttttatatttaattaat--aaaaaaatttttataaataaatt-aaaatataataaataatat-aattta
taaaataatttataacaaactttataatgattgctaattctaagcatacattttatatt---actactatta
atttttaataatttattttaaagcttatcccttaaaatattcaaataaataaatttttcaattaaataaata
acc--aaaaaatcaaaaatttgtaaattaaatttatttct-aaaaaaactagatacctttataaacgaataa
catttcatttctaataatttatttaaaataattttgacacattaactttaataaactattaactcttataaa
atcgagattaatat-atgtatatattaattatttgataaaccctgatacacaaggtacaataaattaaattt
tcttttcacacaaaaatttttcaaaatatttcaactatctttcacaatactaatcaactattattaatatta
ttttttcattaaaaattactaaaacattt-aattatataattatttttaatatattaattta---aaaacaa
aat--aaattaataagtaaattttg------atcaatttatattgatttgcacaaaaatcttttcaatgtaa
atgaaatgctttactgaataagctttaaattgtcattctagatacaccttccggtacatctactatgttacg
acttatcttgccttaatagcaagagcgacgggcgatgtgtgcatattctagagctaaaatcaaattaacaat
ctttaaaattttactatcaaatccaccttcactaaac----atttcaaaattagatccgtttaaataaattt
attgtaacccatctctacttaaacataagctacaccttgatctgatataaattcttataaaaattatagaaa
attattattctaataaaatattctgataacgacggtatataaactgaaaaacaaatttaagtgaggtacatc
gtggattatcaattacaggacaggttcctctgaatagactaaaataccgccaaattttttaagtttcaagaa
cataactactactaccttagtgattgaaattacattttaaataatagggtatctaatcctagtttataaata
aaatttacaagcttcaaaacctctacaat--aaaattttttaaatttaaaatttcacctaataaatttaata
tta-tttttatataaataaattttaactcacactgaacaaattttatttgtattatttgtgtaaccgcggct
gctggcacaaatttagccaatactctatgaaattactatttccaaatttctttgattaataatactatttac
tgagaata-taattaaatttcacttactatttaaataagcaaaaatacacgcaaaaacttacatataaaata
aatcaataataaa-attcaaagccaaaataaaacttt-aatattaattaaattaataa---atattattaaa
taatcatatacatatatatcaaactaaataacatt-----aaataatcaaaaaaaataaataataaga-tta
aatttaaataaaatgagttagtagtatctcctg-atcagcaatta-ccccctaagtaatataccgtttttca
tt-aaaaaaattagatgaaaattaatcttt------------------------------------------
------------------------------------------------------------------------
------------------------------------------------------------------------
------------------------------------------------------------------------
------------------------------------------------------------------------
------------------------------------------------------------------------
------------------------------------------------------------------------
------------------------------------------------------------------------
------------------------------------------------------------------------
---------------------tat-aaaaattaaattacatat-aatcttattattaattttttaatttaat
tttaaa-cttaatattattaa-tatcaa-tagata-taaataataa-aaaaaaaataatatataaactgaaa
taataattaaattagataataaaaaaaaatcatattaattactagtaatttaattaataatt-aagtttaat
ctaat-ttttttttttttttttttt-atataataaa------------------------------------
------------------------------------------------------------------------
------------------------------------------------------------------------
------------------------------------------------------------------------
------------------------------------------------------------------------
------------------------------------------------------------------------
----------------ttt-tataaatattaaattt-atttatagatatttta--tcatgtatttatttta-
aatgaat-----atttattttttata-actatataaata-ttaagaataaataaac----------------
[truncated: 9,633,958 more chars]
