# Supplementary material for: Genomic Tracing Reveals Multiple Independent Occurrences of Bactrocera dorsalis in Belgium
Source: Insects. 2025 Dec 15;16(12):1271. doi: 10.3390/insects16121271 (PMC12734248; doi:10.3390/insects16121271)
Supplement: Supplementary file 1 [file insects-16-01271-s001.zip › insects-3760316-supplementary/Supplementary Material/Supplementary Files_Vanbergen_et_al_2025_Insects/File_S3_bd.mitogenomes.mafft.filtered.trimmed.bootstrapped.renamed.tree.newick]

(((B.latifrons:0.077111132,B.bryoniae:0.044203645):0.020388776[1.000],(B.wuzhishana:0.057237905,(B.diaphora:0.082720099,B.biguttula:0.074536159):0.036299087[1.000]):0.007237944[0.365]):0.0035432815[0.570],(B.fulvicauda:0.063920065,((B.arecae:0.058224376,((B.ritsemai:0.045048089,B.limbifera:0.038924076):0.017390029[1.000],(B.moluccensis:0.064645943,(B.curvifera:0.087982694,B.umbrosa:0.074393233):0.019095916[1.000]):0.010473434[0.840]):0.004363709[0.415]):0.005289609[0.355],((B.melastomatos:0.053377992,(B.nigrotibialis:0.047292208,B.correcta:0.047334857):0.010223224[1.000]):0.005601725[0.670],(B.tuberculata:0.040656137,(((LKAD07:0.008511274,(LKAD08:0.000733363,LKAD06:0.001802550):0.004629939[1.000]):0.003559438[0.805],(LKAD01:0.008250203,(LKAD04:0.003787503,(FAVV_3:0.007560525,CDKB02:0.001713540):0.003638556[1.000]):0.003440005[0.995]):0.003047531[0.935]):0.017453301[1.000],((B.thailandica:0.000119759,B.ruiliensis:0.000187463):0.014629147[1.000],((B.musae:0.014306351,(MMYG02:0.010396073,(PHDM09:0.004102394,(B.occipitalis:0.001713771,PHDV01:0.001306401):0.001966626[1.000]):0.004122712[1.000]):0.003290455[1.000]):0.001791071[0.920],(IDJI04:0.009395491,(INBH07:0.004414417,((MYRB09:0.000000005,(MYRB05:0.0,MYRB04:0.0):0.000000005[0.660]):0.004516677[1.000],(THPK08:0.005612032,(((((SCLS01:0.003660888,YNBS10:0.003136462):0.000367623[0.785],(THPK06:0.002248823,GDGZ07:0.001919690):0.001297473[1.000]):0.001101167[1.000],(JXNC01:0.004227974,((INAS10:0.002492395,(HNSY01:0.002384670,(YNBS01:0.002097039,GXNN02:0.002102260):0.000618004[0.995]):0.000552126[0.985]):0.000869205[0.995],(THBK04:0.003486462,(VNTG02:0.002713907,((USHW02:0.000061323,(USHW05:0.0,USHW04:0.0,USHW01:0.0):0.000000005[0.680]):0.001147620[1.000],(USHW06:0.000061328,(USHW10:0.0,USHW09:0.0,USHW08:0.0,USHW07:0.0,USHW03:0.0):0.000000005[0.655]):0.001625467[1.000]):0.002522274[1.000]):0.000560422[0.830]):0.000150341[0.695]):0.000203390[0.550]):0.000293378[0.895]):0.000665668[0.960],(((IDBD03:0.002626159,(MYRB01:0.002820068,IDBD01:0.002311915):0.000426156[0.930]):0.000830501[0.995],((MYRB10:0.0,MYRB06:0.0):0.000000005[0.685],(MYRB08:0.0,MYRB07:0.0,MYRB03:0.0,MYRB02:0.0):0.000000005[0.685]):0.003337828[1.000]):0.000306587[0.625],(IDBD02:0.003764870,((LAVT07:0.003407244,IDBD04:0.002361378):0.000416274[0.435],(IDBD05:0.002160040,(SRPM10:0.000061315,(SRPM07:0.000122633,(SRPM09:0.000000005,((SRPM04:0.000061315,(SRPM08:0.000000005,SRPM06:0.000000005):0.000061312[0.660]):0.000000005[0.070],(SRPM02:0.000061310,(SRPM05:0.0,SRPM03:0.0,SRPM01:0.0):0.000122639[0.915]):0.000000005[0.095]):0.000000005[0.045]):0.000000005[0.230]):0.000000006[0.600]):0.002070870[1.000]):0.001018055[1.000]):0.000065772[0.205]):0.000052235[0.145]):0.002221165[1.000]):0.000162296[0.165],(((YNBS09:0.004293615,(GDGZ09:0.002770608,GDGZ03:0.003656277):0.001124199[1.000]):0.000447260[0.650],(NPSH06:0.001239051,(HNDZ08:0.001824160,BDKG04:0.001443026):0.000301281[0.765]):0.002939990[1.000]):0.000145786[0.535],(HNSY10:0.004359300,((((NPSH02:0.002768874,(INAS06:0.001911009,(MMYG10:0.002115621,MMYG04:0.002327536):0.000369352[0.935]):0.000938631[1.000]):0.000303629[0.400],((((SCLS03:0.002210476,GZDY02:0.001740076):0.001731013[1.000],(TWPD10:0.001108163,(SCLS07:0.0,JSZJ06:0.0,FJZZ05:0.0):0.001169974[1.000]):0.001990274[1.000]):0.000060497[0.180],(JXNC09:0.003411996,((THPK09:0.001229396,MYKL01:0.000987361):0.000816981[1.000],(ZAMP07:0.001930758,(YNBS04:0.001170089,(PKMR07:0.000061311,PKMR04:0.000000005):0.000860483[1.000]):0.001219309[1.000]):0.000662626[0.995]):0.000792036[1.000]):0.000193312[0.720]):0.000100840[0.150],(((HNLY01:0.002040806,HNDZ06:0.001977632):0.001135452[1.000],((PHDV08:0.000820445,((PHDV06:0.000429847,PHDV05:0.000184270):0.000061138[0.795],(PHDM04:0.000183991,(PHDM08:0.000368140,(PHDM05:0.000245620,(PHDM07:0.000000005,PHDM06:0.000245389):0.000429849[1.000]):0.000061126[0.675]):0.000000005[0.350]):0.000184020[0.930]):0.000039073[0.635]):0.001923688[1.000],((PHDV03:0.000122677,(PHDV07:0.000490996,PHDV04:0.000368086):0.000000005[0.260]):0.000307515[0.945],(PHDV10:0.000429465,(PHDM10:0.000675066,(PHDM01:0.000552319,((PHDV02:0.000982827,PHDM02:0.000368176):0.000000006[0.415],(PHDV09:0.000245396,PHDM03:0.000184032):0.000122660[0.850]):0.000000005[0.295]):0.000061328[0.330]):0.000000005[0.155]):0.000060551[0.415]):0.001617959[1.000]):0.001323498[1.000]):0.000129399[0.065],((INBH08:0.003753710,(BDKG02:0.002596658,(((TWTY08:0.003158582,GZDY01:0.002972137):0.000174797[0.295],(INBH01:0.001634356,(HBWH06:0.001198399,BDKG05:0.001269326):0.000112387[0.580]):0.002012763[1.000]):0.000068728[0.280],((VNTG01:0.002778102,(TWTY10:0.002347074,INPJ02:0.002475496):0.000491101[0.905]):0.000062031[0.300],(VNTG04:0.002035842,((JSZJ03:0.001579180,JSZJ07:0.002067610):0.000053933[0.300],(NPSH05:0.002066181,(INTN07:0.000337995,INTG01:0.000583281):0.001172656[1.000]):0.000059200[0.570]):0.000831595[1.000]):0.000366893[0.880]):0.000122443[0.360]):0.000172089[0.530]):0.000257643[0.465]):0.000036335[0.120],(((GZDY09:0.001641608,(NPSH10:0.000817986,(TWTY09:0.000184091,TWPD05:0.000061206):0.000604704[1.000]):0.001503851[1.000]):0.000135276[0.405],((Bd_2024_1:0.001231038,(THPK01:0.000799501,GZDY07:0.000553540):0.000305503[0.960]):0.000741575[0.995],(ZAMP09:0.000491107,((YNBS06:0.001106837,INBH03:0.000737352):0.000183824[0.935],(TWPD09:0.000860118,(GXNN09:0.001105887,(INTN01:0.000675495,INAS09:0.000859516):0.000000006[0.445]):0.000061196[0.470]):0.000061482[0.655]):0.000000005[0.725]):0.000862979[1.000]):0.000003096[0.115]):0.000665427[0.995],((MYKL09:0.001654814,(IDJI10:0.000867582,IDJI02:0.001718031):0.000182928[0.900]):0.000378599[0.990],(MYKL03:0.001352163,((IDJI01:0.000181634,(PGPM10:0.000061325,PGPM01:0.000000005):0.000063729[0.880]):0.000984362[1.000],((Bd_2023_3:0.000839540,MYKL02:0.000923231):0.000403748[1.000],(((IDJI03:0.000736899,(IDJI06:0.000184155,IDJI05:0.000000005):0.000184181[0.975]):0.000061356[0.655],(PGPM05:0.000368218,(IDJI08:0.000184080,IDJI07:0.000122709):0.000184045[0.945]):0.000061320[0.670]):0.000199988[0.945],(IDJI09:0.000306798,((PGPM09:0.0,PGPM03:0.0):0.000061342[0.615],(PGPM02:0.000061328,((PGPM08:0.000000005,PGPM04:0.000061340):0.000000005[0.400],(PGPM07:0.0,PGPM06:0.0):0.000000005[0.265]):0.000000005[0.145]):0.000000005[0.530]):0.000306856[0.990]):0.000352671[1.000]):0.000186264[0.840]):0.000661068[1.000]):0.000678400[1.000]):0.000058704[0.730]):0.001374953[1.000]):0.000245326[0.405]):0.000096116[0.025]):0.000061720[0.040]):0.000065364[0.050]):0.000755894[0.970],((THPK02:0.001045993,INTG06:0.001293709):0.002070066[1.000],(YNBS02:0.004873023,(((NPSH04:0.001853642,MYKL10:0.002535390):0.001176245[1.000],(((LAVT09:0.000460924,INBH04:0.001324024):0.000800316[1.000],(JSZJ04:0.000859724,(MLBM06:0.000061204,(LKAD09:0.000122714,LKAD03:0.000122727):0.000122794[0.925]):0.001047863[1.000]):0.000792590[1.000]):0.001124683[1.000],((HNDZ03:0.002833417,GXNN03:0.002660890):0.000186035[0.535],((YNJH04:0.001602101,HNDZ04:0.000798842):0.000924006[1.000],(FJZZ03:0.001416229,(PKMR02:0.001167401,(YNBS05:0.001352881,(GXNN07:0.000061325,(HNSY06:0.000183999,GDGZ02:0.000061317):0.000000005[0.630]):0.001106922[1.000]):0.000000006[0.255]):0.000183338[0.605]):0.000553005[1.000]):0.000669033[0.985]):0.000000005[0.305]):0.000368613[0.870]):0.000000005[0.385],((((ZJZJ06:0.002990953,GZDY03:0.002018134):0.000177968[0.685],(PKMR10:0.0,PKMR05:0.0):0.002196574[1.000]):0.000740864[0.985],(NPSH03:0.002930228,(FJZZ07:0.001608655,(GXNN01:0.001690628,(HNSY05:0.001568573,(ZJZJ09:0.000061282,ZJZJ08:0.000000005):0.001951248[1.000]):0.000114566[0.580]):0.000584979[0.970]):0.001343932[1.000]):0.000172217[0.375]):0.000218107[0.765],((VNTG06:0.001046574,GXNN06:0.000800003):0.000474699[1.000],(Bd_2024_4:0.001547959,((Bd_2023_2:0.000245516,Bd_2023_7:0.000061368):0.000061023[0.685],((CIBD03:0.000061319,(MLBM04:0.000000005,(GHND07:0.000122700,NGNS02:0.000061347):0.000000005[0.230]):0.000000005[0.480]):0.000061320[0.630],(CIBD05:0.000000005,(((GHND04:0.000061319,(MLBM10:0.000061320,UGEB01:0.000061320):0.000000005[0.155]):0.000000005[0.100],(SNBG01:0.0,GHND02:0.0,CIBD10:0.0):0.000000005[0.095]):0.000000005[0.055],(((UGEB05:0.000061385,UGEB07:0.000061347):0.000000005[0.030],((ETMS03:0.000061343,SNBG10:0.000061347):0.000000006[0.195],(UGEB06:0.0,MGAT04:0.0,KENB10:0.0,ETMS09:0.0,CIBD08:0.0,CDKB10:0.0,BIBJ05:0.0,BIBJ04:0.0,BIBJ02:0.0):0.000000005[0.090]):0.000000005[0.115]):0.000061351[0.485],(MWZB05:0.000122709,(SNBG09:0.000061346,(((MWZB09:0.000122714,(MGAT09:0.0,MGAT02:0.0):0.000000005[0.530]):0.000000005[0.265],(MGAT03:0.000000005,(MGAT10:0.000061346,MGAT01:0.000061349):0.000000005[0.175]):0.000000005[0.130]):0.000122703[0.820],(Bd_2024_2:0.000122706,((UGEB10:0.0,UGEB02:0.0):0.000061346[0.675],(UGEB08:0.000061345,(SNBG05:0.000184061,(ETMS08:0.000122695,((SDSG06:0.0,SDSG01:0.0,MWZB08:0.0,MWZB04:0.0,MWZB03:0.0,MLBM03:0.0,KENB09:0.0,GHND06:0.0,CDKB07:0.0,CDKB04:0.0,CDKB03:0.0,CDKB01:0.0,BIBJ03:0.0):0.000000005[0.050],(BIBJ06:0.000122693,(UGEB03:0.000122700,((FAVV_5:0.0,FAVV_12:0.0):0.000000005[0.610],((MLBM01:0.000061317,ZAMP05:0.000061322):0.000000005[0.010],(((GHND08:0.000183980,UGEB09:0.000061317):0.000000005[0.060],((SDSG05:0.000061319,SNBG06:0.000122656):0.000000005[0.045],(SDSG04:0.000061317,FAVV_1:0.000122655):0.000000005[0.040]):0.000000005[0.000]):0.000000005[0.005],(FAVV_4:0.0,FAVV_2:0.0,SNBG03:0.0,MLBM09:0.0,GHND09:0.0,ETMS07:0.0,ETMS06:0.0,ETMS05:0.0,ETMS01:0.0,CIBD07:0.0):0.000000005[0.020]):0.000000005[0.000]):0.000000005[0.280]):0.000053447[0.640]):0.000000131[0.140]):0.000000072[0.065]):0.000000079[0.000]):0.000000098[0.000]):0.000000102[0.000]):0.000000100[0.000]):0.000000120[0.005]):0.000007159[0.025]):0.000000005[0.005]):0.000000005[0.030]):0.000000005[0.020]):0.000000005[0.285]):0.000000005[0.000]):0.000000005[0.010]):0.000061580[0.745]):0.001353913[1.000]):0.000240603[0.660]):0.002167173[1.000]):0.000064906[0.345]):0.000340202[0.900]):0.000170495[0.250]):0.000156207[0.210]):0.000166372[0.190],(((FJZZ01:0.003349923,((INBH06:0.001435851,BDKG09:0.002020683):0.000238706[0.875],(TWPD08:0.000492112,(HNDZ01:0.000306825,(ZJZJ04:0.000061266,FJZZ09:0.000122660):0.000184059[0.975]):0.000306169[0.995]):0.000942720[1.000]):0.001902819[1.000]):0.000368902[0.505],(((LAVT02:0.003182928,(INAS08:0.002844098,(ZJZJ10:0.0,ZJZJ02:0.0):0.002172620[1.000]):0.000135459[0.825]):0.000371953[0.765],(THBK10:0.002652021,(GZDY10:0.002251837,(THPK03:0.000131198,MYKL08:0.000179737):0.001867894[1.000]):0.000244762[0.620]):0.000351385[0.915]):0.000212947[0.795],(((INPJ07:0.001488270,HNSY07:0.001037275):0.000728757[1.000],((SCLS02:0.001106809,INTG04:0.000553087):0.001117364[1.000],(GSP16:0.000122700,(GSP11:0.000061312,(GSP6:0.000000005,(GSP4:0.0,GSP3:0.0,GSP2:0.0,GSP14:0.0,GSP13:0.0):0.000000005[0.465]):0.000000005[0.505]):0.000000005[0.690]):0.001531779[1.000]):0.000997738[1.000]):0.000195350[0.735],(GZDY08:0.002909238,((INTG02:0.002840729,(INPJ09:0.000983875,(SCLS09:0.000922385,NPSH08:0.000491466):0.000553907[1.000]):0.000861775[1.000]):0.000245436[0.855],(INTG03:0.002032430,((BDKG03:0.002208942,(THBK02:0.000799464,HNLY06:0.000799067):0.001048509[1.000]):0.000258198[0.885],(SCLS05:0.002401894,(MYKL05:0.001290612,(MMYG09:0.001103412,((TWPD02:0.000799363,JSZJ09:0.000615004):0.000060245[0.395],(TWTY05:0.000860321,((HNSY09:0.000122650,HNDZ07:0.000000005):0.000000005[0.635],(((ZJZJ05:0.000000005,JXNC10:0.000000005):0.000000005[0.230],(GXNN04:0.000061321,GDGZ08:0.000000005):0.000061321[0.660]):0.000000005[0.260],(TWTY01:0.000122653,(JXNC04:0.000061321,(ZJZJ03:0.0,LAVT04:0.0,JXNC06:0.0,JSZJ02:0.0,HNSY08:0.0,HBWH10:0.0,HBWH08:0.0,HBWH07:0.0,HBWH04:0.0,HBWH03:0.0,HBWH01:0.0,GDGZ06:0.0):0.000000005[0.350]):0.000000005[0.460]):0.000061336[0.640]):0.000061328[0.620]):0.000737583[1.000]):0.000060702[0.390]):0.000557769[0.995]):0.000181066[0.805]):0.000188868[0.780]):0.000000005[0.815]):0.000307192[0.895]):0.000061778[0.570]):0.000419891[0.930]):0.000061835[0.515]):0.000124412[0.715]):0.001043297[1.000]):0.000069804[0.260],(((PKMR08:0.002625354,(GXNN08:0.001678049,(MMYG06:0.000737947,MMYG05:0.000614405):0.000476654[1.000]):0.001323636[1.000]):0.001014954[0.995],(GDGZ04:0.002211903,((JSZJ01:0.0,FJZZ10:0.0):0.000860838[1.000],(JXNC02:0.000061316,(JSZJ05:0.000000005,(FJZZ08:0.000061314,((GDGZ10:0.000061311,FJZZ04:0.000061313):0.000000005[0.220],(JXNC05:0.0,HNSY04:0.0,GZDY05:0.0,GDGZ05:0.0,FJZZ06:0.0,FJZZ02:0.0):0.000000005[0.160]):0.000000005[0.050]):0.000000005[0.445]):0.000000005[0.590]):0.000737721[1.000]):0.001742219[1.000]):0.000368064[0.855]):0.000188269[0.800],((THBK03:0.003210057,((Bd_2023_1:0.003004342,NPSH01:0.002356259):0.000161091[0.435],(INPJ05:0.002035312,((FAVV_14:0.001837372,THBK05:0.001369602):0.000922111[1.000],(Bd_2023_4:0.000756903,(Bd_2023_6:0.001003030,SCLS10:0.000966385):0.000366955[0.990]):0.001820666[1.000]):0.000320043[0.905]):0.000418195[0.800]):0.000073394[0.560]):0.000095109[0.495],(((SCLS04:0.001581889,INTN05:0.001066080):0.000739269[1.000],(LAVT06:0.0,LAVT05:0.0):0.002139654[1.000]):0.001505464[1.000],(((SCLS06:0.002528939,((VNTG05:0.001037982,BDKG01:0.000624007):0.000162886[0.615],(VNTG09:0.000592081,(INBH02:0.000543113,HNDZ05:0.001056453):0.000154685[0.625]):0.000162075[0.930]):0.000354003[0.935]):0.000149977[0.600],((SCLS08:0.000860666,INPJ08:0.000491273):0.000262298[1.000],(BIBJ01:0.000122677,(GHND03:0.000000005,((NGNS01:0.000122660,CIBD06:0.000061319):0.000000005[0.020],(FAVV_11:0.000000005,((FAVV_6:0.000061335,(KENB08:0.000061333,(ZAMP04:0.000061325,UGEB04:0.000000005):0.000000006[0.355]):0.000061331[0.630]):0.000000005[0.030],((CIBD09:0.000040896,((MGAT06:0.0,MGAT05:0.0):0.000061329[0.600],(ZAMP10:0.000000005,(MWZB02:0.0,MWZB01:0.0):0.000000005[0.270]):0.000000005[0.380]):0.000040871[0.620]):0.000040879[0.620],((ZAMP02:0.000061328,CIBD01:0.000122670):0.000000005[0.070],(((SDSG02:0.000061325,(KENB01:0.000122652,MWZB06:0.000061328):0.000000005[0.070]):0.000000005[0.040],(FAVV_7:0.000184015,(MLBM07:0.000061324,MWZB10:0.000061323):0.000000005[0.030]):0.000000005[0.000]):0.000000005[0.005],((ZAMP01:0.0,SNBG07:0.0,SDSG03:0.0,MLBM08:0.0,ETMS04:0.0,BIBJ09:0.0):0.000000005[0.015],((KENB05:0.000000005,ETMS10:0.000122658):0.000061333[0.670],(KENB04:0.000000005,(KENB02:0.000061327,((ETMS02:0.000061326,(MWZB07:0.000061327,GHND10:0.000061329):0.000000005[0.070]):0.000000005[0.015],((SDSG07:0.000061326,(SNBG08:0.000061326,BIBJ07:0.000061328):0.000000005[0.035]):0.000000005[0.010],(CDKB08:0.000122659,(FAVV_13:0.0,ZAMP08:0.0,ZAMP03:0.0,SNBG04:0.0,SNBG02:0.0,SDSG10:0.0,SDSG09:0.0,SDSG08:0.0,MLBM05:0.0,KENB07:0.0,KENB06:0.0,KENB03:0.0,GHND01:0.0,CIBD02:0.0,CDKB09:0.0,CDKB06:0.0,BIBJ10:0.0,BIBJ08:0.0):0.000000005[0.005]):0.000000005[0.005]):0.000000005[0.000]):0.000000005[0.000]):0.000000005[0.000]):0.000000005[0.005]):0.000000005[0.085]):0.000000005[0.005]):0.000000005[0.000]):0.000000005[0.000]):0.000000006[0.000]):0.000000005[0.005]):0.000000005[0.010]):0.000061314[0.655]):0.000000005[0.490]):0.001151559[1.000]):0.000605401[1.000]):0.000891814[1.000],((HNDZ09:0.002834080,(THBK07:0.001848370,(THBK08:0.001846755,((ZJZJ07:0.000881085,(THPK10:0.000388587,INPJ03:0.000717089):0.000245134[0.910]):0.000963158[1.000],((INAS07:0.001352806,((THBK06:0.001110024,JXNC03:0.001664387):0.000119859[0.345],((THPK04:0.000860081,INTG05:0.001044644):0.000000005[0.225],(MYKL07:0.001045775,INAS01:0.000675980):0.000368330[0.990]):0.000122624[0.400]):0.000000005[0.255]):0.000122688[0.700],(INAS05:0.001352490,(INPJ06:0.001844949,((BDKG06:0.000429459,(ZAMP06:0.000490867,MYKL04:0.000736712):0.000000005[0.500]):0.000309144[1.000],(MLBM02:0.000000005,((CIBD04:0.000184004,GHND05:0.000122656):0.000000005[0.565],(NGNS03:0.0,CDKB05:0.0):0.000000005[0.565]):0.000000005[0.570]):0.001042536[1.000]):0.000431335[0.990]):0.000123583[0.420]):0.000000005[0.410]):0.000061354[0.380]):0.000061248[0.370]):0.000059743[0.450]):0.000624335[0.990]):0.000119763[0.690],((((GDGZ01:0.001909651,(MMYG08:0.001726661,MMYG01:0.001422399):0.000927587[1.000]):0.000061830[0.120],(YNBS08:0.002346100,(VNTG08:0.000552811,BDKG07:0.000491231):0.001296418[1.000]):0.000427027[0.880]):0.000000005[0.065],(HNSY03:0.002032873,(((NPSH07:0.000984217,INPJ01:0.000737846):0.000183302[0.875],(JSZJ08:0.000983695,(LKAD02:0.000061329,(LKAD10:0.0,LKAD05:0.0):0.000000005[0.600]):0.000737690[1.000]):0.000122199[0.915]):0.000184089[0.845],((TWPD06:0.001352184,(TWTY07:0.001106271,(JXNC08:0.000922474,JXNC07:0.000676185):0.000244978[0.965]):0.000000005[0.435]):0.000066996[0.770],((TWTY06:0.000368225,TWPD01:0.000368270):0.000670179[1.000],(TWPD07:0.000061308,(TWTY04:0.000245422,TWPD04:0.000306798):0.000184089[0.975]):0.000374162[1.000]):0.000183979[0.790]):0.000362730[0.980]):0.000122454[0.805]):0.000245625[0.680]):0.000000005[0.040],((THBK09:0.001971276,(INAS02:0.001661939,((Bd_2024_3:0.001541021,GZDY04:0.001046912):0.000490265[0.990],((INTN03:0.001355862,INAS04:0.001479308):0.000366073[0.950],(VNTG03:0.002402004,((LAVT10:0.000676288,INBH05:0.000552901):0.000614363[0.995],(((INTN10:0.000921768,(HNDZ02:0.001354340,TWTY03:0.001230598):0.000121353[0.890]):0.000122606[0.900],((LAVT03:0.000736556,(MYKL06:0.000859692,LAVT01:0.001290100):0.000000005[0.460]):0.000122663[0.540],((Bd_2023_5:0.001354421,YNJH06:0.000985765):0.000059248[0.335],(HBWH09:0.000000005,HBWH02:0.000000005):0.001228649[1.000]):0.000000005[0.190]):0.000061315[0.610]):0.000368480[0.955],(TWTY02:0.001045680,((MMYG03:0.000922434,BDKG08:0.000776459):0.000452563[0.935],(INPJ10:0.001105711,((VNTG10:0.000614554,(JSZJ10:0.000060996,INPJ04:0.000491272):0.000245611[1.000]):0.000491506[1.000],(HNSY02:0.001845900,(THBK01:0.000244923,HBWH05:0.000676163):0.000614702[1.000]):0.000000006[0.430]):0.000000005[0.275]):0.000000005[0.590]):0.000121887[0.670]):0.000369393[0.990]):0.000123003[0.865]):0.000060970[0.425]):0.000061852[0.395]):0.000000005[0.255]):0.000060413[0.405]):0.000185249[0.895]):0.000306596[0.750],((GXNN10:0.001414438,((GZDY06:0.001418247,(ZJZJ01:0.001660850,(YNBS07:0.000676074,HNDZ10:0.000614618):0.000247159[0.995]):0.000118089[0.655]):0.000315867[0.905],(HNLY10:0.0,HNLY09:0.0,HNLY07:0.0,HNLY05:0.0,HNLY02:0.0):0.001598926[1.000]):0.000059915[0.530]):0.000801540[1.000],((VNTG07:0.001981968,TWPD03:0.002291242):0.000235632[0.245],((LAVT08:0.002527497,(THPK07:0.001293570,INAS03:0.000861195):0.000986130[1.000]):0.000121132[0.075],((BDKG10:0.001027743,((YNBS03:0.000184137,THPK05:0.000184010):0.000448456[1.000],(GXNN05:0.000614494,(HNLY03:0.000000005,(HNLY08:0.0,HNLY04:0.0):0.000000005[0.660]):0.000614139[1.000]):0.000658020[1.000]):0.000430145[0.990]):0.000636118[0.995],(PKMR09:0.000184029,(PKMR01:0.000061321,(PKMR03:0.000061338,(NPSH09:0.000122759,(PKMR06:0.000061353,((INTN08:0.000000005,INTN04:0.000061328):0.000061336[0.570],(INTN09:0.0,INTN06:0.0,INTN02:0.0):0.000000005[0.520]):0.000122684[0.875]):0.000030561[0.685]):0.000030733[0.620]):0.000061338[0.680]):0.000000005[0.800]):0.002222035[1.000]):0.000119415[0.190]):0.000061459[0.035]):0.000000005[0.030]):0.000000005[0.015]):0.000061333[0.025]):0.000190227[0.265]):0.000429038[0.915]):0.000060411[0.375]):0.000334890[0.715]):0.000345049[0.715]):0.000372006[0.860]):0.000330551[0.440]):0.000117487[0.465]):0.000289835[0.635]):0.001368396[1.000]):0.000419433[0.330]):0.000543480[0.425]):0.000644315[0.385]):0.004325150[1.000]):0.002275729[0.985]):0.004971736[1.000]):0.016764024[1.000]):0.006807050[0.930]):0.013884033[1.000]):0.008286892[0.830]):0.004632843[0.440]):0.0035432815);
