# Supplementary material for: Genomic Tracing Reveals Multiple Independent Occurrences of Bactrocera dorsalis in Belgium
Source: Insects. 2025 Dec 15;16(12):1271. doi: 10.3390/insects16121271 (PMC12734248; doi:10.3390/insects16121271)
Supplement: Supplementary file 1 [file insects-16-01271-s001.zip › insects-3760316-supplementary/Supplementary Material/Supplementary Files_Vanbergen_et_al_2025_Insects/File_S4_alignment_Bdorsalis_trapped_adults_pairs_NJ_SNP_tree.fasta]

>Bd_2023_7
aatgaattgcctgataaaagggttaccttgatagggtaaataatgcaattagtattgcat
tcattatatttaatagaattaaactatttctaaaagtatcaaaaacttttgtgcatcata
caccaaaatatatttattacaaatagtattaattataatagaatgcatctatttaatcaa
cttaatattggtttcaataaaaagataagctaattaagctactgggttcataccccattt
ataaaggttctaatccttttctttttaatttttaataattcagcaaaaattatatttttt
tttatcttaataacaggaaccctaatcactgtatcctcaaattcttgattaggagcctga
atagggctagaaattaacttgttgtcatttatccccctaataaatagtaacaatttaaca
tctacagaagcctcattaaaatattttttaacccaagccatagcctcagcagttctactg
tttgctattataataatgtatttaaataattacccaattattcaagataattcttcttat
agtaatctaataattatttcatccttattactgaaaagaggggcagcaccctttcatttc
tgattccccaatgttatagaaggactttcttgaataaatgctcttaccctaataacatga
caaaaaattgcaccccttatattaatttcttacacaacactaaatacttttatttttata
gtaattattgcctcgactatcacaggatcattaggtggacttaatcaaacttctctgcga
aaactaatagctttttcatcaatcaaccacttagggtgaatattagcagccatacaagca
agtgaatcaatatgatgtatttatttttctttttatacatttttatcattcagactaacc
tttatattcaacaactttaaaatattccacattaaccaattatttaattcattcttcaat
tccaaaatccttaaatttatcctatttttaaacctactttcactgggagggttgccccca
tttattggatttttacctaaatgactagttattcaattattagtattaaaaagtcaatat
gtattaataacaattataacagtcataacactaatcacattgtttttttacttacgacta
tgtttcgcagcttttatacttaattattacgaaaataattgaactattgatataactatt
aacaatatttcttttaagttaatattaattttatcatttatttctacatttagtctaatc
ctaatttctataatttatttattcttataaactatagtgtaaggctttaagttaattaaa
ctaatagccttcaaagctataaatataagtataaatcttttaagccttagtaatttatta
ctcctttagaattgcagtctaatgtcattattgactataaagccaacttaaatattaatt
aaattactaatgatcaaatttatataataatgattaaaaagaataaattcttataaatag
atttacagtctatcgcctaaacttcagccatttaatcgcgacaatggttattctcaacaa
atcataaagatattggaactttatattttatcttcggagcctgagcaggaatagtaggaa
catcccttagaattttagtccgagctgaactcggtcacccaggagctttaatcggtgacg
atcaaatttataatgtaattgtaacagctcatgctttcgtaataattttctttatagtta
taccaattataattggtggatttggaaattgacttgttcctttaatattaggagctcccg
atatagcatttccacgaatgaataatataagattttgactattacctccttcccttacat
tactattagtaagaagtatagtagaaaacggagctggtacaggttgaacagtttacccac
ccctatcatctgttattgcacacggaggagcttcagttgacctagctattttttcacttc
acttagcgggtatttcctcaattttaggagcagtaaatttcattacaacagtaattaata
tacgatcgacaggaatcacctttgatcgaatacctctattcgtttgagcagttgtattaa
cagctttattacttttattgtcattaccagttttagcaggggctattactatattactaa
cagaccgaaacttaaatacttccttttttgaccctgccggaggaggagatcctattcttt
accaacatttattttgattctttggacacccagaagtttatattttaattcttccaggat
tcggaataatttctcatattattagtcaagaatcaggaaagaaggaaacatttggatctc
taggaataatttatgctataatagcaattggtctattaggatttattgtatgagctcatc
acatattcacagtaggaatagatgtagatactcgtgcctatttcacttcagctacaataa
ttattgcggtacccacaggtattaaaatttttagttgactggctacattacacggtacac
aattaaactattcaccagccatattgtgagccctagggtttgtattcctatttacagtag
gaggattaacaggagtagttcttgctaattcatctgtagatattattcttcatgacacat
attacgtagtagctcatttccactatgtattatcaataggagcagtctttgctattatag
caggattcgttcactgatatcccctatttacagggctagtattaaatcctaaatgattaa
aaagtcaatttattattatatttatcggagtaaatttaaccttcttcccacaacactttt
taggattagctggtatacctcgacgatattcagactatccagatgcttacacaacatgaa
atgtagtttctactattggttcgtctatttctttactaggaattttattcttcctattca
tcatttgagaaagtttagtaacacaacgacaagtaatttaccctatacagcttagttctt
caattgaatgacttcaaaatacccctccagctgaacacagttattcagaactacctcttt
taactaattatctaatatggcagattagtgcaatggatttaagctccatatataaagtat
tttacttttattagaaactaatgacaacatgagctgcccttggccttcaagatagagcct
ctcctcttatggaacaacttaccttctttcatgatcacgctttaataattttagtaataa
ttacaacattagtaggttatttaatatttatattattctttaattcatatactaaccgaa
atcttttacatggtcaaactattgaaataatttgaacgattcttccagcaattgtactac
tatttattgctttcccctcccttcgattactatatttattagatgaaattaatgaaccct
cggttacattaaaggctattggacaccaatgatattgaagttatgaatattcagacttta
taaacgtggaatttgattcatatatagttccaactaatgaattagcaacagacggattcc
gacttctagatgttgacaaccgcgtagttcttcctataaattcacaaattcgaattttag
taacggctgcagatgtaattcactcatgaacagtaccagccttaggtgtaaaggtagacg
gaacccctggtcgattaaaccaaactaatttcctaataaaccgacctggattattttacg
gtcaatgttcagaaatttgtggagctaatcacagatttatacctattgtaattgaaagac
ttcctgtaaatcattttatcaaatgagtaactaatagaactaattcataattttcattag
atgactgaaagcaagtactggtctcttaaaccatcttatagtaaattagcacttacttct
aatggaaaaaattagttaaaaaataacattagtatgtcaaactaaaattattaaactatt
taatattttttggtgcctcaaatagccccaattggttgattaagtttatttattatcttt
tcaattacttttatcttgtttagtataataaattattattctgtaattcctaaaacacct
aaatcagaaatttcaagcaagtattcaacaacttctttaaactgaaaatgataacaaatc
tattctctgtattcgacccttcatcaagtattttcaatttatcattaaattgaataagaa
catttttaggacttcttctaattccttctgcctactgattaataccctcacgatgacata
ttttttgaaattcaattcttattacacttcataaggaattcaaaactcttcttggcccat
caggacattcaggatcaacttttatttttgtctctttattttcattaattttatttaata
attttataggactatttccttatattttcacaagaacaagtcacttaacacttacactta
cactagctctacccctatgattatgtttcatactttatggatgaattaatcacacacaac
acatattcgctcacctagtgcctcaaggaaccccagcagttcttataccatttatagtat
gtattgaaacaattagtaacattattcgacctggaactttagctgttcgattagcagcta
atataattgcaggacatttattacttactcttttaggaaataccggaccttccctttctt
acgcgattgtatcattattattaattggtcaaattgctctattagttctagaatcagcag
ttgctattattcaatcatatgtatttgcagttctaagtacactatattctagagaagtaa
actaatgtcaacacactcaaaccacccatttcatttagtagattatagcccctgaccttt
aacaggagcaattggagctataacctctgtctcaggattagtaaaatgattccatcaata
tgatatttcattgtttgcattaggaaatattattactattttaacagtttatcaatgatg
acgagacgtatctcgagaaggaacttttcagggactacacaccttacctgtaacattagg
attacggtgaggaataattctattcattttatcagaagttttattttttgtatctttctt
ctgagcttttttccacagaagtttatctccagccattgaactgggagctatatgacctcc
tgcaggaattcaaccttttaatccattccaaattccactattaaatacagccattttatt
atcttcaggagttactgttacatgagcacaccatagtttaatagaaggtaatcattctca
agcaacacaagggttattttttacagttctcttaggagtctattttactattctgcaagc
atatgaatatatcgaagcaccatttaccattgcagattcagtttatggttctactttttt
catagcaacaggattccacggaattcatgtattaattggaacaacatttcttctagtatg
cttaattcgacatttaaacaaccacttttctaaaactcaccactttgggtttgaagcagc
tgcatgatactgacatttcgttgatattgtttgattattcctttatatttcaatttattg
atgaggaggataattaatttttatctatatagtatataagtatatttgacttccaatcat
aaggtctactaattagtagtatagataattttttcaattactattatagcatcaattcta
attatcatcaccagtgtagttataaccctagcttccattttatcaaaaaaagcattaaca
gaccgtgaaaaatgttccccctttgaatgcggatttgaccccaagtcttcttcacgacta
cctttttcacttcgattttttttaattacaattattttcttaatttttgatgtagaaatt
gcccttattttacccataattttaatcatttcaatttctaacatcattatatgaactaca
acaagtattgtatttattattatcttaattattggactataccatgaatgaaaccaagga
atattaaattgatcaaattagggttgtagttaattataacatttgatttgcattcaaaaa
gtattgaaatatcaatctaccttatagctcagaatatgaagcgatttattgcaattagtt
tcgacctaatcttaggtattttatgcccttattctataactaaatattaattgaagccaa
aaagaggcttatcactgttaatgatagaactgagattaatctccaattaaggaagtatga
cgttcaagaaaaagctgctaacttttatcttttaatggttaaactccatttgtacttctg
tttatatagtttaataaaaacattacattttcattgtaaaaataaaattttctattttta
taaattactaaatataatgcactacatccaagaattattcaattaccctaacatcttcag
tgttatgctctattttaagctacttgaataaaaaattaaaaaaaatgaaaacaagaaaat
aattcataaaacaaataataaaagataaacctttaagttattattgtgtataacagatac
atactgagaatatttaactaattcattgtataaattttgaccccctaaaaattctgatca
accctgatcaaaagatttacatactcttattcctaaaactaatggatagttaataattcc
gtaagtagaaatataaggtataaatcatatagaaccagaaaaataactcactagataatt
atgcaaagacttattaaaataaaataaagaaacattagaaattaaataacccaatacacc
tcctaccacacaaacaaataaagttaataattttaaataactaggtaaacaaattatata
aggagtaggaaaaattaatcaacttaatattctacctccaacaattctcattattagtaa
accacttatacctcgcaatataactcaaccttcatctctcaacatgtttaaagaaccaca
atttaattctccagttatagtataataaaccaaccgaaaagaataacagacagtcaaccc
agtggaaaaaaaataaagaaaaaaagaaaatatattaatataacttaacgaaacaacttc
taaaatcaaatccttagaataaaacccagctaaaaaaggcataccacacaaagctaaatt
agctacattaaaacacccagaagtcagaggtatatatactcccaatccccctatcaatcg
aatgtcctgagaattatttatattatgaataatagctccagcacacataaataataatgc
cttaaataaagcatgagttaataaatgaaaaaaagcaagcttataaaatcctatagataa
aattcttattataaggcctaattgtcttaatgtagaaagagcaataatcttctttaaatc
aaattcaaaattagctcctaatcccgctataaatattgtcaacccagaaagcaataataa
taaatctcccaaccatctacctcttaataaaatattaaatcgaatcaataaataaacccc
agcagttaccagagttgaagaatgaactagagctgatacaggagtaggggctgctatagc
agcaggtaatcaagaagaaaaaggaatctgagctcttttagttatagcagctagcataat
taatgctccaataatttctatttcaatactatccttcatgctttctaaataaaaaatata
atttcaacttccatagtttaatattcaagcaattgctaataaaaaagccacatccccaat
ccgattagatagagcagtaagtatcccagcattgtaagatttaacattttgaaaataaat
aactaaacaataagacactaatcctaaaccgtctcatcctaataaaattctaattaaatt
aggactaataattaataacattattgacattacaaacattaaaactaatataataaaacg
attaatatttgtatctcctctcatatattcctttctataataaattactaaagaagcaat
taacaaaacaaatgatataaataatagtcttattcaatcaaacaaaaaagtcatcacaat
tctagttgaatttaaactgacaacttctcactctaaaaataaagaataatcatttaacaa
aaacactaatctagaagtaaagaaactaattctaatagaaattagagttaaaaatctaat
tctacaaattgataaatatttcacgatctaaaatgataaacctcatttcattgacaccac
aaatcaatattttaaataaactatttagatctaaagtcaaaataagcaaatatctctctt
taaaattaatagatttaaaggaaatcaatgaagaaataataaaaaaaattcacgaatctt
accccctctaaatgaataaactcctgaaaaaatctttccatgttgactataagcgtataa
atacaaagtataagcagcactaaaaaaagataataaagataaagaaattatagtaaccca
agatcaacttacaattctatttaacaaagaaatttcccctaataaatttaaagaaggagg
tgcagctatattacaagctcttaacaaaaaccatcataaagttattgaaggtataaaatt
caataaacccttattgattaataaactccgactccctaatcgttcatatgtaatattagc
taaacaaaataatccagacgaacataacccgtgagcaatcattaaagtataggaaccaca
aagacctcaataagttaaagttattaaaccccctaaaacaattcctatatgagcaactga
tgaataagcaattaaagcctttaaatcagtttgacgcaaacaaaccaaactaattaaaac
tcctcccacaagtctaattctaactcacacataattatatttaatacctcttaactgcaa
aaaagaaaaaactcgtaataaaccataaccacctaacttaagtataataccagctaaaat
tattgaccctgaaaccggagcttcaacatgagctttaggaagtcacaaatgaactaaaaa
tataggtattttaactaaaaaagctaaaattaaagataaatataacagatcataattaaa
tatataattactcaataaataaaaatttattgtatttaaattattatataaataaaaaat
tccaaccaacataggtaaagaaaccaataatgtataaaatagtaaataaaccccagcctg
aagacgctctggctgatatcctcaacccaagattaaaaataaagtaggaattaatcttct
ttcaaaaaataagtaaaatataaacagattcattcttctaaaagttaacaccaagaaaat
caacaaaatcaaaacattaaataaaaataaatttttataattattgtacttataaacaga
ctcactagcactaattataagtgtacaaattcaaaatctcaataaaataagaccataaga
aataacgtcaaatcctaaaaaatatgaaatatttacaaaataattagtacaataatttaa
aataatgaaaacaaaagttgcaataaataataaattctgaaccattcaaaataaaccatt
cataaaacaaataggactaataaaaagtattataaaaatcaattttaacattgtaataca
ttaaacgattgaaaataatcattcccatgtgtacgaattatagaaactaaaattgaaaga
cccaaagcaccttcacatactctaaaagttaaaaatattatactaaaaaatcttctataa
tccattaaatttaagtaaatgaacaaaagaaaaaataaacttaatacaatatattccaaa
cttaaaagcatagataataaatgcttacgattagaaacaaaaacaaaaatccctattaaa
aacaaaaaacaaggtaatcctcaatataaactcattaacattagttttaatagtttaata
aaaacattggtcttgtaaaccaaaaataagattttgtcttttaaaacttcaagagaaaag
aaataactttatcattaatccccaaaattaatattttaaataaactacctcctgaaatta
tacaactcttcttatattcttcaacactaatctcaagattaatttttattcaaataaatc
accccttagcaataggattaatactattaattcaaacattacaaatttgtttaattactg
gactaatagctaaaagattctgattttcatatgtcttatttttaatttttttaggaggta
tattagttctattcatttatgtaacttccctagcatcaaatgaaatattttcactttcca
taaaattaacaactatctgtataataattatattaactactacactaattgccgcatttt
tagataaaatatcaacatcttcatttatccaaaatttagaaatacaacctttatataact
ttaacttaaccgtctctgaaaactctttaagtctccataaactatataattacccaacaa
actttattactattttattaataaactatttattaattacattaatcgcagtagtaaaaa
ttactaaattattttatgggcctcttcgacaaataaactaatgaacaaacctttacgaac
ccaacaccccttatttaaaattgcaaataatgcactagtagatcttccagccccaattaa
tatttcagcatgatgaaatttcgggtcattactaggtttatgtttaatcattcaaattct
aacaggattatttttagctatacattatactgcagacatcaacttagcattcaatagtgt
aaatcacatttgccgcgatgtaaattatggatgattattacgaactcttcacgccaacgg
tgcatcatttttcttcatttgtatttacctacatgttggacgtggaatctactacggatc
ttatttatttactcctacctgattagtaggagtactaattttattcctagtgatagcaac
agcattcataggatatgtattaccctgaggtcaaatatctttttgaggtgccacagttat
tactaatttattatcggctatcccctatttaggaattgatttagttcaatgggtatgagg
aggattcgctgtagataatgccacacttacacgattctttacattccacttcatcttacc
gtttattgtactagcaataaccttaattcatttgttattcctacatcaaacaggatctaa
taaccccatcggactaaattctaatattgataaaattcccttccacccctacttctcata
caaggatattgtaggatttgttattataatcgctgcactaattctattaacactaattaa
tccctatttattaggagatccagataatttcattcctgccaacccattagttaccccagt
gcatatccaaccagaatgatacttcctatttgcttacgcaattctacgatctattccaaa
taaacttggaggagtaattgccctagtcctctcaattgccattttagcaattcttccatt
ctatcacttaagaaaatttcgaggtatccaattctaccctattaacaaaatcttattttg
aactatagttgttacagtaattttattaacatgaattggagcacgaccagtagaagaacc
ttatgtattagtaggacaaatcttaactgtaatttacttcttgtattacatcattaaccc
attagtaaataaatgatgagacaatttaattaattagttaatgagcttgaacaagcatat
gttttgaaaacataagatagaaatcaacctttctattgactttactaaattttattaacc
acatataataaatcaacactaactttaacccaataataaataataaaaagtttaatgaaa
aaggtaaaaaactctttcaagctaaatatattaatttatcataacgaaaccgaggtaaag
tcccccgagctcaaatgaaaacaaatgaaataaatgttaacttaacataaaatataacat
taaatacatcacaacctaaaaaaattacacaaaatagcatactcataaataaaattctag
catattcagctataaaaattaaagcaaaaccccctcttctatattcaatattaaacccag
aaactaactccgattcaccttctgcaaaatcaaaaggagtacgattagtttcagctaaac
aaatacaaaatcaaaccaaactaataggaaataaaattaccaaaaatcaaatactttttt
gataataaaaaaagtctaaaatattataactcccaattaaaaatacaaaagataataaaa
ctaatgctattctaacttcataagaaatagtttgtgccacagcccgtaaaccccctaata
atgcataattagaattagaagatcaaccagcaattataacagtatatacacctaaactag
tacagcataaaaaaaataataaacctaaattaaatgaaaacagcttaacaaataaaggaa
tacataatcaagcaaccaaagacaaaaataaagaaaaaataggagaaaaataataagaaa
tataatttgataaaagaggataagtttgttccttagtaaataacttaatcgcatcacaaa
aaggttggggaattcctatcaaccctactttattaggtcccttacgaatctgaatataac
ctagaaccttccgttccaaaagagttaaaaaagccactctaactaaaacacaaattacca
aaattaaactcccaataattgataaaataaattctataaaaaacaagtactatttgtaat
ataaattacataaataaattctaaatttattgcactaatctgccaaaatagtgtataata
tattaatcatattcttaatataaaatattattattctaatacctggtcctttcgtactaa
gatattatagtatattaaagatagaaaccaacctggcttacgccggtctgaactcagatc
atgtaagaatttaaaagtcgaacagacttcacatttaagcggctacacctaaaaatatat
cttaatccaacatcgaggtcgcaaacttttttatcgatatgaactctccaaaaaaattac
gctgttatccctaaagtaacttaatcttataatcactactaatggatcaataactcataa
attaatgattttaaataattaaaagttcattaaattttaatatcaccccaacaaaatact
ttaaattataaaaataaaattaatctaaaaaatttaaacaatgtaaagtataaagattta
tagggtcttctcgtcttttaattaaattttagctttttaactaaaatataaaattctatt
ataaatttatatgaaacagcttatacctcgtccaaccgttcataccagccttcaattaaa
agactaatgattatgctacctttgcacagttagaatactgcggccatttaaataacttca
gtgggcaggtcagactttaaaaataactcaaaaagacatgtttttgttaaacaggcgggt
aaaatttttgccgagttctttatataaacttatcatataaaattacataaac-aaaaaaa
atatactaattctatcattattcctttttatgtataattaataaaaaaatttttataaat
aaattaaaatataataaataatataatttataaaataatttataacaaactttataatga
ttgctaattctaagcatacattttatattaccactattaatttttaataatttattttaa
agcttatcccttaaaatattcaaataaataaatttttcaattaaataaataactaaaaaa
tcaaaaatttgtaaattaaatttatttctaaaaaaactagatacctttataaacgaataa
catttcatttctaatagtttatttaaaataattttgacacattaactttaataaactatt
aactcttataaaatcgagattaataatatatatattaattatttgataaaccctgataca
caaggtacaataaattaaattttcttttaacacaaaaatttttcaaaatatttcaattat
ctttcacaatactaatccactattattaatattattttttcattaaaaattactaaaaca
cttaactatataattatttttaatatattaatttaaaaacaaaataaaataataaataaa
ttttgatcaatttatattgatttgcacaaaaatcttttcaatgtaaatgaaatgctttac
taaataagctttaaattgtcattctagatacaccttccggtacatctactatgttacgac
ttatcttaccttaatagcaagagcgacgggcgatgtgtgcatattctagagctaaaatca
aattaacaatctttaaaattttactatcaaatccaccttcactaaacatttcaaaattag
atccgtttaaataaatttattgtaacccatctctacttaaacataagctacaccttgatc
tgatataaattcttataagaattatagaaaattattattctaataaaatattctgataac
gacggtatataaactgaaaaacaaatttaagtgaggttcatcgtggattatcaattacag
gacaggttcctctgaatagactaaaataccgccaaattttttaagtttcaagaacataac
tactactaccttagtgaatgaaattacattttaaataatagggtatctaatcctagttta
taaataaaatttacaagcttcaaaaccttcataataaaaaatttttaaatttaaaatttc
acctaataaatctaatattatttttatataataaattttaactcacactgaacaaatttt
atttgtattatttgtgtaaccgcggctgctggcacaaatttagccaatactatatgaaat
tactatttccaaatttctttgattaataatactatttactgagaatataattaaatttta
cttactatttaaataagcaaaaatacacgcaaaaacttacatataaaataaatcaataat
aaaattcaaagccaaaataaaactttaatattaattaaattctaaaataatattaaataa
tgatatacataaacattaaattaaataacattaataagtcaataaaaaaaaaaaaataaa
ttaaacttaaataaaatgagttagtagtatctcctgatcagcaattaccccctaagtaat
ataccgtttttcattaaaaaaattagatgaaacttaaccttttataaaaattaattacat
ttaatcttattattaattttttaatttaattttaaaattaatattattaattataataat
ataaataataaaaaaaaattaatatataaattgaaataataattaaattaaataataaaa
aaaaatcatattgatcattagtaatttaattaatatttaagtttaatctaattttttttt
tttttttttttatataataaattttataaatattaaatttatttataaatactttatcat
atatttattttagatgaatatttatcttttataattatataaatattaaaaataaataaa
cgatataccaagttaagattaatatatatatatatgtatataaatatttaattaattaat
agatatctatattcatataaaaaaaaaccttaagattcatagatgaataacagtattatc
aatttattagtatataatataatctaacattataaacattgttataaattaatattaaaa
ataaatttattataatcatttatctatttatatgaagttgatcttttaattctcggaaat
gtctatattggaattttaaattatctagattcataaaaatttattttttaaactgtactt
tttttatttatttaaatattaaaacatatatttacatttaagttatatacaccacttaaa
tgtaagtataaaaaaaaaaaaaaaaaaaaaattagatgaaaacagcttatttcatttgaa
ataagttaatttca
>Bd_2024_2
aatgaattgcctgataaaagggttaccttgatagggtaaataatgcaattagtattgcat
tcattatatttaatagaattaaactatttctaaaagtatcaaaaacttttgtgcatcata
caccaaaatatatttattacaaatagtattaattataatagaatgcatctatttaatcaa
cttaatattggtttcaataaaaagataagctaattaagctactgggttcataccccattt
ataaaggttctaatccttttctttttaatttttaataattcagcaaaaattatatttttt
tttatcttaataacaggaaccctaatcactgtatcctcaaattcttgattaggggcctga
atagggctagaaattaacttgttgtcatttatccccctaataaatagtaacaatttaaca
tctacagaagcctcattaaaatattttttaacccaagccatagcctcagcagttctactg
tttgctattataataatgtatttaaataattacccaattattcaagataattcttcttat
agtaatctaataattatttcatccttattactgaaaagaggggcagcaccctttcatttc
tgattccccaatgttatagaaggactttcttgaataaatgctcttaccctaataacatga
caaaaaattgcaccccttatattaatttcttacacaacactaaatacttttatttttata
gtaattattgcctcgactatcacaggatcattaggtggacttaatcaaacttctctgcga
aaactaatagctttttcatcaatcaaccacttagggtgaatattagcagccatacaagca
agtgaatcaatatgatgtatttatttttctttttatacatttttatcattcagactaacc
tttatattcaacaactttaaaatattccacattaaccaattatttaattcattcttcaat
tccaaaatccttaaatttatcctatttttaaacctactttcactgggagggttgccccca
tttattggatttttacctaaatgactagttattcaattattagtattaaaaagtcaatat
gtattaataacaattataacaatcataacactaatcacattgtttttttacttacgacta
tgtttcgcagcttttatacttaattattacgaaaataattgaactattgatataactatt
aacaatatttcttttaagttaatattaattttatcatttatttctacatttagtctaatc
ctaatttctataatttatttattcttataaactatagtgtaaggctttaagttaattaaa
ctaatagccttcaaagctataaatataagtataaatcttttaagccttagtaatttatta
ctcctttagaattgcagtctaatgtcattattgactataaagccaacttaaatattaatt
aaattactaatgatcaaatttatataataatgattaaaaagaataaattcttataaatag
atttacagtctatcgcctaaacttcagccatttaatcgcgacaatggttattctcaacaa
atcataaagatattggaactttatattttatcttcggagcctgagcaggaatagtaggaa
catcccttagaattttagtccgagctgaactcggtcacccaggagctttaatcggtgacg
atcaaatttataatgtaattgtaacagctcatgctttcgtaataattttctttatagtta
taccaattataattggtggatttggaaattgacttgttcctttaatattaggagctcccg
atatagcatttccacgaatgaataatataagattttgactattacctccttcccttacat
tactattagtaagaagtatagtagaaaacggagctggtacaggttgaacagtttacccac
ccctatcatctgttattgcacacggaggagcttcagttgacctagctattttttcacttc
acttagcgggtatttcctcaattttaggagcagtaaatttcattacaacagtaattaata
tacgatcgacaggaatcacctttgatcgaatacctctattcgtttgagcagttgtattaa
cagctttattacttttattgtcattaccagttttagcaggggctattactatattactaa
cagaccgaaacttaaatacttccttttttgaccctgccggaggaggagatcctattcttt
accaacatttattttgattctttggacacccagaagtttatattttaattcttccaggat
tcggaataatttctcatattattagtcaagaatcaggaaagaaggaaacatttggatctc
taggaataatttatgctataatagcaattggtctattaggatttattgtatgagctcatc
acatattcacagtaggaatagatgtagatactcgtgcctatttcacttcagctacaataa
ttattgcggtacccacaggtattaaaatttttagttgactggctacattacacggtacac
aattaaactattcaccagccatattgtgagccctagggtttgtattcctatttacagtag
gaggattaacaggagtagttcttgctaattcatctgtagatattattcttcatgacacat
attacgtagtagctcatttccactatgtattatcaataggagcagtctttgctattatag
caggattcgttcactgatatcccctatttacagggctagtattaaatcctaaatgattaa
aaagtcaatttattattatatttatcggagtaaatttaaccttcttcccacaacactttt
taggattagctggtatacctcgacgatattcagactatccagatgcttacacaacatgaa
atgtagtttctactattggttcgtctatttctttactaggaattttattcttcctattca
tcatttgagaaagtttagtaacacaacgacaagtaatttaccctatacagcttagttctt
caattgaatgacttcaaaatacccctccagctgaacacagttattcagaactacctcttt
taactaattatctaatatggcagattagtgcaatggatttaagctccatatataaagtat
tttacttttattagaaactaatgacaacatgagctgcccttggccttcaagatagagcct
ctcctcttatggaacaacttaccttctttcatgatcacgctttaataattttagtaataa
ttacaacattagtaggttatttaatatttatattattctttaattcatatactaaccgaa
atcttttacatggtcaaactattgaaataatttgaacgattcttccagcaattgtactac
tatttattgctttcccctcccttcgattactatatttattagatgaaattaatgaaccct
cggttacattaaaggctattggacaccaatgatattgaagttatgaatattcagacttta
taaacgtggaatttgattcatatatagttccaactaatgaattagcaacagacggattcc
gacttctagatgttgacaaccgcgtagttcttcctataaattcacaaattcgaattttag
taacggctgcagatgtaattcactcatgaacagtaccagccttaggtgtaaaggtagacg
gaacccctggtcgattaaaccaaactaatttcctaataaaccgacctggattattttacg
gtcaatgttcagaaatttgtggagctaatcacagatttatacctattgtaattgaaagac
ttcctgtaaatcattttatcaaatgagtaactaatagaactaattcataattttcattag
atgactgaaagcaagtactggtctcttaaaccatcttatagtaaattagcacttacttct
aatggaaaaaattagttaaaaaataacattagtatgtcaaactaaaattattaaactatt
taatattttttggtgcctcaaatagccccaattggttgattaagtttatttattatcttt
tcaattacttttatcttgtttagtataataaattattattctgtaattcctaaaacacct
aaatcagaaatttcaagcaagtattcaacaacttctttaaactgaaaatgataacaaatc
tattctctgtattcgacccttcatcaagtattttcaatttatcattaaattgaataagaa
catttttaggacttcttctaattccttctgcctactgattaataccctcacgatgacata
ttttttgaaattcaattcttattacacttcataaggaattcaaaactcttcttggcccat
caggacattcaggatcaacttttatttttgtctctttattttcattaattttatttaata
attttataggactatttccttatattttcacaagaacaagtcacttaacacttacactta
cactagctctacccctatgattatgtttcatactttatggatgaattaatcacacacaac
acatattcgctcacctagtgcctcaaggaaccccagcagttcttataccatttatagtat
gtattgaaacaattagtaacattattcgacctggaactttagctgttcgattagcagcta
atataattgcaggacatttattacttactcttttaggaaataccggaccttccctttctt
acgcgattgtatcattattattaattggtcaaattgctctattagttctagaatcagcag
ttgctattattcaatcatatgtatttgcagttctaagtacactatattctagagaagtaa
actaatgtcaacacactcaaaccacccatttcatttagtagattatagcccctgaccttt
aacaggagcaattggagctataacctctgtctcaggattagtaaaatgattccatcaata
tgatatttcattgtttgcattaggaaatattattactattttaacagtttatcaatgatg
acgagacgtatctcgagaaggaacttttcagggactacacaccttacctgtaacattagg
attacggtgaggaataattctattcattttatcagaagttttattttttgtatctttctt
ctgagcttttttccacagaagtttatctccagccattgaactgggagctatatgacctcc
tgcaggaattcaaccttttaatccattccaaattccactattaaatacagccattttatt
atcttcaggagttactgttacatgagcacaccatagtttaatagaaggtaatcattctca
agcaacacaagggttattttttacagttctcttaggagtctattttactattctgcaagc
atatgaatatatcgaagcaccatttaccattgcagattcagtttatggttctactttttt
catagcaacaggattccacggaattcatgtattaattggaacaacatttcttctagtatg
cttaattcgacatttaaacaaccacttttctaaaactcaccactttgggtttgaagcagc
tgcatgatactgacatttcgttgatattgtttgattattcctttatatttcaatttattg
atgaggaggataattaatttttatctatatagtatataagtatatttgacttccaatcat
aaggtctactaattagtagtatagataattttttcaattactattatagcatcaattcta
attatcatcaccagtgtagttataaccctagcttccattttatcaaaaaaagcattaaca
gaccgtgaaaaatgttccccctttgaatgcggatttgaccccaagtcttcttcacgacta
cctttttcacttcgattttttttaattacaattattttcttaatttttgatgtagaaatt
gcccttattttacccataattttaatcatttcaatttctaacatcattatatgaactaca
acaagtattgtatttattattatcttaattattggactataccatgaatgaaaccaagga
atattaaattgatcaaattagggttgtagttaattataacatttgatttgcattcaaaaa
gtattgaaatatcaatctaccttatagctcagaatatgaagcgatttattgcaattagtt
tcgacctaatcttaggtattttatgcccttattctataactaaatattaattgaagccaa
aaagaggcttatcactgttaatgatagaactgagattaatctccaattaaggaagtatga
cgttcaagaaaaagctgctaacttttatcttttaatggttaaactccatttgtacttctg
tttatatagtttaataaaaacattacattttcattgtaaaaataaaattttctattttta
taaattactaaatataatgcactacatccaagaattattcaattaccctaacatcttcag
tgttatgctctattttaagctacttgaataaaaaattaaaaaaaatgaaaacaagaaaat
aattcataaaacaaataataaaagataaacctttaagttattattgtgtataacagatac
atactgagaatatttaactaattcattgtataaattttgaccccctaaaaattctgatca
accctgatcaaaagatttacatactcttattcctaaaactaatggatagttaataattcc
gtaagtagaaatataaggtataaatcatatagaaccagaaaaataactcactagataatt
atgcaaagacttattaaaataaaataaagaaacattagaaattaaataacccaatacacc
tcctaccacacaaacaaataaagttaataattttaaataactaggtaaacaaattatata
aggagtaggaaaaattaatcaacttaatattctacctccaacaattctcattattagtaa
accacttatacctcgcaatataactcaaccttcatctctcaacatgtttaaagaaccaca
atttaattctccagttatagtataataaaccaaccgaaaagaataacagacagtcaaccc
agtggaaaaaaaataaagaaaaaaagaaaatatattaatataacttaacgaaacaacttc
taaaatcaaatccttagaataaaacccagctaaaaaaggcataccacacaaagctaaatt
agctacattaaaacacccagaagtcagaggtatatatactcccaatccccctatcaatcg
aatgtcctgagaattatttatattatgaataatagctccagcacacataaataataatgc
cttaaataaagcatgagttaataaatgaaaaaaagcaagcttataaaatcctatagataa
aattcttattataaggcctaattgtcttaatgtagaaagagcaataatcttctttaaatc
aaattcaaaattagctcctaatcccgctataaatattgtcaacccagaaagcaataataa
taaatctcccaaccatctacctcttaataaaatattaaatcgaatcaataaataaacccc
agcagttaccagagttgaagaatgaactagagctgatacaggagtaggggctgctatagc
agcaggtaatcaagaagaaaaaggaatctgagctcttttagttatagcagctagcataat
taatgctccaataatttctatttcaatactatccttcatgctttctaaataaaaaatata
atttcaacttccatagtttaatattcaagcaattgctaataaaaaagccacatccccaat
ccgattagatagagcagtaagtatcccagcattgtaagatttaacattttgaaaataaat
aactaaacaataagacactaatcctaaaccgtctcatcctaataaaattctaattaaatt
aggactaataattaataacattattgacattacaaacattaaaactaatataataaaacg
attaatatttgtatctcctctcatatattcctttctataataaattactaaagaagcaat
taacaaaacaaatgatataaataatagtcttattcaatcaaacaaaaaagtcatcacaat
tctagttgaatttaaactgacaacttctcactctaaaaataaagaataatcatttaacaa
aaacactaatctagaagtaaagaaactaattctaatagaaattagagttaaaaatctaat
tctacaaattgataaatatttcacgatctaaaatgataaacctcatttcattgacaccac
aaatcaatattttaaataaactatttagatctaaagtcaaaataagcaaatatctctctt
taaaattaatagatttaaaggaaatcaatgaagaaataataaaaaaaattcacgaatctt
accccctctaaatgaataaactcctgaaaaaatctttccatgttgactataagcgtataa
atacaaagtataagcagcactaaaaaaagataataaagataaagaaattatagtaaccca
agatcaacttacaattctatttaacaaagaaatttcccctaataaatttaaagaaggagg
tgcagctatattacaagctcttaacaaaaaccatcataaagttattgaaggtataaaatt
caataaacccttattgattaataaactccgactccctaatcgttcatatgtaatattagc
taaacaaaataatccagacgaacataacccgtgagcaatcattaaagtataggaaccaca
aagacctcaataagttaaagttattaaaccccctaaaacaattcctatatgagcaactga
tgaataagcaattaaagcctttaaatcagtttgacgcaaacaaaccaaactaattaaaac
tcctcccacaagtctaattctaactcacacataattatatttaatacctcttaactgcaa
aaaagaaaaaactcgtaataaaccataaccacctaacttaagtataataccagctaaaat
tattgaccctgaaaccggagcttcaacatgagctttaggaagtcacaaatgaactaaaaa
tataggtattttaactaaaaaagctaaaattaaagataaatatagcagatcataattaaa
tatataattactcaataaataaaaatttattgtatttaaattattatataaataaaaaat
tccaaccaacataggtaaagaaaccaataatgtataaaatagtaaataaaccccagcctg
aagacgctctggctgatatcctcaacccaagattaaaaataaagtaggaattaatcttct
ttcaaaaaataagtaaaatataaacagattcattcttctaaaagttaacaccaagaaaat
caacaaaatcaaaacattaaataaaaataaatttttataattattgtacttataaacaga
ctcactagcactaattataagtgtacaaattcaaaatctcaataaaataagaccataaga
aataacgtcaaatcctaaaaaatatgaaatatttacaaaataattagtacaataatttaa
aataatgaaaacaaaagttgcaataaataataaattctgaaccattcaaaataaaccatt
cataaaacaaataggactaataaaaagtattataaaaatcaattttaacattgtaataca
ttaaacgattgaaaataatcattcccatgtgtacgaattatagaaactaaaattgaaaga
cccaaagcaccttcacatactctaaaagttaaaaatattatactaaaaaatcttctataa
tccattaaatttaagtaaatgaacaaaagaaaaaataaacttaatacaatatattccaaa
cttaaaagcatagataataaatgcttacgattagaaacaaaaacaaaaatccctattaaa
aacaaaaaacaaggtaatcctcaatataaactcattaacattagttttaatagtttaata
aaaacattggtcttgtaaaccaaaaataagattttgtcttttaaaacttcaagagaaaag
aaataactttatcattaatccccaaaattaatattttaaataaactacctcctgaaatta
tacaactcttcttatattcttcaacactaatctcaagattaatttttattcaaataaatc
accccttagcaataggattaatactattaattcaaacattacaaatttgtttaattactg
gactaatagctaaaagattctgattttcatatgtcttatttttaatttttttaggaggta
tattagttctattcatttatgtaacttccctagcatcaaatgaaatattttcactttcca
taaaattaacaactatctgtataataattatattaactactacactaattgccgcatttt
tagataaaatatcaacatcttcatttatccaaaatttagaaatacaacctttatataact
ttaacttaaccgtctctgaaaactctttaagtctccataaactatataattacccaacaa
actttattactattttattaataaactatttattaattacattaatcgcagtagtaaaaa
ttactaaattattttatgggcctcttcgacaaataaactaatgaacaaacctttacgaac
ccaacaccccttatttaaaattgcaaataatgcactagtagatcttccagccccaattaa
tatttcagcatgatgaaatttcgggtcattactaggtttatgtttaatcattcaaattct
aacaggattatttttagctatacattatactgcagacatcaacttagcattcaatagtgt
aaatcacatttgccgcgatgtaaattatggatgattattacgaactcttcacgccaacgg
tgcatcatttttcttcatttgtatttacctacatgttggacgtggaatctactacggatc
ttatttatttactcctacctgattagtaggagtactaattttattcctagtgatagcaac
agcattcataggatatgtattaccctgaggtcaaatatctttttgaggtgccacagttat
tactaatttattatcggctatcccctatttaggaattgatttagttcaatgggtatgagg
aggattcgctgtagataatgccacacttacacgattctttacattccacttcatcttacc
gtttattgtactagcaataaccttaattcatttgttattcctacatcaaacaggatctaa
taaccccatcggactaaattctaatattgataaaattcccttccacccctacttctcata
caaggatattgtaggatttgttattataatcgctgcactaattctattaacactaattaa
tccctatttattaggagatccagataatttcattcctgccaacccattagttaccccagt
gcatatccaaccagaatgatacttcctatttgcttacgcaattctacgatctattccaaa
taaacttggaggagtaattgccctagtcctctcaattgccattttagcaattcttccatt
ctatcacttaagaaaatttcgaggtatccaattctaccctattaacaaaatcttattttg
aactatagttgttacagtaattttattaacatgaattggagcacgaccagtagaagaacc
ttatgtattagtaggacaaatcttaactgtaatttacttcttgtattacatcattaaccc
attagtaaataaatgatgagacaatttaattaattagttaatgagcttgaacaagcatat
gttttgaaaacataagatagaaatcaacctttctattgactttactaaattttattaacc
acatataataaatcaacactaactttaacccaataataaataataaaaagtttaatgaaa
aaggtaaaaaactctttcaagctaaatatattaatttatcataacgaaaccgaggtaaag
tcccccgagctcaaatgaaaacaaatgaaataaatgttaacttaacataaaatataacat
taaatacatcacaacctaaaaaaattacacaaaatagcatactcataaataaaattctag
catattcagctataaaaattaaagcaaaaccccctcttctatattcaatattaaacccag
aaactaactccgattcaccttctgcaaaatcaaaaggagtacgattagtttcagctaaac
aaatacaaaatcaaaccaaactaataggaaataaaattaccaaaaatcaaatactttttt
gataataaaaaaagtctaaaatattataactcccaattaaaaatacaaaagataataaaa
ctaatgctattctaacttcataagaaatagtttgtgccacagcccgtaaaccccctaata
atgcataattagaattagaagatcaaccagcaattataacagtatatacacctaaactag
tacagcataaaaaaaataataaacctaaattaaatgaaaacagcttaacaaataaaggaa
tacataatcaagcaaccaaagacaaaaataaagaaaaaataggagaaaaataataagaaa
tataatttgataaaagaggataagtttgttccttagtaaataacttaatcgcatcacaaa
aaggttggggaattcctatcaaccctactttattaggtcccttacgaatctgaatataac
ctagaaccttccgttccaaaagagttaaaaaagccactctaactaaaacacaaattacca
aaattaaactcccaataattgataaaataaattctataaaaaacaagtactatttgtaat
ataaattacataaataaattctaaatttattgcactaatctgccaaaatagtgtataata
tattaatcatattcttaatataaaatattattattctaatacctggtcctttcgtactaa
gatattatagtatattaaagatagaaaccaacctggcttacgccggtctgaactcagatc
atgtaagaatttaaaagtcgaacagacttcacatttaagcggctacacctaaaaatatat
cttaatccaacatcgaggtcgcaaacttttttatcgatatgaactctccaaaaaaattac
gctgttatccctaaagtaacttaatcttataatcactactaatggatcaataactcataa
attaatgattttaaataattaaaagttcattaaattttaatatcaccccaacaaaatact
ttaaattataaaaataaaattaatctaaaaaatttaaacaatgtaaagtataaagattta
tagggtcttctcgtcttttaattaaattttagctttttaactaaaatataaaattctatt
ataaatttatatgaaacagcttatacctcgtccaaccgttcataccagccttcaattaaa
agactaatgattatgctacctttgcacagttagaatactgcggccatttaaataacttca
gtgggcaggtcagactttaaaaataactcaaaaagacatgtttttgttaaacaggcgggt
aaaatttttgccgagttctttatataaacttatcatataaaattacataaac-aaaaaaa
atatactaattctatcattattcctttttatgtataattaataaaaaaatttttataaat
aaattaaaatataataaataatataatttataaaataatttataacaaactttataatga
ttgctaattctaagcatacattttatattaccactattaatttttaataatttattttaa
agcttatcccttaaaatattcaaataaataaatttttcaattaaataaataactaaaaaa
tcaaaaatttgtaaattaaatttatttctaaaaaaactagatacctttataaacgaataa
catttcatttctaatagtttatttaaaataattttgacacattaactttaataaactatt
aactcttataaaatcgagattaataatatatatattaattatttgataaaccctgataca
caaggtacaataaattaaattttcttttaacacaaaaatttttcaaaatatttcaattat
ctttcacaatactaatccactattattaatattattttttcattaaaaattactaaaaca
cttaactatataattatttttaatatattaatttaaaaacaaaataaaataataaataaa
ttttgatcaatttatattgatttgcacaaaaatcttttcaatgtaaatgaaatgctttac
taaataagctttaaattgtcattctagatacaccttccggtacatctactatgttacgac
ttatcttaccttaatagcaagagcgacgggcgatgtgtgcatattctagagctaaaatca
aattaacaatctttaaaattttactatcaaatccaccttcactaaacatttcaaaattag
atccgtttaaataaatttattgtaacccatctctacttaaacataagctacaccttgatc
tgatataaattcttataagaattatagaaaattattattctaataaaatattctgataac
gacggtatataaactgaaaaacaaatttaagtgaggttcatcgtggattatcaattacag
gacaggttcctctgaatagactaaaataccgccaaattttttaagtttcaagaacataac
tactactaccttagtgaatgaaattacattttaaataatagggtatctaatcctagttta
taaataaaatttacaagcttcaaaaccttcataataaaaaatttttaaatttaaaatttc
acctaataaatctaatattatttttatataataaattttaactcacactgaacaaatttt
atttgtattatttgtgtaaccgcggctgctggcacaaatttagccaatactatatgaaat
tactatttccaaatttctttgattaataatactatttactgagaatataattaaatttta
cttactatttaaataagcaaaaatacacgcaaaaacttacatataaaataaatcaataat
aaaattcaaagccaaaataaaactttaatattaattaaattctaaaataatattaaataa
tgatatacataaacattaaattaaataacattaataagtcaataaaaaaaaaaaaataga
ttaaacttaaataaaatgagttagtagtatctcctgatcagcaattaccccctaagtaat
ataccgtttttcattaaaaaaattagatgaaacttaaccttttataaaaattaattacat
ttaatcttattattaattttttaatttaattttaaaattaatattattaattataataat
ataaataataaaaaaaaattaatatataaattgaaataataattaaattaaataataaaa
aaaaatcatattgatcattagtaatttaattaatatttaagtttaatctaa-tttttttt
tttttttttttaaataataaattttataaatattaaatttatttataaatactttatcat
atatttattttagatgaatatttatcttttataattatataaatattaaaaataaataaa
cgatataccaagttaagattaatatatatatatatgtatataaatatttaattaattaat
agatatctatattcatataaaaaaaaaccttaagattcatagatgaataacagtattatc
aatttattagtatataatataatctaacattataaacattgttataaattaatattaaaa
ataaatttattataatcatttatctatttatatgaagttgatcttttaattctcggaaat
gtctatattggaattttaaattatctagattcataaaaatttattttttaaactgtactt
tttttatttatttaaatattaaaacatatatttacatttaagttatatacaccacttaaa
tgtaagtataaaaaaaaaaaaaaaaaaaaaattagatgaaaacagcttatttcatttgaa
ataagttaatttca
>Bd_2024_4
aatgaattgcctgataaaagggttaccttgatagggtaaataatgcaattagtattgcat
tcattatatttaatagaattaaactatttctaaaagtatcaaaaacttttgtgcatcata
caccaaaatatatttattacaaatagtattgatta-aatagaatgcatctatttaatcaa
cttaatattggtttcaataaaaagataagctaattaagctactgggttcataccccattt
ataaaggttctaatccttttctttttaatttttaataattcagcaaaaattatatttttt
tttatcttaataacaggaaccctaatcactgtatcctcaaattcttgattaggagcctga
atagggctagaaattaacttgttgtcatttatccccctaataaatagtaacaatttaaca
tctacagaagcctcattaaaatattttttaacccaagccatagcctcagcagttctactg
tttgctattataataatgtatttaaataattacccaattattcaagataattcttcttat
agtaatctaataattatttcatccttattactgaaaagaggggcagcaccctttcatttc
tgattccccaatgttatagaaggactttcttgaataaatgctcttaccctaataacatga
caaaaaattgcaccccttatattaatttcttacacaacactaaatacttttatttttata
gtaattattgcctcgactatcacaggatcattaggtggacttaatcaaacttctctgcga
aaactaatagctttttcatcaatcaaccacttagggtgaatattagcagccatacaagca
agtgaatcaatatgatgtatttatttttctttttatacatttttatcattcagactaacc
tttatattcaacaactttaaaatattccacattaaccaattatttaattcattcttcaat
tccaaaatccttaaatttatcctatttttaaacctactttcactaggggggttgccccca
tttattggatttttacctaaatgactagttattcaattattagtgttaaaaagtcaatat
gtattaataacaattataacagtcataacactaatcacattgtttttttacttacgacta
tgtttcgcagcttttatacttaattattacgaaaataattgaactattgatataactatt
aacaatatttcttttaagttaatattaattttatcatttatttctacatttagtctaatc
ctaatttctataatttatttattcttataaactatagtgtaaggctttaagttaattaaa
ctaatagccttcaaagctataaatataagtataaatcttttaagccttagtaatttatta
ctcctttagaattgcagtctaatgtcattattgactataaagccaacttaaatattaatt
aaattactaatgatcaaatttatataataatgattaaaaagaataaattcttataaatag
atttacagtctatcgcctaaacttcagccatttaatcgcgacaatggttattctcaacaa
atcataaagatattggaactttatattttatcttcggagcctgagcaggaatagtaggaa
catcccttagaattttagtccgagctgaactcggtcacccaggagctttaatcggtgacg
atcaaatttataatgtaattgtaacagctcatgctttcgtaataattttctttatagtta
taccaattataattggtggatttggaaattgacttgttcctttaatattaggagctcccg
atatagcatttccacgaatgaataatataagattttgactattacctccttcccttacat
tactattagtaagaagtatagtagaaaacggagctggtacaggttgaacagtttacccac
ccctatcatctgttattgcacacggaggagcttcagttgacctagctattttttcacttc
acttagcgggtatttcctcaattttaggagcagtaaatttcattacaacagtaattaata
tacgatcgacaggaatcacctttgatcgaatacctctattcgtttgagcagttgtattaa
cagctttattacttttattatcattaccagttttagcaggggctattactatattactaa
cagaccgaaacttaaatacttccttttttgaccctgccggaggaggagatcctattcttt
accaacatttattttgattctttggacacccagaagtttatattttaattcttccaggat
tcggaataatttctcatattattagtcaagaatcaggaaagaaggaaacatttggatctc
taggaataatttatgctataatagcaattggtctattaggatttattgtatgagctcatc
acatattcacagtaggaatagatgtagatactcgtgcctatttcacttcagctacaataa
ttattgcggtacccacaggtattaaaatttttagttgactggctacattacacggtacac
aattaaactattcaccagccatattgtgagccctagggtttgtattcctatttacagtag
gaggattaacaggagtagttcttgctaattcatctgtagatattattcttcatgacacat
attacgtagtagctcatttccactatgtattatcaataggagcagtctttgctattatag
caggattcgttcactgatatcccctatttacagggctagtattaaatcctaaatgattaa
aaagtcaatttattattatatttatcggagtaaatttaaccttcttcccacaacactttt
taggattagctggtataccccgacgatattcagactatccagatgcttacacaacatgaa
atgtagtttctactattggttcgtctatttctttactaggaattttattcttcctattca
tcatttgagaaagtttagtaacacaacgacaagtaatttaccctatacagcttagttctt
caattgaatgacttcaaaatacccctccagctgaacacagttattcagaactacctcttt
taactaattatctaatatggcagattagtgcaatggatttaagctccatatataaagtat
tttacttttattagaaactaatgacaacatgagctgcccttggccttcaagatagagcct
ctcctcttatggaacaacttaccttctttcatgatcacgctttaataattttagtaataa
ttacaacattagtaggttatttaatatttatattattctttaattcatatactaaccgaa
atcttttacatggtcaaactattgaaataatttgaacgattcttccagcaattgtactac
tatttattgctttcccctcccttcgattactatatttattagatgaaattaatgaaccct
cggttacattaaaggctattggacaccaatgatattgaagttatgaatattcagacttta
taaacgtagaatttgattcatatatagttccaactaatgaattaacaacagacggattcc
gacttctagatgttgacaaccgcgtagttcttcctataaattcacaaattcgaattttag
taacggctgcagatgtaattcactcatgaacagtaccagccttaggtgtaaaggtagacg
gaacccctggtcgattaaaccaaactaatttcctaataaaccgacctggattattttacg
gtcaatgttcagaaatttgtggagctaatcacagatttatacctattgtaattgaaagac
ttcctgtaaatcattttatcaaatgagtaactaatagaactaattcataattttcattag
atgactgaaagcaagtactggtctcttaaaccatcttatagtaaattagcacttacttct
aatggaaaaaattagttaaaaaataacattagtatgtcaaactaaaattattaaactatt
taatattttttggtgcctcaaatagccccaattggttgattaagtttatttattatcttt
tcaattacttttatcttgtttagtataataaattattattctgtaattcctaaaacacct
aaatcagaaatttcaagcaagtattcaacaacttctttaaactgaaaatgataacaaatc
tattctctgtgttcgacccttcatcaagtattttcaatttatcattaaattgaataagaa
catttttaggacttcttctaattccttctgcctactgattaataccctcacgatgacata
ttttttgaaattcaattcttattacacttcataaggaattcaaaactcttcttggcccat
caggacattcaggatcaacttttatttttgtctctttattttcattaattttatttaata
attttataggactatttccttatattttcacaagaacaagtcacttaacacttacgctta
ctctagctctacccctatgattatgtttcatactttatggatgaattaatcacacacaac
acatattcgctcacctagtgcctcaaggaaccccagcagttcttataccatttatagtat
gtattgaaacaattagtaatattattcgacctggaactttagctgttcgattagcagcta
atataattgcaggacatttattacttactcttttaggaaataccggaccttccctttctt
acgcgattgtatcattattattaattggtcaaattgctctattagttctagaatcagcag
ttgctattattcaatcatatgtatttgcagttctaagtacactatactctagagaagtaa
actaatgtcaacacactcaaaccacccatttcatttagtagattatagcccctgaccttt
aacaggagcaattggagctataacctctgtctcaggattagtaaaatgattccatcaata
tgatatttcattgtttgcattaggaaatattattactattttaacagtttatcaatgatg
acgagacgtatctcgagaaggaacttttcagggactacacaccttacctgtaacattagg
attacggtgaggaataattctattcattttatcagaagttttattttttgtatctttctt
ctgagcttttttccacagaagtttatctccagccattgaactaggagctatatgacctcc
tgcaggaattcaaccttttaatccattccaaattccactattaaatacagccattttatt
atcttcaggagttactgttacatgagcacaccatagtttaatagaaggtaatcattctca
agcaacacaagggttattttttacagttctcttaggagtctattttactattctgcaagc
atatgaatatatcgaagcaccatttaccattgcagattcagtttatggttctactttttt
catagcaacaggattccacggaattcatgtattaattggaacaacatttcttctagtatg
cttaattcgacatttaaacaaccacttttctaaaactcaccactttgggtttgaagcagc
tgcatgatactgacatttcgttgatattgtttgattattcctttatatttcaatttattg
atgaggaggataattaatttttatctatatagtatataagtatatttgacttccaatcat
aaggtctactaattagtagtatagataattttttcaattactattatagcatcaattcta
attatcatcaccagtgtagttataaccctagcttccattttatcaaaaaaagcattaaca
gaccgtgaaaaatgttccccctttgaatgcggatttgatcccaagtcttcttcacgacta
cctttttcacttcgattttttttaattacaattattttcttaatttttgatgtagaaatt
gcccttattttacctataattttaatcatttcaatttctaacatcattatatgaactaca
acaagtattgtatttattattatcttaattattggactataccatgaatgaaaccaagga
atattaaattgatcaaattagggttgtagttaattataacatttgatttgcattcaaaaa
gtattgaaatatcaatctaccttatagctcagaatatgaagcgatttattgcaattagtt
tcgacctaatcttaggtattttatgcccttattctataactaaatattaattgaagccaa
aaagaggcttatcactgttaatgatagaactgagattaatctccaattaaggaagtatgg
cgttcaagaaaaagctgctaacttttatcttttaatggttaaactccatttgtacttctg
tttatatagtttaataaaaacattacattttcattgtaaaaataaaattttctattttta
taaattactaaatataatgcactacatccaagaattattcaattaccctaacatcttcag
tgttatgctctattttaagctacttgaataaaaaattaaaaaaaatgaaaacaagaaaat
aattcataaaacaaataataaaagataaacctttaagttattattgtgcataacagatac
atactgagaatatttaactaattcattgtataaattttgacctcctaaaaattctgatca
accctgatcaaaagatttacatactcttattcctaaaactaatggatagttaataattcc
gtaagtagaaatataaggtataaatcatatagaaccagaaaaataactcactaaataatt
atgcaaagacttattaaaataaaataaagaaacattagaaattaaataacccaatacacc
tcctaccacacaaacaaataaagttaataattttaaataactaggtaaacaaattatata
aggagtaggaaaaattaatcaacttaatattctacctccaacaattctcattattagtaa
accacttatacctcgcaatataactcaaccttcatctctcaacatgtttaaagaaccaca
atttaattctccagttatagtataataaaccaaccgaaaagaataacagacagtcaaccc
agtggaaaaaaaataaagaaaaaaagaaaatatattaatataacttaacgaaacaacttc
taaaatcaaatccttagaataaaacccagctaaaaagggcataccacacaaagctaaatt
agctacattaaaacacccagaagtcagaggtatatatactcccaatccccctatcaatcg
aatgtcctgagaattatttatattatgaataatagctccagcacacataaataataatgc
cttaaataaagcatgagttaataaatgaaaaaaagcaagcttataaaatcctatagataa
aattcttattataaggcctaattgtcttaatgtagaaagagcaataatcttctttaaatc
aaattcaaaattagctcctaatcccgctataaatattgtcaacccagaaagcaacaataa
taaatctcccaaccatctacctcttaataaaatattaaatcgaatcaataaataaacccc
agcagttaccagagttgaagaatgaactaaagctgatacaggagtaggggctgctatagc
agcaggtaatcaagaagaaaaaggaatctgagctcttttagttatagcagctagcataat
taatgctccaataatttctatttcaatactatccttcatgctttctaaataaaaaatata
atttcaacttccatagtttaatattcaagcaattgctaataaaaaagccacatccccaat
ccgattagatagagcagtaagtatcccagcattgtaagatttaacattttgaaaataaat
aactaaacaataagacactaatcctaaaccgtctcatcctaataaaattctaattaaatt
aggactaataattaataacattattgacattacaaacattaaaactaatataataaaacg
attaatatttgtatctcctctcatatattcctttctataataaattactaaagaagcaat
taacaaaacaaatgatataaataatagtcttattcaatcaaacaaaaaagtcatcacaat
tctagttgaatttaaactgacaacttctcactctaaaaataaagaataatcatttaacaa
aaacactaatctagaagtaaagaaactaattctaatagaaattagaattaaaaatctaat
tctacaaattgataaatatttcacgatctaaaatgataaacctcatttcattgacaccac
aaatcaatattttaaataaactatttagatctaaagtcaaaataagcaaatatctctctt
taaaattaatagatttaaaggaaatcaatgaagaaataataaaaaaaattcacgaatctt
accccctctaaatgaataaactcctgaaaaattctttccatgttgactataagcatataa
atacaaagtataagcagcactaaaaaaagataataaagataaagaaattatagtaaccca
agatcaacttacaattctatttaacaaagaaatttcccctaataaatttaaagaaggagg
tgcagctatattacaagctcttaacaaaaaccatcataaagttattgaaggtataaaatt
caataaacccttattgattaataaactccgactccctaatcgttcatatgtaatattagc
taaacaaaataatccagacgaacatagcccatgagcaatcattaaagtataggaaccaca
aagacctcaataagttaaagttattaaaccccctaaaacaattcctatatgagcaactga
tgaataagcaattaaagcctttaaatcagtttgacgcaaacaaaccaaactaattaaaac
tcctcctacaagtctaattctaactcacacataattatatttaatacctcttaactgcaa
aaaagaaaaaactcgtaataaaccataaccacctaacttaagtataataccagctaaaat
tattgaccctgaaaccggagcttcaacatgagccttaggaagtcacaaatgaactaaaaa
tataggtattttaactaaaaaagctaaaattaaagataaatatagcagatcataattaaa
tatataattactcaataaataaaaatttattgtatttaaattattatataaataaaaaat
tccaaccaacataggtaaagaaaccaataatgtataaaatagtaaataaaccccagcctg
aagacgctctggctgatatcctcaacccaagattaaaaataaagtaggaattaatcttct
ttcaaaaaataagtaaaatataaacagattcattcttctaaaagttaacaccaagaaaat
caacaaaatcaaaacattaaataaaaataaatttttataattattgtacttataaacaga
ctcactagcactaattataagtgtacaaattcaaaatctcaataaaataagaccataaga
aataacgtcaaatcctaaaaaatatgaaatatttacaaaataattagtacaataatttaa
aataatgaaaacaaaagttacaataaataataaattctgaaccattcaaaataaaccatt
cataaaacaaataggactaataaaaagtattataaaaatcaattttaacattgtaataca
ttaaacgattgaaaataatcattcccatgtgtacgaattatagaaactaaaattgaaaga
cccaaagcaccttcacatactctaaaagttaaaaatattatactaaaaaatcttctataa
tccattaaatttaaataaatgaacaaaagaaaaaataaacttaatacaatatattccaaa
cttaaaagcatagataataaatgcttacgattagaaacaaaaacaaaaatccctattaaa
aacaaaaaacaaggtaatcctcaatataaactcattaacattagttttaatagtttaata
aaaacattggtcttgtaaaccaaaaataagattttgtcttttaaaacttcaagagaaaag
aaataactttatcattaatccccaaaattaatattttaaataaactacctcctgaaatta
tacaactcttcttatattcttcaacactaatctcaagattaatttttattcaaataaatc
accccttagcaataggattaatactattaattcaaacattacaaatttgtttaattactg
gactaatagctaaaagattctgattttcatatgtcttatttttaatttttttaggaggta
tattagttctattcatttatgtaacttccctagcatcaaatgaaatattttcactttcca
taaaattaacaactatctgtataataattatattaactactacactaattgccacatttt
tagataaaatatcaacatcttcatttatccaaaatttagaaatacaacctttatataact
ttaacttaaccgtctctgaaaactctttaagtctccataaactatataattacccaacaa
actttattactattttattaataaactatttattaattacattaatcgcagtagtaaaaa
ttactaaattattttatggacctcttcgacaaataaactaatgaacaaacctttacgaac
ccaacaccccttatttaaaattgcaaataatgcactagtagatcttccagccccaattaa
tatttcagcatgatgaaatttcgggtcattactaggtttatgtttaatcattcaaattct
aacaggattatttttagctatacattatactgcagacatcaacttagcattcaatagtgt
aaatcacatttgccgtgatgtaaattatggatgattattacgaactcttcacgccaacgg
tgcatcatttttcttcatttgtatttacctacatgttggacgtggaatctactacggatc
ttatttatttactcctacctgattagtaggagtactaattttattcctagtgatagcaac
agcattcataggatacgtattaccctgaggtcaaatatctttttgaggtgccacagttat
tactaatttattatcggctatcccctatttaggaattgatttagttcaatgggtatgagg
aggattcgctgtagataatgccacacttacacgattctttacattccacttcatcttacc
gtttattgtactagcaataaccttaattcatttgttattcctacatcaaacaggatctaa
taaccccatcggactaaattctaatattgataaaattcccttccacccctacttctcata
caaggatattgtaggatttgttattataatcgctgcactaattctattaacactaattaa
tccctatttattaggagatccagataatttcattcctgccaacccattagttaccccagt
gcatatccaaccagaatgatacttcctatttgcttacgcaattctacgatctattccaaa
taaacttggaggagtaattgccctagtcctctcaattgccattttagcaattcttccatt
ctatcacttaagaaaatttcgaggtatccaattctaccctattaacaaaatcttattttg
aactatagttgttacagtaattttattaacatgaattggagcacgaccagtagaagaacc
ttatgtattagtaggacaaatcttaactgtaatttacttcttgtattacatcattaaccc
attagtaaataaatgatgagacaatttaattaattagttaatgagcttgaacaagcatat
gttttgaaaacataagatagaaatcaacctttctattgactttactaaattttattaacc
acatataataaatcaacactaactttaacccaataataaataataaaaagtttaatgaaa
aaggtaaaaaactctttcaagctaaatatattaatttatcataacgaaaccgaggtaaag
tcccccgagctcaaatgaaaacaaatgaaataaatgttaacttaacataaaatataacat
taaatacatcacaacctaaaaaaattacacaaaatagcatactcataaataaaattctag
catattcagctataaaaattaaagcaaaaccccctcttctatattcaatattaaacccag
aaactaactccgattcaccttctgcaaaatcaaaaggagtacgattagtttcagctaaac
aaatacaaaatcaaaccaaactaataggaaataaaattaccaaaaatcaaatactttttt
gataataaaaaaaatctaaaatattataactcccaattaaaaatacaaaagataataaaa
ctaatgctattctaacttcataagaaatagtttgtgccacagcccgtaaaccccctaata
atgcataattagaattagaagatcaaccagcaattataacagtatacacacctaaactag
tacagcataaaaaaaataacaaacctaaattaaatgaaaacagcttaacaaataaaggaa
tacataatcaagcaaccaaagataaaaataaagaaaaaataggagaaaaataataagaaa
tataatttgataaaagaggataagtttgttccttagtaaataacttaatcgcatcacaaa
aaggttgaggaattcctatcaaccctactttattaggtcccttacgaatctgaatataac
ctagaaccttccgttccaaaagagttaaaaaagcaactctaactaaaacacaaattacca
aaattaaactcccaataattgataaaataaattctataaaaaacaagtactatttgtaat
ataaattacataaataaattctaaatttattgcactaatctgccaaaatagtgtataata
tattaatcatattcttaatataaaatattattattctaatacctggtcctttcgtactaa
gatattatagtatattaaagatagaaaccaacctggcttacgccggtctgaactcagatc
atgtaagaatttaaaagtcgaacagacttcacatttaagcggctacacctaaaaatatat
cttaatccaacatcgaggtcgcaaacttttttatcgatatgaactctccaaaaaaattac
gctgttatccctaaagtaacttaatcttataatcactactaatggatcaataactcataa
attaatgattttaaataattaaaagttcattaaattttaatatcaccccaacaaaatact
ttaaattataaaaataaaattaatctaaaaaatttaaacaatgtaaagtataaagattta
tagggtcttctcgtcttttaattaaattttagctttttgactaaaatataaaattctatt
ataaatttatatgaaacagcttatacctcgtccaaccgttcataccagccttcaattaaa
agactaatgattatgctacctttgcacagttagaatactgcggccatttaaataacttca
gtgggcaggtcagactttaaaaataactcaaaaagacatgtttttgttaaacaggcgggt
aaaatttttgccgagttctttatataaacttatcatataaaattacataaacaaaaaaaa
atatactaattctatcattattcctttttatgtataattaataaaaaaatttttataaat
aaattaaaatataataaataatataatttataaaataatttataacaaactttataatga
ttgctaattctaagcatacattttatattaccactattaatttttaataatttattttaa
agcttatcccttaaaatattcaaataaataaatttttcaattaaataaataactaaaaaa
tcaaaaatttgtaaattaaatttatttctaaaaaaactagatacctttataaacgaataa
catttcatttctaatagtttatttaaaataattttgacacattaactttaataaactatt
aactcttataaaatcgagattaataatatatatattaattatttgataaaccctgataca
caaggtacaataaattaaattttcttttaacacaaaaatttttcaaaatatttcaattat
ctttcacaatactaatccactattattaatattattttttcattaaaaattactaaaaca
cttaactatataattatttttaatatattaatttaaaaacaaaataaaataataaataaa
ttttgatcaattcatattgatttgcacaaaaatcttttcaatgtaaatgaaatgctttac
taaataagctttaaattgtcattctagatacaccttccggtacatctactatgttacgac
ttatcttaccttaatagcaagagcgacgggcgatgtgtgcatattctagagctaaaatca
aattaacaatctttaaaattttactatcaaatccaccttcactaaacatttcaaaattag
atccgtttaaataaatttattgtaacccatctctacttaaatataagctacaccttgatc
tgatataaattcttataagaattatagaaaattattattctaataaaatattctgataac
gacggtatataaactgaaaaacaaatttaagtgaggttcatcgtggattatcaattacag
gacaggttcctctgaatagactaaaataccgccaaattttttaagtttcaagaacataac
tactactaccttagtgaatgaaattacattttaaataatagggtatctaatcctagttta
taaataaaatttacaagcttcaaaaccttcataataaaaaatttttaaatttaaaatttc
acctaataaatctaatattatttttatataataaattttaactcacactgaacaaatttt
atttgtattatttgtgtaaccgcggctgctggcacaaatttagccaatactctatgaaat
tactatttccaaatttctttgattaataatactatttactgagaatataattaaatttta
cttactatttaaataagcaaaaatacacgcaaaaacttacatataaaataaatcaataat
aaaattcaaagccaaaataaaactttaatattaattaaattctaaaataatattaaataa
tgatatacataaacattaaattaaataacattaataagtcaataaaaaaaaaaaaataaa
ttaaacttaaataaaatgagttagtagtatctcctgatcagcaattaccccctaagtaat
ataccgtttttcattaaaaaaattagatgaaacttaaccttttataaaaattaattacat
ttaatcttattattaattttttaatttaattttaaaattaatattattaattataataat
ataaataataaaaaaaaattaatatataaattgaaataataattaaattaaataataaaa
aaaaatcatattgatcactagtaatttaattaatatttaagtttaatctaattttttttt
tttttttttttaaataataaattttataaatattaaatttatttataaatactttatcat
atatttattttagatgaatatttatcttttataattatatannnnnnnnnnnnnnnnnnn
nnnnnnnnnaagttaagattaatatatatatatatgtatataaatatttaattaattaat
agatatctatattcatataaaaaaaaaccttaagattcatagatgaataacagtattatc
aatttattagtatataatataatctaacattataaacattgttataaattaatattaaaa
ataaatttattataatcatttatctatttatatgaagttgatcttttaattctcggaaat
gtctatattggaattttaaattatctagattcataaaaatttattttttaaactgtactt
tttttatttatttaaatattaaaacatatatttacatttaagttatatacaccacttaaa
tgtaagtataaaaaaaaaaaaaaaaaaaaaattagatgaaaacagcttatttcatttgaa
ataagttaatttca
>Bd_2024_1
aatgaattgcctgataaaagggttaccttgatagggtaaataatgcaattagtattgcat
tcattatatttaatagaattaaactatttctaaaagtatcaaaaacttttgtgcatcata
caccaaaatatatttattacaaatagtattaattataatagaatacatctatttaatcaa
cttaatattggtttcaataaaaagataagctaactaagctactgggttcataccccattt
ataaaggttctaatccttttctttttaatttttaataattcagcaaaaattatatttttt
tttatcttaataacaggaaccctaatcactgtatcctcaaattcttgattaggagcctga
atagggctagaaattaacttgttgtcatttatccccctaataaatagtaacaatttaaca
tctacagaagcctcattaaaatattttttaacccaagccatagcctcagcagttctactg
tttgctattataataatgtatttaaataattacccaattattcaagataattcttcttat
agtaatctaataattatttcatccttattactgaaaagaggggcagcaccctttcatttt
tgattccccaatgttatagaaggactttcttgaataaatgctcttaccctaataacatga
caaaaaattgcaccccttatattaatttcttacacaacactaaatacttttatttttata
gtaattattgcctcgactgtcacaggatcattaggtggacttaatcaaacttctctgcgg
aaactaatagctttttcatcaatcaaccacttagggtgaatattagcagccatacaagca
agtgaatcaatatgatgtatttatttttctttttatacatttttatcattcagactaacc
tttatattcaataaccttaaaatattccacattaaccaattatttaattcattcttcaat
tccaaaatccttaaatttattctatttttaaacctactttcactaggagggttgccccca
tttattggatttttacctaaatgactagttattcaattattagtgttaaaaagtcaatat
gtattaataacaattataacagtcataacactaattacattgtttttttacttacgatta
tgtttcgcagcttttatacttaattattacgaaaataattgaactattgatataactatt
aataatatttcttttaagttaatattaattttatcatttatttctacatttagtctaatc
ctaatttctataatttatttattcttataaactatagtgtaaggctttaagttaattaaa
ctaatagccttcaaagctataaatataagtataaatcttttaagccttagtaatttatta
ctcctttagaattgcagtctaatgtcattattgactataaagccaacttaaatattaatt
aaattactaatgatcaaatttatataataatgattaaaaagaataaattcttataaatag
atttacagtctatcgcctaaacttcagccatttaatcgcgacaatggttattctcaacaa
atcataaagatattggaactttatattttatcttcggagcctgagcaggaatagtaggaa
catcccttagaattttagtccgagctgaactcggtcacccaggagctttaatcggtgacg
atcaaatttataatgtaattgtaacagctcatgctttcgtaataattttctttatagtta
taccaattataattggtggatttggaaattgacttgttcctttaatattaggagctcccg
atatagcatttccacgaatgaataatataagattttgactattacctccttcccttacat
tactattagtaagaagtatagtagaaaacggagctggtacaggttgaacagtttacccac
ccctatcatctgttattgcacacggaggagcttcagttgacctagctattttttcacttc
acttagcgggtatttcctcaattttaggagcagtaaatttcattacaacagtaattaata
tacgatcaacaggaatcacctttgatcgaatacctctattcgtttgagcagttgtattaa
cagctttattacttttattatcattaccagttttagcaggggctattactatactactaa
cagaccgaaacttaaatacttccttttttgaccctgccggaggaggagatcctattcttt
accaacatttattttgattctttggacacccagaagtttatattttaattcttccaggat
tcggaataatttcccatattattagtcaagaatcaggaaagaaggaaacatttggatctc
taggaataatttatgctataatagcaattggtctattaggatttattgtatgagctcatc
acatattcacagtaggaatagatgtagatactcgtgcctatttcacttcagctacaataa
ttattgcggtacccacaggtattaaaatttttagttgactggctacattacacggtacac
aattaaactattcaccagccatattgtgagccctagggtttgtattcctatttacagtag
gaggattaacaggagtagttcttgctaattcatctgtagatattattcttcatgacacat
attacgtagtagctcatttccactatgtattatcaataggagcagtctttgctattatag
caggattcgttcactgataccccctatttacagggctagtattaaatcctaaatgattaa
aaagtcaatttattatcatatttatcggagtaaatttaaccttcttcccacaacactttt
taggattagctggtatacctcgacgatattcagactatccagatgcttacacaacatgaa
atgtagtttctactattggttcatctatttctttactaggaattttattcttcctattca
tcatttgagaaagtttagtaacacaacgacaagtaatttaccctatacagcttagttctt
caattgaatgacttcaaaatacccctccagctgaacacagttattcagaactacctcttt
taactaattatctaatatggcagattagtgcaatggatttaagctccatatataaagtat
tttacttttattagaaactaatgacaacatgagctgcccttggccttcaagatagagcct
ctcctcttatggaacaacttaccttctttcatgatcacgctttaataattttagtaataa
ttacaacattagtaggttatttaatatttatattattctttaattcatatactaaccgaa
atcttttacatggtcaaactattgaaataatttgaacgattcttccagcaattgtacttc
tatttattgctttcccctcccttcgattactatatttattagatgaaattaatgaaccct
cggttacattaaaggctattggacaccaatgatattgaagttatgaatattcagacttta
taaacgtggaatttgattcatatatagttccaactaatgaattagcaacagacggattcc
gacttctagatgttgacaaccgcgtagttcttcctataaattcacaaattcgaattttag
taacggctgcagatgtaattcactcatgaacagtaccagccttaggtgtaaaggtagacg
gaacccctggtcgattaaaccaaactaatttcctaataaaccgacctggattattttacg
gtcaatgttcagaaatttgtggagctaatcacagatttatacctattgtaattgaaagac
ttcctgtaaatcattttatcaaatgagtaactaatagaactaattcataattttcattag
atgactgaaagcaagtactggtctcttaaaccatcttatagtaaattagcacttacttct
aatggaaaaaattagttaaaaaataacattagtatgtcaaactaaaattattaaactatt
taatattttttggtgcctcaaatagccccaattggttgattaagtttatttattatcttt
tcaattacttttatcttgtttagtataataaattattattctgtaattcctaaaacacct
aaatcagaaatttcaagcaagtattcaacaacttctttaaactgaaaatgataacaaatc
tattctctgtattcgacccttcatcaagtattttcaatttatcattaaattgaataagaa
catttttaggacttcttctaattccttctgcctactgattaataccctcacgatgacata
ttttttgaaattcaattcttattacacttcataaggaattcaaaactcttcttggcccat
caggacattcaggatcaacttttatttttgtctctttattttcattaattttatttaata
attttataggactatttccttatattttcacaagaacaagtcacttaacacttacactta
cactagctctacccctatgattatgtttcatactttatggatgaattaatcacacacaac
acatattcgctcacctagtacctcaaggaaccccagcagttcttataccatttatagtat
gtattgaaacaattagtaacattattcgacctggaactttagctgttcgattagcagcta
atataatcgcaggacatttattacttactcttttaggaaacactggaccttccctttctt
acgcgattgtatcattattattaattggtcaaattgctctattagttctagaatcagcag
ttgctattattcaatcatatgtatttgcagttctaagtacactatactctagagaagtaa
actaatgtcaacacactcaaaccacccattccatttagtagattatagcccctgaccttt
aacaggagcaattggagctataacctctgtctcaggattagtaaaatgattccatcaata
tgatatttcattgtttgcattaggaaatattattactattttaacagtttatcaatgatg
acgagacgtatctcgagaaggaacttttcagggactacacaccttacctgtaacattagg
attacggtgaggaataattctattcattttatcagaagttttattttttgtatctttctt
ctgagcttttttccacagaagtttatctccagccattgaactgggggctatatgacctcc
tgcaggaattcaaccttttaatccattccaaattccactattaaatacagccattttatt
atcttcaggagttactgttacatgagcacaccatagtttaatagaaggtaatcattctca
agcaacacaagggttattttttacagttctcttaggagtctattttactattctgcaagc
atatgaatatatcgaagcaccatttaccattgcagattcagtttatggttctactttttt
catagcaacaggattccacggaattcatgtattaattggaacaacatttcttctagtatg
cttaattcgacatttaaacaaccacttttctaaaactcaccactttgggtttgaagcagc
tgcatgatactgacatttcgttgatattgtttgattattcctttatatttcaatttattg
atgaggaggataattaatttttatctatatagtatataagtatatttgacttccaatcat
aaggtctactaattagtagtatagataattttttcaattactattatagcatcaattcta
attatcatcaccagtgtagttataaccctagcttccattttatcaaaaaaagcactaaca
gaccgtgaaaaatgttccccctttgaatgcggatttgatcccaagtcttcttcacgacta
cctttttcacttcgattttttttaattacaattattttcttaatttttgatgtagaaatt
gcccttattttacctataattttaatcatttcaatttctaacatcattatatgaactaca
acaagtattgtatttattattatcttaattattggactataccatgaatgaaaccaagga
atattaaattgatcaaattagggttgtagttaattataacatttgatttgcattcaaaaa
gtattgaaatatcaatctaccttatagctcagaatatgaagcgatttattgcaattagtt
tcgacctaatcttaggtattttatacccttattctataactaaatattaattgaagccaa
aaagaggcttatcactgttaatgatagaactgagattgatctccaattaaggaagtatga
cgttcaagaaaaagctgctaacttttatcttttaatggttaaactccatttgtacttctg
tttatatagtttaataaaaacattacattttcattgtaaaaataaaattttctattttta
taaattactaaatataatgcactacatccaagaattattcaattaccctaacatcttcag
tgttatgctctattttaagctacttgaataaaaaattaaaaaaaatgaaaacaagaaaat
aattcataaaacaaataataaaagataaacctttaagttattattgtgcataacagatac
atactgagaatatttaactaattcattatataaattttgaccccctaaaaattctgatca
accctgatcaaaagatttacatactcttattcctaaaactaatggataattaataattcc
gtaagtagaaatataaggtataaatcatatagaaccagaaaaataactcactagataatt
atgcaaagacttattaaaataaaataaagaaacattagaaattaaataacccaatacacc
tcctacaacacaaacaaataaagttaataattttaaataactaggtaaacaaattatata
gggagtaggaaaaattaatcaacttaatattctacctccaacaattctcattattagtaa
accacttatacctcgcaatataactcaaccttcatctctcaacatgtttaaagaaccaca
atttaattctccagttatagtataataaaccaaccgaaaagaataacagacagtcaaccc
agtggaaaaaaaataaagaaaaaaagaaaatatattaatataacttaacgaaacaacttc
taaaatcaaatccttagaataaaatccagctaaaaaaggcataccacacaaagctaaatt
agctacattaaaacacccagaagtcagaggtatatatactcccaatccccctatcaatcg
aatgtcctgagaattatttatattatgaataatagctccagcacacataaataataatgc
cttaaataaagcatgagttaataaatgaaaaaaagcaagcttataaaatcctatagataa
aattcttattataaggcctaattgtcttaatgtagaaagagcaataatcttctttaaatc
aaattcaaaattagctcctaatcccgctataaatattgtcaacccagaaagcaacaataa
taaatctcccaaccatctacctcttaataaaatattaaatcgaatcaataaataaacccc
agcagttaccagagttgaagaatgaactaaagctgatacaggagtaggggctgctatagc
agcaggtaatcaagaagaaaagggaatctgagctcttttagttatagcagctaacataat
taatgctccaataatttctatttcaatactatccttcatgctttctaaataaaaaatata
atttcaacttccatagtttaatattcaagcaattgctaataaaaaggccacatccccaat
ccgattagatagggcagtaagtatcccagcattgtaagatttaacattttgaaaataaat
aactaaacaataagacactaaccctaaaccgtctcatcccaataaaattctaattaaatt
aggactaataattaacaacattattgacaatacaaacattaaaactaatataataaaacg
attaatatttgtatctcctctcatatattcctttctataataaattactaaagaagcaat
taacaaaacaaacgatataaacaatagtcttattcaatcaaacaaaaaagtcatcacaat
tctagttgaatttaaactaacaacttctcactctaaaaataaagaataatcatttaacaa
aaacactaatctagaagtaaagaaactaattctaatagtaattagaattaaaaatctaat
tctacaaattgataaatatttcacgatctaaaatgataaaactcatttcattgacaccac
aaatcaatattttaaataaactatttagatctaaagtcaaaataagcaaatatctctctt
taaaattaatagatttaaaggaaatcaatgaagaaataataaaaaaaattcacgaatctt
accccctctaaatgaataaactcctgaaaaaatttttccatgttgactataagcatataa
atacaaagtataagcagcactaaaaaaagataataaagataaagaaattatagtaaccca
agatcaacttacaattctatttaacaaagaaatttcccctaataaatttaaagaaggagg
tgcagctatattacaagctcttaacaaaaaccatcataaagttattgaaggtataaaatt
caataaacccttattgattaataaactccgactccctaatcgttcatatgtaatattagc
taaacaaaataatccagacgaacatagcccgtgagcaatcattaaagtataagaaccaca
aagacctcaataagttaaagttattaaaccccctaaaacaattcctatatgagcaactga
tgaataagcaattaaagcctttaaatcagtttgacgcaaacaaaccaaactaattaaaac
tcctcccacaagtctaattctaactcacacataattatatttaatacctcttaactgcaa
aaaagaaaaaactcgtaataaaccataaccacctaacttaagtataataccagctaaaat
tattgaccctgaaaccggagcttcaacatgagccttaggaagtcacaaatgaactaaaaa
tataggtattttaactaaaaaagctaaaattaaagatagatatagcagatcataattaaa
tatataattactcaataaataaaaatttattgtatttaaattattatataaataaaaaat
tccaaccaacataggtaaagaaaccaataatgtataaaatagtaaataaaccccagcctg
aagacgctctggctgatatcctcaacccaagattaaaaataaagtaggaattaatcttct
ttcaaaaaataagtaaaatataaacagattcattcttctaaaagttaacaccaagaaaat
caacaaaatcaaaacattaaataaaaataaatttttataattattgtacttataaacaga
ctcactagcactaattataagtgtacaaattcaaaatctcaataaaataagaccataaga
aataacatcaaatcctaaaaaatatgaaatatttacaaaataattagtacaataatttaa
aataatgaaaacaaaagttacaataaataataaattctgaaccattcaaaataaaccatt
cataaaacaaataggactaataaaaagtattataaaaatcaattttaacattgtaataca
ttaaacgattgaaaataatcattcccatgtgtacgaattatagaaactaaaattgaaagg
cccaaagcaccttcacatactctaaaagttaaaaatattatactaaaaaatcttctataa
tccattaaatttaaataaatgaacaaaagaaaaaataaacttaatacaatatattccaaa
cttaaaagcatagataataaatgcttacgattagaaacaaaaacaaaaatccctattaaa
aataaaaaacaaggtaatcctcaatataaactcattaacattagttttaatagtttaata
aaaacattggtcttgtaaaccaaaaataagattttgtcttttaaaacttcaagagaaaag
aaataactttatcattaatccccaaaattaatattttaaataaactacctcctgaaatta
tacaactcttcttatattcttcaacactaatctcaagattaatttttattcaaataaatc
accccttagcaataggattaatactattaattcaaacattacaaatttgtttaattactg
gactaatagctaaaagattctgattttcatatgtcttatttttaatttttttaggaggta
tactagttctattcatttatgtaacttccctagcatcaaatgaaatattttcactttcca
taaaattaacaactatctgtataataattatattaactactacactaattgccgcatttt
tagataaaatatctacatcttcatttatccaaaatttagaaatacaacctttatataact
ttaacttaaccatctctgaaaactctttaagtctccataaattatataattacccaacaa
actttattactattttattaataaactatttattaattacattaatcgcagtagtgaaaa
ttactaaattattttatggacctcttcgacaaataaactaatgaacaaacctttacgaac
ccaacaccccttatttaaaattgcaaataatgcactagtagatcttccagccccaattaa
tatttcagcatgatgaaatttcgggtcattactaggtttatgtttaatcattcaaattct
aacaggattatttttagctatacattatactgcagacatcaacttagcattcaatagtgt
aaatcacatttgccgtaatgtaaattatggatgattattacgaactcttcacgccaacgg
tgcatcatttttcttcatttgtatttacctacatgttggacgtggaatctactacggatc
ttatttattcactcctacctgattagtaggagtactaattttatttctagtgatagcaac
agcattcataggatacgtattaccctgaggtcaaatatctttttgaggtgctacagttat
tactaacttattatcggctatcccctatttaggaattgatttagttcaatgggtatgagg
aggattcgctgtagataatgccacacttacacgattctttacattccacttcatcttacc
gtttattgtactagcaataaccttaattcatttattattcctccatcaaacaggatctaa
taaccccatcggactaaattctaatattgataaaattcccttccacccctacttctcata
caaggatattgtaggatttgttattataatcgctgcactaattctattaacactaattaa
tccctatttattaggagatccagataatttcattcctgccaacccattagttaccccagt
gcatatccaaccagaatgatacttcctatttgcttacgcaattctacgatctattccaaa
taaacttggaggagtaatcgccctagtcctctcaattgccattttagcaattcttccatt
ctatcacttaagaaaatttcgaggtatccaattctaccctattaacaaaatcttattttg
aactatagttgttacagtaattttattaacatgaattggagcacgaccagtagaagaacc
ttatgtattagtaggacaaaccttaactgtaatttacttcttgtatcacatcattaaccc
attagtaaataaatgatgagacaatttaattaattagttaatgagcttgaacaagcatat
gttttgaaaacataagatagaaatcaacctttctattaactttactaaattttattaacc
acatataataaatcaacattaactttaacccaataataaataataaaaagtttaatgaaa
aaggtaaaaaactctttcaagctaaatatattaatttatcataacgaaaccgaggtaaag
tcccccgagctcagatgaaaacaaatgaaataaatgttaacttaacataaaatataacat
taaatacatcacaacctaaaaaaattacacaaaatagcatactcataaataaaattctag
catattcagctataaaaattaaagcaaaaccccctcttctatattcaatattaaacccag
aaactaactccgattcaccttctgcaaaatcaaaaggtgtgcgattagtttcagctaaac
aaatacaaaatcaaaccaaactaatagggaataaaattaccaaaaatcaaatactttttt
gataataaaaaaaatctaaaatattataacttccaattaaaaatacaaaagataataaaa
ctaatgctattctaacttcataagaaatagtttgtgccacagcccgtaaaccccctaata
atgcataattagaattagaagatcaaccagcaattataacagtgtatacacctaaactag
tacagcataaaaaaaataacaaacctaaattaaatgaaaacagcttaacaaataaaggaa
tacataatcaagcaaccaaagataaaaataaagaaaaaataggagaaaaataataagaaa
tataatttgataaaagagggtaagtttgttccttagtaaataacttaatcgcatcacaaa
aaggttgaggaattcctatcaaccctactttattaggtcccttacgaatctgaatataac
ctagaaccttccgttccaaaagagttaaaaaagccactctaactaaaacacaaattacca
aaattaaactcccaataattgataaaataaattctataaaaaacaagtactatttgtaat
ataaattacataaataaattctaaatttactgcactaatctgccaaaatagtatataata
tattaatcatattcttaatataaaatattattattctaatacctggtcctttcgtactaa
gatattatagtatattaaagatagaaaccaacctggcttacgccggtctgaactcagatc
atgtaagaatttaaaagtcgaacagacttcacatttaagcggctacacctaaaaatatat
cttaatccaacatcgaggtcgcaaacttttttatcgatatgaactctccaaaaaaattac
gctgttatccctaaagtaacttaatcttataatcactactaatggatcaataactcataa
attaatgattttaaataattaaaagttcattaaattttaatatcaccccaacaaaatact
ttaaattataaaaataaaattaatctaaaaaatttaaacaatgtaaagtataaagattta
tagggtcttctcgtcttttaattaaattttagctttttgactaaaatataaaattctatt
ataaatttatatgaaacagcttatacctcgtccaaccgttcataccagccttcaattaaa
agactaatgattatgctacctttgcacagttagaatactgcggccatttaaataacttca
gtgggcaggtcagactttaaaaataactcaaaaagacatgtttttgttaaacaggcgggt
aaaatttttgccgagttctttatataaacttatcatataaaattacataaac-aaaaaaa
atatactaattctatcattattcctttttatatataattcataaaaaaatttttataaat
aaattaaaatataataaataatataatttataaaataatttataacaaactttataatga
ttgctaattctaagcatacattttatattaccactattaatttttaataatttattttaa
agcttatcccttaaaatattcaaataaataaatttttcaattaaataaataactaaaaaa
tcaaaaatttgtaaattaaatttatttctaaaaaaactagatacctttataaacgaataa
catttcatttctaatagtttatttaaaataattttgacacattaactttaataaactatt
aactcttataaaatcgagattaataatatatatattaattatttgataaaccctgataca
caaggtacaataagttaaattttcttttaacacaaaaatttttcaaaatatttcaattat
ctttcacaatactaatccactattattaatattattttttcattaaaaattactaaaaca
cttaactatataattatttttaatatattaatttaaaagcaaaataaaataataaataaa
ttttgatcaatttatattgatttgcacaaaaatcttttcaatgtaaatgaaatgctttac
taaataagctttaaattgtcattctagatacaccttccggtacatctactatgttacgac
ttatcttaccttaatagcaagagcgacgggcgatgtgtgcatattctagagctaaaatca
aattaacaatctttaaaattttactatcaaatccaccttcactaaacatttcaaaattag
atccgtttaaataaatttattgtaacccatctctacttaaacataagctacaccttgatc
tgatataaattcttataagaattatagaaaattattattctaataaaatattctgataac
gacggtatataaactgaaaaacaaatttaagtgaggttcatcgtggattatcaattacag
gacaggttcctctgaatagactaaaataccgccaaattttttaagtttcaagaacataac
tactactaccttagtgaatgaaattacattttaaataatagggtatctaatcctagttta
taaataaaatttacaagcttcaaaaccttcataataaaaaatttttaaatttaaaatttc
acctaataaatctaatattatttttatataataaattttaactcacactgaacaaatttt
atttgtattatttgtgtaaccgcggctgctggcacaaatttagccaatactctatgaaat
tactatttccaaatttctttgattaataatactatttactgagaatataattaaatttta
cttactatttaaataagcaaaaatacacgcaaaaacttacatataaaataaatcaataat
aaaattcaaagccaaaataaaactttaatattaattaaattctaaaataatattaaataa
tagtatacataaatattaaattaaataacattaataaatcaatgaaaaaaaaaaaataaa
ttaaacttaaataaaatgagttagtagtatctcctgatcagcaattaccccctaagtaat
ataccgtttttcattaaaaaaattagatgaaacttaaccttttataaaaattaattacat
ttaatcttattattaattttttaatttaattttaaaattaatattattaattataataat
ataaataataaaaaaaaattaatatataaattgaaataataattaaattaaataataaaa
aaaaatcatattgatcattagtaatttaattaatatttaagttttatctaattttttttt
tttttttttttatttaataaattttataaatattaaatttatttataaatactttatcat
atatttattttagatgaatatttatcttttataattatataaatattaaaaataaataaa
cgatataccaagttaagattaatatatatatatatgtatataaatatttaattaattaat
agatatctatattcatataaaaaaaaaccttaagattcatagatgaataacagtattatc
aatttattagtatataatataatctaacattataaacattgttataaattaatattaaaa
ataaatttattataatcatttatctatttatatgaagttgatcttttaattctcggaaat
gtctatattggaattttaaattatctagattcataaaaatttattttttaaactgtactt
tttttatttatttaaatattaaaacgtatatttacatttaagttatatacaccacttaaa
tgtaagtataaaaaaaaaaaaaaaaaaaaaattagatgaaaacagcttatttcatttgaa
ataagttaatttca
