# Supplementary material for: Genomic Tracing Reveals Multiple Independent Occurrences of Bactrocera dorsalis in Belgium
Source: Insects. 2025 Dec 15;16(12):1271. doi: 10.3390/insects16121271 (PMC12734248; doi:10.3390/insects16121271)
Supplement: Supplementary file 1 [file insects-16-01271-s001.zip › insects-3760316-supplementary/Supplementary Material/Supplementary_Tables_Vanbergen_et_al_2025_Insects.xlsx]

## Sheet: Table S1 - FASFC specimens
Table S1. FASFC B. dorsalis samples - trapped adult males or intercepted larvae - used in this study
FASFC ID	Date found in trap/fruit	Date received at NRL	Sample name	Old Sample Name	Stage	Trap/Host	Country (of origin)	Location trap/Point of Entry	Latitude	Longitude	Storage method (until DNA extraction)	DNA concentration (ng/ul)	read data (# of Bases, Gb)	Geographic origin?**
2926-23-0035	04/08/23	9/08/23	Bd_2023_1	BE249	adult	Trap	Belgium	Antwerpen, Theaterplein	51.214793	4.410549	100% EtOH, 4°C	0.17	11	Asia
3453-23-0065	29/08/23	31/08/23	Bd_2023_2	BE313	adult	Trap	Belgium	Anderlecht, Abbatoir	50.8428	4.3278	100% EtOH, 4°C	0.34	10	Africa
3450-23-0067	24/08/23	1/09/23	Bd_2023_3	BE316	adult	Trap	Belgium	Courcelles, Place Roosevelt	50.460712	4.378491	100% EtOH, 4°C	0.05	7.3	Asia
2302-23-0031	08/09/23	12/09/23	Bd_2023_4	Bd_B2	adult	Trap	Belgium	Antwerpen, Samentuin lijsterbes	51.175888	4.383611	100% EtOH, 4°C	24.18	17.1	Asia
2302-23-0044	22/09/23	26/09/23	Bd_2023_5	Bd_B3	adult	Trap	Belgium	Antwerpen, Maurits Sabbelaan	51.188346	4.372646	100% EtOH, 4°C	30.71	17.2	Asia
2372-23-0077	25/09/23	27/09/23	Bd_2023_6	Bd_B4	adult	Trap	Belgium	Antwerpen, De Verborgen Kloostertuin	51.223419	4.4205927	100% EtOH, 4°C	23.48	22.2	Asia
2126-23-0053	09/10/23	11/10/23	Bd_2023_7	Bd_B1	adult	Trap	Belgium	Antwerpen, serviceflat Kerkeveld	51.229344	4.4602415	100% EtOH, 4°C	29.8	19.3	Africa
2372-24-0181	25/07/24	30/07/24	Bd_2024_1		adult	Trap	Belgium	Antwerpen, Theaterplein	51.214793	4.410549	100% EtOH, 4°C	8.26	13.2	Asia
3453-24-0075	06/08/24	8/08/24	Bd_2024_2		adult	Trap	Belgium	Anderlecht, Abbatoir	50.8428	4.3278	100% EtOH, 4°C	193.6	22.9	Africa
2992-24-0040	23/08/24	27/08/24	Bd_2024_3		adult	Trap	Belgium	Antwerpen, Maurits Sabbelaan	51.188346	4.372646	100% EtOH, 4°C	26.92	28.3	Asia
2257-24-0079	06/09/24	10/09/24	Bd_2024_4		adult	Trap	Belgium	Antwerpen, Maurits Sabbelaan	51.188346	4.372646	100% EtOH, 4°C	55.9	18.3	Asia
4703-24-0048	19/03/24	21/03/24	FAVV_1	-	larva	Mango	Cameroon	Point of entry, Belgium	-	-	-80°C	34.99	24.8	Africa
7042-24-0048	01/05/24	3/05/24	FAVV_2	-	larva	Mango	Cameroon	Point of entry, Belgium	-	-	-80°C	43.05	26.2	Africa
2870-24-0029	21/05/24	22/05/24	FAVV_3	-	larva	Mango	Ivory Coast	Point of entry, Belgium	-	-	-80°C	71.3	20.7	Africa
2799-24-0104	24/05/24	28/05/24	FAVV_4	-	larva	Mango	Ivory Coast	Point of entry, Belgium	-	-	-80°C	20.56	21.5	Africa
4703-24-0116	25/07/24	29/07/24	FAVV_5	-	larva	Mango	Senegal	Point of entry, Belgium	-	-	-80°C	51.16	7.3	Africa
4825-24-0020	06/05/24	7/05/24	FAVV_6	-	larva	Mango	Ivory Coast	Point of entry, Belgium	-	-	100% EtOH, 4°C*	691.2	20.5	Africa
2855-24-0018	08/08/24	12/08/24	FAVV_7	-	larva	Mango	Senegal	Point of entry, Belgium	-	-	plant lysis buffer, -20°C	10.39	23.4	Africa
7022-22-0013	13/05/22	17/05/22	FAVV_11	-	larva	Mango	Burkina Faso	Point of entry, Belgium	-	-	100% EtOH, 4°C	96.55	20.7	Africa
2598-23-0137	27/07/23	31/07/23	FAVV_12	-	larva	Mango	Senegal	Point of entry, Belgium	-	-	100% EtOH, 4°C	134	13.8	Africa
2854-23-0082	03/08/23	7/08/23	FAVV_13	-	larva	Mango	Senegal	Point of entry, Belgium	-	-	100% EtOH, 4°C	68.24	12.2	Africa
7075-21-0048	14/07/21	16/07/21	FAVV_14	-	larva	Mango	Bangladesh	Point of entry, Belgium	-	-	100% EtOH, 4°C	124.2	14.5	Asia
* larva was boiled in distilled water before being stored in ethanol
** based on PCA of nuclear SNPs

## Sheet: Table S2 - WGS pop metadata
Table S2. Metadata of populations used for the WGS reference dataset from Zhang et al., 2023 and from Réunion. For population number 27 PKMR, there is a mismatch between the city and the coordinates. The data from Réunion were generated in this study. Table adjusted from Zhang et al., 2023
No.	Geographical population	Latitude	Longitude	Code
Bactrocera dorsalis
China (CN)
1	Luoyang, Henan, China	34.74	112.37	HNLY
2	Zhenjiang, Jiangsu, China	32.15	119.43	JSZJ
3	Wuhan, Hubei, China	30.47	114.35	HBWH
4	Zhuji, Zhejiang, China	29.56	120.13	ZJZJ
5	Shaoyang, Hunan, China	27.06	110.54	HNSY
6	Nanchang, Jiangxi, China	26.83	114.88	JXNC
7	Liangshan, Sichuan, China	26.68	101.86	SCLS
8	Duyun, Guizhou, China	26.09	107.47	GZDY
9	Baoshan, Yunnan, China	24.42	98.57	YNBS
10	Jinghong, Yunnan, China	21.46	101.73	YNJH
11	Nanning, Guangxi, China	22.75	108.53	GXNN
12	Zhangzhou, Fujian, China	24.11	117.63	FJZZ
13	Guangzhou, Guangdong, China	23.15	113.36	GDGZ
14	Danzhou, Hainan, China	19.52	109.5	HNDZ
15	Pingtung, Taiwan, China	22.51	120.6	TWPD
16	Taoyuan, Taiwan, China	24.95	121.23	TWTY
Northern Southeast Asia (NSA)
17	Vientiane, Laos	17.98	102.6	LAVT
18	Tien Giang, Vietnam	10.45	106.34	VNTG
19	Yangon, Myanmar	16.87	96.2	MMYG
20	Bangkok, Thailand	13.51	99.96	THBK
Southern Southeast Asia (SSA)
21	Phuket, Thailand	7.88	98.3	THPK
22	Dumaguete, Philippines	9.31	123.31	PHDM
23	Davao, Philippines	7.13	125.38	PHDV
24	Kuala Lumpur, Malaysia	3.14	101.69	MYKL
25	Java, Indonesia	-7.61	110.71	IDJI
26	Port Moresby, Papua New Guinea	-9.49	147.19	PGPM
South Asia (SA)
27	Murree, Pakistan	25.43	68.54	PKMR
28	Punjab, India	30.9	75.86	INPJ
29	Assam, India	27.47	95.34	INAS
30	Bihar, India	25.71	84.98	INBH
31	Telangana, India	17.47	78.37	INTG
32	Tamil Nadu, India	10.79	78.7	INTN
33	Anuradhapura, Sri Lanka	8.33	80.42	LKAD
34	Khagrachari, Bangladesh	23.14	92	BDKG
35	Sindhuli, Nepal	27.23	85.81	NPSH
Africa (AF)
36	Singa, Sannār, Sudan	13.15	33.85	SDSG
37	Bignona, Senegal	13.03	-16.63	SNBG
38	Bamako, Mali	12.77	-8.12	MLBM
39	Nord, Ghana	9.82	-0.86	GHND
40	Boundiali, Côte d'Ivoire	9.53	-6.55	CIBD
41	Nasarawa, Nigeria	9.08	8.68	NGNS
42	Mieso, Ethiopia	9.23	40.76	ETMS
43	Entebbe, Uganda	0.05	32.46	UGEB
44	Nairobi, Kenya	-1.29	36.82	KENB
45	Kabare, The Democratic Republic of the Congo	-2.23	28.83	CDKB
46	Bujumbu, Burundi	-3.35	29.37	BIBJ
47	Zomba, Malawi	-15.38	35.33	MWZB
48	Mpumalanga, South Africa	-25.44	31.92	ZAMP
49	Antananarivo, Madagascar	-18.88	47.51	MGAT
Hawaii (HW)
50	Hawaii, USA	21.31	-157.81	USHW
Reunion
51	Saint-Paul, La Réunion, France	-21.05	55.31	GSP
Bactrocera carambolae
51	Raub, Malaysia	3.79	101.86	MYRB
52	Bandung, Indonesia	-6.92	107.62	IDBD
53	Paramaribo, Suriname	5.85	-55.2	SRPM

## Sheet: Table S3 - WGS sample metadata
Table S3. Metadata of individual specimens used for the nuclear allele frequency analysis. For specimens intercepted in Belgium as adult, the city and location of interception is included.*
id	region	intercept	City	Location	morphological species identification	source	geographic origin based on PCA
Bd_2023_1		yes	Antwerp	Antwerp Theaterplein	Bactrocera dorsalis	this paper	Asia
Bd_2023_2		yes	Anderlecht	Anderlecht Abbatoir	Bactrocera dorsalis	this paper	Africa
Bd_2023_3		yes	Courcelles	Courcelles Place Roosevelt	Bactrocera dorsalis	this paper	Asia
Bd_2023_4		yes	Antwerp	Antwerp Samentuin Lijsterbes	Bactrocera dorsalis	this paper	Asia
Bd_2023_5		yes	Antwerp	Antwerp Maurits Sabbelaan	Bactrocera dorsalis	this paper	Asia
Bd_2023_6		yes	Antwerp	Antwerp Kloostertuin	Bactrocera dorsalis	this paper	Asia
Bd_2023_7		yes	Antwerp	Antwerp Serviceflat kerkeveld	Bactrocera dorsalis	this paper	Africa
Bd_2024_1		yes	Antwerp	Antwerp Theaterplein	Bactrocera dorsalis	this paper	Asia
Bd_2024_2		yes	Anderlecht	Anderlecht Abbatoir	Bactrocera dorsalis	this paper	Africa
Bd_2024_3		yes	Antwerp	Antwerp Maurits Sabbelaan	Bactrocera dorsalis	this paper	Asia
Bd_2024_4		yes	Antwerp	Antwerp Maurits Sabbelaan	Bactrocera dorsalis	this paper	Asia
BDKG01	South-Asia	no			Bactrocera dorsalis	Zhang et al.: https://doi.org/10.1016/j.jare.2022.12.012	Asia
BDKG02	South-Asia	no			Bactrocera dorsalis	Zhang et al.: https://doi.org/10.1016/j.jare.2022.12.012	Asia
BDKG03	South-Asia	no			Bactrocera dorsalis	Zhang et al.: https://doi.org/10.1016/j.jare.2022.12.012	Asia
BDKG04	South-Asia	no			Bactrocera dorsalis	Zhang et al.: https://doi.org/10.1016/j.jare.2022.12.012	Asia
BDKG05	South-Asia	no			Bactrocera dorsalis	Zhang et al.: https://doi.org/10.1016/j.jare.2022.12.012	Asia
BDKG06	South-Asia	no			Bactrocera dorsalis	Zhang et al.: https://doi.org/10.1016/j.jare.2022.12.012	Asia
BDKG07	South-Asia	no			Bactrocera dorsalis	Zhang et al.: https://doi.org/10.1016/j.jare.2022.12.012	Asia
BDKG08	South-Asia	no			Bactrocera dorsalis	Zhang et al.: https://doi.org/10.1016/j.jare.2022.12.012	Asia
BDKG09	South-Asia	no			Bactrocera dorsalis	Zhang et al.: https://doi.org/10.1016/j.jare.2022.12.012	Asia
BDKG10	South-Asia	no			Bactrocera dorsalis	Zhang et al.: https://doi.org/10.1016/j.jare.2022.12.012	Asia
BIBJ01	East-Africa	no			Bactrocera dorsalis	Zhang et al.: https://doi.org/10.1016/j.jare.2022.12.012	Africa
BIBJ02	East-Africa	no			Bactrocera dorsalis	Zhang et al.: https://doi.org/10.1016/j.jare.2022.12.012	Africa
BIBJ03	East-Africa	no			Bactrocera dorsalis	Zhang et al.: https://doi.org/10.1016/j.jare.2022.12.012	Africa
BIBJ04	East-Africa	no			Bactrocera dorsalis	Zhang et al.: https://doi.org/10.1016/j.jare.2022.12.012	Africa
BIBJ05	East-Africa	no			Bactrocera dorsalis	Zhang et al.: https://doi.org/10.1016/j.jare.2022.12.012	Africa
BIBJ06	East-Africa	no			Bactrocera dorsalis	Zhang et al.: https://doi.org/10.1016/j.jare.2022.12.012	Africa
BIBJ07	East-Africa	no			Bactrocera dorsalis	Zhang et al.: https://doi.org/10.1016/j.jare.2022.12.012	Africa
BIBJ08	East-Africa	no			Bactrocera dorsalis	Zhang et al.: https://doi.org/10.1016/j.jare.2022.12.012	Africa
BIBJ09	East-Africa	no			Bactrocera dorsalis	Zhang et al.: https://doi.org/10.1016/j.jare.2022.12.012	Africa
BIBJ10	East-Africa	no			Bactrocera dorsalis	Zhang et al.: https://doi.org/10.1016/j.jare.2022.12.012	Africa
CDKB01	West-Africa	no			Bactrocera dorsalis	Zhang et al.: https://doi.org/10.1016/j.jare.2022.12.012	Africa
CDKB02	West-Africa	no			Bactrocera dorsalis	Zhang et al.: https://doi.org/10.1016/j.jare.2022.12.012	Africa
CDKB03	West-Africa	no			Bactrocera dorsalis	Zhang et al.: https://doi.org/10.1016/j.jare.2022.12.012	Africa
CDKB04	West-Africa	no			Bactrocera dorsalis	Zhang et al.: https://doi.org/10.1016/j.jare.2022.12.012	Africa
CDKB05	West-Africa	no			Bactrocera dorsalis	Zhang et al.: https://doi.org/10.1016/j.jare.2022.12.012	Africa
CDKB06	West-Africa	no			Bactrocera dorsalis	Zhang et al.: https://doi.org/10.1016/j.jare.2022.12.012	Africa
CDKB07	West-Africa	no			Bactrocera dorsalis	Zhang et al.: https://doi.org/10.1016/j.jare.2022.12.012	Africa
CDKB08	West-Africa	no			Bactrocera dorsalis	Zhang et al.: https://doi.org/10.1016/j.jare.2022.12.012	Africa
CDKB09	West-Africa	no			Bactrocera dorsalis	Zhang et al.: https://doi.org/10.1016/j.jare.2022.12.012	Africa
CDKB10	West-Africa	no			Bactrocera dorsalis	Zhang et al.: https://doi.org/10.1016/j.jare.2022.12.012	Africa
CIBD01	West-Africa	no			Bactrocera dorsalis	Zhang et al.: https://doi.org/10.1016/j.jare.2022.12.012	Africa
CIBD02	West-Africa	no			Bactrocera dorsalis	Zhang et al.: https://doi.org/10.1016/j.jare.2022.12.012	Africa
CIBD03	West-Africa	no			Bactrocera dorsalis	Zhang et al.: https://doi.org/10.1016/j.jare.2022.12.012	Africa
CIBD04	West-Africa	no			Bactrocera dorsalis	Zhang et al.: https://doi.org/10.1016/j.jare.2022.12.012	Africa
CIBD05	West-Africa	no			Bactrocera dorsalis	Zhang et al.: https://doi.org/10.1016/j.jare.2022.12.012	Africa
CIBD06	West-Africa	no			Bactrocera dorsalis	Zhang et al.: https://doi.org/10.1016/j.jare.2022.12.012	Africa
CIBD07	West-Africa	no			Bactrocera dorsalis	Zhang et al.: https://doi.org/10.1016/j.jare.2022.12.012	Africa
CIBD08	West-Africa	no			Bactrocera dorsalis	Zhang et al.: https://doi.org/10.1016/j.jare.2022.12.012	Africa
CIBD09	West-Africa	no			Bactrocera dorsalis	Zhang et al.: https://doi.org/10.1016/j.jare.2022.12.012	Africa
CIBD10	West-Africa	no			Bactrocera dorsalis	Zhang et al.: https://doi.org/10.1016/j.jare.2022.12.012	Africa
ETMS01	East-Africa	no			Bactrocera dorsalis	Zhang et al.: https://doi.org/10.1016/j.jare.2022.12.012	Africa
ETMS02	East-Africa	no			Bactrocera dorsalis	Zhang et al.: https://doi.org/10.1016/j.jare.2022.12.012	Africa
ETMS03	East-Africa	no			Bactrocera dorsalis	Zhang et al.: https://doi.org/10.1016/j.jare.2022.12.012	Africa
ETMS04	East-Africa	no			Bactrocera dorsalis	Zhang et al.: https://doi.org/10.1016/j.jare.2022.12.012	Africa
ETMS05	East-Africa	no			Bactrocera dorsalis	Zhang et al.: https://doi.org/10.1016/j.jare.2022.12.012	Africa
ETMS06	East-Africa	no			Bactrocera dorsalis	Zhang et al.: https://doi.org/10.1016/j.jare.2022.12.012	Africa
ETMS07	East-Africa	no			Bactrocera dorsalis	Zhang et al.: https://doi.org/10.1016/j.jare.2022.12.012	Africa
ETMS08	East-Africa	no			Bactrocera dorsalis	Zhang et al.: https://doi.org/10.1016/j.jare.2022.12.012	Africa
ETMS09	East-Africa	no			Bactrocera dorsalis	Zhang et al.: https://doi.org/10.1016/j.jare.2022.12.012	Africa
ETMS10	East-Africa	no			Bactrocera dorsalis	Zhang et al.: https://doi.org/10.1016/j.jare.2022.12.012	Africa
FAVV_1	West-Africa	yes			Bactrocera dorsalis	this paper	Africa
FAVV_11	West-Africa	yes			Bactrocera dorsalis	this paper	Africa
FAVV_12	West-Africa	yes			Bactrocera dorsalis	this paper	Africa
FAVV_13	West-Africa	yes			Bactrocera dorsalis	this paper	Africa
FAVV_14	Bangladesh	yes			Bactrocera dorsalis	this paper	Asia
FAVV_2	West-Africa	yes			Bactrocera dorsalis	this paper	Africa
FAVV_3	West-Africa	yes			Bactrocera dorsalis	this paper	Africa
FAVV_4	West-Africa	yes			Bactrocera dorsalis	this paper	Africa
FAVV_5	West-Africa	yes			Bactrocera dorsalis	this paper	Africa
FAVV_6	West-Africa	yes			Bactrocera dorsalis	this paper	Africa
FAVV_7	West-Africa	yes			Bactrocera dorsalis	this paper	Africa
FJZZ01	South-China	no			Bactrocera dorsalis	Zhang et al.: https://doi.org/10.1016/j.jare.2022.12.012	Asia
FJZZ02	South-China	no			Bactrocera dorsalis	Zhang et al.: https://doi.org/10.1016/j.jare.2022.12.012	Asia
FJZZ03	South-China	no			Bactrocera dorsalis	Zhang et al.: https://doi.org/10.1016/j.jare.2022.12.012	Asia
FJZZ04	South-China	no			Bactrocera dorsalis	Zhang et al.: https://doi.org/10.1016/j.jare.2022.12.012	Asia
FJZZ05	South-China	no			Bactrocera dorsalis	Zhang et al.: https://doi.org/10.1016/j.jare.2022.12.012	Asia
FJZZ06	South-China	no			Bactrocera dorsalis	Zhang et al.: https://doi.org/10.1016/j.jare.2022.12.012	Asia
FJZZ07	South-China	no			Bactrocera dorsalis	Zhang et al.: https://doi.org/10.1016/j.jare.2022.12.012	Asia
FJZZ08	South-China	no			Bactrocera dorsalis	Zhang et al.: https://doi.org/10.1016/j.jare.2022.12.012	Asia
FJZZ09	South-China	no			Bactrocera dorsalis	Zhang et al.: https://doi.org/10.1016/j.jare.2022.12.012	Asia
FJZZ10	South-China	no			Bactrocera dorsalis	Zhang et al.: https://doi.org/10.1016/j.jare.2022.12.012	Asia
GDGZ01	South-China	no			Bactrocera dorsalis	Zhang et al.: https://doi.org/10.1016/j.jare.2022.12.012	Asia
GDGZ02	South-China	no			Bactrocera dorsalis	Zhang et al.: https://doi.org/10.1016/j.jare.2022.12.012	Asia
GDGZ03	South-China	no			Bactrocera dorsalis	Zhang et al.: https://doi.org/10.1016/j.jare.2022.12.012	Asia
GDGZ04	South-China	no			Bactrocera dorsalis	Zhang et al.: https://doi.org/10.1016/j.jare.2022.12.012	Asia
GDGZ05	South-China	no			Bactrocera dorsalis	Zhang et al.: https://doi.org/10.1016/j.jare.2022.12.012	Asia
GDGZ06	South-China	no			Bactrocera dorsalis	Zhang et al.: https://doi.org/10.1016/j.jare.2022.12.012	Asia
GDGZ07	South-China	no			Bactrocera dorsalis	Zhang et al.: https://doi.org/10.1016/j.jare.2022.12.012	Asia
GDGZ08	South-China	no			Bactrocera dorsalis	Zhang et al.: https://doi.org/10.1016/j.jare.2022.12.012	Asia
GDGZ09	South-China	no			Bactrocera dorsalis	Zhang et al.: https://doi.org/10.1016/j.jare.2022.12.012	Asia
GDGZ10	South-China	no			Bactrocera dorsalis	Zhang et al.: https://doi.org/10.1016/j.jare.2022.12.012	Asia
GHND01	West-Africa	no			Bactrocera dorsalis	Zhang et al.: https://doi.org/10.1016/j.jare.2022.12.012	Africa
GHND02	West-Africa	no			Bactrocera dorsalis	Zhang et al.: https://doi.org/10.1016/j.jare.2022.12.012	Africa
GHND03	West-Africa	no			Bactrocera dorsalis	Zhang et al.: https://doi.org/10.1016/j.jare.2022.12.012	Africa
GHND04	West-Africa	no			Bactrocera dorsalis	Zhang et al.: https://doi.org/10.1016/j.jare.2022.12.012	Africa
GHND05	West-Africa	no			Bactrocera dorsalis	Zhang et al.: https://doi.org/10.1016/j.jare.2022.12.012	Africa
GHND06	West-Africa	no			Bactrocera dorsalis	Zhang et al.: https://doi.org/10.1016/j.jare.2022.12.012	Africa
GHND07	West-Africa	no			Bactrocera dorsalis	Zhang et al.: https://doi.org/10.1016/j.jare.2022.12.012	Africa
GHND08	West-Africa	no			Bactrocera dorsalis	Zhang et al.: https://doi.org/10.1016/j.jare.2022.12.012	Africa
GHND09	West-Africa	no			Bactrocera dorsalis	Zhang et al.: https://doi.org/10.1016/j.jare.2022.12.012	Africa
GHND10	West-Africa	no			Bactrocera dorsalis	Zhang et al.: https://doi.org/10.1016/j.jare.2022.12.012	Africa
GSP11	other (Reunion)	no			Bactrocera dorsalis	this paper	Asia
GSP12	other (Reunion)	no			Bactrocera dorsalis	this paper	Asia
GSP13	other (Reunion)	no			Bactrocera dorsalis	this paper	Asia
GSP14	other (Reunion)	no			Bactrocera dorsalis	this paper	Asia
GSP16	other (Reunion)	no			Bactrocera dorsalis	this paper	Asia
GSP2	other (Reunion)	no			Bactrocera dorsalis	this paper	Asia
GSP3	other (Reunion)	no			Bactrocera dorsalis	this paper	Asia
GSP4	other (Reunion)	no			Bactrocera dorsalis	this paper	Asia
GSP6	other (Reunion)	no			Bactrocera dorsalis	this paper	Asia
GXNN01	South-China	no			Bactrocera dorsalis	Zhang et al.: https://doi.org/10.1016/j.jare.2022.12.012	Asia
GXNN02	South-China	no			Bactrocera dorsalis	Zhang et al.: https://doi.org/10.1016/j.jare.2022.12.012	Asia
GXNN03	South-China	no			Bactrocera dorsalis	Zhang et al.: https://doi.org/10.1016/j.jare.2022.12.012	Asia
GXNN04	South-China	no			Bactrocera dorsalis	Zhang et al.: https://doi.org/10.1016/j.jare.2022.12.012	Asia
GXNN05	South-China	no			Bactrocera dorsalis	Zhang et al.: https://doi.org/10.1016/j.jare.2022.12.012	Asia
GXNN06	South-China	no			Bactrocera dorsalis	Zhang et al.: https://doi.org/10.1016/j.jare.2022.12.012	Asia
GXNN07	South-China	no			Bactrocera dorsalis	Zhang et al.: https://doi.org/10.1016/j.jare.2022.12.012	Asia
GXNN08	South-China	no			Bactrocera dorsalis	Zhang et al.: https://doi.org/10.1016/j.jare.2022.12.012	PCA outlier (see Table S9)
GXNN09	South-China	no			Bactrocera dorsalis	Zhang et al.: https://doi.org/10.1016/j.jare.2022.12.012	Asia
GXNN10	South-China	no			Bactrocera dorsalis	Zhang et al.: https://doi.org/10.1016/j.jare.2022.12.012	Asia
GZDY01	South-China	no			Bactrocera dorsalis	Zhang et al.: https://doi.org/10.1016/j.jare.2022.12.012	Asia
GZDY02	South-China	no			Bactrocera dorsalis	Zhang et al.: https://doi.org/10.1016/j.jare.2022.12.012	Asia
GZDY03	South-China	no			Bactrocera dorsalis	Zhang et al.: https://doi.org/10.1016/j.jare.2022.12.012	Asia
GZDY04	South-China	no			Bactrocera dorsalis	Zhang et al.: https://doi.org/10.1016/j.jare.2022.12.012	Asia
GZDY05	South-China	no			Bactrocera dorsalis	Zhang et al.: https://doi.org/10.1016/j.jare.2022.12.012	Asia
GZDY06	South-China	no			Bactrocera dorsalis	Zhang et al.: https://doi.org/10.1016/j.jare.2022.12.012	Asia
GZDY07	South-China	no			Bactrocera dorsalis	Zhang et al.: https://doi.org/10.1016/j.jare.2022.12.012	Asia
GZDY08	South-China	no			Bactrocera dorsalis	Zhang et al.: https://doi.org/10.1016/j.jare.2022.12.012	Asia
GZDY09	South-China	no			Bactrocera dorsalis	Zhang et al.: https://doi.org/10.1016/j.jare.2022.12.012	Asia
GZDY10	South-China	no			Bactrocera dorsalis	Zhang et al.: https://doi.org/10.1016/j.jare.2022.12.012	Asia
HBWH01	North-China	no			Bactrocera dorsalis	Zhang et al.: https://doi.org/10.1016/j.jare.2022.12.012	Asia
HBWH02	North-China	no			Bactrocera dorsalis	Zhang et al.: https://doi.org/10.1016/j.jare.2022.12.012	Asia
HBWH03	North-China	no			Bactrocera dorsalis	Zhang et al.: https://doi.org/10.1016/j.jare.2022.12.012	Asia
HBWH04	North-China	no			Bactrocera dorsalis	Zhang et al.: https://doi.org/10.1016/j.jare.2022.12.012	Asia
HBWH05	North-China	no			Bactrocera dorsalis	Zhang et al.: https://doi.org/10.1016/j.jare.2022.12.012	Asia
HBWH06	North-China	no			Bactrocera dorsalis	Zhang et al.: https://doi.org/10.1016/j.jare.2022.12.012	Asia
HBWH07	North-China	no			Bactrocera dorsalis	Zhang et al.: https://doi.org/10.1016/j.jare.2022.12.012	Asia
HBWH08	North-China	no			Bactrocera dorsalis	Zhang et al.: https://doi.org/10.1016/j.jare.2022.12.012	Asia
HBWH09	North-China	no			Bactrocera dorsalis	Zhang et al.: https://doi.org/10.1016/j.jare.2022.12.012	Asia
HBWH10	North-China	no			Bactrocera dorsalis	Zhang et al.: https://doi.org/10.1016/j.jare.2022.12.012	Asia
HNDZ01	South-China	no			Bactrocera dorsalis	Zhang et al.: https://doi.org/10.1016/j.jare.2022.12.012	Asia
HNDZ02	South-China	no			Bactrocera dorsalis	Zhang et al.: https://doi.org/10.1016/j.jare.2022.12.012	Asia
HNDZ03	South-China	no			Bactrocera dorsalis	Zhang et al.: https://doi.org/10.1016/j.jare.2022.12.012	Asia
HNDZ05	South-China	no			Bactrocera dorsalis	Zhang et al.: https://doi.org/10.1016/j.jare.2022.12.012	Asia
HNDZ06	South-China	no			Bactrocera dorsalis	Zhang et al.: https://doi.org/10.1016/j.jare.2022.12.012	Asia
HNDZ07	South-China	no			Bactrocera dorsalis	Zhang et al.: https://doi.org/10.1016/j.jare.2022.12.012	Asia
HNDZ08	South-China	no			Bactrocera dorsalis	Zhang et al.: https://doi.org/10.1016/j.jare.2022.12.012	Asia
HNDZ09	South-China	no			Bactrocera dorsalis	Zhang et al.: https://doi.org/10.1016/j.jare.2022.12.012	Asia
HNDZ10	South-China	no			Bactrocera dorsalis	Zhang et al.: https://doi.org/10.1016/j.jare.2022.12.012	Asia
HNLY01	North-China	no			Bactrocera dorsalis	Zhang et al.: https://doi.org/10.1016/j.jare.2022.12.012	Asia
HNLY02	North-China	no			Bactrocera dorsalis	Zhang et al.: https://doi.org/10.1016/j.jare.2022.12.012	Asia
HNLY03	North-China	no			Bactrocera dorsalis	Zhang et al.: https://doi.org/10.1016/j.jare.2022.12.012	Asia
HNLY04	North-China	no			Bactrocera dorsalis	Zhang et al.: https://doi.org/10.1016/j.jare.2022.12.012	Asia
HNLY05	North-China	no			Bactrocera dorsalis	Zhang et al.: https://doi.org/10.1016/j.jare.2022.12.012	Asia
HNLY06	North-China	no			Bactrocera dorsalis	Zhang et al.: https://doi.org/10.1016/j.jare.2022.12.012	Asia
HNLY07	North-China	no			Bactrocera dorsalis	Zhang et al.: https://doi.org/10.1016/j.jare.2022.12.012	Asia
HNLY08	North-China	no			Bactrocera dorsalis	Zhang et al.: https://doi.org/10.1016/j.jare.2022.12.012	Asia
HNLY09	North-China	no			Bactrocera dorsalis	Zhang et al.: https://doi.org/10.1016/j.jare.2022.12.012	Asia
HNLY10	North-China	no			Bactrocera dorsalis	Zhang et al.: https://doi.org/10.1016/j.jare.2022.12.012	Asia
HNSY01	South-China	no			Bactrocera dorsalis	Zhang et al.: https://doi.org/10.1016/j.jare.2022.12.012	Asia
HNSY02	South-China	no			Bactrocera dorsalis	Zhang et al.: https://doi.org/10.1016/j.jare.2022.12.012	Asia
HNSY03	South-China	no			Bactrocera dorsalis	Zhang et al.: https://doi.org/10.1016/j.jare.2022.12.012	Asia
HNSY04	South-China	no			Bactrocera dorsalis	Zhang et al.: https://doi.org/10.1016/j.jare.2022.12.012	Asia
HNSY05	South-China	no			Bactrocera dorsalis	Zhang et al.: https://doi.org/10.1016/j.jare.2022.12.012	Asia
HNSY06	South-China	no			Bactrocera dorsalis	Zhang et al.: https://doi.org/10.1016/j.jare.2022.12.012	Asia
HNSY07	South-China	no			Bactrocera dorsalis	Zhang et al.: https://doi.org/10.1016/j.jare.2022.12.012	Asia
HNSY08	South-China	no			Bactrocera dorsalis	Zhang et al.: https://doi.org/10.1016/j.jare.2022.12.012	Asia
HNSY09	South-China	no			Bactrocera dorsalis	Zhang et al.: https://doi.org/10.1016/j.jare.2022.12.012	Asia
HNSY10	South-China	no			Bactrocera dorsalis	Zhang et al.: https://doi.org/10.1016/j.jare.2022.12.012	Asia
IDBD01	South-East-Asia	no			Bactrocera carambolae	Zhang et al.: https://doi.org/10.1016/j.jare.2022.12.012	N/A
IDBD02	South-East-Asia	no			Bactrocera carambolae	Zhang et al.: https://doi.org/10.1016/j.jare.2022.12.012	N/A
IDBD03	South-East-Asia	no			Bactrocera carambolae	Zhang et al.: https://doi.org/10.1016/j.jare.2022.12.012	N/A
IDBD04	South-East-Asia	no			Bactrocera carambolae	Zhang et al.: https://doi.org/10.1016/j.jare.2022.12.012	N/A
IDBD05	South-East-Asia	no			Bactrocera carambolae	Zhang et al.: https://doi.org/10.1016/j.jare.2022.12.012	N/A
IDJI01	South-East-Asia	no			Bactrocera dorsalis	Zhang et al.: https://doi.org/10.1016/j.jare.2022.12.012	Asia
IDJI02	South-East-Asia	no			Bactrocera dorsalis	Zhang et al.: https://doi.org/10.1016/j.jare.2022.12.012	Asia
IDJI03	South-East-Asia	no			Bactrocera dorsalis	Zhang et al.: https://doi.org/10.1016/j.jare.2022.12.012	Asia
IDJI04	South-East-Asia	no			Bactrocera dorsalis	Zhang et al.: https://doi.org/10.1016/j.jare.2022.12.012	PCA outlier (see Table S9)
IDJI05	South-East-Asia	no			Bactrocera dorsalis	Zhang et al.: https://doi.org/10.1016/j.jare.2022.12.012	Asia
IDJI06	South-East-Asia	no			Bactrocera dorsalis	Zhang et al.: https://doi.org/10.1016/j.jare.2022.12.012	Asia
IDJI07	South-East-Asia	no			Bactrocera dorsalis	Zhang et al.: https://doi.org/10.1016/j.jare.2022.12.012	Asia
IDJI08	South-East-Asia	no			Bactrocera dorsalis	Zhang et al.: https://doi.org/10.1016/j.jare.2022.12.012	Asia
IDJI09	South-East-Asia	no			Bactrocera dorsalis	Zhang et al.: https://doi.org/10.1016/j.jare.2022.12.012	Asia
IDJI10	South-East-Asia	no			Bactrocera dorsalis	Zhang et al.: https://doi.org/10.1016/j.jare.2022.12.012	PCA outlier (see Table S9)
INAS01	South-Asia	no			Bactrocera dorsalis	Zhang et al.: https://doi.org/10.1016/j.jare.2022.12.012	Asia
INAS02	South-Asia	no			Bactrocera dorsalis	Zhang et al.: https://doi.org/10.1016/j.jare.2022.12.012	Asia
INAS03	South-Asia	no			Bactrocera dorsalis	Zhang et al.: https://doi.org/10.1016/j.jare.2022.12.012	Asia
INAS04	South-Asia	no			Bactrocera dorsalis	Zhang et al.: https://doi.org/10.1016/j.jare.2022.12.012	Asia
INAS05	South-Asia	no			Bactrocera dorsalis	Zhang et al.: https://doi.org/10.1016/j.jare.2022.12.012	Asia
INAS06	South-Asia	no			Bactrocera dorsalis	Zhang et al.: https://doi.org/10.1016/j.jare.2022.12.012	Asia
INAS07	South-Asia	no			Bactrocera dorsalis	Zhang et al.: https://doi.org/10.1016/j.jare.2022.12.012	Asia
INAS08	South-Asia	no			Bactrocera dorsalis	Zhang et al.: https://doi.org/10.1016/j.jare.2022.12.012	Asia
INAS09	South-Asia	no			Bactrocera dorsalis	Zhang et al.: https://doi.org/10.1016/j.jare.2022.12.012	Asia
INAS10	South-Asia	no			Bactrocera dorsalis	Zhang et al.: https://doi.org/10.1016/j.jare.2022.12.012	Asia
INBH01	South-Asia	no			Bactrocera dorsalis	Zhang et al.: https://doi.org/10.1016/j.jare.2022.12.012	Asia
INBH02	South-Asia	no			Bactrocera dorsalis	Zhang et al.: https://doi.org/10.1016/j.jare.2022.12.012	Asia
INBH03	South-Asia	no			Bactrocera dorsalis	Zhang et al.: https://doi.org/10.1016/j.jare.2022.12.012	Asia
INBH04	South-Asia	no			Bactrocera dorsalis	Zhang et al.: https://doi.org/10.1016/j.jare.2022.12.012	Asia
INBH05	South-Asia	no			Bactrocera dorsalis	Zhang et al.: https://doi.org/10.1016/j.jare.2022.12.012	Asia
INBH06	South-Asia	no			Bactrocera dorsalis	Zhang et al.: https://doi.org/10.1016/j.jare.2022.12.012	Asia
INBH07	South-Asia	no			Bactrocera dorsalis	Zhang et al.: https://doi.org/10.1016/j.jare.2022.12.012	Asia
INBH08	South-Asia	no			Bactrocera dorsalis	Zhang et al.: https://doi.org/10.1016/j.jare.2022.12.012	Asia
INPJ01	South-Asia	no			Bactrocera dorsalis	Zhang et al.: https://doi.org/10.1016/j.jare.2022.12.012	Asia
INPJ02	South-Asia	no			Bactrocera dorsalis	Zhang et al.: https://doi.org/10.1016/j.jare.2022.12.012	Asia
INPJ03	South-Asia	no			Bactrocera dorsalis	Zhang et al.: https://doi.org/10.1016/j.jare.2022.12.012	Asia
INPJ04	South-Asia	no			Bactrocera dorsalis	Zhang et al.: https://doi.org/10.1016/j.jare.2022.12.012	Asia
INPJ05	South-Asia	no			Bactrocera dorsalis	Zhang et al.: https://doi.org/10.1016/j.jare.2022.12.012	Asia
INPJ06	South-Asia	no			Bactrocera dorsalis	Zhang et al.: https://doi.org/10.1016/j.jare.2022.12.012	Asia
INPJ07	South-Asia	no			Bactrocera dorsalis	Zhang et al.: https://doi.org/10.1016/j.jare.2022.12.012	Asia
INPJ08	South-Asia	no			Bactrocera dorsalis	Zhang et al.: https://doi.org/10.1016/j.jare.2022.12.012	Asia
INPJ09	South-Asia	no			Bactrocera dorsalis	Zhang et al.: https://doi.org/10.1016/j.jare.2022.12.012	Asia
INPJ10	South-Asia	no			Bactrocera dorsalis	Zhang et al.: https://doi.org/10.1016/j.jare.2022.12.012	Asia
INTG01	South-Asia	no			Bactrocera dorsalis	Zhang et al.: https://doi.org/10.1016/j.jare.2022.12.012	Asia
INTG02	South-Asia	no			Bactrocera dorsalis	Zhang et al.: https://doi.org/10.1016/j.jare.2022.12.012	Asia
INTG03	South-Asia	no			Bactrocera dorsalis	Zhang et al.: https://doi.org/10.1016/j.jare.2022.12.012	Asia
INTG04	South-Asia	no			Bactrocera dorsalis	Zhang et al.: https://doi.org/10.1016/j.jare.2022.12.012	Asia
INTG05	South-Asia	no			Bactrocera dorsalis	Zhang et al.: https://doi.org/10.1016/j.jare.2022.12.012	Asia
INTG06	South-Asia	no			Bactrocera dorsalis	Zhang et al.: https://doi.org/10.1016/j.jare.2022.12.012	PCA outlier (see Table S9)
INTN01	South-Asia	no			Bactrocera dorsalis	Zhang et al.: https://doi.org/10.1016/j.jare.2022.12.012	Asia
INTN02	South-Asia	no			Bactrocera dorsalis	Zhang et al.: https://doi.org/10.1016/j.jare.2022.12.012	Asia
INTN03	South-Asia	no			Bactrocera dorsalis	Zhang et al.: https://doi.org/10.1016/j.jare.2022.12.012	Asia
INTN04	South-Asia	no			Bactrocera dorsalis	Zhang et al.: https://doi.org/10.1016/j.jare.2022.12.012	Asia
INTN05	South-Asia	no			Bactrocera dorsalis	Zhang et al.: https://doi.org/10.1016/j.jare.2022.12.012	Asia
INTN06	South-Asia	no			Bactrocera dorsalis	Zhang et al.: https://doi.org/10.1016/j.jare.2022.12.012	Asia
INTN07	South-Asia	no			Bactrocera dorsalis	Zhang et al.: https://doi.org/10.1016/j.jare.2022.12.012	Asia
INTN08	South-Asia	no			Bactrocera dorsalis	Zhang et al.: https://doi.org/10.1016/j.jare.2022.12.012	Asia
INTN09	South-Asia	no			Bactrocera dorsalis	Zhang et al.: https://doi.org/10.1016/j.jare.2022.12.012	Asia
INTN10	South-Asia	no			Bactrocera dorsalis	Zhang et al.: https://doi.org/10.1016/j.jare.2022.12.012	Asia
JSZJ01	North-China	no			Bactrocera dorsalis	Zhang et al.: https://doi.org/10.1016/j.jare.2022.12.012	Asia
JSZJ02	North-China	no			Bactrocera dorsalis	Zhang et al.: https://doi.org/10.1016/j.jare.2022.12.012	Asia
JSZJ03	North-China	no			Bactrocera dorsalis	Zhang et al.: https://doi.org/10.1016/j.jare.2022.12.012	Asia
JSZJ04	North-China	no			Bactrocera dorsalis	Zhang et al.: https://doi.org/10.1016/j.jare.2022.12.012	Asia
JSZJ05	North-China	no			Bactrocera dorsalis	Zhang et al.: https://doi.org/10.1016/j.jare.2022.12.012	Asia
JSZJ06	North-China	no			Bactrocera dorsalis	Zhang et al.: https://doi.org/10.1016/j.jare.2022.12.012	Asia
JSZJ07	North-China	no			Bactrocera dorsalis	Zhang et al.: https://doi.org/10.1016/j.jare.2022.12.012	Asia
JSZJ08	North-China	no			Bactrocera dorsalis	Zhang et al.: https://doi.org/10.1016/j.jare.2022.12.012	Asia
JSZJ09	North-China	no			Bactrocera dorsalis	Zhang et al.: https://doi.org/10.1016/j.jare.2022.12.012	Asia
JSZJ10	North-China	no			Bactrocera dorsalis	Zhang et al.: https://doi.org/10.1016/j.jare.2022.12.012	Asia
JXNC01	South-China	no			Bactrocera dorsalis	Zhang et al.: https://doi.org/10.1016/j.jare.2022.12.012	Asia
JXNC02	South-China	no			Bactrocera dorsalis	Zhang et al.: https://doi.org/10.1016/j.jare.2022.12.012	Asia
JXNC03	South-China	no			Bactrocera dorsalis	Zhang et al.: https://doi.org/10.1016/j.jare.2022.12.012	Asia
JXNC04	South-China	no			Bactrocera dorsalis	Zhang et al.: https://doi.org/10.1016/j.jare.2022.12.012	Asia
JXNC05	South-China	no			Bactrocera dorsalis	Zhang et al.: https://doi.org/10.1016/j.jare.2022.12.012	Asia
JXNC06	South-China	no			Bactrocera dorsalis	Zhang et al.: https://doi.org/10.1016/j.jare.2022.12.012	Asia
JXNC07	South-China	no			Bactrocera dorsalis	Zhang et al.: https://doi.org/10.1016/j.jare.2022.12.012	Asia
JXNC08	South-China	no			Bactrocera dorsalis	Zhang et al.: https://doi.org/10.1016/j.jare.2022.12.012	Asia
JXNC09	South-China	no			Bactrocera dorsalis	Zhang et al.: https://doi.org/10.1016/j.jare.2022.12.012	Asia
JXNC10	South-China	no			Bactrocera dorsalis	Zhang et al.: https://doi.org/10.1016/j.jare.2022.12.012	Asia
KENB01	East-Africa	no			Bactrocera dorsalis	Zhang et al.: https://doi.org/10.1016/j.jare.2022.12.012	Africa
KENB02	East-Africa	no			Bactrocera dorsalis	Zhang et al.: https://doi.org/10.1016/j.jare.2022.12.012	Africa
KENB03	East-Africa	no			Bactrocera dorsalis	Zhang et al.: https://doi.org/10.1016/j.jare.2022.12.012	Africa
KENB04	East-Africa	no			Bactrocera dorsalis	Zhang et al.: https://doi.org/10.1016/j.jare.2022.12.012	Africa
KENB05	East-Africa	no			Bactrocera dorsalis	Zhang et al.: https://doi.org/10.1016/j.jare.2022.12.012	Africa
KENB06	East-Africa	no			Bactrocera dorsalis	Zhang et al.: https://doi.org/10.1016/j.jare.2022.12.012	Africa
KENB07	East-Africa	no			Bactrocera dorsalis	Zhang et al.: https://doi.org/10.1016/j.jare.2022.12.012	Africa
KENB08	East-Africa	no			Bactrocera dorsalis	Zhang et al.: https://doi.org/10.1016/j.jare.2022.12.012	Africa
KENB09	East-Africa	no			Bactrocera dorsalis	Zhang et al.: https://doi.org/10.1016/j.jare.2022.12.012	Africa
KENB10	East-Africa	no			Bactrocera dorsalis	Zhang et al.: https://doi.org/10.1016/j.jare.2022.12.012	Africa
LAVT01	Northern Southeast Asia	no			Bactrocera dorsalis	Zhang et al.: https://doi.org/10.1016/j.jare.2022.12.012	Asia
LAVT02	Northern Southeast Asia	no			Bactrocera dorsalis	Zhang et al.: https://doi.org/10.1016/j.jare.2022.12.012	Asia
LAVT03	Northern Southeast Asia	no			Bactrocera dorsalis	Zhang et al.: https://doi.org/10.1016/j.jare.2022.12.012	Asia
LAVT04	Northern Southeast Asia	no			Bactrocera dorsalis	Zhang et al.: https://doi.org/10.1016/j.jare.2022.12.012	Asia
LAVT05	Northern Southeast Asia	no			Bactrocera dorsalis	Zhang et al.: https://doi.org/10.1016/j.jare.2022.12.012	Asia
LAVT06	Northern Southeast Asia	no			Bactrocera dorsalis	Zhang et al.: https://doi.org/10.1016/j.jare.2022.12.012	Asia
LAVT07	Northern Southeast Asia	no			Bactrocera dorsalis	Zhang et al.: https://doi.org/10.1016/j.jare.2022.12.012	Asia
LAVT08	Northern Southeast Asia	no			Bactrocera dorsalis	Zhang et al.: https://doi.org/10.1016/j.jare.2022.12.012	Asia
LAVT09	Northern Southeast Asia	no			Bactrocera dorsalis	Zhang et al.: https://doi.org/10.1016/j.jare.2022.12.012	Asia
LAVT10	Northern Southeast Asia	no			Bactrocera dorsalis	Zhang et al.: https://doi.org/10.1016/j.jare.2022.12.012	Asia
LKAD01	South-Asia	no			Bactrocera dorsalis	Zhang et al.: https://doi.org/10.1016/j.jare.2022.12.012	Asia
LKAD02	South-Asia	no			Bactrocera dorsalis	Zhang et al.: https://doi.org/10.1016/j.jare.2022.12.012	Asia
LKAD03	South-Asia	no			Bactrocera dorsalis	Zhang et al.: https://doi.org/10.1016/j.jare.2022.12.012	Asia
LKAD04	South-Asia	no			Bactrocera dorsalis	Zhang et al.: https://doi.org/10.1016/j.jare.2022.12.012	Asia
LKAD05	South-Asia	no			Bactrocera dorsalis	Zhang et al.: https://doi.org/10.1016/j.jare.2022.12.012	Asia
LKAD06	South-Asia	no			Bactrocera dorsalis	Zhang et al.: https://doi.org/10.1016/j.jare.2022.12.012	Asia
LKAD07	South-Asia	no			Bactrocera dorsalis	Zhang et al.: https://doi.org/10.1016/j.jare.2022.12.012	PCA outlier (see Table S9)
LKAD08	South-Asia	no			Bactrocera dorsalis	Zhang et al.: https://doi.org/10.1016/j.jare.2022.12.012	Asia
LKAD09	South-Asia	no			Bactrocera dorsalis	Zhang et al.: https://doi.org/10.1016/j.jare.2022.12.012	Asia
LKAD10	South-Asia	no			Bactrocera dorsalis	Zhang et al.: https://doi.org/10.1016/j.jare.2022.12.012	Asia
MGAT01	East-Africa	no			Bactrocera dorsalis	Zhang et al.: https://doi.org/10.1016/j.jare.2022.12.012	Africa
MGAT02	East-Africa	no			Bactrocera dorsalis	Zhang et al.: https://doi.org/10.1016/j.jare.2022.12.012	Africa
MGAT03	East-Africa	no			Bactrocera dorsalis	Zhang et al.: https://doi.org/10.1016/j.jare.2022.12.012	Africa
MGAT04	East-Africa	no			Bactrocera dorsalis	Zhang et al.: https://doi.org/10.1016/j.jare.2022.12.012	Africa
MGAT05	East-Africa	no			Bactrocera dorsalis	Zhang et al.: https://doi.org/10.1016/j.jare.2022.12.012	Africa
MGAT06	East-Africa	no			Bactrocera dorsalis	Zhang et al.: https://doi.org/10.1016/j.jare.2022.12.012	Africa
MGAT09	East-Africa	no			Bactrocera dorsalis	Zhang et al.: https://doi.org/10.1016/j.jare.2022.12.012	Africa
MGAT10	East-Africa	no			Bactrocera dorsalis	Zhang et al.: https://doi.org/10.1016/j.jare.2022.12.012	Africa
MLBM01	West-Africa	no			Bactrocera dorsalis	Zhang et al.: https://doi.org/10.1016/j.jare.2022.12.012	Africa
MLBM02	West-Africa	no			Bactrocera dorsalis	Zhang et al.: https://doi.org/10.1016/j.jare.2022.12.012	Africa
MLBM03	West-Africa	no			Bactrocera dorsalis	Zhang et al.: https://doi.org/10.1016/j.jare.2022.12.012	Africa
MLBM04	West-Africa	no			Bactrocera dorsalis	Zhang et al.: https://doi.org/10.1016/j.jare.2022.12.012	Africa
MLBM05	West-Africa	no			Bactrocera dorsalis	Zhang et al.: https://doi.org/10.1016/j.jare.2022.12.012	Africa
MLBM06	West-Africa	no			Bactrocera dorsalis	Zhang et al.: https://doi.org/10.1016/j.jare.2022.12.012	Africa
MLBM07	West-Africa	no			Bactrocera dorsalis	Zhang et al.: https://doi.org/10.1016/j.jare.2022.12.012	Africa
MLBM08	West-Africa	no			Bactrocera dorsalis	Zhang et al.: https://doi.org/10.1016/j.jare.2022.12.012	Africa
MLBM09	West-Africa	no			Bactrocera dorsalis	Zhang et al.: https://doi.org/10.1016/j.jare.2022.12.012	Africa
MLBM10	West-Africa	no			Bactrocera dorsalis	Zhang et al.: https://doi.org/10.1016/j.jare.2022.12.012	Africa
MMYG01	Northern Southeast Asia	no			Bactrocera dorsalis	Zhang et al.: https://doi.org/10.1016/j.jare.2022.12.012	PCA outlier (see Table S9)
MMYG02	Northern Southeast Asia	no			Bactrocera dorsalis	Zhang et al.: https://doi.org/10.1016/j.jare.2022.12.012	PCA outlier (see Table S9)
MMYG03	Northern Southeast Asia	no			Bactrocera dorsalis	Zhang et al.: https://doi.org/10.1016/j.jare.2022.12.012	Asia
MMYG04	Northern Southeast Asia	no			Bactrocera dorsalis	Zhang et al.: https://doi.org/10.1016/j.jare.2022.12.012	PCA outlier (see Table S9)
MMYG05	Northern Southeast Asia	no			Bactrocera dorsalis	Zhang et al.: https://doi.org/10.1016/j.jare.2022.12.012	PCA outlier (see Table S9)
MMYG06	Northern Southeast Asia	no			Bactrocera dorsalis	Zhang et al.: https://doi.org/10.1016/j.jare.2022.12.012	PCA outlier (see Table S9)
MMYG07	Northern Southeast Asia	no			Bactrocera dorsalis	Zhang et al.: https://doi.org/10.1016/j.jare.2022.12.012	PCA outlier (see Table S9)
MMYG08	Northern Southeast Asia	no			Bactrocera dorsalis	Zhang et al.: https://doi.org/10.1016/j.jare.2022.12.012	PCA outlier (see Table S9)
MMYG09	Northern Southeast Asia	no			Bactrocera dorsalis	Zhang et al.: https://doi.org/10.1016/j.jare.2022.12.012	Asia
MMYG10	Northern Southeast Asia	no			Bactrocera dorsalis	Zhang et al.: https://doi.org/10.1016/j.jare.2022.12.012	PCA outlier (see Table S9)
MWZB01	East-Africa	no			Bactrocera dorsalis	Zhang et al.: https://doi.org/10.1016/j.jare.2022.12.012	Africa
MWZB02	East-Africa	no			Bactrocera dorsalis	Zhang et al.: https://doi.org/10.1016/j.jare.2022.12.012	Africa
MWZB03	East-Africa	no			Bactrocera dorsalis	Zhang et al.: https://doi.org/10.1016/j.jare.2022.12.012	Africa
MWZB04	East-Africa	no			Bactrocera dorsalis	Zhang et al.: https://doi.org/10.1016/j.jare.2022.12.012	Africa
MWZB05	East-Africa	no			Bactrocera dorsalis	Zhang et al.: https://doi.org/10.1016/j.jare.2022.12.012	Africa
MWZB06	East-Africa	no			Bactrocera dorsalis	Zhang et al.: https://doi.org/10.1016/j.jare.2022.12.012	Africa
MWZB07	East-Africa	no			Bactrocera dorsalis	Zhang et al.: https://doi.org/10.1016/j.jare.2022.12.012	Africa
MWZB08	East-Africa	no			Bactrocera dorsalis	Zhang et al.: https://doi.org/10.1016/j.jare.2022.12.012	Africa
MWZB09	East-Africa	no			Bactrocera dorsalis	Zhang et al.: https://doi.org/10.1016/j.jare.2022.12.012	Africa
MWZB10	East-Africa	no			Bactrocera dorsalis	Zhang et al.: https://doi.org/10.1016/j.jare.2022.12.012	Africa
MYKL01	Southern South-East-Asia	no			Bactrocera dorsalis	Zhang et al.: https://doi.org/10.1016/j.jare.2022.12.012	Asia
MYKL02	Southern South-East-Asia	no			Bactrocera dorsalis	Zhang et al.: https://doi.org/10.1016/j.jare.2022.12.012	Asia
MYKL03	Southern South-East-Asia	no			Bactrocera dorsalis	Zhang et al.: https://doi.org/10.1016/j.jare.2022.12.012	Asia
MYKL04	Southern South-East-Asia	no			Bactrocera dorsalis	Zhang et al.: https://doi.org/10.1016/j.jare.2022.12.012	Asia
MYKL05	Southern South-East-Asia	no			Bactrocera dorsalis	Zhang et al.: https://doi.org/10.1016/j.jare.2022.12.012	Asia
MYKL06	Southern South-East-Asia	no			Bactrocera dorsalis	Zhang et al.: https://doi.org/10.1016/j.jare.2022.12.012	Asia
MYKL07	Southern South-East-Asia	no			Bactrocera dorsalis	Zhang et al.: https://doi.org/10.1016/j.jare.2022.12.012	Asia
MYKL08	Southern South-East-Asia	no			Bactrocera dorsalis	Zhang et al.: https://doi.org/10.1016/j.jare.2022.12.012	Asia
MYKL09	Southern South-East-Asia	no			Bactrocera dorsalis	Zhang et al.: https://doi.org/10.1016/j.jare.2022.12.012	Asia
MYKL10	Southern South-East-Asia	no			Bactrocera dorsalis	Zhang et al.: https://doi.org/10.1016/j.jare.2022.12.012	Asia
MYRB01	Southern South-East-Asia	no			Bactrocera carambolae	Zhang et al.: https://doi.org/10.1016/j.jare.2022.12.012	N/A
MYRB02	Southern South-East-Asia	no			Bactrocera carambolae	Zhang et al.: https://doi.org/10.1016/j.jare.2022.12.012	N/A
MYRB03	Southern South-East-Asia	no			Bactrocera carambolae	Zhang et al.: https://doi.org/10.1016/j.jare.2022.12.012	N/A
MYRB04	Southern South-East-Asia	no			Bactrocera carambolae	Zhang et al.: https://doi.org/10.1016/j.jare.2022.12.012	N/A
MYRB05	Southern South-East-Asia	no			Bactrocera carambolae	Zhang et al.: https://doi.org/10.1016/j.jare.2022.12.012	N/A
MYRB06	Southern South-East-Asia	no			Bactrocera carambolae	Zhang et al.: https://doi.org/10.1016/j.jare.2022.12.012	N/A
MYRB07	Southern South-East-Asia	no			Bactrocera carambolae	Zhang et al.: https://doi.org/10.1016/j.jare.2022.12.012	N/A
MYRB08	Southern South-East-Asia	no			Bactrocera carambolae	Zhang et al.: https://doi.org/10.1016/j.jare.2022.12.012	N/A
MYRB09	Southern South-East-Asia	no			Bactrocera carambolae	Zhang et al.: https://doi.org/10.1016/j.jare.2022.12.012	N/A
MYRB10	Southern South-East-Asia	no			Bactrocera carambolae	Zhang et al.: https://doi.org/10.1016/j.jare.2022.12.012	N/A
NGNS01	West-Africa	no			Bactrocera dorsalis	Zhang et al.: https://doi.org/10.1016/j.jare.2022.12.012	Africa
NGNS02	West-Africa	no			Bactrocera dorsalis	Zhang et al.: https://doi.org/10.1016/j.jare.2022.12.012	Africa
NGNS03	West-Africa	no			Bactrocera dorsalis	Zhang et al.: https://doi.org/10.1016/j.jare.2022.12.012	Africa
NPSH01	South-Asia	no			Bactrocera dorsalis	Zhang et al.: https://doi.org/10.1016/j.jare.2022.12.012	Asia
NPSH02	South-Asia	no			Bactrocera dorsalis	Zhang et al.: https://doi.org/10.1016/j.jare.2022.12.012	Asia
NPSH03	South-Asia	no			Bactrocera dorsalis	Zhang et al.: https://doi.org/10.1016/j.jare.2022.12.012	Asia
NPSH04	South-Asia	no			Bactrocera dorsalis	Zhang et al.: https://doi.org/10.1016/j.jare.2022.12.012	Asia
NPSH05	South-Asia	no			Bactrocera dorsalis	Zhang et al.: https://doi.org/10.1016/j.jare.2022.12.012	Asia
NPSH06	South-Asia	no			Bactrocera dorsalis	Zhang et al.: https://doi.org/10.1016/j.jare.2022.12.012	Asia
NPSH07	South-Asia	no			Bactrocera dorsalis	Zhang et al.: https://doi.org/10.1016/j.jare.2022.12.012	Asia
NPSH08	South-Asia	no			Bactrocera dorsalis	Zhang et al.: https://doi.org/10.1016/j.jare.2022.12.012	Asia
NPSH09	South-Asia	no			Bactrocera dorsalis	Zhang et al.: https://doi.org/10.1016/j.jare.2022.12.012	Asia
NPSH10	South-Asia	no			Bactrocera dorsalis	Zhang et al.: https://doi.org/10.1016/j.jare.2022.12.012	Asia
PGPM01	Southern South-East-Asia	no			Bactrocera dorsalis	Zhang et al.: https://doi.org/10.1016/j.jare.2022.12.012	Asia
PGPM02	Southern South-East-Asia	no			Bactrocera dorsalis	Zhang et al.: https://doi.org/10.1016/j.jare.2022.12.012	Asia
PGPM03	Southern South-East-Asia	no			Bactrocera dorsalis	Zhang et al.: https://doi.org/10.1016/j.jare.2022.12.012	Asia
PGPM04	Southern South-East-Asia	no			Bactrocera dorsalis	Zhang et al.: https://doi.org/10.1016/j.jare.2022.12.012	Asia
PGPM05	Southern South-East-Asia	no			Bactrocera dorsalis	Zhang et al.: https://doi.org/10.1016/j.jare.2022.12.012	Asia
PGPM06	Southern South-East-Asia	no			Bactrocera dorsalis	Zhang et al.: https://doi.org/10.1016/j.jare.2022.12.012	Asia
PGPM07	Southern South-East-Asia	no			Bactrocera dorsalis	Zhang et al.: https://doi.org/10.1016/j.jare.2022.12.012	Asia
PGPM08	Southern South-East-Asia	no			Bactrocera dorsalis	Zhang et al.: https://doi.org/10.1016/j.jare.2022.12.012	Asia
PGPM09	Southern South-East-Asia	no			Bactrocera dorsalis	Zhang et al.: https://doi.org/10.1016/j.jare.2022.12.012	Asia
PGPM10	Southern South-East-Asia	no			Bactrocera dorsalis	Zhang et al.: https://doi.org/10.1016/j.jare.2022.12.012	Asia
PHDM01	Southern South-East-Asia	no			Bactrocera dorsalis	Zhang et al.: https://doi.org/10.1016/j.jare.2022.12.012	Asia
PHDM02	Southern South-East-Asia	no			Bactrocera dorsalis	Zhang et al.: https://doi.org/10.1016/j.jare.2022.12.012	Asia
PHDM03	Southern South-East-Asia	no			Bactrocera dorsalis	Zhang et al.: https://doi.org/10.1016/j.jare.2022.12.012	Asia
PHDM04	Southern South-East-Asia	no			Bactrocera dorsalis	Zhang et al.: https://doi.org/10.1016/j.jare.2022.12.012	Asia
PHDM05	Southern South-East-Asia	no			Bactrocera dorsalis	Zhang et al.: https://doi.org/10.1016/j.jare.2022.12.012	Asia
PHDM06	Southern South-East-Asia	no			Bactrocera dorsalis	Zhang et al.: https://doi.org/10.1016/j.jare.2022.12.012	Asia
PHDM07	Southern South-East-Asia	no			Bactrocera dorsalis	Zhang et al.: https://doi.org/10.1016/j.jare.2022.12.012	Asia
PHDM08	Southern South-East-Asia	no			Bactrocera dorsalis	Zhang et al.: https://doi.org/10.1016/j.jare.2022.12.012	Asia
PHDM09	Southern South-East-Asia	no			Bactrocera dorsalis	Zhang et al.: https://doi.org/10.1016/j.jare.2022.12.012	PCA outlier (see Table S9)
PHDM10	Southern South-East-Asia	no			Bactrocera dorsalis	Zhang et al.: https://doi.org/10.1016/j.jare.2022.12.012	Asia
PHDV01	Southern South-East-Asia	no			Bactrocera dorsalis	Zhang et al.: https://doi.org/10.1016/j.jare.2022.12.012	Asia
PHDV02	Southern South-East-Asia	no			Bactrocera dorsalis	Zhang et al.: https://doi.org/10.1016/j.jare.2022.12.012	Asia
PHDV03	Southern South-East-Asia	no			Bactrocera dorsalis	Zhang et al.: https://doi.org/10.1016/j.jare.2022.12.012	Asia
PHDV04	Southern South-East-Asia	no			Bactrocera dorsalis	Zhang et al.: https://doi.org/10.1016/j.jare.2022.12.012	Asia
PHDV05	Southern South-East-Asia	no			Bactrocera dorsalis	Zhang et al.: https://doi.org/10.1016/j.jare.2022.12.012	Asia
PHDV06	Southern South-East-Asia	no			Bactrocera dorsalis	Zhang et al.: https://doi.org/10.1016/j.jare.2022.12.012	Asia
PHDV07	Southern South-East-Asia	no			Bactrocera dorsalis	Zhang et al.: https://doi.org/10.1016/j.jare.2022.12.012	Asia
PHDV08	Southern South-East-Asia	no			Bactrocera dorsalis	Zhang et al.: https://doi.org/10.1016/j.jare.2022.12.012	Asia
PHDV09	Southern South-East-Asia	no			Bactrocera dorsalis	Zhang et al.: https://doi.org/10.1016/j.jare.2022.12.012	Asia
PHDV10	Southern South-East-Asia	no			Bactrocera dorsalis	Zhang et al.: https://doi.org/10.1016/j.jare.2022.12.012	Asia
PKMR01	South-Asia	no			Bactrocera dorsalis	Zhang et al.: https://doi.org/10.1016/j.jare.2022.12.012	Asia
PKMR02	South-Asia	no			Bactrocera dorsalis	Zhang et al.: https://doi.org/10.1016/j.jare.2022.12.012	Asia
PKMR03	South-Asia	no			Bactrocera dorsalis	Zhang et al.: https://doi.org/10.1016/j.jare.2022.12.012	Asia
PKMR04	South-Asia	no			Bactrocera dorsalis	Zhang et al.: https://doi.org/10.1016/j.jare.2022.12.012	Asia
PKMR05	South-Asia	no			Bactrocera dorsalis	Zhang et al.: https://doi.org/10.1016/j.jare.2022.12.012	Asia
PKMR06	South-Asia	no			Bactrocera dorsalis	Zhang et al.: https://doi.org/10.1016/j.jare.2022.12.012	Asia
PKMR07	South-Asia	no			Bactrocera dorsalis	Zhang et al.: https://doi.org/10.1016/j.jare.2022.12.012	Asia
PKMR08	South-Asia	no			Bactrocera dorsalis	Zhang et al.: https://doi.org/10.1016/j.jare.2022.12.012	Asia
PKMR09	South-Asia	no			Bactrocera dorsalis	Zhang et al.: https://doi.org/10.1016/j.jare.2022.12.012	Asia
PKMR10	South-Asia	no			Bactrocera dorsalis	Zhang et al.: https://doi.org/10.1016/j.jare.2022.12.012	Asia
SCLS01	South-China	no			Bactrocera dorsalis	Zhang et al.: https://doi.org/10.1016/j.jare.2022.12.012	Asia
SCLS02	South-China	no			Bactrocera dorsalis	Zhang et al.: https://doi.org/10.1016/j.jare.2022.12.012	Asia
SCLS03	South-China	no			Bactrocera dorsalis	Zhang et al.: https://doi.org/10.1016/j.jare.2022.12.012	Asia
SCLS04	South-China	no			Bactrocera dorsalis	Zhang et al.: https://doi.org/10.1016/j.jare.2022.12.012	Asia
SCLS05	South-China	no			Bactrocera dorsalis	Zhang et al.: https://doi.org/10.1016/j.jare.2022.12.012	Asia
SCLS06	South-China	no			Bactrocera dorsalis	Zhang et al.: https://doi.org/10.1016/j.jare.2022.12.012	Asia
SCLS07	South-China	no			Bactrocera dorsalis	Zhang et al.: https://doi.org/10.1016/j.jare.2022.12.012	Asia
SCLS08	South-China	no			Bactrocera dorsalis	Zhang et al.: https://doi.org/10.1016/j.jare.2022.12.012	Asia
SCLS09	South-China	no			Bactrocera dorsalis	Zhang et al.: https://doi.org/10.1016/j.jare.2022.12.012	Asia
SCLS10	South-China	no			Bactrocera dorsalis	Zhang et al.: https://doi.org/10.1016/j.jare.2022.12.012	Asia
SDSG01	East-Africa	no			Bactrocera dorsalis	Zhang et al.: https://doi.org/10.1016/j.jare.2022.12.012	Africa
SDSG02	East-Africa	no			Bactrocera dorsalis	Zhang et al.: https://doi.org/10.1016/j.jare.2022.12.012	Africa
SDSG03	East-Africa	no			Bactrocera dorsalis	Zhang et al.: https://doi.org/10.1016/j.jare.2022.12.012	Africa
SDSG04	East-Africa	no			Bactrocera dorsalis	Zhang et al.: https://doi.org/10.1016/j.jare.2022.12.012	Africa
SDSG05	East-Africa	no			Bactrocera dorsalis	Zhang et al.: https://doi.org/10.1016/j.jare.2022.12.012	Africa
SDSG06	East-Africa	no			Bactrocera dorsalis	Zhang et al.: https://doi.org/10.1016/j.jare.2022.12.012	Africa
SDSG07	East-Africa	no			Bactrocera dorsalis	Zhang et al.: https://doi.org/10.1016/j.jare.2022.12.012	Africa
SDSG08	East-Africa	no			Bactrocera dorsalis	Zhang et al.: https://doi.org/10.1016/j.jare.2022.12.012	Africa
SDSG09	East-Africa	no			Bactrocera dorsalis	Zhang et al.: https://doi.org/10.1016/j.jare.2022.12.012	Africa
SDSG10	East-Africa	no			Bactrocera dorsalis	Zhang et al.: https://doi.org/10.1016/j.jare.2022.12.012	Africa
SNBG01	West-Africa	no			Bactrocera dorsalis	Zhang et al.: https://doi.org/10.1016/j.jare.2022.12.012	Africa
SNBG02	West-Africa	no			Bactrocera dorsalis	Zhang et al.: https://doi.org/10.1016/j.jare.2022.12.012	Africa
SNBG03	West-Africa	no			Bactrocera dorsalis	Zhang et al.: https://doi.org/10.1016/j.jare.2022.12.012	Africa
SNBG04	West-Africa	no			Bactrocera dorsalis	Zhang et al.: https://doi.org/10.1016/j.jare.2022.12.012	Africa
SNBG05	West-Africa	no			Bactrocera dorsalis	Zhang et al.: https://doi.org/10.1016/j.jare.2022.12.012	Africa
SNBG06	West-Africa	no			Bactrocera dorsalis	Zhang et al.: https://doi.org/10.1016/j.jare.2022.12.012	Africa
SNBG07	West-Africa	no			Bactrocera dorsalis	Zhang et al.: https://doi.org/10.1016/j.jare.2022.12.012	Africa
SNBG08	West-Africa	no			Bactrocera dorsalis	Zhang et al.: https://doi.org/10.1016/j.jare.2022.12.012	Africa
SNBG09	West-Africa	no			Bactrocera dorsalis	Zhang et al.: https://doi.org/10.1016/j.jare.2022.12.012	Africa
SNBG10	West-Africa	no			Bactrocera dorsalis	Zhang et al.: https://doi.org/10.1016/j.jare.2022.12.012	Africa
SRPM01	other	no			Bactrocera carambolae	Zhang et al.: https://doi.org/10.1016/j.jare.2022.12.012	N/A
SRPM02	other	no			Bactrocera carambolae	Zhang et al.: https://doi.org/10.1016/j.jare.2022.12.012	N/A
SRPM03	other	no			Bactrocera carambolae	Zhang et al.: https://doi.org/10.1016/j.jare.2022.12.012	N/A
SRPM04	other	no			Bactrocera carambolae	Zhang et al.: https://doi.org/10.1016/j.jare.2022.12.012	N/A
SRPM05	other	no			Bactrocera carambolae	Zhang et al.: https://doi.org/10.1016/j.jare.2022.12.012	N/A
SRPM06	other	no			Bactrocera carambolae	Zhang et al.: https://doi.org/10.1016/j.jare.2022.12.012	N/A
SRPM07	other	no			Bactrocera carambolae	Zhang et al.: https://doi.org/10.1016/j.jare.2022.12.012	N/A
SRPM08	other	no			Bactrocera carambolae	Zhang et al.: https://doi.org/10.1016/j.jare.2022.12.012	N/A
SRPM09	other	no			Bactrocera carambolae	Zhang et al.: https://doi.org/10.1016/j.jare.2022.12.012	N/A
SRPM10	other	no			Bactrocera carambolae	Zhang et al.: https://doi.org/10.1016/j.jare.2022.12.012	N/A
THBK01	Northern South-East-Asia	no			Bactrocera dorsalis	Zhang et al.: https://doi.org/10.1016/j.jare.2022.12.012	Asia
THBK02	Northern South-East-Asia	no			Bactrocera dorsalis	Zhang et al.: https://doi.org/10.1016/j.jare.2022.12.012	Asia
THBK03	Northern South-East-Asia	no			Bactrocera dorsalis	Zhang et al.: https://doi.org/10.1016/j.jare.2022.12.012	Asia
THBK04	Northern South-East-Asia	no			Bactrocera dorsalis	Zhang et al.: https://doi.org/10.1016/j.jare.2022.12.012	Asia
THBK05	Northern South-East-Asia	no			Bactrocera dorsalis	Zhang et al.: https://doi.org/10.1016/j.jare.2022.12.012	Asia
THBK06	Northern South-East-Asia	no			Bactrocera dorsalis	Zhang et al.: https://doi.org/10.1016/j.jare.2022.12.012	Asia
THBK07	Northern South-East-Asia	no			Bactrocera dorsalis	Zhang et al.: https://doi.org/10.1016/j.jare.2022.12.012	Asia
THBK08	Northern South-East-Asia	no			Bactrocera dorsalis	Zhang et al.: https://doi.org/10.1016/j.jare.2022.12.012	Asia
THBK09	Northern South-East-Asia	no			Bactrocera dorsalis	Zhang et al.: https://doi.org/10.1016/j.jare.2022.12.012	Asia
THBK10	Northern South-East-Asia	no			Bactrocera dorsalis	Zhang et al.: https://doi.org/10.1016/j.jare.2022.12.012	Asia
THPK01	Southern South-East-Asia	no			Bactrocera dorsalis	Zhang et al.: https://doi.org/10.1016/j.jare.2022.12.012	Asia
THPK02	Southern South-East-Asia	no			Bactrocera dorsalis	Zhang et al.: https://doi.org/10.1016/j.jare.2022.12.012	Asia
THPK03	Southern South-East-Asia	no			Bactrocera dorsalis	Zhang et al.: https://doi.org/10.1016/j.jare.2022.12.012	Asia
THPK04	Southern South-East-Asia	no			Bactrocera dorsalis	Zhang et al.: https://doi.org/10.1016/j.jare.2022.12.012	Asia
THPK05	Southern South-East-Asia	no			Bactrocera dorsalis	Zhang et al.: https://doi.org/10.1016/j.jare.2022.12.012	Asia
THPK06	Southern South-East-Asia	no			Bactrocera dorsalis	Zhang et al.: https://doi.org/10.1016/j.jare.2022.12.012	Asia
THPK07	Southern South-East-Asia	no			Bactrocera dorsalis	Zhang et al.: https://doi.org/10.1016/j.jare.2022.12.012	Asia
THPK08	Southern South-East-Asia	no			Bactrocera dorsalis	Zhang et al.: https://doi.org/10.1016/j.jare.2022.12.012	Asia
THPK09	Southern South-East-Asia	no			Bactrocera dorsalis	Zhang et al.: https://doi.org/10.1016/j.jare.2022.12.012	Asia
THPK10	Southern South-East-Asia	no			Bactrocera dorsalis	Zhang et al.: https://doi.org/10.1016/j.jare.2022.12.012	Asia
TWPD01	South-China	no			Bactrocera dorsalis	Zhang et al.: https://doi.org/10.1016/j.jare.2022.12.012	Asia
TWPD02	South-China	no			Bactrocera dorsalis	Zhang et al.: https://doi.org/10.1016/j.jare.2022.12.012	Asia
TWPD03	South-China	no			Bactrocera dorsalis	Zhang et al.: https://doi.org/10.1016/j.jare.2022.12.012	Asia
TWPD04	South-China	no			Bactrocera dorsalis	Zhang et al.: https://doi.org/10.1016/j.jare.2022.12.012	Asia
TWPD05	South-China	no			Bactrocera dorsalis	Zhang et al.: https://doi.org/10.1016/j.jare.2022.12.012	Asia
TWPD06	South-China	no			Bactrocera dorsalis	Zhang et al.: https://doi.org/10.1016/j.jare.2022.12.012	Asia
TWPD07	South-China	no			Bactrocera dorsalis	Zhang et al.: https://doi.org/10.1016/j.jare.2022.12.012	Asia
TWPD08	South-China	no			Bactrocera dorsalis	Zhang et al.: https://doi.org/10.1016/j.jare.2022.12.012	Asia
TWPD09	South-China	no			Bactrocera dorsalis	Zhang et al.: https://doi.org/10.1016/j.jare.2022.12.012	Asia
TWPD10	South-China	no			Bactrocera dorsalis	Zhang et al.: https://doi.org/10.1016/j.jare.2022.12.012	Asia
TWTY01	South-China	no			Bactrocera dorsalis	Zhang et al.: https://doi.org/10.1016/j.jare.2022.12.012	Asia
TWTY02	South-China	no			Bactrocera dorsalis	Zhang et al.: https://doi.org/10.1016/j.jare.2022.12.012	Asia
TWTY03	South-China	no			Bactrocera dorsalis	Zhang et al.: https://doi.org/10.1016/j.jare.2022.12.012	Asia
TWTY04	South-China	no			Bactrocera dorsalis	Zhang et al.: https://doi.org/10.1016/j.jare.2022.12.012	Asia
TWTY05	South-China	no			Bactrocera dorsalis	Zhang et al.: https://doi.org/10.1016/j.jare.2022.12.012	Asia
TWTY06	South-China	no			Bactrocera dorsalis	Zhang et al.: https://doi.org/10.1016/j.jare.2022.12.012	Asia
TWTY07	South-China	no			Bactrocera dorsalis	Zhang et al.: https://doi.org/10.1016/j.jare.2022.12.012	Asia
TWTY08	South-China	no			Bactrocera dorsalis	Zhang et al.: https://doi.org/10.1016/j.jare.2022.12.012	Asia
TWTY09	South-China	no			Bactrocera dorsalis	Zhang et al.: https://doi.org/10.1016/j.jare.2022.12.012	Asia
TWTY10	South-China	no			Bactrocera dorsalis	Zhang et al.: https://doi.org/10.1016/j.jare.2022.12.012	Asia
UGEB01	East-Africa	no			Bactrocera dorsalis	Zhang et al.: https://doi.org/10.1016/j.jare.2022.12.012	Africa
UGEB02	East-Africa	no			Bactrocera dorsalis	Zhang et al.: https://doi.org/10.1016/j.jare.2022.12.012	Africa
UGEB03	East-Africa	no			Bactrocera dorsalis	Zhang et al.: https://doi.org/10.1016/j.jare.2022.12.012	Africa
UGEB04	East-Africa	no			Bactrocera dorsalis	Zhang et al.: https://doi.org/10.1016/j.jare.2022.12.012	Africa
UGEB05	East-Africa	no			Bactrocera dorsalis	Zhang et al.: https://doi.org/10.1016/j.jare.2022.12.012	Africa
UGEB06	East-Africa	no			Bactrocera dorsalis	Zhang et al.: https://doi.org/10.1016/j.jare.2022.12.012	Africa
UGEB07	East-Africa	no			Bactrocera dorsalis	Zhang et al.: https://doi.org/10.1016/j.jare.2022.12.012	Africa
UGEB08	East-Africa	no			Bactrocera dorsalis	Zhang et al.: https://doi.org/10.1016/j.jare.2022.12.012	Africa
UGEB09	East-Africa	no			Bactrocera dorsalis	Zhang et al.: https://doi.org/10.1016/j.jare.2022.12.012	Africa
UGEB10	East-Africa	no			Bactrocera dorsalis	Zhang et al.: https://doi.org/10.1016/j.jare.2022.12.012	Africa
USHW01	other	no			Bactrocera dorsalis	Zhang et al.: https://doi.org/10.1016/j.jare.2022.12.012	Asia
USHW02	other	no			Bactrocera dorsalis	Zhang et al.: https://doi.org/10.1016/j.jare.2022.12.012	Asia
USHW03	other	no			Bactrocera dorsalis	Zhang et al.: https://doi.org/10.1016/j.jare.2022.12.012	Asia
USHW04	other	no			Bactrocera dorsalis	Zhang et al.: https://doi.org/10.1016/j.jare.2022.12.012	Asia
USHW05	other	no			Bactrocera dorsalis	Zhang et al.: https://doi.org/10.1016/j.jare.2022.12.012	Asia
USHW06	other	no			Bactrocera dorsalis	Zhang et al.: https://doi.org/10.1016/j.jare.2022.12.012	Asia
USHW07	other	no			Bactrocera dorsalis	Zhang et al.: https://doi.org/10.1016/j.jare.2022.12.012	Asia
USHW08	other	no			Bactrocera dorsalis	Zhang et al.: https://doi.org/10.1016/j.jare.2022.12.012	Asia
USHW09	other	no			Bactrocera dorsalis	Zhang et al.: https://doi.org/10.1016/j.jare.2022.12.012	Asia
USHW10	other	no			Bactrocera dorsalis	Zhang et al.: https://doi.org/10.1016/j.jare.2022.12.012	Asia
VNTG01	Northern South-East-Asia	no			Bactrocera dorsalis	Zhang et al.: https://doi.org/10.1016/j.jare.2022.12.012	Asia
VNTG02	Northern South-East-Asia	no			Bactrocera dorsalis	Zhang et al.: https://doi.org/10.1016/j.jare.2022.12.012	Asia
VNTG03	Northern South-East-Asia	no			Bactrocera dorsalis	Zhang et al.: https://doi.org/10.1016/j.jare.2022.12.012	Asia
VNTG04	Northern South-East-Asia	no			Bactrocera dorsalis	Zhang et al.: https://doi.org/10.1016/j.jare.2022.12.012	Asia
VNTG05	Northern South-East-Asia	no			Bactrocera dorsalis	Zhang et al.: https://doi.org/10.1016/j.jare.2022.12.012	Asia
VNTG06	Northern South-East-Asia	no			Bactrocera dorsalis	Zhang et al.: https://doi.org/10.1016/j.jare.2022.12.012	Asia
VNTG07	Northern South-East-Asia	no			Bactrocera dorsalis	Zhang et al.: https://doi.org/10.1016/j.jare.2022.12.012	Asia
VNTG08	Northern South-East-Asia	no			Bactrocera dorsalis	Zhang et al.: https://doi.org/10.1016/j.jare.2022.12.012	Asia
VNTG09	Northern South-East-Asia	no			Bactrocera dorsalis	Zhang et al.: https://doi.org/10.1016/j.jare.2022.12.012	Asia
VNTG10	Northern South-East-Asia	no			Bactrocera dorsalis	Zhang et al.: https://doi.org/10.1016/j.jare.2022.12.012	Asia
YNBS01	South-China	no			Bactrocera dorsalis	Zhang et al.: https://doi.org/10.1016/j.jare.2022.12.012	Asia
YNBS02	South-China	no			Bactrocera dorsalis	Zhang et al.: https://doi.org/10.1016/j.jare.2022.12.012	Asia
YNBS03	South-China	no			Bactrocera dorsalis	Zhang et al.: https://doi.org/10.1016/j.jare.2022.12.012	Asia
YNBS04	South-China	no			Bactrocera dorsalis	Zhang et al.: https://doi.org/10.1016/j.jare.2022.12.012	Asia
YNBS05	South-China	no			Bactrocera dorsalis	Zhang et al.: https://doi.org/10.1016/j.jare.2022.12.012	Asia
YNBS06	South-China	no			Bactrocera dorsalis	Zhang et al.: https://doi.org/10.1016/j.jare.2022.12.012	Asia
YNBS07	South-China	no			Bactrocera dorsalis	Zhang et al.: https://doi.org/10.1016/j.jare.2022.12.012	Asia
YNBS08	South-China	no			Bactrocera dorsalis	Zhang et al.: https://doi.org/10.1016/j.jare.2022.12.012	Asia
YNBS09	South-China	no			Bactrocera dorsalis	Zhang et al.: https://doi.org/10.1016/j.jare.2022.12.012	Asia
YNBS10	South-China	no			Bactrocera dorsalis	Zhang et al.: https://doi.org/10.1016/j.jare.2022.12.012	Asia
YNJH01	South-China	no			Bactrocera dorsalis	Zhang et al.: https://doi.org/10.1016/j.jare.2022.12.012	PCA outlier (see Table S9)
YNJH02	South-China	no			Bactrocera dorsalis	Zhang et al.: https://doi.org/10.1016/j.jare.2022.12.012	PCA outlier (see Table S9)
YNJH03	South-China	no			Bactrocera dorsalis	Zhang et al.: https://doi.org/10.1016/j.jare.2022.12.012	PCA outlier (see Table S9)
YNJH04	South-China	no			Bactrocera dorsalis	Zhang et al.: https://doi.org/10.1016/j.jare.2022.12.012	Asia
YNJH05	South-China	no			Bactrocera dorsalis	Zhang et al.: https://doi.org/10.1016/j.jare.2022.12.012	PCA outlier (see Table S9)
YNJH06	South-China	no			Bactrocera dorsalis	Zhang et al.: https://doi.org/10.1016/j.jare.2022.12.012	Asia
YNJH07	South-China	no			Bactrocera dorsalis	Zhang et al.: https://doi.org/10.1016/j.jare.2022.12.012	PCA outlier (see Table S9)
YNJH08	South-China	no			Bactrocera dorsalis	Zhang et al.: https://doi.org/10.1016/j.jare.2022.12.012	PCA outlier (see Table S9)
YNJH09	South-China	no			Bactrocera dorsalis	Zhang et al.: https://doi.org/10.1016/j.jare.2022.12.012	PCA outlier (see Table S9)
YNJH10	South-China	no			Bactrocera dorsalis	Zhang et al.: https://doi.org/10.1016/j.jare.2022.12.012	PCA outlier (see Table S9)
ZAMP01	East-Africa	no			Bactrocera dorsalis	Zhang et al.: https://doi.org/10.1016/j.jare.2022.12.012	Africa
ZAMP02	East-Africa	no			Bactrocera dorsalis	Zhang et al.: https://doi.org/10.1016/j.jare.2022.12.012	Africa
ZAMP03	East-Africa	no			Bactrocera dorsalis	Zhang et al.: https://doi.org/10.1016/j.jare.2022.12.012	Africa
ZAMP04	East-Africa	no			Bactrocera dorsalis	Zhang et al.: https://doi.org/10.1016/j.jare.2022.12.012	Africa
ZAMP05	East-Africa	no			Bactrocera dorsalis	Zhang et al.: https://doi.org/10.1016/j.jare.2022.12.012	Africa
ZAMP06	East-Africa	no			Bactrocera dorsalis	Zhang et al.: https://doi.org/10.1016/j.jare.2022.12.012	Africa
ZAMP07	East-Africa	no			Bactrocera dorsalis	Zhang et al.: https://doi.org/10.1016/j.jare.2022.12.012	Africa
ZAMP08	East-Africa	no			Bactrocera dorsalis	Zhang et al.: https://doi.org/10.1016/j.jare.2022.12.012	Africa
ZAMP09	East-Africa	no			Bactrocera dorsalis	Zhang et al.: https://doi.org/10.1016/j.jare.2022.12.012	Africa
ZAMP10	East-Africa	no			Bactrocera dorsalis	Zhang et al.: https://doi.org/10.1016/j.jare.2022.12.012	Africa
ZJZJ01	South-China	no			Bactrocera dorsalis	Zhang et al.: https://doi.org/10.1016/j.jare.2022.12.012	Asia
ZJZJ02	South-China	no			Bactrocera dorsalis	Zhang et al.: https://doi.org/10.1016/j.jare.2022.12.012	Asia
ZJZJ03	South-China	no			Bactrocera dorsalis	Zhang et al.: https://doi.org/10.1016/j.jare.2022.12.012	Asia
ZJZJ04	South-China	no			Bactrocera dorsalis	Zhang et al.: https://doi.org/10.1016/j.jare.2022.12.012	Asia
ZJZJ05	South-China	no			Bactrocera dorsalis	Zhang et al.: https://doi.org/10.1016/j.jare.2022.12.012	Asia
ZJZJ06	South-China	no			Bactrocera dorsalis	Zhang et al.: https://doi.org/10.1016/j.jare.2022.12.012	Asia
ZJZJ07	South-China	no			Bactrocera dorsalis	Zhang et al.: https://doi.org/10.1016/j.jare.2022.12.012	Asia
ZJZJ08	South-China	no			Bactrocera dorsalis	Zhang et al.: https://doi.org/10.1016/j.jare.2022.12.012	Asia
ZJZJ09	South-China	no			Bactrocera dorsalis	Zhang et al.: https://doi.org/10.1016/j.jare.2022.12.012	Asia
ZJZJ10	South-China	no			Bactrocera dorsalis	Zhang et al.: https://doi.org/10.1016/j.jare.2022.12.012	Asia
* the read files of MGAT07 and MGAT08 of the "WGS reference dataset "(Zhang et al. 2024; doi:10.1016/j.jare.2022.12.012) were corrupted, while HNDZ04 of the "WGS reference dataset" could not be downloaded at the start of the PCA; hence,these three samples of the "WGS reference dataset" were not included in the PCA

## Sheet: Table S4 - BOLD COI accessions
Table S4. B. dorsalis COI DNA barcodes downloaded from the BOLD Systems database (www.boldsystems.org) on 15 January 2025
processid	sampleid	fieldid	museumid	record_id	specimenid	processid_minted_date	bin_uri	bin_created_date	collection_code	inst	sovereign_inst	taxid	kingdom	phylum	class	order	family	subfamily	tribe	genus	species	subspecies	species_reference	identification	identification_method	identification_rank	identified_by	identifier_email	taxonomy_notes	sex	reproduction	life_stage	short_note	notes	voucher_type	tissue_type	specimen_linkout	associated_specimens	associated_taxa	collectors	collection_date_start	collection_date_end	collection_event_id	collection_time	collection_notes	geoid	country/ocean	country_iso	province/state
AGIMP023-13	AIN26NBAII002		Bd01	AGIMP023-13.COI-5P	3419315	2013-06-26	BOLD:AAA2295	2010-07-15		National Bureau of Agriculturally Important Insects, India		78904	Animalia	Arthropoda	Insecta	Diptera	Tephritidae	Dacinae	Dacini	Bactrocera	Bactrocera dorsalis		Hendel, 1912	Bactrocera dorsalis	Adult	species				F	S	Adult			DNA/Tissue Vouchered Only											1258.0	India	IN	Karnataka
AGIRI216-17	RO-NBAIR-216	RO-NBAIR-216		AGIRI216-17.COI-5P	8136891	2017-07-13	BOLD:AAA2295	2010-07-15		National Bureau of Agricultural Insect Resources, India		78904	Animalia	Arthropoda	Insecta	Diptera	Tephritidae	Dacinae	Dacini	Bactrocera	Bactrocera dorsalis		Hendel, 1912	Bactrocera dorsalis		species							KF289767	GenBank Submitted	DNA/Tissue Vouchered Only											6.0	India	IN
DACIN040-20	UHIM.ms00854	FF10Hw004	UHIM.ms00854	DACIN040-20.COI-5P	12228192	2020-09-21			UHIM	University of Hawaii Insect Museum		78904	Animalia	Arthropoda	Insecta	Diptera	Tephritidae	Dacinae	Dacini	Bactrocera	Bactrocera dorsalis		Hendel, 1912	Bactrocera dorsalis		species	Luc Leblanc				S	Adult								M. San Jose	2010-09-19					638.0	United States	US	Hawaii
DACIN041-20	UHIM.ms00855	FF10Hw004	UHIM.ms00855	DACIN041-20.COI-5P	12228193	2020-09-21			UHIM	University of Hawaii Insect Museum		78904	Animalia	Arthropoda	Insecta	Diptera	Tephritidae	Dacinae	Dacini	Bactrocera	Bactrocera dorsalis		Hendel, 1912	Bactrocera dorsalis		species	Luc Leblanc				S	Adult								M. San Jose	2010-09-19					638.0	United States	US	Hawaii
DACIN042-20	UHIM.ms00856	FF10Hw004	UHIM.ms00856	DACIN042-20.COI-5P	12228194	2020-09-21			UHIM	University of Hawaii Insect Museum		78904	Animalia	Arthropoda	Insecta	Diptera	Tephritidae	Dacinae	Dacini	Bactrocera	Bactrocera dorsalis		Hendel, 1912	Bactrocera dorsalis		species	Luc Leblanc				S	Adult								M. San Jose	2010-09-19					638.0	United States	US	Hawaii
DACIN043-20	UHIM.ms00857	FF10Hw004	UHIM.ms00857	DACIN043-20.COI-5P	12228195	2020-09-21			UHIM	University of Hawaii Insect Museum		78904	Animalia	Arthropoda	Insecta	Diptera	Tephritidae	Dacinae	Dacini	Bactrocera	Bactrocera dorsalis		Hendel, 1912	Bactrocera dorsalis		species	Luc Leblanc				S	Adult								M. San Jose	2010-09-19					638.0	United States	US	Hawaii
DACIN044-20	UHIM.ms00858	FF10Hw004	UHIM.ms00858	DACIN044-20.COI-5P	12228196	2020-09-21	BOLD:AAA2295	2010-07-15	UHIM	University of Hawaii Insect Museum		78904	Animalia	Arthropoda	Insecta	Diptera	Tephritidae	Dacinae	Dacini	Bactrocera	Bactrocera dorsalis		Hendel, 1912	Bactrocera dorsalis		species	Luc Leblanc				S	Adult								M. San Jose	2010-09-19					638.0	United States	US	Hawaii
DACIN045-20	UHIM.ms00859	FF10Hw004	UHIM.ms00859	DACIN045-20.COI-5P	12228197	2020-09-21	BOLD:AAA2295	2010-07-15	UHIM	University of Hawaii Insect Museum		78904	Animalia	Arthropoda	Insecta	Diptera	Tephritidae	Dacinae	Dacini	Bactrocera	Bactrocera dorsalis		Hendel, 1912	Bactrocera dorsalis		species	Luc Leblanc				S	Adult								M. San Jose	2010-09-19					638.0	United States	US	Hawaii
DACIN046-20	UHIM.ms00860	FF10Hw004	UHIM.ms00860	DACIN046-20.COI-5P	12228198	2020-09-21			UHIM	University of Hawaii Insect Museum		78904	Animalia	Arthropoda	Insecta	Diptera	Tephritidae	Dacinae	Dacini	Bactrocera	Bactrocera dorsalis		Hendel, 1912	Bactrocera dorsalis		species	Luc Leblanc				S	Adult								M. San Jose	2010-09-19					638.0	United States	US	Hawaii
DACIN047-20	UHIM.ms00861	FF10Hw002	UHIM.ms00861	DACIN047-20.COI-5P	12228199	2020-09-21			UHIM	University of Hawaii Insect Museum		78904	Animalia	Arthropoda	Insecta	Diptera	Tephritidae	Dacinae	Dacini	Bactrocera	Bactrocera dorsalis		Hendel, 1912	Bactrocera dorsalis		species	Luc Leblanc				S	Adult								M. San Jose	2010-09-19					638.0	United States	US	Hawaii
DACIN048-20	UHIM.ms00862	FF10Hw002	UHIM.ms00862	DACIN048-20.COI-5P	12228200	2020-09-21			UHIM	University of Hawaii Insect Museum		78904	Animalia	Arthropoda	Insecta	Diptera	Tephritidae	Dacinae	Dacini	Bactrocera	Bactrocera dorsalis		Hendel, 1912	Bactrocera dorsalis		species	Luc Leblanc				S	Adult								M. San Jose	2010-09-19					638.0	United States	US	Hawaii
DACIN049-20	UHIM.ms00863	FF10Hw002	UHIM.ms00863	DACIN049-20.COI-5P	12228201	2020-09-21			UHIM	University of Hawaii Insect Museum		78904	Animalia	Arthropoda	Insecta	Diptera	Tephritidae	Dacinae	Dacini	Bactrocera	Bactrocera dorsalis		Hendel, 1912	Bactrocera dorsalis		species	Luc Leblanc				S	Adult								M. San Jose	2010-09-19					638.0	United States	US	Hawaii
DACIN050-20	UHIM.ms00864	FF10Hw002	UHIM.ms00864	DACIN050-20.COI-5P	12228202	2020-09-21			UHIM	University of Hawaii Insect Museum		78904	Animalia	Arthropoda	Insecta	Diptera	Tephritidae	Dacinae	Dacini	Bactrocera	Bactrocera dorsalis		Hendel, 1912	Bactrocera dorsalis		species	Luc Leblanc				S	Adult								M. San Jose	2010-09-19					638.0	United States	US	Hawaii
DACIN062-20	UHIM.ms00883	FF11Hw063	UHIM.ms00883	DACIN062-20.COI-5P	12228214	2020-09-21			UHIM	University of Hawaii Insect Museum		78904	Animalia	Arthropoda	Insecta	Diptera	Tephritidae	Dacinae	Dacini	Bactrocera	Bactrocera dorsalis		Hendel, 1912	Bactrocera dorsalis		species	Luc Leblanc				S	Adult								J. Eiben	2011-10-22					638.0	United States	US	Hawaii
DACIN063-20	UHIM.ms00884	FF11Hw063	UHIM.ms00884	DACIN063-20.COI-5P	12228215	2020-09-21	BOLD:AAA2295	2010-07-15	UHIM	University of Hawaii Insect Museum		78904	Animalia	Arthropoda	Insecta	Diptera	Tephritidae	Dacinae	Dacini	Bactrocera	Bactrocera dorsalis		Hendel, 1912	Bactrocera dorsalis		species	Luc Leblanc				S	Adult								J. Eiben	2011-10-22					638.0	United States	US	Hawaii
DACIN064-20	UHIM.ms00885	FF11Hw063	UHIM.ms00885	DACIN064-20.COI-5P	12228216	2020-09-21			UHIM	University of Hawaii Insect Museum		78904	Animalia	Arthropoda	Insecta	Diptera	Tephritidae	Dacinae	Dacini	Bactrocera	Bactrocera dorsalis		Hendel, 1912	Bactrocera dorsalis		species	Luc Leblanc				S	Adult								J. Eiben	2011-10-22					638.0	United States	US	Hawaii
DACIN065-20	UHIM.ms00886	FF11Hw063	UHIM.ms00886	DACIN065-20.COI-5P	12228217	2020-09-21			UHIM	University of Hawaii Insect Museum		78904	Animalia	Arthropoda	Insecta	Diptera	Tephritidae	Dacinae	Dacini	Bactrocera	Bactrocera dorsalis		Hendel, 1912	Bactrocera dorsalis		species	Luc Leblanc				S	Adult								J. Eiben	2011-10-22					638.0	United States	US	Hawaii
DACIN066-20	UHIM.ms00887	FF11Hw063	UHIM.ms00887	DACIN066-20.COI-5P	12228218	2020-09-21			UHIM	University of Hawaii Insect Museum		78904	Animalia	Arthropoda	Insecta	Diptera	Tephritidae	Dacinae	Dacini	Bactrocera	Bactrocera dorsalis		Hendel, 1912	Bactrocera dorsalis		species	Luc Leblanc				S	Adult								J. Eiben	2011-10-22					638.0	United States	US	Hawaii
DACIN067-20	UHIM.ms00889	FF10FP001	UHIM.ms00889	DACIN067-20.COI-5P	12228219	2020-09-21			UHIM	University of Hawaii Insect Museum		78904	Animalia	Arthropoda	Insecta	Diptera	Tephritidae	Dacinae	Dacini	Bactrocera	Bactrocera dorsalis		Hendel, 1912	Bactrocera dorsalis		species	Luc Leblanc				S	Adult								R. Putoa	2010-11-01					2882.0	French Polynesia	PF	Tahiti
DACIN068-20	UHIM.ms00890	FF10FP001	UHIM.ms00890	DACIN068-20.COI-5P	12228220	2020-09-21			UHIM	University of Hawaii Insect Museum		78904	Animalia	Arthropoda	Insecta	Diptera	Tephritidae	Dacinae	Dacini	Bactrocera	Bactrocera dorsalis		Hendel, 1912	Bactrocera dorsalis		species	Luc Leblanc				S	Adult								R. Putoa	2010-11-01					2882.0	French Polynesia	PF	Tahiti
DACIN069-20	UHIM.ms00891	FF10FP001	UHIM.ms00891	DACIN069-20.COI-5P	12228221	2020-09-21			UHIM	University of Hawaii Insect Museum		78904	Animalia	Arthropoda	Insecta	Diptera	Tephritidae	Dacinae	Dacini	Bactrocera	Bactrocera dorsalis		Hendel, 1912	Bactrocera dorsalis		species	Luc Leblanc				S	Adult								R. Putoa	2010-11-01					2882.0	French Polynesia	PF	Tahiti
DACIN071-20	UHIM.ms00898	FF10Se001	UHIM.ms00898	DACIN071-20.COI-5P	12228223	2020-09-21			UHIM	University of Hawaii Insect Museum		78904	Animalia	Arthropoda	Insecta	Diptera	Tephritidae	Dacinae	Dacini	Bactrocera	Bactrocera dorsalis		Hendel, 1912	Bactrocera dorsalis		species	Luc Leblanc				S	Adult								K. Badji	2010-12-22					269.0	Senegal	SN
DACIN072-20	UHIM.ms00899	FF10Se001	UHIM.ms00899	DACIN072-20.COI-5P	12228224	2020-09-21			UHIM	University of Hawaii Insect Museum		78904	Animalia	Arthropoda	Insecta	Diptera	Tephritidae	Dacinae	Dacini	Bactrocera	Bactrocera dorsalis		Hendel, 1912	Bactrocera dorsalis		species	Luc Leblanc				S	Adult								K. Badji	2010-12-22					269.0	Senegal	SN
DACIN073-20	UHIM.ms00900	FF10Se002	UHIM.ms00900	DACIN073-20.COI-5P	12228225	2020-09-21			UHIM	University of Hawaii Insect Museum		78904	Animalia	Arthropoda	Insecta	Diptera	Tephritidae	Dacinae	Dacini	Bactrocera	Bactrocera dorsalis		Hendel, 1912	Bactrocera dorsalis		species	Luc Leblanc				S	Adult								K. Badji	2010-12-28					269.0	Senegal	SN
DACIN074-20	UHIM.ms00901	FF10Se002	UHIM.ms00901	DACIN074-20.COI-5P	12228226	2020-09-21			UHIM	University of Hawaii Insect Museum		78904	Animalia	Arthropoda	Insecta	Diptera	Tephritidae	Dacinae	Dacini	Bactrocera	Bactrocera dorsalis		Hendel, 1912	Bactrocera dorsalis		species	Luc Leblanc				S	Adult								K. Badji	2010-12-28					269.0	Senegal	SN
DACIN075-20	UHIM.ms00902	FF10Se003	UHIM.ms00902	DACIN075-20.COI-5P	12228227	2020-09-21			UHIM	University of Hawaii Insect Museum		78904	Animalia	Arthropoda	Insecta	Diptera	Tephritidae	Dacinae	Dacini	Bactrocera	Bactrocera dorsalis		Hendel, 1912	Bactrocera dorsalis		species	Luc Leblanc				S	Adult								K. Badji	2010-12-23					269.0	Senegal	SN
DACIN076-20	UHIM.ms00903	FF10Se003	UHIM.ms00903	DACIN076-20.COI-5P	12228228	2020-09-21			UHIM	University of Hawaii Insect Museum		78904	Animalia	Arthropoda	Insecta	Diptera	Tephritidae	Dacinae	Dacini	Bactrocera	Bactrocera dorsalis		Hendel, 1912	Bactrocera dorsalis		species	Luc Leblanc				S	Adult								K. Badji	2010-12-23					269.0	Senegal	SN
DACIN077-20	UHIM.ms00904	FF10Se004	UHIM.ms00904	DACIN077-20.COI-5P	12228229	2020-09-21			UHIM	University of Hawaii Insect Museum		78904	Animalia	Arthropoda	Insecta	Diptera	Tephritidae	Dacinae	Dacini	Bactrocera	Bactrocera dorsalis		Hendel, 1912	Bactrocera dorsalis		species	Luc Leblanc				S	Adult								K. Badji	2010-12-23					269.0	Senegal	SN
DACIN078-20	UHIM.ms00905	FF10Se004	UHIM.ms00905	DACIN078-20.COI-5P	12228230	2020-09-21			UHIM	University of Hawaii Insect Museum		78904	Animalia	Arthropoda	Insecta	Diptera	Tephritidae	Dacinae	Dacini	Bactrocera	Bactrocera dorsalis		Hendel, 1912	Bactrocera dorsalis		species	Luc Leblanc				S	Adult								K. Badji	2010-12-23					269.0	Senegal	SN
DACIN079-20	UHIM.ms00906	FF10Se005	UHIM.ms00906	DACIN079-20.COI-5P	12228231	2020-09-21			UHIM	University of Hawaii Insect Museum		78904	Animalia	Arthropoda	Insecta	Diptera	Tephritidae	Dacinae	Dacini	Bactrocera	Bactrocera dorsalis		Hendel, 1912	Bactrocera dorsalis		species	Luc Leblanc				S	Adult								K. Badji	2010-12-21					269.0	Senegal	SN
DACIN080-20	UHIM.ms00907	FF10Se005	UHIM.ms00907	DACIN080-20.COI-5P	12228232	2020-09-21			UHIM	University of Hawaii Insect Museum		78904	Animalia	Arthropoda	Insecta	Diptera	Tephritidae	Dacinae	Dacini	Bactrocera	Bactrocera dorsalis		Hendel, 1912	Bactrocera dorsalis		species	Luc Leblanc				S	Adult								K. Badji	2010-12-21					269.0	Senegal	SN
DACIN081-20	UHIM.ms00908	FF10Se006	UHIM.ms00908	DACIN081-20.COI-5P	12228233	2020-09-21			UHIM	University of Hawaii Insect Museum		78904	Animalia	Arthropoda	Insecta	Diptera	Tephritidae	Dacinae	Dacini	Bactrocera	Bactrocera dorsalis		Hendel, 1912	Bactrocera dorsalis		species	Luc Leblanc				S	Adult								K. Badji	2010-12-23					269.0	Senegal	SN
DACIN1125-20	UHIM.ms05106	FF14Tw005	UHIM.ms05106	DACIN1125-20.COI-5P	12229277	2020-09-21	BOLD:AAA2295	2010-07-15	UHIM	University of Hawaii Insect Museum		78904	Animalia	Arthropoda	Insecta	Diptera	Tephritidae	Dacinae	Dacini	Bactrocera	Bactrocera dorsalis		Hendel, 1912	Bactrocera dorsalis		species	Michael San jose				S	Adult								C.-W. Huang	2014-09-02					4128.0	Taiwan	TW
DACIN1126-20	UHIM.ms05107	FF14Tw005	UHIM.ms05107	DACIN1126-20.COI-5P	12229278	2020-09-21	BOLD:AAA2295	2010-07-15	UHIM	University of Hawaii Insect Museum		78904	Animalia	Arthropoda	Insecta	Diptera	Tephritidae	Dacinae	Dacini	Bactrocera	Bactrocera dorsalis		Hendel, 1912	Bactrocera dorsalis		species	Michael San jose				S	Adult								C.-W. Huang	2014-09-02					4128.0	Taiwan	TW
DACIN1127-20	UHIM.ms05108	FF14Tw005	UHIM.ms05108	DACIN1127-20.COI-5P	12229279	2020-09-21	BOLD:AAA2295	2010-07-15	UHIM	University of Hawaii Insect Museum		78904	Animalia	Arthropoda	Insecta	Diptera	Tephritidae	Dacinae	Dacini	Bactrocera	Bactrocera dorsalis		Hendel, 1912	Bactrocera dorsalis		species	Michael San jose				S	Adult								C.-W. Huang	2014-09-02					4128.0	Taiwan	TW
DACIN1128-20	UHIM.ms05109	FF14Tw005	UHIM.ms05109	DACIN1128-20.COI-5P	12229280	2020-09-21	BOLD:AAA2295	2010-07-15	UHIM	University of Hawaii Insect Museum		78904	Animalia	Arthropoda	Insecta	Diptera	Tephritidae	Dacinae	Dacini	Bactrocera	Bactrocera dorsalis		Hendel, 1912	Bactrocera dorsalis		species	Michael San jose				S	Adult								C.-W. Huang	2014-09-02					4128.0	Taiwan	TW
DACIN1129-20	UHIM.ms05111	FF14Tw005	UHIM.ms05111	DACIN1129-20.COI-5P	12229281	2020-09-21	BOLD:AAA2295	2010-07-15	UHIM	University of Hawaii Insect Museum		78904	Animalia	Arthropoda	Insecta	Diptera	Tephritidae	Dacinae	Dacini	Bactrocera	Bactrocera dorsalis		Hendel, 1912	Bactrocera dorsalis		species	Michael San jose				S	Adult								C.-W. Huang	2014-09-02					4128.0	Taiwan	TW
DACIN1130-20	UHIM.ms05112	FF14Tw005	UHIM.ms05112	DACIN1130-20.COI-5P	12229282	2020-09-21	BOLD:AAA2295	2010-07-15	UHIM	University of Hawaii Insect Museum		78904	Animalia	Arthropoda	Insecta	Diptera	Tephritidae	Dacinae	Dacini	Bactrocera	Bactrocera dorsalis		Hendel, 1912	Bactrocera dorsalis		species	Michael San jose				S	Adult								C.-W. Huang	2014-09-02					4128.0	Taiwan	TW
DACIN1131-20	UHIM.ms05113	FF14Tw005	UHIM.ms05113	DACIN1131-20.COI-5P	12229283	2020-09-21	BOLD:AAA2295	2010-07-15	UHIM	University of Hawaii Insect Museum		78904	Animalia	Arthropoda	Insecta	Diptera	Tephritidae	Dacinae	Dacini	Bactrocera	Bactrocera dorsalis		Hendel, 1912	Bactrocera dorsalis		species	Michael San jose				S	Adult								C.-W. Huang	2014-09-02					4128.0	Taiwan	TW
DACIN1132-20	UHIM.ms05114	FF10Se003	UHIM.ms05114	DACIN1132-20.COI-5P	12229284	2020-09-21			UHIM	University of Hawaii Insect Museum		78904	Animalia	Arthropoda	Insecta	Diptera	Tephritidae	Dacinae	Dacini	Bactrocera	Bactrocera dorsalis		Hendel, 1912	Bactrocera dorsalis		species	Luc Leblanc				S	Adult								K. Badji	2010-12-23					269.0	Senegal	SN
DACIN1133-20	UHIM.ms05115	FF10Se003	UHIM.ms05115	DACIN1133-20.COI-5P	12229285	2020-09-21			UHIM	University of Hawaii Insect Museum		78904	Animalia	Arthropoda	Insecta	Diptera	Tephritidae	Dacinae	Dacini	Bactrocera	Bactrocera dorsalis		Hendel, 1912	Bactrocera dorsalis		species	Luc Leblanc				S	Adult								K. Badji	2010-12-23					269.0	Senegal	SN
DACIN1134-20	UHIM.ms05116	FF10Se003	UHIM.ms05116	DACIN1134-20.COI-5P	12229286	2020-09-21			UHIM	University of Hawaii Insect Museum		78904	Animalia	Arthropoda	Insecta	Diptera	Tephritidae	Dacinae	Dacini	Bactrocera	Bactrocera dorsalis		Hendel, 1912	Bactrocera dorsalis		species	Luc Leblanc				S	Adult								K. Badji	2010-12-23					269.0	Senegal	SN
DACIN1135-20	UHIM.ms05117	FF10Se003	UHIM.ms05117	DACIN1135-20.COI-5P	12229287	2020-09-21			UHIM	University of Hawaii Insect Museum		78904	Animalia	Arthropoda	Insecta	Diptera	Tephritidae	Dacinae	Dacini	Bactrocera	Bactrocera dorsalis		Hendel, 1912	Bactrocera dorsalis		species	Luc Leblanc				S	Adult								K. Badji	2010-12-23					269.0	Senegal	SN
DACIN1136-20	UHIM.ms05118	FF10Se003	UHIM.ms05118	DACIN1136-20.COI-5P	12229288	2020-09-21	BOLD:AAA2295	2010-07-15	UHIM	University of Hawaii Insect Museum		78904	Animalia	Arthropoda	Insecta	Diptera	Tephritidae	Dacinae	Dacini	Bactrocera	Bactrocera dorsalis		Hendel, 1912	Bactrocera dorsalis		species	Michael San jose				S	Adult								K. Badji	2010-12-23					269.0	Senegal	SN
DACIN1137-20	UHIM.ms05119	FF10Se003	UHIM.ms05119	DACIN1137-20.COI-5P	12229289	2020-09-21			UHIM	University of Hawaii Insect Museum		78904	Animalia	Arthropoda	Insecta	Diptera	Tephritidae	Dacinae	Dacini	Bactrocera	Bactrocera dorsalis		Hendel, 1912	Bactrocera dorsalis		species	Luc Leblanc				S	Adult								K. Badji	2010-12-23					269.0	Senegal	SN
DACIN1138-20	UHIM.ms05120	FF10Se003	UHIM.ms05120	DACIN1138-20.COI-5P	12229290	2020-09-21			UHIM	University of Hawaii Insect Museum		78904	Animalia	Arthropoda	Insecta	Diptera	Tephritidae	Dacinae	Dacini	Bactrocera	Bactrocera dorsalis		Hendel, 1912	Bactrocera dorsalis		species	Luc Leblanc				S	Adult								K. Badji	2010-12-23					269.0	Senegal	SN
DACIN1139-20	UHIM.ms05121	FF10Se003	UHIM.ms05121	DACIN1139-20.COI-5P	12229291	2020-09-21			UHIM	University of Hawaii Insect Museum		78904	Animalia	Arthropoda	Insecta	Diptera	Tephritidae	Dacinae	Dacini	Bactrocera	Bactrocera dorsalis		Hendel, 1912	Bactrocera dorsalis		species	Luc Leblanc				S	Adult								K. Badji	2010-12-23					269.0	Senegal	SN
DACIN1140-20	UHIM.ms05123	FF10Se003	UHIM.ms05123	DACIN1140-20.COI-5P	12229292	2020-09-21			UHIM	University of Hawaii Insect Museum		78904	Animalia	Arthropoda	Insecta	Diptera	Tephritidae	Dacinae	Dacini	Bactrocera	Bactrocera dorsalis		Hendel, 1912	Bactrocera dorsalis		species	Luc Leblanc				S	Adult								K. Badji	2010-12-23					269.0	Senegal	SN
DACIN1141-20	UHIM.ms05127	FF12Tz001	UHIM.ms05127	DACIN1141-20.COI-5P	12229293	2020-09-21	BOLD:AAA2295	2010-07-15	UHIM	University of Hawaii Insect Museum		78904	Animalia	Arthropoda	Insecta	Diptera	Tephritidae	Dacinae	Dacini	Bactrocera	Bactrocera dorsalis		Hendel, 1912	Bactrocera dorsalis		species	Michael San jose				S	Adult								L. Leblanc					Collection Date: 19-23 June 2012	226.0	Tanzania	TZ
DACIN1142-20	UHIM.ms05130	FF12Tz001	UHIM.ms05130	DACIN1142-20.COI-5P	12229294	2020-09-21			UHIM	University of Hawaii Insect Museum		78904	Animalia	Arthropoda	Insecta	Diptera	Tephritidae	Dacinae	Dacini	Bactrocera	Bactrocera dorsalis		Hendel, 1912	Bactrocera dorsalis		species	Luc Leblanc				S	Adult								L. Leblanc					Collection Date: 19-23 June 2012	226.0	Tanzania	TZ
DACIN1143-20	UHIM.ms05132	FF12Tz001	UHIM.ms05132	DACIN1143-20.COI-5P	12229295	2020-09-21			UHIM	University of Hawaii Insect Museum		78904	Animalia	Arthropoda	Insecta	Diptera	Tephritidae	Dacinae	Dacini	Bactrocera	Bactrocera dorsalis		Hendel, 1912	Bactrocera dorsalis		species	Luc Leblanc				S	Adult								L. Leblanc					Collection Date: 19-23 June 2012	226.0	Tanzania	TZ
DACIN1144-20	UHIM.ms05134	FF10BF002	UHIM.ms05134	DACIN1144-20.COI-5P	12229296	2020-09-21			UHIM	University of Hawaii Insect Museum		78904	Animalia	Arthropoda	Insecta	Diptera	Tephritidae	Dacinae	Dacini	Bactrocera	Bactrocera dorsalis		Hendel, 1912	Bactrocera dorsalis		species	Luc Leblanc				S	Adult								S. Ouedrago					Collection Date: 14-28 December 2010	123.0	Burkina Faso	BF
DACIN1145-20	UHIM.ms05135	FF10BF002	UHIM.ms05135	DACIN1145-20.COI-5P	12229297	2020-09-21			UHIM	University of Hawaii Insect Museum		78904	Animalia	Arthropoda	Insecta	Diptera	Tephritidae	Dacinae	Dacini	Bactrocera	Bactrocera dorsalis		Hendel, 1912	Bactrocera dorsalis		species	Luc Leblanc				S	Adult								S. Ouedrago					Collection Date: 14-28 December 2010	123.0	Burkina Faso	BF
DACIN1146-20	UHIM.ms05136	FF10BF002	UHIM.ms05136	DACIN1146-20.COI-5P	12229298	2020-09-21	BOLD:AAA2295	2010-07-15	UHIM	University of Hawaii Insect Museum		78904	Animalia	Arthropoda	Insecta	Diptera	Tephritidae	Dacinae	Dacini	Bactrocera	Bactrocera dorsalis		Hendel, 1912	Bactrocera dorsalis		species	Michael San jose				S	Adult								S. Ouedrago					Collection Date: 14-28 December 2010	123.0	Burkina Faso	BF
DACIN1147-20	UHIM.ms05137	FF10BF002	UHIM.ms05137	DACIN1147-20.COI-5P	12229299	2020-09-21			UHIM	University of Hawaii Insect Museum		78904	Animalia	Arthropoda	Insecta	Diptera	Tephritidae	Dacinae	Dacini	Bactrocera	Bactrocera dorsalis		Hendel, 1912	Bactrocera dorsalis		species	Luc Leblanc				S	Adult								S. Ouedrago					Collection Date: 14-28 December 2010	123.0	Burkina Faso	BF
DACIN1148-20	UHIM.ms05138	FF10BF002	UHIM.ms05138	DACIN1148-20.COI-5P	12229300	2020-09-21	BOLD:AAA2295	2010-07-15	UHIM	University of Hawaii Insect Museum		78904	Animalia	Arthropoda	Insecta	Diptera	Tephritidae	Dacinae	Dacini	Bactrocera	Bactrocera dorsalis		Hendel, 1912	Bactrocera dorsalis		species	Michael San jose				S	Adult								S. Ouedrago					Collection Date: 14-28 December 2010	123.0	Burkina Faso	BF
DACIN1149-20	UHIM.ms05139	FF10BF002	UHIM.ms05139	DACIN1149-20.COI-5P	12229301	2020-09-21			UHIM	University of Hawaii Insect Museum		78904	Animalia	Arthropoda	Insecta	Diptera	Tephritidae	Dacinae	Dacini	Bactrocera	Bactrocera dorsalis		Hendel, 1912	Bactrocera dorsalis		species	Luc Leblanc				S	Adult								S. Ouedrago					Collection Date: 14-28 December 2010	123.0	Burkina Faso	BF
DACIN1150-20	UHIM.ms05141	FF10BF002	UHIM.ms05141	DACIN1150-20.COI-5P	12229302	2020-09-21	BOLD:AAA2295	2010-07-15	UHIM	University of Hawaii Insect Museum		78904	Animalia	Arthropoda	Insecta	Diptera	Tephritidae	Dacinae	Dacini	Bactrocera	Bactrocera dorsalis		Hendel, 1912	Bactrocera dorsalis		species	Michael San jose				S	Adult								S. Ouedrago					Collection Date: 14-28 December 2010	123.0	Burkina Faso	BF
DACIN1151-20	UHIM.ms05142	FF10BF002	UHIM.ms05142	DACIN1151-20.COI-5P	12229303	2020-09-21			UHIM	University of Hawaii Insect Museum		78904	Animalia	Arthropoda	Insecta	Diptera	Tephritidae	Dacinae	Dacini	Bactrocera	Bactrocera dorsalis		Hendel, 1912	Bactrocera dorsalis		species	Luc Leblanc				S	Adult								S. Ouedrago					Collection Date: 14-28 December 2010	123.0	Burkina Faso	BF
DACIN1152-20	UHIM.ms05143	FF10BF002	UHIM.ms05143	DACIN1152-20.COI-5P	12229304	2020-09-21	BOLD:AAA2295	2010-07-15	UHIM	University of Hawaii Insect Museum		78904	Animalia	Arthropoda	Insecta	Diptera	Tephritidae	Dacinae	Dacini	Bactrocera	Bactrocera dorsalis		Hendel, 1912	Bactrocera dorsalis		species	Michael San jose				S	Adult								S. Ouedrago					Collection Date: 14-28 December 2010	123.0	Burkina Faso	BF
DACIN1153-20	UHIM.ms05146	FF10BF002	UHIM.ms05146	DACIN1153-20.COI-5P	12229305	2020-09-21			UHIM	University of Hawaii Insect Museum		78904	Animalia	Arthropoda	Insecta	Diptera	Tephritidae	Dacinae	Dacini	Bactrocera	Bactrocera dorsalis		Hendel, 1912	Bactrocera dorsalis		species	Luc Leblanc				S	Adult								S. Ouedrago					Collection Date: 14-28 December 2010	123.0	Burkina Faso	BF
DACIN1154-20	UHIM.ms05148	FF10BF002	UHIM.ms05148	DACIN1154-20.COI-5P	12229306	2020-09-21			UHIM	University of Hawaii Insect Museum		78904	Animalia	Arthropoda	Insecta	Diptera	Tephritidae	Dacinae	Dacini	Bactrocera	Bactrocera dorsalis		Hendel, 1912	Bactrocera dorsalis		species	Luc Leblanc				S	Adult								S. Ouedrago					Collection Date: 14-28 December 2010	123.0	Burkina Faso	BF
DACIN1155-20	UHIM.ms05150	FF10BF002	UHIM.ms05150	DACIN1155-20.COI-5P	12229307	2020-09-21			UHIM	University of Hawaii Insect Museum		78904	Animalia	Arthropoda	Insecta	Diptera	Tephritidae	Dacinae	Dacini	Bactrocera	Bactrocera dorsalis		Hendel, 1912	Bactrocera dorsalis		species	Luc Leblanc				S	Adult								S. Ouedrago					Collection Date: 14-28 December 2010	123.0	Burkina Faso	BF
DACIN1156-20	UHIM.ms05151	FF10BF002	UHIM.ms05151	DACIN1156-20.COI-5P	12229308	2020-09-21			UHIM	University of Hawaii Insect Museum		78904	Animalia	Arthropoda	Insecta	Diptera	Tephritidae	Dacinae	Dacini	Bactrocera	Bactrocera dorsalis		Hendel, 1912	Bactrocera dorsalis		species	Luc Leblanc				S	Adult								S. Ouedrago					Collection Date: 14-28 December 2010	123.0	Burkina Faso	BF
DACIN1157-20	UHIM.ms05152	FF10BF002	UHIM.ms05152	DACIN1157-20.COI-5P	12229309	2020-09-21			UHIM	University of Hawaii Insect Museum		78904	Animalia	Arthropoda	Insecta	Diptera	Tephritidae	Dacinae	Dacini	Bactrocera	Bactrocera dorsalis		Hendel, 1912	Bactrocera dorsalis		species	Luc Leblanc				S	Adult								S. Ouedrago					Collection Date: 14-28 December 2010	123.0	Burkina Faso	BF
DACIN1162-20	UHIM.ms05184	FF15Th003	UHIM.ms05184	DACIN1162-20.COI-5P	12229314	2020-09-21	BOLD:AAA2295	2010-07-15	UHIM	University of Hawaii Insect Museum		78904	Animalia	Arthropoda	Insecta	Diptera	Tephritidae	Dacinae	Dacini	Bactrocera	Bactrocera dorsalis		Hendel, 1912	Bactrocera dorsalis		species	Michael San jose				S	Adult								T. Stark & N. Pierce					Collection Date: 16-19 July 2015	97.0	Thailand	TH
DACIN1163-20	UHIM.ms05185	FF15Th003	UHIM.ms05185	DACIN1163-20.COI-5P	12229315	2020-09-21			UHIM	University of Hawaii Insect Museum		78904	Animalia	Arthropoda	Insecta	Diptera	Tephritidae	Dacinae	Dacini	Bactrocera	Bactrocera dorsalis		Hendel, 1912	Bactrocera dorsalis		species	Luc Leblanc				S	Adult								T. Stark & N. Pierce					Collection Date: 16-19 July 2015	97.0	Thailand	TH
DACIN1164-20	UHIM.ms05186	FF15Th003	UHIM.ms05186	DACIN1164-20.COI-5P	12229316	2020-09-21	BOLD:AAA2295	2010-07-15	UHIM	University of Hawaii Insect Museum		78904	Animalia	Arthropoda	Insecta	Diptera	Tephritidae	Dacinae	Dacini	Bactrocera	Bactrocera dorsalis		Hendel, 1912	Bactrocera dorsalis		species	Michael San jose				S	Adult								T. Stark & N. Pierce					Collection Date: 16-19 July 2015	97.0	Thailand	TH
DACIN1165-20	UHIM.ms05188	FF15Th003	UHIM.ms05188	DACIN1165-20.COI-5P	12229317	2020-09-21			UHIM	University of Hawaii Insect Museum		78904	Animalia	Arthropoda	Insecta	Diptera	Tephritidae	Dacinae	Dacini	Bactrocera	Bactrocera dorsalis		Hendel, 1912	Bactrocera dorsalis		species	Luc Leblanc				S	Adult								T. Stark & N. Pierce					Collection Date: 16-19 July 2015	97.0	Thailand	TH
DACIN1166-20	UHIM.ms05189	FF15Th003	UHIM.ms05189	DACIN1166-20.COI-5P	12229318	2020-09-21	BOLD:AAA2295	2010-07-15	UHIM	University of Hawaii Insect Museum		78904	Animalia	Arthropoda	Insecta	Diptera	Tephritidae	Dacinae	Dacini	Bactrocera	Bactrocera dorsalis		Hendel, 1912	Bactrocera dorsalis		species	Michael San jose				S	Adult								T. Stark & N. Pierce					Collection Date: 16-19 July 2015	97.0	Thailand	TH
DACIN1167-20	UHIM.ms05190	FF15Th003	UHIM.ms05190	DACIN1167-20.COI-5P	12229319	2020-09-21			UHIM	University of Hawaii Insect Museum		78904	Animalia	Arthropoda	Insecta	Diptera	Tephritidae	Dacinae	Dacini	Bactrocera	Bactrocera dorsalis		Hendel, 1912	Bactrocera dorsalis		species	Luc Leblanc				S	Adult								T. Stark & N. Pierce					Collection Date: 16-19 July 2015	97.0	Thailand	TH
DACIN1168-20	UHIM.ms05191	FF15Th003	UHIM.ms05191	DACIN1168-20.COI-5P	12229320	2020-09-21	BOLD:AAA2295	2010-07-15	UHIM	University of Hawaii Insect Museum		78904	Animalia	Arthropoda	Insecta	Diptera	Tephritidae	Dacinae	Dacini	Bactrocera	Bactrocera dorsalis		Hendel, 1912	Bactrocera dorsalis		species	Michael San jose				S	Adult								T. Stark & N. Pierce					Collection Date: 16-19 July 2015	97.0	Thailand	TH
DACIN1169-20	UHIM.ms05192	FF15Th003	UHIM.ms05192	DACIN1169-20.COI-5P	12229321	2020-09-21	BOLD:AAA2295	2010-07-15	UHIM	University of Hawaii Insect Museum		78904	Animalia	Arthropoda	Insecta	Diptera	Tephritidae	Dacinae	Dacini	Bactrocera	Bactrocera dorsalis		Hendel, 1912	Bactrocera dorsalis		species	Michael San jose				S	Adult								T. Stark & N. Pierce					Collection Date: 16-19 July 2015	97.0	Thailand	TH
DACIN1170-20	UHIM.ms05193	FF15Th003	UHIM.ms05193	DACIN1170-20.COI-5P	12229322	2020-09-21			UHIM	University of Hawaii Insect Museum		78904	Animalia	Arthropoda	Insecta	Diptera	Tephritidae	Dacinae	Dacini	Bactrocera	Bactrocera dorsalis		Hendel, 1912	Bactrocera dorsalis		species	Luc Leblanc				S	Adult								T. Stark & N. Pierce					Collection Date: 16-19 July 2015	97.0	Thailand	TH
DACIN1171-20	UHIM.ms05194	FF14Ph075	UHIM.ms05194	DACIN1171-20.COI-5P	12229323	2020-09-21	BOLD:AAA2295	2010-07-15	UHIM	University of Hawaii Insect Museum		78904	Animalia	Arthropoda	Insecta	Diptera	Tephritidae	Dacinae	Dacini	Bactrocera	Bactrocera dorsalis		Hendel, 1912	Bactrocera dorsalis		species	Michael San jose				S	Adult								C.-L. Huang	2014-12-05					5675.0	Philippines	PH	Cebu
DACIN1172-20	UHIM.ms05195	FF14Ph075	UHIM.ms05195	DACIN1172-20.COI-5P	12229324	2020-09-21	BOLD:AAA2295	2010-07-15	UHIM	University of Hawaii Insect Museum		78904	Animalia	Arthropoda	Insecta	Diptera	Tephritidae	Dacinae	Dacini	Bactrocera	Bactrocera dorsalis		Hendel, 1912	Bactrocera dorsalis		species	Michael San jose				S	Adult								C.-L. Huang	2014-12-05					5675.0	Philippines	PH	Cebu
DACIN1173-20	UHIM.ms05196	FF14Ph075	UHIM.ms05196	DACIN1173-20.COI-5P	12229325	2020-09-21	BOLD:AAA2295	2010-07-15	UHIM	University of Hawaii Insect Museum		78904	Animalia	Arthropoda	Insecta	Diptera	Tephritidae	Dacinae	Dacini	Bactrocera	Bactrocera dorsalis		Hendel, 1912	Bactrocera dorsalis		species	Michael San jose				S	Adult								C.-L. Huang	2014-12-05					5675.0	Philippines	PH	Cebu
DACIN1174-20	UHIM.ms05197	FF14Ph075	UHIM.ms05197	DACIN1174-20.COI-5P	12229326	2020-09-21	BOLD:AAA2295	2010-07-15	UHIM	University of Hawaii Insect Museum		78904	Animalia	Arthropoda	Insecta	Diptera	Tephritidae	Dacinae	Dacini	Bactrocera	Bactrocera dorsalis		Hendel, 1912	Bactrocera dorsalis		species	Michael San jose				S	Adult								C.-L. Huang	2014-12-05					5675.0	Philippines	PH	Cebu
DACIN1175-20	UHIM.ms05198	FF14Ph075	UHIM.ms05198	DACIN1175-20.COI-5P	12229327	2020-09-21	BOLD:AAA2295	2010-07-15	UHIM	University of Hawaii Insect Museum		78904	Animalia	Arthropoda	Insecta	Diptera	Tephritidae	Dacinae	Dacini	Bactrocera	Bactrocera dorsalis		Hendel, 1912	Bactrocera dorsalis		species	Michael San jose				S	Adult								C.-L. Huang	2014-12-05					5675.0	Philippines	PH	Cebu
DACIN1176-20	UHIM.ms05199	FF14Ph075	UHIM.ms05199	DACIN1176-20.COI-5P	12229328	2020-09-21	BOLD:AAA2295	2010-07-15	UHIM	University of Hawaii Insect Museum		78904	Animalia	Arthropoda	Insecta	Diptera	Tephritidae	Dacinae	Dacini	Bactrocera	Bactrocera dorsalis		Hendel, 1912	Bactrocera dorsalis		species	Michael San jose				S	Adult								C.-L. Huang	2014-12-05					5675.0	Philippines	PH	Cebu
DACIN1177-20	UHIM.ms05200	FF14Ph075	UHIM.ms05200	DACIN1177-20.COI-5P	12229329	2020-09-21	BOLD:AAA2295	2010-07-15	UHIM	University of Hawaii Insect Museum		78904	Animalia	Arthropoda	Insecta	Diptera	Tephritidae	Dacinae	Dacini	Bactrocera	Bactrocera dorsalis		Hendel, 1912	Bactrocera dorsalis		species	Michael San jose				S	Adult								C.-L. Huang	2014-12-05					5675.0	Philippines	PH	Cebu
DACIN1178-20	UHIM.ms05202	FF14Ph075	UHIM.ms05202	DACIN1178-20.COI-5P	12229330	2020-09-21	BOLD:AAA2295	2010-07-15	UHIM	University of Hawaii Insect Museum		78904	Animalia	Arthropoda	Insecta	Diptera	Tephritidae	Dacinae	Dacini	Bactrocera	Bactrocera dorsalis		Hendel, 1912	Bactrocera dorsalis		species	Michael San jose				S	Adult								C.-L. Huang	2014-12-05					5675.0	Philippines	PH	Cebu
DACIN1179-20	UHIM.ms05203	FF14Ph075	UHIM.ms05203	DACIN1179-20.COI-5P	12229331	2020-09-21	BOLD:AAA2295	2010-07-15	UHIM	University of Hawaii Insect Museum		78904	Animalia	Arthropoda	Insecta	Diptera	Tephritidae	Dacinae	Dacini	Bactrocera	Bactrocera dorsalis		Hendel, 1912	Bactrocera dorsalis		species	Michael San jose				S	Adult								C.-L. Huang	2014-12-05					5675.0	Philippines	PH	Cebu
DACIN1180-20	UHIM.ms05204	FF15Ph050	UHIM.ms05204	DACIN1180-20.COI-5P	12229332	2020-09-21			UHIM	University of Hawaii Insect Museum		78904	Animalia	Arthropoda	Insecta	Diptera	Tephritidae	Dacinae	Dacini	Bactrocera	Bactrocera dorsalis		Hendel, 1912	Bactrocera dorsalis		species	Luc Leblanc				S	Adult								E. Fiegalan	2015-04-29					80.0	Philippines	PH
DACIN1181-20	UHIM.ms05206	FF15Ph050	UHIM.ms05206	DACIN1181-20.COI-5P	12229333	2020-09-21			UHIM	University of Hawaii Insect Museum		78904	Animalia	Arthropoda	Insecta	Diptera	Tephritidae	Dacinae	Dacini	Bactrocera	Bactrocera dorsalis		Hendel, 1912	Bactrocera dorsalis		species	Luc Leblanc				S	Adult								E. Fiegalan	2015-04-29					80.0	Philippines	PH
DACIN1182-20	UHIM.ms05211	FF15Ph050	UHIM.ms05211	DACIN1182-20.COI-5P	12229334	2020-09-21			UHIM	University of Hawaii Insect Museum		78904	Animalia	Arthropoda	Insecta	Diptera	Tephritidae	Dacinae	Dacini	Bactrocera	Bactrocera dorsalis		Hendel, 1912	Bactrocera dorsalis		species	Luc Leblanc				S	Adult								E. Fiegalan	2015-04-29					80.0	Philippines	PH
DACIN1183-20	UHIM.ms05212	FF15Ph050	UHIM.ms05212	DACIN1183-20.COI-5P	12229335	2020-09-21			UHIM	University of Hawaii Insect Museum		78904	Animalia	Arthropoda	Insecta	Diptera	Tephritidae	Dacinae	Dacini	Bactrocera	Bactrocera dorsalis		Hendel, 1912	Bactrocera dorsalis		species	Luc Leblanc				S	Adult								E. Fiegalan	2015-04-29					80.0	Philippines	PH
DACIN1184-20	UHIM.ms05213	FF15Ph050	UHIM.ms05213	DACIN1184-20.COI-5P	12229336	2020-09-21			UHIM	University of Hawaii Insect Museum		78904	Animalia	Arthropoda	Insecta	Diptera	Tephritidae	Dacinae	Dacini	Bactrocera	Bactrocera dorsalis		Hendel, 1912	Bactrocera dorsalis		species	Luc Leblanc				S	Adult								E. Fiegalan	2015-04-29					80.0	Philippines	PH
DACIN1185-20	UHIM.ms05214	FF15Ph073	UHIM.ms05214	DACIN1185-20.COI-5P	12229337	2020-09-21			UHIM	University of Hawaii Insect Museum		78904	Animalia	Arthropoda	Insecta	Diptera	Tephritidae	Dacinae	Dacini	Bactrocera	Bactrocera dorsalis		Hendel, 1912	Bactrocera dorsalis		species	Luc Leblanc				S	Adult								E. Fiegalan	2015-06-29					6232.0	Philippines	PH	Davao del Sur
DACIN1186-20	UHIM.ms05215	FF15Ph073	UHIM.ms05215	DACIN1186-20.COI-5P	12229338	2020-09-21			UHIM	University of Hawaii Insect Museum		78904	Animalia	Arthropoda	Insecta	Diptera	Tephritidae	Dacinae	Dacini	Bactrocera	Bactrocera dorsalis		Hendel, 1912	Bactrocera dorsalis		species	Luc Leblanc				S	Adult								E. Fiegalan	2015-06-29					6232.0	Philippines	PH	Davao del Sur
DACIN1187-20	UHIM.ms05216	FF15Ph073	UHIM.ms05216	DACIN1187-20.COI-5P	12229339	2020-09-21	BOLD:AAA2295	2010-07-15	UHIM	University of Hawaii Insect Museum		78904	Animalia	Arthropoda	Insecta	Diptera	Tephritidae	Dacinae	Dacini	Bactrocera	Bactrocera dorsalis		Hendel, 1912	Bactrocera dorsalis		species	Luc Leblanc				S	Adult								E. Fiegalan	2015-06-29					6232.0	Philippines	PH	Davao del Sur
DACIN1188-20	UHIM.ms05217	FF15Ph073	UHIM.ms05217	DACIN1188-20.COI-5P	12229340	2020-09-21	BOLD:AAA2295	2010-07-15	UHIM	University of Hawaii Insect Museum		78904	Animalia	Arthropoda	Insecta	Diptera	Tephritidae	Dacinae	Dacini	Bactrocera	Bactrocera dorsalis		Hendel, 1912	Bactrocera dorsalis		species	Luc Leblanc				S	Adult								E. Fiegalan	2015-06-29					6232.0	Philippines	PH	Davao del Sur
DACIN1189-20	UHIM.ms05218	FF15Ph073	UHIM.ms05218	DACIN1189-20.COI-5P	12229341	2020-09-21			UHIM	University of Hawaii Insect Museum		78904	Animalia	Arthropoda	Insecta	Diptera	Tephritidae	Dacinae	Dacini	Bactrocera	Bactrocera dorsalis		Hendel, 1912	Bactrocera dorsalis		species	Luc Leblanc				S	Adult								E. Fiegalan	2015-06-29					6232.0	Philippines	PH	Davao del Sur
DACIN1190-20	UHIM.ms05219	FF15Ph051	UHIM.ms05219	DACIN1190-20.COI-5P	12229342	2020-09-21	BOLD:AAA2295	2010-07-15	UHIM	University of Hawaii Insect Museum		78904	Animalia	Arthropoda	Insecta	Diptera	Tephritidae	Dacinae	Dacini	Bactrocera	Bactrocera dorsalis		Hendel, 1912	Bactrocera dorsalis		species	Michael San jose				S	Adult								E. Fiegalan	2015-06-29					6232.0	Philippines	PH	Davao del Sur
DACIN1191-20	UHIM.ms05220	FF15Ph051	UHIM.ms05220	DACIN1191-20.COI-5P	12229343	2020-09-21	BOLD:AAA2295	2010-07-15	UHIM	University of Hawaii Insect Museum		78904	Animalia	Arthropoda	Insecta	Diptera	Tephritidae	Dacinae	Dacini	Bactrocera	Bactrocera dorsalis		Hendel, 1912	Bactrocera dorsalis		species	Michael San jose				S	Adult								E. Fiegalan	2015-06-29					6232.0	Philippines	PH	Davao del Sur
DACIN1192-20	UHIM.ms05222	FF15Ph051	UHIM.ms05222	DACIN1192-20.COI-5P	12229344	2020-09-21	BOLD:AAA2295	2010-07-15	UHIM	University of Hawaii Insect Museum		78904	Animalia	Arthropoda	Insecta	Diptera	Tephritidae	Dacinae	Dacini	Bactrocera	Bactrocera dorsalis		Hendel, 1912	Bactrocera dorsalis		species	Michael San jose				S	Adult								E. Fiegalan	2015-06-29					6232.0	Philippines	PH	Davao del Sur
DACIN1193-20	UHIM.ms05223	FF15Ph051	UHIM.ms05223	DACIN1193-20.COI-5P	12229345	2020-09-21	BOLD:AAA2295	2010-07-15	UHIM	University of Hawaii Insect Museum		78904	Animalia	Arthropoda	Insecta	Diptera	Tephritidae	Dacinae	Dacini	Bactrocera	Bactrocera dorsalis		Hendel, 1912	Bactrocera dorsalis		species	Michael San jose				S	Adult								E. Fiegalan	2015-06-29					6232.0	Philippines	PH	Davao del Sur
DACIN1194-20	UHIM.ms05224	FF15Ph079	UHIM.ms05224	DACIN1194-20.COI-5P	12229346	2020-09-21			UHIM	University of Hawaii Insect Museum		78904	Animalia	Arthropoda	Insecta	Diptera	Tephritidae	Dacinae	Dacini	Bactrocera	Bactrocera dorsalis		Hendel, 1912	Bactrocera dorsalis		species	Luc Leblanc				S	Adult								H.Y. Huang					Collection Date: 15-16 August 2015	5868.0	Philippines	PH	Palawan
DACIN1195-20	UHIM.ms05226	FF15Ph079	UHIM.ms05226	DACIN1195-20.COI-5P	12229347	2020-09-21	BOLD:AAA2295	2010-07-15	UHIM	University of Hawaii Insect Museum		78904	Animalia	Arthropoda	Insecta	Diptera	Tephritidae	Dacinae	Dacini	Bactrocera	Bactrocera dorsalis		Hendel, 1912	Bactrocera dorsalis		species	Michael San jose				S	Adult								H.Y. Huang					Collection Date: 15-16 August 2015	5868.0	Philippines	PH	Palawan
DACIN1196-20	UHIM.ms05232	FF15Ph079	UHIM.ms05232	DACIN1196-20.COI-5P	12229348	2020-09-21			UHIM	University of Hawaii Insect Museum		78904	Animalia	Arthropoda	Insecta	Diptera	Tephritidae	Dacinae	Dacini	Bactrocera	Bactrocera dorsalis		Hendel, 1912	Bactrocera dorsalis		species	Luc Leblanc				S	Adult								H.Y. Huang					Collection Date: 15-16 August 2015	5868.0	Philippines	PH	Palawan
DACIN1197-20	UHIM.ms05233	FF15Ph079	UHIM.ms05233	DACIN1197-20.COI-5P	12229349	2020-09-21	BOLD:AAA2295	2010-07-15	UHIM	University of Hawaii Insect Museum		78904	Animalia	Arthropoda	Insecta	Diptera	Tephritidae	Dacinae	Dacini	Bactrocera	Bactrocera dorsalis		Hendel, 1912	Bactrocera dorsalis		species	Michael San jose				S	Adult								H.Y. Huang					Collection Date: 15-16 August 2015	5868.0	Philippines	PH	Palawan
DACIN1198-20	UHIM.ms05234	FF13Ph001	UHIM.ms05234	DACIN1198-20.COI-5P	12229350	2020-09-21	BOLD:AAA2295	2010-07-15	UHIM	University of Hawaii Insect Museum		78904	Animalia	Arthropoda	Insecta	Diptera	Tephritidae	Dacinae	Dacini	Bactrocera	Bactrocera dorsalis		Hendel, 1912	Bactrocera dorsalis		species	Michael San jose				S	Adult									2013-12-01					80.0	Philippines	PH
DACIN1199-20	UHIM.ms05235	FF13Ph001	UHIM.ms05235	DACIN1199-20.COI-5P	12229351	2020-09-21	BOLD:AAA2295	2010-07-15	UHIM	University of Hawaii Insect Museum		78904	Animalia	Arthropoda	Insecta	Diptera	Tephritidae	Dacinae	Dacini	Bactrocera	Bactrocera dorsalis		Hendel, 1912	Bactrocera dorsalis		species	Michael San jose				S	Adult									2013-12-01					80.0	Philippines	PH
DACIN1200-20	UHIM.ms05236	FF13Ph001	UHIM.ms05236	DACIN1200-20.COI-5P	12229352	2020-09-21	BOLD:AAA2295	2010-07-15	UHIM	University of Hawaii Insect Museum		78904	Animalia	Arthropoda	Insecta	Diptera	Tephritidae	Dacinae	Dacini	Bactrocera	Bactrocera dorsalis		Hendel, 1912	Bactrocera dorsalis		species	Michael San jose				S	Adult									2013-12-01					80.0	Philippines	PH
DACIN1201-20	UHIM.ms05238	FF13Ph001	UHIM.ms05238	DACIN1201-20.COI-5P	12229353	2020-09-21	BOLD:AAA2295	2010-07-15	UHIM	University of Hawaii Insect Museum		78904	Animalia	Arthropoda	Insecta	Diptera	Tephritidae	Dacinae	Dacini	Bactrocera	Bactrocera dorsalis		Hendel, 1912	Bactrocera dorsalis		species	Michael San jose				S	Adult									2013-12-01					80.0	Philippines	PH
DACIN1202-20	UHIM.ms05239	FF13Ph001	UHIM.ms05239	DACIN1202-20.COI-5P	12229354	2020-09-21	BOLD:AAA2295	2010-07-15	UHIM	University of Hawaii Insect Museum		78904	Animalia	Arthropoda	Insecta	Diptera	Tephritidae	Dacinae	Dacini	Bactrocera	Bactrocera dorsalis		Hendel, 1912	Bactrocera dorsalis		species	Michael San jose				S	Adult									2013-12-01					80.0	Philippines	PH
DACIN1203-20	UHIM.ms05240	FF13Ph001	UHIM.ms05240	DACIN1203-20.COI-5P	12229355	2020-09-21	BOLD:AAA2295	2010-07-15	UHIM	University of Hawaii Insect Museum		78904	Animalia	Arthropoda	Insecta	Diptera	Tephritidae	Dacinae	Dacini	Bactrocera	Bactrocera dorsalis		Hendel, 1912	Bactrocera dorsalis		species	Michael San jose				S	Adult									2013-12-01					80.0	Philippines	PH
DACIN1204-20	UHIM.ms05241	FF13Ph001	UHIM.ms05241	DACIN1204-20.COI-5P	12229356	2020-09-21	BOLD:AAA2295	2010-07-15	UHIM	University of Hawaii Insect Museum		78904	Animalia	Arthropoda	Insecta	Diptera	Tephritidae	Dacinae	Dacini	Bactrocera	Bactrocera dorsalis		Hendel, 1912	Bactrocera dorsalis		species	Michael San jose				S	Adult									2013-12-01					80.0	Philippines	PH
DACIN1205-20	UHIM.ms05242	FF13Ph001	UHIM.ms05242	DACIN1205-20.COI-5P	12229357	2020-09-21	BOLD:AAA2295	2010-07-15	UHIM	University of Hawaii Insect Museum		78904	Animalia	Arthropoda	Insecta	Diptera	Tephritidae	Dacinae	Dacini	Bactrocera	Bactrocera dorsalis		Hendel, 1912	Bactrocera dorsalis		species	Michael San jose				S	Adult									2013-12-01					80.0	Philippines	PH
DACIN1206-20	UHIM.ms05244	FF15Ph057	UHIM.ms05244	DACIN1206-20.COI-5P	12229358	2020-09-21	BOLD:AAA2295	2010-07-15	UHIM	University of Hawaii Insect Museum		78904	Animalia	Arthropoda	Insecta	Diptera	Tephritidae	Dacinae	Dacini	Bactrocera	Bactrocera dorsalis		Hendel, 1912	Bactrocera dorsalis		species	Michael San jose				S	Adult								E. Fiegalan	2015-05-06					80.0	Philippines	PH
DACIN1207-20	UHIM.ms05245	FF15Ph057	UHIM.ms05245	DACIN1207-20.COI-5P	12229359	2020-09-21	BOLD:AAA2295	2010-07-15	UHIM	University of Hawaii Insect Museum		78904	Animalia	Arthropoda	Insecta	Diptera	Tephritidae	Dacinae	Dacini	Bactrocera	Bactrocera dorsalis		Hendel, 1912	Bactrocera dorsalis		species	Michael San jose				S	Adult								E. Fiegalan	2015-05-06					80.0	Philippines	PH
DACIN1208-20	UHIM.ms05246	FF15Ph057	UHIM.ms05246	DACIN1208-20.COI-5P	12229360	2020-09-21	BOLD:AAA2295	2010-07-15	UHIM	University of Hawaii Insect Museum		78904	Animalia	Arthropoda	Insecta	Diptera	Tephritidae	Dacinae	Dacini	Bactrocera	Bactrocera dorsalis		Hendel, 1912	Bactrocera dorsalis		species	Michael San jose				S	Adult								E. Fiegalan	2015-05-06					80.0	Philippines	PH
DACIN1209-20	UHIM.ms05249	FF15Ph057	UHIM.ms05249	DACIN1209-20.COI-5P	12229361	2020-09-21	BOLD:AAA2295	2010-07-15	UHIM	University of Hawaii Insect Museum		78904	Animalia	Arthropoda	Insecta	Diptera	Tephritidae	Dacinae	Dacini	Bactrocera	Bactrocera dorsalis		Hendel, 1912	Bactrocera dorsalis		species	Michael San jose				S	Adult								E. Fiegalan	2015-05-06					80.0	Philippines	PH
DACIN1210-20	UHIM.ms05250	FF15Ph057	UHIM.ms05250	DACIN1210-20.COI-5P	12229362	2020-09-21	BOLD:AAA2295	2010-07-15	UHIM	University of Hawaii Insect Museum		78904	Animalia	Arthropoda	Insecta	Diptera	Tephritidae	Dacinae	Dacini	Bactrocera	Bactrocera dorsalis		Hendel, 1912	Bactrocera dorsalis		species	Michael San jose				S	Adult								E. Fiegalan	2015-05-06					80.0	Philippines	PH
DACIN1211-20	UHIM.ms05251	FF15Ph057	UHIM.ms05251	DACIN1211-20.COI-5P	12229363	2020-09-21	BOLD:AAA2295	2010-07-15	UHIM	University of Hawaii Insect Museum		78904	Animalia	Arthropoda	Insecta	Diptera	Tephritidae	Dacinae	Dacini	Bactrocera	Bactrocera dorsalis		Hendel, 1912	Bactrocera dorsalis		species	Michael San jose				S	Adult								E. Fiegalan	2015-05-06					80.0	Philippines	PH
DACIN1212-20	UHIM.ms05252	FF15Ph057	UHIM.ms05252	DACIN1212-20.COI-5P	12229364	2020-09-21	BOLD:AAA2295	2010-07-15	UHIM	University of Hawaii Insect Museum		78904	Animalia	Arthropoda	Insecta	Diptera	Tephritidae	Dacinae	Dacini	Bactrocera	Bactrocera dorsalis		Hendel, 1912	Bactrocera dorsalis		species	Michael San jose				S	Adult								E. Fiegalan	2015-05-06					80.0	Philippines	PH
DACIN1213-20	UHIM.ms05253	FF15Ph057	UHIM.ms05253	DACIN1213-20.COI-5P	12229365	2020-09-21	BOLD:AAA2295	2010-07-15	UHIM	University of Hawaii Insect Museum		78904	Animalia	Arthropoda	Insecta	Diptera	Tephritidae	Dacinae	Dacini	Bactrocera	Bactrocera dorsalis		Hendel, 1912	Bactrocera dorsalis		species	Michael San jose				S	Adult								E. Fiegalan	2015-05-06					80.0	Philippines	PH
DACIN1214-20	UHIM.ms05254	FF15Np002	UHIM.ms05254	DACIN1214-20.COI-5P	12229366	2020-09-21			UHIM	University of Hawaii Insect Museum		78904	Animalia	Arthropoda	Insecta	Diptera	Tephritidae	Dacinae	Dacini	Bactrocera	Bactrocera dorsalis		Hendel, 1912	Bactrocera dorsalis		species	Luc Leblanc				S	Adult								B. Bhandari					Collection Date: April-May 2015	15.0	Nepal	NP
DACIN1217-20	UHIM.ms05257	FF15Np002	UHIM.ms05257	DACIN1217-20.COI-5P	12229369	2020-09-21			UHIM	University of Hawaii Insect Museum		78904	Animalia	Arthropoda	Insecta	Diptera	Tephritidae	Dacinae	Dacini	Bactrocera	Bactrocera dorsalis		Hendel, 1912	Bactrocera dorsalis		species	Luc Leblanc				S	Adult								B. Bhandari					Collection Date: April-May 2015	15.0	Nepal	NP
DACIN1218-20	UHIM.ms05258	FF15Np002	UHIM.ms05258	DACIN1218-20.COI-5P	12229370	2020-09-21			UHIM	University of Hawaii Insect Museum		78904	Animalia	Arthropoda	Insecta	Diptera	Tephritidae	Dacinae	Dacini	Bactrocera	Bactrocera dorsalis		Hendel, 1912	Bactrocera dorsalis		species	Luc Leblanc				S	Adult								B. Bhandari					Collection Date: April-May 2015	15.0	Nepal	NP
DACIN1219-20	UHIM.ms05259	FF15Np002	UHIM.ms05259	DACIN1219-20.COI-5P	12229371	2020-09-21			UHIM	University of Hawaii Insect Museum		78904	Animalia	Arthropoda	Insecta	Diptera	Tephritidae	Dacinae	Dacini	Bactrocera	Bactrocera dorsalis		Hendel, 1912	Bactrocera dorsalis		species	Luc Leblanc				S	Adult								B. Bhandari					Collection Date: April-May 2015	15.0	Nepal	NP
DACIN1220-20	UHIM.ms05260	FF15Np002	UHIM.ms05260	DACIN1220-20.COI-5P	12229372	2020-09-21			UHIM	University of Hawaii Insect Museum		78904	Animalia	Arthropoda	Insecta	Diptera	Tephritidae	Dacinae	Dacini	Bactrocera	Bactrocera dorsalis		Hendel, 1912	Bactrocera dorsalis		species	Luc Leblanc				S	Adult								B. Bhandari					Collection Date: April-May 2015	15.0	Nepal	NP
DACIN1221-20	UHIM.ms05261	FF15Np002	UHIM.ms05261	DACIN1221-20.COI-5P	12229373	2020-09-21			UHIM	University of Hawaii Insect Museum		78904	Animalia	Arthropoda	Insecta	Diptera	Tephritidae	Dacinae	Dacini	Bactrocera	Bactrocera dorsalis		Hendel, 1912	Bactrocera dorsalis		species	Luc Leblanc				S	Adult								B. Bhandari					Collection Date: April-May 2015	15.0	Nepal	NP
DACIN1222-20	UHIM.ms05262	FF15Np002	UHIM.ms05262	DACIN1222-20.COI-5P	12229374	2020-09-21			UHIM	University of Hawaii Insect Museum		78904	Animalia	Arthropoda	Insecta	Diptera	Tephritidae	Dacinae	Dacini	Bactrocera	Bactrocera dorsalis		Hendel, 1912	Bactrocera dorsalis		species	Luc Leblanc				S	Adult								B. Bhandari					Collection Date: April-May 2015	15.0	Nepal	NP
DACIN1223-20	UHIM.ms05263	FF15Np002	UHIM.ms05263	DACIN1223-20.COI-5P	12229375	2020-09-21			UHIM	University of Hawaii Insect Museum		78904	Animalia	Arthropoda	Insecta	Diptera	Tephritidae	Dacinae	Dacini	Bactrocera	Bactrocera dorsalis		Hendel, 1912	Bactrocera dorsalis		species	Luc Leblanc				S	Adult								B. Bhandari					Collection Date: April-May 2015	15.0	Nepal	NP
DACIN1224-20	UHIM.ms05264	FF15Ch002	UHIM.ms05264	DACIN1224-20.COI-5P	12229376	2020-09-21	BOLD:AAA2295	2010-07-15	UHIM	University of Hawaii Insect Museum		78904	Animalia	Arthropoda	Insecta	Diptera	Tephritidae	Dacinae	Dacini	Bactrocera	Bactrocera dorsalis		Hendel, 1912	Bactrocera dorsalis		species	Michael San jose				S	Adult								C.-L. Huang	2015-07-25					830.0	China	CN	Sichuan
DACIN1225-20	UHIM.ms05265	FF15Ch002	UHIM.ms05265	DACIN1225-20.COI-5P	12229377	2020-09-21	BOLD:AAA2295	2010-07-15	UHIM	University of Hawaii Insect Museum		78904	Animalia	Arthropoda	Insecta	Diptera	Tephritidae	Dacinae	Dacini	Bactrocera	Bactrocera dorsalis		Hendel, 1912	Bactrocera dorsalis		species	Michael San jose				S	Adult								C.-L. Huang	2015-07-25					830.0	China	CN	Sichuan
DACIN1226-20	UHIM.ms05266	FF15Ch002	UHIM.ms05266	DACIN1226-20.COI-5P	12229378	2020-09-21	BOLD:AAA2295	2010-07-15	UHIM	University of Hawaii Insect Museum		78904	Animalia	Arthropoda	Insecta	Diptera	Tephritidae	Dacinae	Dacini	Bactrocera	Bactrocera dorsalis		Hendel, 1912	Bactrocera dorsalis		species	Michael San jose				S	Adult								C.-L. Huang	2015-07-25					830.0	China	CN	Sichuan
DACIN1227-20	UHIM.ms05267	FF15Ch002	UHIM.ms05267	DACIN1227-20.COI-5P	12229379	2020-09-21	BOLD:AAA2295	2010-07-15	UHIM	University of Hawaii Insect Museum		78904	Animalia	Arthropoda	Insecta	Diptera	Tephritidae	Dacinae	Dacini	Bactrocera	Bactrocera dorsalis		Hendel, 1912	Bactrocera dorsalis		species	Michael San jose				S	Adult								C.-L. Huang	2015-07-25					830.0	China	CN	Sichuan
DACIN1228-20	UHIM.ms05268	FF15Ch002	UHIM.ms05268	DACIN1228-20.COI-5P	12229380	2020-09-21	BOLD:AAA2295	2010-07-15	UHIM	University of Hawaii Insect Museum		78904	Animalia	Arthropoda	Insecta	Diptera	Tephritidae	Dacinae	Dacini	Bactrocera	Bactrocera dorsalis		Hendel, 1912	Bactrocera dorsalis		species	Michael San jose				S	Adult								C.-L. Huang	2015-07-25					830.0	China	CN	Sichuan
DACIN1229-20	UHIM.ms05269	FF15Ch002	UHIM.ms05269	DACIN1229-20.COI-5P	12229381	2020-09-21	BOLD:AAA2295	2010-07-15	UHIM	University of Hawaii Insect Museum		78904	Animalia	Arthropoda	Insecta	Diptera	Tephritidae	Dacinae	Dacini	Bactrocera	Bactrocera dorsalis		Hendel, 1912	Bactrocera dorsalis		species	Michael San jose				S	Adult								C.-L. Huang	2015-07-25					830.0	China	CN	Sichuan
DACIN1230-20	UHIM.ms05270	FF15Ch002	UHIM.ms05270	DACIN1230-20.COI-5P	12229382	2020-09-21	BOLD:AAA2295	2010-07-15	UHIM	University of Hawaii Insect Museum		78904	Animalia	Arthropoda	Insecta	Diptera	Tephritidae	Dacinae	Dacini	Bactrocera	Bactrocera dorsalis		Hendel, 1912	Bactrocera dorsalis		species	Michael San jose				S	Adult								C.-L. Huang	2015-07-25					830.0	China	CN	Sichuan
DACIN1231-20	UHIM.ms05271	FF15Ch002	UHIM.ms05271	DACIN1231-20.COI-5P	12229383	2020-09-21	BOLD:AAA2295	2010-07-15	UHIM	University of Hawaii Insect Museum		78904	Animalia	Arthropoda	Insecta	Diptera	Tephritidae	Dacinae	Dacini	Bactrocera	Bactrocera dorsalis		Hendel, 1912	Bactrocera dorsalis		species	Michael San jose				S	Adult								C.-L. Huang	2015-07-25					830.0	China	CN	Sichuan
DACIN1232-20	UHIM.ms05272	FF15Ch002	UHIM.ms05272	DACIN1232-20.COI-5P	12229384	2020-09-21	BOLD:AAA2295	2010-07-15	UHIM	University of Hawaii Insect Museum		78904	Animalia	Arthropoda	Insecta	Diptera	Tephritidae	Dacinae	Dacini	Bactrocera	Bactrocera dorsalis		Hendel, 1912	Bactrocera dorsalis		species	Michael San jose				S	Adult								C.-L. Huang	2015-07-25					830.0	China	CN	Sichuan
DACIN1233-20	UHIM.ms05273	FF15Ch002	UHIM.ms05273	DACIN1233-20.COI-5P	12229385	2020-09-21	BOLD:AAA2295	2010-07-15	UHIM	University of Hawaii Insect Museum		78904	Animalia	Arthropoda	Insecta	Diptera	Tephritidae	Dacinae	Dacini	Bactrocera	Bactrocera dorsalis		Hendel, 1912	Bactrocera dorsalis		species	Michael San jose				S	Adult								C.-L. Huang	2015-07-25					830.0	China	CN	Sichuan
DACIN1234-20	UHIM.ms05274	FF236	UHIM.ms05274	DACIN1234-20.COI-5P	12229386	2020-09-21	BOLD:AAA2295	2010-07-15	UHIM	University of Hawaii Insect Museum		78904	Animalia	Arthropoda	Insecta	Diptera	Tephritidae	Dacinae	Dacini	Bactrocera	Bactrocera dorsalis		Hendel, 1912	Bactrocera dorsalis		species	Michael San jose				S	Adult								D. Rubinoff & M. San Jose					Collection Date: 26-29 June 2012	2736.0	China	CN	Guangxi
DACIN1235-20	UHIM.ms05275	FF236	UHIM.ms05275	DACIN1235-20.COI-5P	12229387	2020-09-21	BOLD:AAA2295	2010-07-15	UHIM	University of Hawaii Insect Museum		78904	Animalia	Arthropoda	Insecta	Diptera	Tephritidae	Dacinae	Dacini	Bactrocera	Bactrocera dorsalis		Hendel, 1912	Bactrocera dorsalis		species	Michael San jose				S	Adult								D. Rubinoff & M. San Jose					Collection Date: 26-29 June 2012	2736.0	China	CN	Guangxi
DACIN1236-20	UHIM.ms05276	FF236	UHIM.ms05276	DACIN1236-20.COI-5P	12229388	2020-09-21			UHIM	University of Hawaii Insect Museum		78904	Animalia	Arthropoda	Insecta	Diptera	Tephritidae	Dacinae	Dacini	Bactrocera	Bactrocera dorsalis		Hendel, 1912	Bactrocera dorsalis		species	Luc Leblanc				S	Adult								D. Rubinoff & M. San Jose					Collection Date: 26-29 June 2012	2736.0	China	CN	Guangxi
DACIN1237-20	UHIM.ms05277	FF236	UHIM.ms05277	DACIN1237-20.COI-5P	12229389	2020-09-21	BOLD:AAA2295	2010-07-15	UHIM	University of Hawaii Insect Museum		78904	Animalia	Arthropoda	Insecta	Diptera	Tephritidae	Dacinae	Dacini	Bactrocera	Bactrocera dorsalis		Hendel, 1912	Bactrocera dorsalis		species	Michael San jose				S	Adult								D. Rubinoff & M. San Jose					Collection Date: 26-29 June 2012	2736.0	China	CN	Guangxi
DACIN1238-20	UHIM.ms05278	FF236	UHIM.ms05278	DACIN1238-20.COI-5P	12229390	2020-09-21			UHIM	University of Hawaii Insect Museum		78904	Animalia	Arthropoda	Insecta	Diptera	Tephritidae	Dacinae	Dacini	Bactrocera	Bactrocera dorsalis		Hendel, 1912	Bactrocera dorsalis		species	Luc Leblanc				S	Adult								D. Rubinoff & M. San Jose					Collection Date: 26-29 June 2012	2736.0	China	CN	Guangxi
DACIN1239-20	UHIM.ms05279	FF236	UHIM.ms05279	DACIN1239-20.COI-5P	12229391	2020-09-21	BOLD:AAA2295	2010-07-15	UHIM	University of Hawaii Insect Museum		78904	Animalia	Arthropoda	Insecta	Diptera	Tephritidae	Dacinae	Dacini	Bactrocera	Bactrocera dorsalis		Hendel, 1912	Bactrocera dorsalis		species	Michael San jose				S	Adult								D. Rubinoff & M. San Jose					Collection Date: 26-29 June 2012	2736.0	China	CN	Guangxi
DACIN1240-20	UHIM.ms05280	FF236	UHIM.ms05280	DACIN1240-20.COI-5P	12229392	2020-09-21			UHIM	University of Hawaii Insect Museum		78904	Animalia	Arthropoda	Insecta	Diptera	Tephritidae	Dacinae	Dacini	Bactrocera	Bactrocera dorsalis		Hendel, 1912	Bactrocera dorsalis		species	Luc Leblanc				S	Adult								D. Rubinoff & M. San Jose					Collection Date: 26-29 June 2012	2736.0	China	CN	Guangxi
DACIN1241-20	UHIM.ms05281	FF236	UHIM.ms05281	DACIN1241-20.COI-5P	12229393	2020-09-21	BOLD:AAA2295	2010-07-15	UHIM	University of Hawaii Insect Museum		78904	Animalia	Arthropoda	Insecta	Diptera	Tephritidae	Dacinae	Dacini	Bactrocera	Bactrocera dorsalis		Hendel, 1912	Bactrocera dorsalis		species	Michael San jose				S	Adult								D. Rubinoff & M. San Jose					Collection Date: 26-29 June 2012	2736.0	China	CN	Guangxi
DACIN1242-20	UHIM.ms05282	FF236	UHIM.ms05282	DACIN1242-20.COI-5P	12229394	2020-09-21	BOLD:AAA2295	2010-07-15	UHIM	University of Hawaii Insect Museum		78904	Animalia	Arthropoda	Insecta	Diptera	Tephritidae	Dacinae	Dacini	Bactrocera	Bactrocera dorsalis		Hendel, 1912	Bactrocera dorsalis		species	Michael San jose				S	Adult								D. Rubinoff & M. San Jose					Collection Date: 26-29 June 2012	2736.0	China	CN	Guangxi
DACIN1243-20	UHIM.ms05283	FF236	UHIM.ms05283	DACIN1243-20.COI-5P	12229395	2020-09-21	BOLD:AAA2295	2010-07-15	UHIM	University of Hawaii Insect Museum		78904	Animalia	Arthropoda	Insecta	Diptera	Tephritidae	Dacinae	Dacini	Bactrocera	Bactrocera dorsalis		Hendel, 1912	Bactrocera dorsalis		species	Michael San jose				S	Adult								D. Rubinoff & M. San Jose					Collection Date: 26-29 June 2012	2736.0	China	CN	Guangxi
DACIN1244-20	UHIM.ms05284	FF201	UHIM.ms05284	DACIN1244-20.COI-5P	12229396	2020-09-21	BOLD:AAA2295	2010-07-15	UHIM	University of Hawaii Insect Museum		78904	Animalia	Arthropoda	Insecta	Diptera	Tephritidae	Dacinae	Dacini	Bactrocera	Bactrocera dorsalis		Hendel, 1912	Bactrocera dorsalis		species	Luc Leblanc				S	Adult								D. Rubinoff & M. San Jose					Collection Date: 21-23 June 2012	2736.0	China	CN	Guangxi
DACIN1245-20	UHIM.ms05285	FF201	UHIM.ms05285	DACIN1245-20.COI-5P	12229397	2020-09-21	BOLD:AAA2295	2010-07-15	UHIM	University of Hawaii Insect Museum		78904	Animalia	Arthropoda	Insecta	Diptera	Tephritidae	Dacinae	Dacini	Bactrocera	Bactrocera dorsalis		Hendel, 1912	Bactrocera dorsalis		species	Michael San jose				S	Adult								D. Rubinoff & M. San Jose					Collection Date: 21-23 June 2012	2736.0	China	CN	Guangxi
DACIN1246-20	UHIM.ms05286	FF201	UHIM.ms05286	DACIN1246-20.COI-5P	12229398	2020-09-21			UHIM	University of Hawaii Insect Museum		78904	Animalia	Arthropoda	Insecta	Diptera	Tephritidae	Dacinae	Dacini	Bactrocera	Bactrocera dorsalis		Hendel, 1912	Bactrocera dorsalis		species	Luc Leblanc				S	Adult								D. Rubinoff & M. San Jose					Collection Date: 21-23 June 2012	2736.0	China	CN	Guangxi
DACIN1247-20	UHIM.ms05287	FF201	UHIM.ms05287	DACIN1247-20.COI-5P	12229399	2020-09-21			UHIM	University of Hawaii Insect Museum		78904	Animalia	Arthropoda	Insecta	Diptera	Tephritidae	Dacinae	Dacini	Bactrocera	Bactrocera dorsalis		Hendel, 1912	Bactrocera dorsalis		species	Luc Leblanc				S	Adult								D. Rubinoff & M. San Jose					Collection Date: 21-23 June 2012	2736.0	China	CN	Guangxi
DACIN1248-20	UHIM.ms05289	FF201	UHIM.ms05289	DACIN1248-20.COI-5P	12229400	2020-09-21	BOLD:AAA2295	2010-07-15	UHIM	University of Hawaii Insect Museum		78904	Animalia	Arthropoda	Insecta	Diptera	Tephritidae	Dacinae	Dacini	Bactrocera	Bactrocera dorsalis		Hendel, 1912	Bactrocera dorsalis		species	Michael San jose				S	Adult								D. Rubinoff & M. San Jose					Collection Date: 21-23 June 2012	2736.0	China	CN	Guangxi
DACIN1249-20	UHIM.ms05290	FF201	UHIM.ms05290	DACIN1249-20.COI-5P	12229401	2020-09-21	BOLD:AAA2295	2010-07-15	UHIM	University of Hawaii Insect Museum		78904	Animalia	Arthropoda	Insecta	Diptera	Tephritidae	Dacinae	Dacini	Bactrocera	Bactrocera dorsalis		Hendel, 1912	Bactrocera dorsalis		species	Michael San jose				S	Adult								D. Rubinoff & M. San Jose					Collection Date: 21-23 June 2012	2736.0	China	CN	Guangxi
DACIN1250-20	UHIM.ms05291	FF201	UHIM.ms05291	DACIN1250-20.COI-5P	12229402	2020-09-21			UHIM	University of Hawaii Insect Museum		78904	Animalia	Arthropoda	Insecta	Diptera	Tephritidae	Dacinae	Dacini	Bactrocera	Bactrocera dorsalis		Hendel, 1912	Bactrocera dorsalis		species	Luc Leblanc				S	Adult								D. Rubinoff & M. San Jose					Collection Date: 21-23 June 2012	2736.0	China	CN	Guangxi
DACIN1251-20	UHIM.ms05292	FF201	UHIM.ms05292	DACIN1251-20.COI-5P	12229403	2020-09-21	BOLD:AAA2295	2010-07-15	UHIM	University of Hawaii Insect Museum		78904	Animalia	Arthropoda	Insecta	Diptera	Tephritidae	Dacinae	Dacini	Bactrocera	Bactrocera dorsalis		Hendel, 1912	Bactrocera dorsalis		species	Michael San jose				S	Adult								D. Rubinoff & M. San Jose					Collection Date: 21-23 June 2012	2736.0	China	CN	Guangxi
DACIN1252-20	UHIM.ms05293	FF201	UHIM.ms05293	DACIN1252-20.COI-5P	12229404	2020-09-21	BOLD:AAA2295	2010-07-15	UHIM	University of Hawaii Insect Museum		78904	Animalia	Arthropoda	Insecta	Diptera	Tephritidae	Dacinae	Dacini	Bactrocera	Bactrocera dorsalis		Hendel, 1912	Bactrocera dorsalis		species	Michael San jose				S	Adult								D. Rubinoff & M. San Jose					Collection Date: 21-23 June 2012	2736.0	China	CN	Guangxi
DACIN1253-20	UHIM.ms05294	FF129	UHIM.ms05294	DACIN1253-20.COI-5P	12229405	2020-09-21	BOLD:AAA2295	2010-07-15	UHIM	University of Hawaii Insect Museum		78904	Animalia	Arthropoda	Insecta	Diptera	Tephritidae	Dacinae	Dacini	Bactrocera	Bactrocera dorsalis		Hendel, 1912	Bactrocera dorsalis		species	Michael San jose				S	Adult								D. Rubinoff & M. San Jose					Collection Date: 16-18 June 2012	822.0	China	CN	Yunnan
DACIN1254-20	UHIM.ms05295	FF129	UHIM.ms05295	DACIN1254-20.COI-5P	12229406	2020-09-21			UHIM	University of Hawaii Insect Museum		78904	Animalia	Arthropoda	Insecta	Diptera	Tephritidae	Dacinae	Dacini	Bactrocera	Bactrocera dorsalis		Hendel, 1912	Bactrocera dorsalis		species	Luc Leblanc				S	Adult								D. Rubinoff & M. San Jose					Collection Date: 16-18 June 2012	822.0	China	CN	Yunnan
DACIN1255-20	UHIM.ms05296	FF129	UHIM.ms05296	DACIN1255-20.COI-5P	12229407	2020-09-21	BOLD:AAA2295	2010-07-15	UHIM	University of Hawaii Insect Museum		78904	Animalia	Arthropoda	Insecta	Diptera	Tephritidae	Dacinae	Dacini	Bactrocera	Bactrocera dorsalis		Hendel, 1912	Bactrocera dorsalis		species	Michael San jose				S	Adult								D. Rubinoff & M. San Jose					Collection Date: 16-18 June 2012	822.0	China	CN	Yunnan
DACIN1256-20	UHIM.ms05297	FF129	UHIM.ms05297	DACIN1256-20.COI-5P	12229408	2020-09-21			UHIM	University of Hawaii Insect Museum		78904	Animalia	Arthropoda	Insecta	Diptera	Tephritidae	Dacinae	Dacini	Bactrocera	Bactrocera dorsalis		Hendel, 1912	Bactrocera dorsalis		species	Luc Leblanc				S	Adult								D. Rubinoff & M. San Jose					Collection Date: 16-18 June 2012	822.0	China	CN	Yunnan
DACIN1257-20	UHIM.ms05298	FF129	UHIM.ms05298	DACIN1257-20.COI-5P	12229409	2020-09-21	BOLD:AAA2295	2010-07-15	UHIM	University of Hawaii Insect Museum		78904	Animalia	Arthropoda	Insecta	Diptera	Tephritidae	Dacinae	Dacini	Bactrocera	Bactrocera dorsalis		Hendel, 1912	Bactrocera dorsalis		species	Michael San jose				S	Adult								D. Rubinoff & M. San Jose					Collection Date: 16-18 June 2012	822.0	China	CN	Yunnan
DACIN1258-20	UHIM.ms05301	FF129	UHIM.ms05301	DACIN1258-20.COI-5P	12229410	2020-09-21			UHIM	University of Hawaii Insect Museum		78904	Animalia	Arthropoda	Insecta	Diptera	Tephritidae	Dacinae	Dacini	Bactrocera	Bactrocera dorsalis		Hendel, 1912	Bactrocera dorsalis		species	Luc Leblanc				S	Adult								D. Rubinoff & M. San Jose					Collection Date: 16-18 June 2012	822.0	China	CN	Yunnan
DACIN1259-20	UHIM.ms05302	FF129	UHIM.ms05302	DACIN1259-20.COI-5P	12229411	2020-09-21	BOLD:AAA2295	2010-07-15	UHIM	University of Hawaii Insect Museum		78904	Animalia	Arthropoda	Insecta	Diptera	Tephritidae	Dacinae	Dacini	Bactrocera	Bactrocera dorsalis		Hendel, 1912	Bactrocera dorsalis		species	Luc Leblanc				S	Adult								D. Rubinoff & M. San Jose					Collection Date: 16-18 June 2012	822.0	China	CN	Yunnan
DACIN1261-20	UHIM.ms05304	FF15Ch003	UHIM.ms05304	DACIN1261-20.COI-5P	12229413	2020-09-21	BOLD:AAA2295	2010-07-15	UHIM	University of Hawaii Insect Museum		78904	Animalia	Arthropoda	Insecta	Diptera	Tephritidae	Dacinae	Dacini	Bactrocera	Bactrocera dorsalis		Hendel, 1912	Bactrocera dorsalis		species	Michael San jose				S	Adult								C.-L. Huang	2014-05-30					923.0	China	CN	Guangdong
DACIN1262-20	UHIM.ms05305	FF15Ch003	UHIM.ms05305	DACIN1262-20.COI-5P	12229414	2020-09-21	BOLD:AAA2295	2010-07-15	UHIM	University of Hawaii Insect Museum		78904	Animalia	Arthropoda	Insecta	Diptera	Tephritidae	Dacinae	Dacini	Bactrocera	Bactrocera dorsalis		Hendel, 1912	Bactrocera dorsalis		species	Michael San jose				S	Adult								C.-L. Huang	2014-05-30					923.0	China	CN	Guangdong
DACIN1263-20	UHIM.ms05306	FF15Ch003	UHIM.ms05306	DACIN1263-20.COI-5P	12229415	2020-09-21	BOLD:AAA2295	2010-07-15	UHIM	University of Hawaii Insect Museum		78904	Animalia	Arthropoda	Insecta	Diptera	Tephritidae	Dacinae	Dacini	Bactrocera	Bactrocera dorsalis		Hendel, 1912	Bactrocera dorsalis		species	Michael San jose				S	Adult								C.-L. Huang	2014-05-30					923.0	China	CN	Guangdong
DACIN1264-20	UHIM.ms05307	FF15Ch003	UHIM.ms05307	DACIN1264-20.COI-5P	12229416	2020-09-21	BOLD:AAA2295	2010-07-15	UHIM	University of Hawaii Insect Museum		78904	Animalia	Arthropoda	Insecta	Diptera	Tephritidae	Dacinae	Dacini	Bactrocera	Bactrocera dorsalis		Hendel, 1912	Bactrocera dorsalis		species	Michael San jose				S	Adult								C.-L. Huang	2014-05-30					923.0	China	CN	Guangdong
DACIN1265-20	UHIM.ms05308	FF15Ch003	UHIM.ms05308	DACIN1265-20.COI-5P	12229417	2020-09-21	BOLD:AAA2295	2010-07-15	UHIM	University of Hawaii Insect Museum		78904	Animalia	Arthropoda	Insecta	Diptera	Tephritidae	Dacinae	Dacini	Bactrocera	Bactrocera dorsalis		Hendel, 1912	Bactrocera dorsalis		species	Michael San jose				S	Adult								C.-L. Huang	2014-05-30					923.0	China	CN	Guangdong
DACIN1266-20	UHIM.ms05309	FF15Ch003	UHIM.ms05309	DACIN1266-20.COI-5P	12229418	2020-09-21	BOLD:AAA2295	2010-07-15	UHIM	University of Hawaii Insect Museum		78904	Animalia	Arthropoda	Insecta	Diptera	Tephritidae	Dacinae	Dacini	Bactrocera	Bactrocera dorsalis		Hendel, 1912	Bactrocera dorsalis		species	Michael San jose				S	Adult								C.-L. Huang	2014-05-30					923.0	China	CN	Guangdong
DACIN1267-20	UHIM.ms05310	FF15Ch003	UHIM.ms05310	DACIN1267-20.COI-5P	12229419	2020-09-21	BOLD:AAA2295	2010-07-15	UHIM	University of Hawaii Insect Museum		78904	Animalia	Arthropoda	Insecta	Diptera	Tephritidae	Dacinae	Dacini	Bactrocera	Bactrocera dorsalis		Hendel, 1912	Bactrocera dorsalis		species	Michael San jose				S	Adult								C.-L. Huang	2014-05-30					923.0	China	CN	Guangdong
DACIN1268-20	UHIM.ms05311	FF15Ch003	UHIM.ms05311	DACIN1268-20.COI-5P	12229420	2020-09-21	BOLD:AAA2295	2010-07-15	UHIM	University of Hawaii Insect Museum		78904	Animalia	Arthropoda	Insecta	Diptera	Tephritidae	Dacinae	Dacini	Bactrocera	Bactrocera dorsalis		Hendel, 1912	Bactrocera dorsalis		species	Michael San jose				S	Adult								C.-L. Huang	2014-05-30					923.0	China	CN	Guangdong
DACIN1269-20	UHIM.ms05312	FF15Ch003	UHIM.ms05312	DACIN1269-20.COI-5P	12229421	2020-09-21	BOLD:AAA2295	2010-07-15	UHIM	University of Hawaii Insect Museum		78904	Animalia	Arthropoda	Insecta	Diptera	Tephritidae	Dacinae	Dacini	Bactrocera	Bactrocera dorsalis		Hendel, 1912	Bactrocera dorsalis		species	Michael San jose				S	Adult								C.-L. Huang	2014-05-30					923.0	China	CN	Guangdong
DACIN1270-20	UHIM.ms05313	FF15Ch003	UHIM.ms05313	DACIN1270-20.COI-5P	12229422	2020-09-21	BOLD:AAA2295	2010-07-15	UHIM	University of Hawaii Insect Museum		78904	Animalia	Arthropoda	Insecta	Diptera	Tephritidae	Dacinae	Dacini	Bactrocera	Bactrocera dorsalis		Hendel, 1912	Bactrocera dorsalis		species	Michael San jose				S	Adult								C.-L. Huang	2014-05-30					923.0	China	CN	Guangdong
DACIN1271-20	UHIM.ms05314	FF13Bd002	UHIM.ms05314	DACIN1271-20.COI-5P	12229423	2020-09-21	BOLD:AAA2295	2010-07-15	UHIM	University of Hawaii Insect Museum		78904	Animalia	Arthropoda	Insecta	Diptera	Tephritidae	Dacinae	Dacini	Bactrocera	Bactrocera dorsalis		Hendel, 1912	Bactrocera dorsalis		species	Michael San jose				S	Adult								M.A. Hossain					Collection Date: 1-2 July 2013	124.0	Bangladesh	BD
DACIN1272-20	UHIM.ms05315	FF13Bd002	UHIM.ms05315	DACIN1272-20.COI-5P	12229424	2020-09-21	BOLD:AAA2295	2010-07-15	UHIM	University of Hawaii Insect Museum		78904	Animalia	Arthropoda	Insecta	Diptera	Tephritidae	Dacinae	Dacini	Bactrocera	Bactrocera dorsalis		Hendel, 1912	Bactrocera dorsalis		species	Michael San jose				S	Adult								M.A. Hossain					Collection Date: 1-2 July 2013	124.0	Bangladesh	BD
DACIN1273-20	UHIM.ms05316	FF13Bd002	UHIM.ms05316	DACIN1273-20.COI-5P	12229425	2020-09-21	BOLD:AAA2295	2010-07-15	UHIM	University of Hawaii Insect Museum		78904	Animalia	Arthropoda	Insecta	Diptera	Tephritidae	Dacinae	Dacini	Bactrocera	Bactrocera dorsalis		Hendel, 1912	Bactrocera dorsalis		species	Michael San jose				S	Adult								M.A. Hossain					Collection Date: 1-2 July 2013	124.0	Bangladesh	BD
DACIN1274-20	UHIM.ms05317	FF13Bd002	UHIM.ms05317	DACIN1274-20.COI-5P	12229426	2020-09-21	BOLD:AAA2295	2010-07-15	UHIM	University of Hawaii Insect Museum		78904	Animalia	Arthropoda	Insecta	Diptera	Tephritidae	Dacinae	Dacini	Bactrocera	Bactrocera dorsalis		Hendel, 1912	Bactrocera dorsalis		species	Michael San jose				S	Adult								M.A. Hossain					Collection Date: 1-2 July 2013	124.0	Bangladesh	BD
DACIN1275-20	UHIM.ms05318	FF13Bd002	UHIM.ms05318	DACIN1275-20.COI-5P	12229427	2020-09-21	BOLD:AAA2295	2010-07-15	UHIM	University of Hawaii Insect Museum		78904	Animalia	Arthropoda	Insecta	Diptera	Tephritidae	Dacinae	Dacini	Bactrocera	Bactrocera dorsalis		Hendel, 1912	Bactrocera dorsalis		species	Michael San jose				S	Adult								M.A. Hossain					Collection Date: 1-2 July 2013	124.0	Bangladesh	BD
DACIN1276-20	UHIM.ms05319	FF13Bd002	UHIM.ms05319	DACIN1276-20.COI-5P	12229428	2020-09-21			UHIM	University of Hawaii Insect Museum		78904	Animalia	Arthropoda	Insecta	Diptera	Tephritidae	Dacinae	Dacini	Bactrocera	Bactrocera dorsalis		Hendel, 1912	Bactrocera dorsalis		species	Luc Leblanc				S	Adult								M.A. Hossain					Collection Date: 1-2 July 2013	124.0	Bangladesh	BD
DACIN1277-20	UHIM.ms05321	FF13Bd002	UHIM.ms05321	DACIN1277-20.COI-5P	12229429	2020-09-21	BOLD:AAA2295	2010-07-15	UHIM	University of Hawaii Insect Museum		78904	Animalia	Arthropoda	Insecta	Diptera	Tephritidae	Dacinae	Dacini	Bactrocera	Bactrocera dorsalis		Hendel, 1912	Bactrocera dorsalis		species	Michael San jose				S	Adult								M.A. Hossain					Collection Date: 1-2 July 2013	124.0	Bangladesh	BD
DACIN1278-20	UHIM.ms05322	FF13Bd002	UHIM.ms05322	DACIN1278-20.COI-5P	12229430	2020-09-21			UHIM	University of Hawaii Insect Museum		78904	Animalia	Arthropoda	Insecta	Diptera	Tephritidae	Dacinae	Dacini	Bactrocera	Bactrocera dorsalis		Hendel, 1912	Bactrocera dorsalis		species	Luc Leblanc				S	Adult								M.A. Hossain					Collection Date: 1-2 July 2013	124.0	Bangladesh	BD
DACIN1279-20	UHIM.ms05323	FF13Bd002	UHIM.ms05323	DACIN1279-20.COI-5P	12229431	2020-09-21	BOLD:AAA2295	2010-07-15	UHIM	University of Hawaii Insect Museum		78904	Animalia	Arthropoda	Insecta	Diptera	Tephritidae	Dacinae	Dacini	Bactrocera	Bactrocera dorsalis		Hendel, 1912	Bactrocera dorsalis		species	Michael San jose				S	Adult								M.A. Hossain					Collection Date: 1-2 July 2013	124.0	Bangladesh	BD
DACIN1280-20	UHIM.ms05325	FF14Bd036	UHIM.ms05325	DACIN1280-20.COI-5P	12229432	2020-09-21	BOLD:AAA2295	2010-07-15	UHIM	University of Hawaii Insect Museum		78904	Animalia	Arthropoda	Insecta	Diptera	Tephritidae	Dacinae	Dacini	Bactrocera	Bactrocera dorsalis		Hendel, 1912	Bactrocera dorsalis		species	Michael San jose				S	Adult								M.A. Hossain	2014-11-20					124.0	Bangladesh	BD
DACIN1281-20	UHIM.ms05326	FF14Bd036	UHIM.ms05326	DACIN1281-20.COI-5P	12229433	2020-09-21	BOLD:AAA2295	2010-07-15	UHIM	University of Hawaii Insect Museum		78904	Animalia	Arthropoda	Insecta	Diptera	Tephritidae	Dacinae	Dacini	Bactrocera	Bactrocera dorsalis		Hendel, 1912	Bactrocera dorsalis		species	Michael San jose				S	Adult								M.A. Hossain	2014-11-20					124.0	Bangladesh	BD
DACIN1282-20	UHIM.ms05327	FF14Bd036	UHIM.ms05327	DACIN1282-20.COI-5P	12229434	2020-09-21			UHIM	University of Hawaii Insect Museum		78904	Animalia	Arthropoda	Insecta	Diptera	Tephritidae	Dacinae	Dacini	Bactrocera	Bactrocera dorsalis		Hendel, 1912	Bactrocera dorsalis		species	Luc Leblanc				S	Adult								M.A. Hossain	2014-11-20					124.0	Bangladesh	BD
DACIN1283-20	UHIM.ms05328	FF14Bd036	UHIM.ms05328	DACIN1283-20.COI-5P	12229435	2020-09-21	BOLD:AAA2295	2010-07-15	UHIM	University of Hawaii Insect Museum		78904	Animalia	Arthropoda	Insecta	Diptera	Tephritidae	Dacinae	Dacini	Bactrocera	Bactrocera dorsalis		Hendel, 1912	Bactrocera dorsalis		species	Michael San jose				S	Adult								M.A. Hossain	2014-11-20					124.0	Bangladesh	BD
DACIN1284-20	UHIM.ms05329	FF14Bd036	UHIM.ms05329	DACIN1284-20.COI-5P	12229436	2020-09-21	BOLD:AAA2295	2010-07-15	UHIM	University of Hawaii Insect Museum		78904	Animalia	Arthropoda	Insecta	Diptera	Tephritidae	Dacinae	Dacini	Bactrocera	Bactrocera dorsalis		Hendel, 1912	Bactrocera dorsalis		species	Michael San jose				S	Adult								M.A. Hossain	2014-11-20					124.0	Bangladesh	BD
DACIN1285-20	UHIM.ms05330	FF14Bd036	UHIM.ms05330	DACIN1285-20.COI-5P	12229437	2020-09-21	BOLD:AAA2295	2010-07-15	UHIM	University of Hawaii Insect Museum		78904	Animalia	Arthropoda	Insecta	Diptera	Tephritidae	Dacinae	Dacini	Bactrocera	Bactrocera dorsalis		Hendel, 1912	Bactrocera dorsalis		species	Michael San jose				S	Adult								M.A. Hossain	2014-11-20					124.0	Bangladesh	BD
DACIN1286-20	UHIM.ms05331	FF14Bd036	UHIM.ms05331	DACIN1286-20.COI-5P	12229438	2020-09-21	BOLD:AAA2295	2010-07-15	UHIM	University of Hawaii Insect Museum		78904	Animalia	Arthropoda	Insecta	Diptera	Tephritidae	Dacinae	Dacini	Bactrocera	Bactrocera dorsalis		Hendel, 1912	Bactrocera dorsalis		species	Michael San jose				S	Adult								M.A. Hossain	2014-11-20					124.0	Bangladesh	BD
DACIN1287-20	UHIM.ms05332	FF14Bd036	UHIM.ms05332	DACIN1287-20.COI-5P	12229439	2020-09-21	BOLD:AAA2295	2010-07-15	UHIM	University of Hawaii Insect Museum		78904	Animalia	Arthropoda	Insecta	Diptera	Tephritidae	Dacinae	Dacini	Bactrocera	Bactrocera dorsalis		Hendel, 1912	Bactrocera dorsalis		species	Michael San jose				S	Adult								M.A. Hossain	2014-11-20					124.0	Bangladesh	BD
DACIN1288-20	UHIM.ms05333	FF14Bd036	UHIM.ms05333	DACIN1288-20.COI-5P	12229440	2020-09-21			UHIM	University of Hawaii Insect Museum		78904	Animalia	Arthropoda	Insecta	Diptera	Tephritidae	Dacinae	Dacini	Bactrocera	Bactrocera dorsalis		Hendel, 1912	Bactrocera dorsalis		species	Luc Leblanc				S	Adult								M.A. Hossain	2014-11-20					124.0	Bangladesh	BD
DACIN1293-20	UHIM.ms05347	FF122	UHIM.ms05347	DACIN1293-20.COI-5P	12229445	2020-09-21	BOLD:AAA2295	2010-07-15	UHIM	University of Hawaii Insect Museum		78904	Animalia	Arthropoda	Insecta	Diptera	Tephritidae	Dacinae	Dacini	Bactrocera	Bactrocera dorsalis		Hendel, 1912	Bactrocera dorsalis		species	Michael San jose				S	Adult									2011-05-16					402.0	Malaysia	MY	Perak
DACIN1297-20	UHIM.ms05363	FF15Th003	UHIM.ms05363	DACIN1297-20.COI-5P	12229449	2020-09-21	BOLD:AAA2295	2010-07-15	UHIM	University of Hawaii Insect Museum		78904	Animalia	Arthropoda	Insecta	Diptera	Tephritidae	Dacinae	Dacini	Bactrocera	Bactrocera dorsalis		Hendel, 1912	Bactrocera dorsalis		species	Michael San jose				S	Adult								T. Stark & N. Pierce					Collection Date: 16-19 July 2015	97.0	Thailand	TH
DACIN1299-20	UHIM.ms05374	FF12Hw052	UHIM.ms05374	DACIN1299-20.COI-5P	12229451	2020-09-21	BOLD:AAA2295	2010-07-15	UHIM	University of Hawaii Insect Museum		78904	Animalia	Arthropoda	Insecta	Diptera	Tephritidae	Dacinae	Dacini	Bactrocera	Bactrocera dorsalis		Hendel, 1912	Bactrocera dorsalis		species	Michael San jose				S	Adult								S. Tam					Collection Date: 20 March-17 April 2012	638.0	United States	US	Hawaii
DACIN1300-20	UHIM.ms05375	FF12Hw052	UHIM.ms05375	DACIN1300-20.COI-5P	12229452	2020-09-21			UHIM	University of Hawaii Insect Museum		78904	Animalia	Arthropoda	Insecta	Diptera	Tephritidae	Dacinae	Dacini	Bactrocera	Bactrocera dorsalis		Hendel, 1912	Bactrocera dorsalis		species	Luc Leblanc				S	Adult								S. Tam					Collection Date: 20 March-17 April 2012	638.0	United States	US	Hawaii
DACIN1301-20	UHIM.ms05376	FF12Hw052	UHIM.ms05376	DACIN1301-20.COI-5P	12229453	2020-09-21	BOLD:AAA2295	2010-07-15	UHIM	University of Hawaii Insect Museum		78904	Animalia	Arthropoda	Insecta	Diptera	Tephritidae	Dacinae	Dacini	Bactrocera	Bactrocera dorsalis		Hendel, 1912	Bactrocera dorsalis		species	Michael San jose				S	Adult								S. Tam					Collection Date: 20 March-17 April 2012	638.0	United States	US	Hawaii
DACIN1302-20	UHIM.ms05377	FF12Hw052	UHIM.ms05377	DACIN1302-20.COI-5P	12229454	2020-09-21			UHIM	University of Hawaii Insect Museum		78904	Animalia	Arthropoda	Insecta	Diptera	Tephritidae	Dacinae	Dacini	Bactrocera	Bactrocera dorsalis		Hendel, 1912	Bactrocera dorsalis		species	Luc Leblanc				S	Adult								S. Tam					Collection Date: 20 March-17 April 2012	638.0	United States	US	Hawaii
DACIN1303-20	UHIM.ms05378	FF12Hw052	UHIM.ms05378	DACIN1303-20.COI-5P	12229455	2020-09-21	BOLD:AAA2295	2010-07-15	UHIM	University of Hawaii Insect Museum		78904	Animalia	Arthropoda	Insecta	Diptera	Tephritidae	Dacinae	Dacini	Bactrocera	Bactrocera dorsalis		Hendel, 1912	Bactrocera dorsalis		species	Michael San jose				S	Adult								S. Tam					Collection Date: 20 March-17 April 2012	638.0	United States	US	Hawaii
DACIN1304-20	UHIM.ms05379	FF12Hw012	UHIM.ms05379	DACIN1304-20.COI-5P	12229456	2020-09-21			UHIM	University of Hawaii Insect Museum		78904	Animalia	Arthropoda	Insecta	Diptera	Tephritidae	Dacinae	Dacini	Bactrocera	Bactrocera dorsalis		Hendel, 1912	Bactrocera dorsalis		species	Luc Leblanc				S	Adult								L. Leblanc					Collection Date: 31 May-11 June 2012	638.0	United States	US	Hawaii
DACIN1305-20	UHIM.ms05380	FF12Hw012	UHIM.ms05380	DACIN1305-20.COI-5P	12229457	2020-09-21			UHIM	University of Hawaii Insect Museum		78904	Animalia	Arthropoda	Insecta	Diptera	Tephritidae	Dacinae	Dacini	Bactrocera	Bactrocera dorsalis		Hendel, 1912	Bactrocera dorsalis		species	Luc Leblanc				S	Adult								L. Leblanc					Collection Date: 31 May-11 June 2012	638.0	United States	US	Hawaii
DACIN1306-20	UHIM.ms05381	FF12Hw012	UHIM.ms05381	DACIN1306-20.COI-5P	12229458	2020-09-21			UHIM	University of Hawaii Insect Museum		78904	Animalia	Arthropoda	Insecta	Diptera	Tephritidae	Dacinae	Dacini	Bactrocera	Bactrocera dorsalis		Hendel, 1912	Bactrocera dorsalis		species	Luc Leblanc				S	Adult								L. Leblanc					Collection Date: 31 May-11 June 2012	638.0	United States	US	Hawaii
DACIN1307-20	UHIM.ms05382	FF12Hw012	UHIM.ms05382	DACIN1307-20.COI-5P	12229459	2020-09-21			UHIM	University of Hawaii Insect Museum		78904	Animalia	Arthropoda	Insecta	Diptera	Tephritidae	Dacinae	Dacini	Bactrocera	Bactrocera dorsalis		Hendel, 1912	Bactrocera dorsalis		species	Luc Leblanc				S	Adult								L. Leblanc					Collection Date: 31 May-11 June 2012	638.0	United States	US	Hawaii
DACIN1308-20	UHIM.ms05383	FF12Hw012	UHIM.ms05383	DACIN1308-20.COI-5P	12229460	2020-09-21			UHIM	University of Hawaii Insect Museum		78904	Animalia	Arthropoda	Insecta	Diptera	Tephritidae	Dacinae	Dacini	Bactrocera	Bactrocera dorsalis		Hendel, 1912	Bactrocera dorsalis		species	Luc Leblanc				S	Adult								L. Leblanc					Collection Date: 31 May-11 June 2012	638.0	United States	US	Hawaii
DACIN1309-20	UHIM.ms05384	FF12Hw012	UHIM.ms05384	DACIN1309-20.COI-5P	12229461	2020-09-21			UHIM	University of Hawaii Insect Museum		78904	Animalia	Arthropoda	Insecta	Diptera	Tephritidae	Dacinae	Dacini	Bactrocera	Bactrocera dorsalis		Hendel, 1912	Bactrocera dorsalis		species	Luc Leblanc				S	Adult								L. Leblanc					Collection Date: 31 May-11 June 2012	638.0	United States	US	Hawaii
DACIN1310-20	UHIM.ms05385	FF12Hw012	UHIM.ms05385	DACIN1310-20.COI-5P	12229462	2020-09-21			UHIM	University of Hawaii Insect Museum		78904	Animalia	Arthropoda	Insecta	Diptera	Tephritidae	Dacinae	Dacini	Bactrocera	Bactrocera dorsalis		Hendel, 1912	Bactrocera dorsalis		species	Luc Leblanc				S	Adult								L. Leblanc					Collection Date: 31 May-11 June 2012	638.0	United States	US	Hawaii
DACIN1311-20	UHIM.ms05386	FF12Hw012	UHIM.ms05386	DACIN1311-20.COI-5P	12229463	2020-09-21			UHIM	University of Hawaii Insect Museum		78904	Animalia	Arthropoda	Insecta	Diptera	Tephritidae	Dacinae	Dacini	Bactrocera	Bactrocera dorsalis		Hendel, 1912	Bactrocera dorsalis		species	Luc Leblanc				S	Adult								L. Leblanc					Collection Date: 31 May-11 June 2012	638.0	United States	US	Hawaii
DACIN1312-20	UHIM.ms05387	FF12Hw003	UHIM.ms05387	DACIN1312-20.COI-5P	12229464	2020-09-21			UHIM	University of Hawaii Insect Museum		78904	Animalia	Arthropoda	Insecta	Diptera	Tephritidae	Dacinae	Dacini	Bactrocera	Bactrocera dorsalis		Hendel, 1912	Bactrocera dorsalis		species	Luc Leblanc				S	Adult								L. Leblanc					Collection Date: 31 May-11 June 2012	638.0	United States	US	Hawaii
DACIN1313-20	UHIM.ms05388	FF12Hw003	UHIM.ms05388	DACIN1313-20.COI-5P	12229465	2020-09-21			UHIM	University of Hawaii Insect Museum		78904	Animalia	Arthropoda	Insecta	Diptera	Tephritidae	Dacinae	Dacini	Bactrocera	Bactrocera dorsalis		Hendel, 1912	Bactrocera dorsalis		species	Luc Leblanc				S	Adult								L. Leblanc					Collection Date: 31 May-11 June 2012	638.0	United States	US	Hawaii
DACIN1314-20	UHIM.ms05389	FF11Hw001	UHIM.ms05389	DACIN1314-20.COI-5P	12229466	2020-09-21	BOLD:AAA2295	2010-07-15	UHIM	University of Hawaii Insect Museum		78904	Animalia	Arthropoda	Insecta	Diptera	Tephritidae	Dacinae	Dacini	Bactrocera	Bactrocera dorsalis		Hendel, 1912	Bactrocera dorsalis		species	Michael San jose				S	Adult								A.Y. Kawahara					Collection Date: 12-14 March 2011	638.0	United States	US	Hawaii
DACIN1315-20	UHIM.ms05390	FF11Hw001	UHIM.ms05390	DACIN1315-20.COI-5P	12229467	2020-09-21			UHIM	University of Hawaii Insect Museum		78904	Animalia	Arthropoda	Insecta	Diptera	Tephritidae	Dacinae	Dacini	Bactrocera	Bactrocera dorsalis		Hendel, 1912	Bactrocera dorsalis		species	Luc Leblanc				S	Adult								A.Y. Kawahara					Collection Date: 12-14 March 2011	638.0	United States	US	Hawaii
DACIN1316-20	UHIM.ms05391	FF11Hw001	UHIM.ms05391	DACIN1316-20.COI-5P	12229468	2020-09-21	BOLD:AAA2295	2010-07-15	UHIM	University of Hawaii Insect Museum		78904	Animalia	Arthropoda	Insecta	Diptera	Tephritidae	Dacinae	Dacini	Bactrocera	Bactrocera dorsalis		Hendel, 1912	Bactrocera dorsalis		species	Michael San jose				S	Adult								A.Y. Kawahara					Collection Date: 12-14 March 2011	638.0	United States	US	Hawaii
DACIN1317-20	UHIM.ms05392	FF11Hw001	UHIM.ms05392	DACIN1317-20.COI-5P	12229469	2020-09-21	BOLD:AAA2295	2010-07-15	UHIM	University of Hawaii Insect Museum		78904	Animalia	Arthropoda	Insecta	Diptera	Tephritidae	Dacinae	Dacini	Bactrocera	Bactrocera dorsalis		Hendel, 1912	Bactrocera dorsalis		species	Michael San jose				S	Adult								A.Y. Kawahara					Collection Date: 12-14 March 2011	638.0	United States	US	Hawaii
DACIN1318-20	UHIM.ms05393	FF11Hw001	UHIM.ms05393	DACIN1318-20.COI-5P	12229470	2020-09-21	BOLD:AAA2295	2010-07-15	UHIM	University of Hawaii Insect Museum		78904	Animalia	Arthropoda	Insecta	Diptera	Tephritidae	Dacinae	Dacini	Bactrocera	Bactrocera dorsalis		Hendel, 1912	Bactrocera dorsalis		species	Michael San jose				S	Adult								A.Y. Kawahara					Collection Date: 12-14 March 2011	638.0	United States	US	Hawaii
DACIN1319-20	UHIM.ms05394	FF11Hw001	UHIM.ms05394	DACIN1319-20.COI-5P	12229471	2020-09-21			UHIM	University of Hawaii Insect Museum		78904	Animalia	Arthropoda	Insecta	Diptera	Tephritidae	Dacinae	Dacini	Bactrocera	Bactrocera dorsalis		Hendel, 1912	Bactrocera dorsalis		species	Luc Leblanc				S	Adult								A.Y. Kawahara					Collection Date: 12-14 March 2011	638.0	United States	US	Hawaii
DACIN1320-20	UHIM.ms05397	FF102	UHIM.ms05397	DACIN1320-20.COI-5P	12229472	2020-09-21			UHIM	University of Hawaii Insect Museum		78904	Animalia	Arthropoda	Insecta	Diptera	Tephritidae	Dacinae	Dacini	Bactrocera	Bactrocera dorsalis		Hendel, 1912	Bactrocera dorsalis		species	Luc Leblanc				S	Adult								D. Rubinoff & M. San Jose					Collection Date: 18-20 February 2011	1640.0	Thailand	TH	Chiang Mai
DACIN1321-20	UHIM.ms05398	FF102	UHIM.ms05398	DACIN1321-20.COI-5P	12229473	2020-09-21	BOLD:AAA2295	2010-07-15	UHIM	University of Hawaii Insect Museum		78904	Animalia	Arthropoda	Insecta	Diptera	Tephritidae	Dacinae	Dacini	Bactrocera	Bactrocera dorsalis		Hendel, 1912	Bactrocera dorsalis		species	Michael San jose				S	Adult								D. Rubinoff & M. San Jose					Collection Date: 18-20 February 2011	1640.0	Thailand	TH	Chiang Mai
DACIN1322-20	UHIM.ms05399	FF15Th001	UHIM.ms05399	DACIN1322-20.COI-5P	12229474	2020-09-21	BOLD:AAA2295	2010-07-15	UHIM	University of Hawaii Insect Museum		78904	Animalia	Arthropoda	Insecta	Diptera	Tephritidae	Dacinae	Dacini	Bactrocera	Bactrocera dorsalis		Hendel, 1912	Bactrocera dorsalis		species	Michael San jose				S	Adult								T. Stark & N. Pierce					Collection Date: 7-11 July 2015	97.0	Thailand	TH
DACIN1323-20	UHIM.ms05400	FF15Th001	UHIM.ms05400	DACIN1323-20.COI-5P	12229475	2020-09-21	BOLD:AAA2295	2010-07-15	UHIM	University of Hawaii Insect Museum		78904	Animalia	Arthropoda	Insecta	Diptera	Tephritidae	Dacinae	Dacini	Bactrocera	Bactrocera dorsalis		Hendel, 1912	Bactrocera dorsalis		species	Michael San jose				S	Adult								T. Stark & N. Pierce					Collection Date: 7-11 July 2015	97.0	Thailand	TH
DACIN1324-20	UHIM.ms05401	FF15Th002	UHIM.ms05401	DACIN1324-20.COI-5P	12229476	2020-09-21	BOLD:AAA2295	2010-07-15	UHIM	University of Hawaii Insect Museum		78904	Animalia	Arthropoda	Insecta	Diptera	Tephritidae	Dacinae	Dacini	Bactrocera	Bactrocera dorsalis		Hendel, 1912	Bactrocera dorsalis		species	Michael San jose				S	Adult								T. Stark & N. Pierce					Collection Date: 12-14 July 2015	1640.0	Thailand	TH	Chiang Mai
DACIN1325-20	UHIM.ms05402	FF15Th002	UHIM.ms05402	DACIN1325-20.COI-5P	12229477	2020-09-21	BOLD:AAA2295	2010-07-15	UHIM	University of Hawaii Insect Museum		78904	Animalia	Arthropoda	Insecta	Diptera	Tephritidae	Dacinae	Dacini	Bactrocera	Bactrocera dorsalis		Hendel, 1912	Bactrocera dorsalis		species	Michael San jose				S	Adult								T. Stark & N. Pierce					Collection Date: 12-14 July 2015	1640.0	Thailand	TH	Chiang Mai
DACIN1326-20	UHIM.ms05403	FF064	UHIM.ms05403	DACIN1326-20.COI-5P	12229478	2020-09-21	BOLD:AAA2295	2010-07-15	UHIM	University of Hawaii Insect Museum		78904	Animalia	Arthropoda	Insecta	Diptera	Tephritidae	Dacinae	Dacini	Bactrocera	Bactrocera dorsalis		Hendel, 1912	Bactrocera dorsalis		species	Michael San jose				S	Adult								D. Rubinoff & M. San Jose					Collection Date: 15-17 February 2011	1640.0	Thailand	TH	Chiang Mai
DACIN1327-20	UHIM.ms05404	FF064	UHIM.ms05404	DACIN1327-20.COI-5P	12229479	2020-09-21	BOLD:AAA2295	2010-07-15	UHIM	University of Hawaii Insect Museum		78904	Animalia	Arthropoda	Insecta	Diptera	Tephritidae	Dacinae	Dacini	Bactrocera	Bactrocera dorsalis		Hendel, 1912	Bactrocera dorsalis		species	Michael San jose				S	Adult								D. Rubinoff & M. San Jose					Collection Date: 15-17 February 2011	1640.0	Thailand	TH	Chiang Mai
DACIN1328-20	UHIM.ms05406	FF064	UHIM.ms05406	DACIN1328-20.COI-5P	12229480	2020-09-21			UHIM	University of Hawaii Insect Museum		78904	Animalia	Arthropoda	Insecta	Diptera	Tephritidae	Dacinae	Dacini	Bactrocera	Bactrocera dorsalis		Hendel, 1912	Bactrocera dorsalis		species	Luc Leblanc				S	Adult								D. Rubinoff & M. San Jose					Collection Date: 15-17 February 2011	1640.0	Thailand	TH	Chiang Mai
DACIN1329-20	UHIM.ms05407	FF064	UHIM.ms05407	DACIN1329-20.COI-5P	12229481	2020-09-21	BOLD:AAA2295	2010-07-15	UHIM	University of Hawaii Insect Museum		78904	Animalia	Arthropoda	Insecta	Diptera	Tephritidae	Dacinae	Dacini	Bactrocera	Bactrocera dorsalis		Hendel, 1912	Bactrocera dorsalis		species	Michael San jose				S	Adult								D. Rubinoff & M. San Jose					Collection Date: 15-17 February 2011	1640.0	Thailand	TH	Chiang Mai
DACIN1330-20	UHIM.ms05408	FF064	UHIM.ms05408	DACIN1330-20.COI-5P	12229482	2020-09-21			UHIM	University of Hawaii Insect Museum		78904	Animalia	Arthropoda	Insecta	Diptera	Tephritidae	Dacinae	Dacini	Bactrocera	Bactrocera dorsalis		Hendel, 1912	Bactrocera dorsalis		species	Luc Leblanc				S	Adult								D. Rubinoff & M. San Jose					Collection Date: 15-17 February 2011	1640.0	Thailand	TH	Chiang Mai
DACIN1331-20	UHIM.ms05410	FF064	UHIM.ms05410	DACIN1331-20.COI-5P	12229483	2020-09-21	BOLD:AAA2295	2010-07-15	UHIM	University of Hawaii Insect Museum		78904	Animalia	Arthropoda	Insecta	Diptera	Tephritidae	Dacinae	Dacini	Bactrocera	Bactrocera dorsalis		Hendel, 1912	Bactrocera dorsalis		species	Michael San jose				S	Adult								D. Rubinoff & M. San Jose					Collection Date: 15-17 February 2011	1640.0	Thailand	TH	Chiang Mai
DACIN1332-20	UHIM.ms05411	FF10Se003	UHIM.ms05411	DACIN1332-20.COI-5P	12229484	2020-09-21	BOLD:AAA2295	2010-07-15	UHIM	University of Hawaii Insect Museum		78904	Animalia	Arthropoda	Insecta	Diptera	Tephritidae	Dacinae	Dacini	Bactrocera	Bactrocera dorsalis		Hendel, 1912	Bactrocera dorsalis		species	Michael San jose				S	Adult								K. Badji	2010-12-23					269.0	Senegal	SN
DACIN1333-20	UHIM.ms05413	FF10Se003	UHIM.ms05413	DACIN1333-20.COI-5P	12229485	2020-09-21	BOLD:AAA2295	2010-07-15	UHIM	University of Hawaii Insect Museum		78904	Animalia	Arthropoda	Insecta	Diptera	Tephritidae	Dacinae	Dacini	Bactrocera	Bactrocera dorsalis		Hendel, 1912	Bactrocera dorsalis		species	Michael San jose				S	Adult								K. Badji	2010-12-23					269.0	Senegal	SN
DACIN1334-20	UHIM.ms05416	FF10Se003	UHIM.ms05416	DACIN1334-20.COI-5P	12229486	2020-09-21			UHIM	University of Hawaii Insect Museum		78904	Animalia	Arthropoda	Insecta	Diptera	Tephritidae	Dacinae	Dacini	Bactrocera	Bactrocera dorsalis		Hendel, 1912	Bactrocera dorsalis		species	Luc Leblanc				S	Adult								K. Badji	2010-12-23					269.0	Senegal	SN
DACIN1335-20	UHIM.ms05420	FF10Se003	UHIM.ms05420	DACIN1335-20.COI-5P	12229487	2020-09-21			UHIM	University of Hawaii Insect Museum		78904	Animalia	Arthropoda	Insecta	Diptera	Tephritidae	Dacinae	Dacini	Bactrocera	Bactrocera dorsalis		Hendel, 1912	Bactrocera dorsalis		species	Luc Leblanc				S	Adult								K. Badji	2010-12-23					269.0	Senegal	SN
DACIN1336-20	UHIM.ms05421	FF12Tz001	UHIM.ms05421	DACIN1336-20.COI-5P	12229488	2020-09-21			UHIM	University of Hawaii Insect Museum		78904	Animalia	Arthropoda	Insecta	Diptera	Tephritidae	Dacinae	Dacini	Bactrocera	Bactrocera dorsalis		Hendel, 1912	Bactrocera dorsalis		species	Luc Leblanc				S	Adult								L. Leblanc					Collection Date: 19-23 June 2012	226.0	Tanzania	TZ
DACIN1337-20	UHIM.ms05422	FF12Tz001	UHIM.ms05422	DACIN1337-20.COI-5P	12229489	2020-09-21			UHIM	University of Hawaii Insect Museum		78904	Animalia	Arthropoda	Insecta	Diptera	Tephritidae	Dacinae	Dacini	Bactrocera	Bactrocera dorsalis		Hendel, 1912	Bactrocera dorsalis		species	Luc Leblanc				S	Adult								L. Leblanc					Collection Date: 19-23 June 2012	226.0	Tanzania	TZ
DACIN1338-20	UHIM.ms05423	FF12Tz001	UHIM.ms05423	DACIN1338-20.COI-5P	12229490	2020-09-21			UHIM	University of Hawaii Insect Museum		78904	Animalia	Arthropoda	Insecta	Diptera	Tephritidae	Dacinae	Dacini	Bactrocera	Bactrocera dorsalis		Hendel, 1912	Bactrocera dorsalis		species	Luc Leblanc				S	Adult								L. Leblanc					Collection Date: 19-23 June 2012	226.0	Tanzania	TZ
DACIN1339-20	UHIM.ms05424	FF12Tz001	UHIM.ms05424	DACIN1339-20.COI-5P	12229491	2020-09-21			UHIM	University of Hawaii Insect Museum		78904	Animalia	Arthropoda	Insecta	Diptera	Tephritidae	Dacinae	Dacini	Bactrocera	Bactrocera dorsalis		Hendel, 1912	Bactrocera dorsalis		species	Luc Leblanc				S	Adult								L. Leblanc					Collection Date: 19-23 June 2012	226.0	Tanzania	TZ
DACIN1340-20	UHIM.ms05427	FF029	UHIM.ms05427	DACIN1340-20.COI-5P	12229492	2020-09-21			UHIM	University of Hawaii Insect Museum		78904	Animalia	Arthropoda	Insecta	Diptera	Tephritidae	Dacinae	Dacini	Bactrocera	Bactrocera dorsalis		Hendel, 1912	Bactrocera dorsalis		species	Luc Leblanc				S	Adult								D. Rubinoff & M. San Jose					Collection Date: 4-6 February 2011	1009.0	Laos	LA	Louang Namtha
DACIN1341-20	UHIM.ms05428	FF029	UHIM.ms05428	DACIN1341-20.COI-5P	12229493	2020-09-21			UHIM	University of Hawaii Insect Museum		78904	Animalia	Arthropoda	Insecta	Diptera	Tephritidae	Dacinae	Dacini	Bactrocera	Bactrocera dorsalis		Hendel, 1912	Bactrocera dorsalis		species	Luc Leblanc				S	Adult								D. Rubinoff & M. San Jose					Collection Date: 4-6 February 2011	1009.0	Laos	LA	Louang Namtha
DACIN1342-20	UHIM.ms05429	FF029	UHIM.ms05429	DACIN1342-20.COI-5P	12229494	2020-09-21			UHIM	University of Hawaii Insect Museum		78904	Animalia	Arthropoda	Insecta	Diptera	Tephritidae	Dacinae	Dacini	Bactrocera	Bactrocera dorsalis		Hendel, 1912	Bactrocera dorsalis		species	Luc Leblanc				S	Adult								D. Rubinoff & M. San Jose					Collection Date: 4-6 February 2011	1009.0	Laos	LA	Louang Namtha
DACIN1343-20	UHIM.ms05430	FF029	UHIM.ms05430	DACIN1343-20.COI-5P	12229495	2020-09-21			UHIM	University of Hawaii Insect Museum		78904	Animalia	Arthropoda	Insecta	Diptera	Tephritidae	Dacinae	Dacini	Bactrocera	Bactrocera dorsalis		Hendel, 1912	Bactrocera dorsalis		species	Luc Leblanc				S	Adult								D. Rubinoff & M. San Jose					Collection Date: 4-6 February 2011	1009.0	Laos	LA	Louang Namtha
DACIN1344-20	UHIM.ms05431	FF15Th003	UHIM.ms05431	DACIN1344-20.COI-5P	12229496	2020-09-21	BOLD:AAA2295	2010-07-15	UHIM	University of Hawaii Insect Museum		78904	Animalia	Arthropoda	Insecta	Diptera	Tephritidae	Dacinae	Dacini	Bactrocera	Bactrocera dorsalis		Hendel, 1912	Bactrocera dorsalis		species	Michael San jose				S	Adult								T. Stark & N. Pierce					Collection Date: 16-19 July 2015	97.0	Thailand	TH
DACIN1345-20	UHIM.ms05432	FF15Th003	UHIM.ms05432	DACIN1345-20.COI-5P	12229497	2020-09-21	BOLD:AAA2295	2010-07-15	UHIM	University of Hawaii Insect Museum		78904	Animalia	Arthropoda	Insecta	Diptera	Tephritidae	Dacinae	Dacini	Bactrocera	Bactrocera dorsalis		Hendel, 1912	Bactrocera dorsalis		species	Michael San jose				S	Adult								T. Stark & N. Pierce					Collection Date: 16-19 July 2015	97.0	Thailand	TH
DACIN1346-20	UHIM.ms05433	FF15Th003	UHIM.ms05433	DACIN1346-20.COI-5P	12229498	2020-09-21	BOLD:AAA2295	2010-07-15	UHIM	University of Hawaii Insect Museum		78904	Animalia	Arthropoda	Insecta	Diptera	Tephritidae	Dacinae	Dacini	Bactrocera	Bactrocera dorsalis		Hendel, 1912	Bactrocera dorsalis		species	Michael San jose				S	Adult								T. Stark & N. Pierce					Collection Date: 16-19 July 2015	97.0	Thailand	TH
DACIN1347-20	UHIM.ms05434	FF15Th003	UHIM.ms05434	DACIN1347-20.COI-5P	12229499	2020-09-21	BOLD:AAA2295	2010-07-15	UHIM	University of Hawaii Insect Museum		78904	Animalia	Arthropoda	Insecta	Diptera	Tephritidae	Dacinae	Dacini	Bactrocera	Bactrocera dorsalis		Hendel, 1912	Bactrocera dorsalis		species	Michael San jose				S	Adult								T. Stark & N. Pierce					Collection Date: 16-19 July 2015	97.0	Thailand	TH
DACIN1348-20	UHIM.ms05435	FF15Th003	UHIM.ms05435	DACIN1348-20.COI-5P	12229500	2020-09-21			UHIM	University of Hawaii Insect Museum		78904	Animalia	Arthropoda	Insecta	Diptera	Tephritidae	Dacinae	Dacini	Bactrocera	Bactrocera dorsalis		Hendel, 1912	Bactrocera dorsalis		species	Luc Leblanc				S	Adult								T. Stark & N. Pierce					Collection Date: 16-19 July 2015	97.0	Thailand	TH
DACIN1349-20	UHIM.ms05436	FF15Th003	UHIM.ms05436	DACIN1349-20.COI-5P	12229501	2020-09-21			UHIM	University of Hawaii Insect Museum		78904	Animalia	Arthropoda	Insecta	Diptera	Tephritidae	Dacinae	Dacini	Bactrocera	Bactrocera dorsalis		Hendel, 1912	Bactrocera dorsalis		species	Luc Leblanc				S	Adult								T. Stark & N. Pierce					Collection Date: 16-19 July 2015	97.0	Thailand	TH
DACIN1350-20	UHIM.ms05437	FF15Th003	UHIM.ms05437	DACIN1350-20.COI-5P	12229502	2020-09-21			UHIM	University of Hawaii Insect Museum		78904	Animalia	Arthropoda	Insecta	Diptera	Tephritidae	Dacinae	Dacini	Bactrocera	Bactrocera dorsalis		Hendel, 1912	Bactrocera dorsalis		species	Luc Leblanc				S	Adult								T. Stark & N. Pierce					Collection Date: 16-19 July 2015	97.0	Thailand	TH
DACIN1351-20	UHIM.ms05438	FF15Th003	UHIM.ms05438	DACIN1351-20.COI-5P	12229503	2020-09-21			UHIM	University of Hawaii Insect Museum		78904	Animalia	Arthropoda	Insecta	Diptera	Tephritidae	Dacinae	Dacini	Bactrocera	Bactrocera dorsalis		Hendel, 1912	Bactrocera dorsalis		species	Luc Leblanc				S	Adult								T. Stark & N. Pierce					Collection Date: 16-19 July 2015	97.0	Thailand	TH
DACIN1352-20	UHIM.ms05439	FF15Ph065	UHIM.ms05439	DACIN1352-20.COI-5P	12229504	2020-09-21	BOLD:AAA2295	2010-07-15	UHIM	University of Hawaii Insect Museum		78904	Animalia	Arthropoda	Insecta	Diptera	Tephritidae	Dacinae	Dacini	Bactrocera	Bactrocera dorsalis		Hendel, 1912	Bactrocera dorsalis		species	Michael San jose				S	Adult								E. Fiegalan	2015-07-09					80.0	Philippines	PH
DACIN1353-20	UHIM.ms05440	FF15Ph065	UHIM.ms05440	DACIN1353-20.COI-5P	12229505	2020-09-21	BOLD:AAA2295	2010-07-15	UHIM	University of Hawaii Insect Museum		78904	Animalia	Arthropoda	Insecta	Diptera	Tephritidae	Dacinae	Dacini	Bactrocera	Bactrocera dorsalis		Hendel, 1912	Bactrocera dorsalis		species	Michael San jose				S	Adult								E. Fiegalan	2015-07-09					80.0	Philippines	PH
DACIN1354-20	UHIM.ms05441	FF15Ph065	UHIM.ms05441	DACIN1354-20.COI-5P	12229506	2020-09-21	BOLD:AAA2295	2010-07-15	UHIM	University of Hawaii Insect Museum		78904	Animalia	Arthropoda	Insecta	Diptera	Tephritidae	Dacinae	Dacini	Bactrocera	Bactrocera dorsalis		Hendel, 1912	Bactrocera dorsalis		species	Luc Leblanc				S	Adult								E. Fiegalan	2015-07-09					80.0	Philippines	PH
DACIN1355-20	UHIM.ms05442	FF15Ph065	UHIM.ms05442	DACIN1355-20.COI-5P	12229507	2020-09-21	BOLD:AAA2295	2010-07-15	UHIM	University of Hawaii Insect Museum		78904	Animalia	Arthropoda	Insecta	Diptera	Tephritidae	Dacinae	Dacini	Bactrocera	Bactrocera dorsalis		Hendel, 1912	Bactrocera dorsalis		species	Michael San jose				S	Adult								E. Fiegalan	2015-07-09					80.0	Philippines	PH
DACIN1356-20	UHIM.ms05443	FF15Ph065	UHIM.ms05443	DACIN1356-20.COI-5P	12229508	2020-09-21	BOLD:AAA2295	2010-07-15	UHIM	University of Hawaii Insect Museum		78904	Animalia	Arthropoda	Insecta	Diptera	Tephritidae	Dacinae	Dacini	Bactrocera	Bactrocera dorsalis		Hendel, 1912	Bactrocera dorsalis		species	Michael San jose				S	Adult								E. Fiegalan	2015-07-09					80.0	Philippines	PH
DACIN1357-20	UHIM.ms05444	FF15Ph065	UHIM.ms05444	DACIN1357-20.COI-5P	12229509	2020-09-21			UHIM	University of Hawaii Insect Museum		78904	Animalia	Arthropoda	Insecta	Diptera	Tephritidae	Dacinae	Dacini	Bactrocera	Bactrocera dorsalis		Hendel, 1912	Bactrocera dorsalis		species	Luc Leblanc				S	Adult								E. Fiegalan	2015-07-09					80.0	Philippines	PH
DACIN1358-20	UHIM.ms05445	FF15Ph065	UHIM.ms05445	DACIN1358-20.COI-5P	12229510	2020-09-21			UHIM	University of Hawaii Insect Museum		78904	Animalia	Arthropoda	Insecta	Diptera	Tephritidae	Dacinae	Dacini	Bactrocera	Bactrocera dorsalis		Hendel, 1912	Bactrocera dorsalis		species	Luc Leblanc				S	Adult								E. Fiegalan	2015-07-09					80.0	Philippines	PH
DACIN1359-20	UHIM.ms05446	FF15Ph065	UHIM.ms05446	DACIN1359-20.COI-5P	12229511	2020-09-21			UHIM	University of Hawaii Insect Museum		78904	Animalia	Arthropoda	Insecta	Diptera	Tephritidae	Dacinae	Dacini	Bactrocera	Bactrocera dorsalis		Hendel, 1912	Bactrocera dorsalis		species	Luc Leblanc				S	Adult								E. Fiegalan	2015-07-09					80.0	Philippines	PH
DACIN1360-20	UHIM.ms05447	FF15Ph065	UHIM.ms05447	DACIN1360-20.COI-5P	12229512	2020-09-21			UHIM	University of Hawaii Insect Museum		78904	Animalia	Arthropoda	Insecta	Diptera	Tephritidae	Dacinae	Dacini	Bactrocera	Bactrocera dorsalis		Hendel, 1912	Bactrocera dorsalis		species	Luc Leblanc				S	Adult								E. Fiegalan	2015-07-09					80.0	Philippines	PH
DACIN1361-20	UHIM.ms05448	FF15Ph065	UHIM.ms05448	DACIN1361-20.COI-5P	12229513	2020-09-21	BOLD:AAA2295	2010-07-15	UHIM	University of Hawaii Insect Museum		78904	Animalia	Arthropoda	Insecta	Diptera	Tephritidae	Dacinae	Dacini	Bactrocera	Bactrocera dorsalis		Hendel, 1912	Bactrocera dorsalis		species	Michael San jose				S	Adult								E. Fiegalan	2015-07-09					80.0	Philippines	PH
DACIN1362-20	UHIM.ms05449	FF15Ph079	UHIM.ms05449	DACIN1362-20.COI-5P	12229514	2020-09-21	BOLD:AAA2295	2010-07-15	UHIM	University of Hawaii Insect Museum		78904	Animalia	Arthropoda	Insecta	Diptera	Tephritidae	Dacinae	Dacini	Bactrocera	Bactrocera dorsalis		Hendel, 1912	Bactrocera dorsalis		species	Michael San jose				S	Adult								H.Y. Huang					Collection Date: 15-16 August 2015	5868.0	Philippines	PH	Palawan
DACIN1363-20	UHIM.ms05451	FF15Np002	UHIM.ms05451	DACIN1363-20.COI-5P	12229515	2020-09-21	BOLD:AAA2295	2010-07-15	UHIM	University of Hawaii Insect Museum		78904	Animalia	Arthropoda	Insecta	Diptera	Tephritidae	Dacinae	Dacini	Bactrocera	Bactrocera dorsalis		Hendel, 1912	Bactrocera dorsalis		species	Luc Leblanc				S	Adult								B. Bhandari					Collection Date: April-May 2015	15.0	Nepal	NP
DACIN1365-20	UHIM.ms05453	FF15Np002	UHIM.ms05453	DACIN1365-20.COI-5P	12229517	2020-09-21			UHIM	University of Hawaii Insect Museum		78904	Animalia	Arthropoda	Insecta	Diptera	Tephritidae	Dacinae	Dacini	Bactrocera	Bactrocera dorsalis		Hendel, 1912	Bactrocera dorsalis		species	Luc Leblanc				S	Adult								B. Bhandari					Collection Date: April-May 2015	15.0	Nepal	NP
DACIN1367-20	UHIM.ms05455	FF15Np002	UHIM.ms05455	DACIN1367-20.COI-5P	12229519	2020-09-21			UHIM	University of Hawaii Insect Museum		78904	Animalia	Arthropoda	Insecta	Diptera	Tephritidae	Dacinae	Dacini	Bactrocera	Bactrocera dorsalis		Hendel, 1912	Bactrocera dorsalis		species	Luc Leblanc				S	Adult								B. Bhandari					Collection Date: April-May 2015	15.0	Nepal	NP
DACIN1370-20	UHIM.ms05458	FF15Np004	UHIM.ms05458	DACIN1370-20.COI-5P	12229522	2020-09-21			UHIM	University of Hawaii Insect Museum		78904	Animalia	Arthropoda	Insecta	Diptera	Tephritidae	Dacinae	Dacini	Bactrocera	Bactrocera dorsalis		Hendel, 1912	Bactrocera dorsalis		species	Luc Leblanc				S	Adult								B. Bhandari					Collection Date: April-May 2015	15.0	Nepal	NP
DACIN1373-20	UHIM.ms05461	FF236	UHIM.ms05461	DACIN1373-20.COI-5P	12229525	2020-09-21			UHIM	University of Hawaii Insect Museum		78904	Animalia	Arthropoda	Insecta	Diptera	Tephritidae	Dacinae	Dacini	Bactrocera	Bactrocera dorsalis		Hendel, 1912	Bactrocera dorsalis		species	Luc Leblanc				S	Adult								D. Rubinoff & M. San Jose					Collection Date: 26-29 June 2012	2736.0	China	CN	Guangxi
DACIN1374-20	UHIM.ms05462	FF236	UHIM.ms05462	DACIN1374-20.COI-5P	12229526	2020-09-21	BOLD:AAA2295	2010-07-15	UHIM	University of Hawaii Insect Museum		78904	Animalia	Arthropoda	Insecta	Diptera	Tephritidae	Dacinae	Dacini	Bactrocera	Bactrocera dorsalis		Hendel, 1912	Bactrocera dorsalis		species	Michael San jose				S	Adult								D. Rubinoff & M. San Jose					Collection Date: 26-29 June 2012	2736.0	China	CN	Guangxi
DACIN1375-20	UHIM.ms05464	FF236	UHIM.ms05464	DACIN1375-20.COI-5P	12229527	2020-09-21	BOLD:AAA2295	2010-07-15	UHIM	University of Hawaii Insect Museum		78904	Animalia	Arthropoda	Insecta	Diptera	Tephritidae	Dacinae	Dacini	Bactrocera	Bactrocera dorsalis		Hendel, 1912	Bactrocera dorsalis		species	Michael San jose				S	Adult								D. Rubinoff & M. San Jose					Collection Date: 26-29 June 2012	2736.0	China	CN	Guangxi
DACIN1376-20	UHIM.ms05465	FF201	UHIM.ms05465	DACIN1376-20.COI-5P	12229528	2020-09-21	BOLD:AAA2295	2010-07-15	UHIM	University of Hawaii Insect Museum		78904	Animalia	Arthropoda	Insecta	Diptera	Tephritidae	Dacinae	Dacini	Bactrocera	Bactrocera dorsalis		Hendel, 1912	Bactrocera dorsalis		species	Michael San jose				S	Adult								D. Rubinoff & M. San Jose					Collection Date: 21-23 June 2012	2736.0	China	CN	Guangxi
DACIN1377-20	UHIM.ms05466	FF201	UHIM.ms05466	DACIN1377-20.COI-5P	12229529	2020-09-21	BOLD:AAA2295	2010-07-15	UHIM	University of Hawaii Insect Museum		78904	Animalia	Arthropoda	Insecta	Diptera	Tephritidae	Dacinae	Dacini	Bactrocera	Bactrocera dorsalis		Hendel, 1912	Bactrocera dorsalis		species	Michael San jose				S	Adult								D. Rubinoff & M. San Jose					Collection Date: 21-23 June 2012	2736.0	China	CN	Guangxi
DACIN1378-20	UHIM.ms05467	FF201	UHIM.ms05467	DACIN1378-20.COI-5P	12229530	2020-09-21	BOLD:AAA2295	2010-07-15	UHIM	University of Hawaii Insect Museum		78904	Animalia	Arthropoda	Insecta	Diptera	Tephritidae	Dacinae	Dacini	Bactrocera	Bactrocera dorsalis		Hendel, 1912	Bactrocera dorsalis		species	Michael San jose				S	Adult								D. Rubinoff & M. San Jose					Collection Date: 21-23 June 2012	2736.0	China	CN	Guangxi
DACIN1379-20	UHIM.ms05468	FF201	UHIM.ms05468	DACIN1379-20.COI-5P	12229531	2020-09-21	BOLD:AAA2295	2010-07-15	UHIM	University of Hawaii Insect Museum		78904	Animalia	Arthropoda	Insecta	Diptera	Tephritidae	Dacinae	Dacini	Bactrocera	Bactrocera dorsalis		Hendel, 1912	Bactrocera dorsalis		species	Michael San jose				S	Adult								D. Rubinoff & M. San Jose					Collection Date: 21-23 June 2012	2736.0	China	CN	Guangxi
DACIN1380-20	UHIM.ms05469	FF129	UHIM.ms05469	DACIN1380-20.COI-5P	12229532	2020-09-21	BOLD:AAA2295	2010-07-15	UHIM	University of Hawaii Insect Museum		78904	Animalia	Arthropoda	Insecta	Diptera	Tephritidae	Dacinae	Dacini	Bactrocera	Bactrocera dorsalis		Hendel, 1912	Bactrocera dorsalis		species	Michael San jose				S	Adult								D. Rubinoff & M. San Jose					Collection Date: 16-18 June 2012	822.0	China	CN	Yunnan
DACIN1381-20	UHIM.ms05470	FF129	UHIM.ms05470	DACIN1381-20.COI-5P	12229533	2020-09-21	BOLD:AAA2295	2010-07-15	UHIM	University of Hawaii Insect Museum		78904	Animalia	Arthropoda	Insecta	Diptera	Tephritidae	Dacinae	Dacini	Bactrocera	Bactrocera dorsalis		Hendel, 1912	Bactrocera dorsalis		species	Michael San jose				S	Adult								D. Rubinoff & M. San Jose					Collection Date: 16-18 June 2012	822.0	China	CN	Yunnan
DACIN1382-20	UHIM.ms05471	FF129	UHIM.ms05471	DACIN1382-20.COI-5P	12229534	2020-09-21	BOLD:AAA2295	2010-07-15	UHIM	University of Hawaii Insect Museum		78904	Animalia	Arthropoda	Insecta	Diptera	Tephritidae	Dacinae	Dacini	Bactrocera	Bactrocera dorsalis		Hendel, 1912	Bactrocera dorsalis		species	Michael San jose				S	Adult								D. Rubinoff & M. San Jose					Collection Date: 16-18 June 2012	822.0	China	CN	Yunnan
DACIN1383-20	UHIM.ms05472	FF129	UHIM.ms05472	DACIN1383-20.COI-5P	12229535	2020-09-21			UHIM	University of Hawaii Insect Museum		78904	Animalia	Arthropoda	Insecta	Diptera	Tephritidae	Dacinae	Dacini	Bactrocera	Bactrocera dorsalis		Hendel, 1912	Bactrocera dorsalis		species	Luc Leblanc				S	Adult								D. Rubinoff & M. San Jose					Collection Date: 16-18 June 2012	822.0	China	CN	Yunnan
DACIN1384-20	UHIM.ms05475	FF13Bd002	UHIM.ms05475	DACIN1384-20.COI-5P	12229536	2020-09-21	BOLD:AAA2295	2010-07-15	UHIM	University of Hawaii Insect Museum		78904	Animalia	Arthropoda	Insecta	Diptera	Tephritidae	Dacinae	Dacini	Bactrocera	Bactrocera dorsalis		Hendel, 1912	Bactrocera dorsalis		species	Michael San jose				S	Adult								M.A. Hossain					Collection Date: 1-2 July 2013	124.0	Bangladesh	BD
DACIN1385-20	UHIM.ms05476	FF13Bd002	UHIM.ms05476	DACIN1385-20.COI-5P	12229537	2020-09-21	BOLD:AAA2295	2010-07-15	UHIM	University of Hawaii Insect Museum		78904	Animalia	Arthropoda	Insecta	Diptera	Tephritidae	Dacinae	Dacini	Bactrocera	Bactrocera dorsalis		Hendel, 1912	Bactrocera dorsalis		species	Michael San jose				S	Adult								M.A. Hossain					Collection Date: 1-2 July 2013	124.0	Bangladesh	BD
DACIN1386-20	UHIM.ms05477	FF14Bd036	UHIM.ms05477	DACIN1386-20.COI-5P	12229538	2020-09-21	BOLD:AAA2295	2010-07-15	UHIM	University of Hawaii Insect Museum		78904	Animalia	Arthropoda	Insecta	Diptera	Tephritidae	Dacinae	Dacini	Bactrocera	Bactrocera dorsalis		Hendel, 1912	Bactrocera dorsalis		species	Michael San jose				S	Adult								M.A. Hossain	2014-11-20					124.0	Bangladesh	BD
DACIN1387-20	UHIM.ms05478	FF14Bd036	UHIM.ms05478	DACIN1387-20.COI-5P	12229539	2020-09-21	BOLD:AAA2295	2010-07-15	UHIM	University of Hawaii Insect Museum		78904	Animalia	Arthropoda	Insecta	Diptera	Tephritidae	Dacinae	Dacini	Bactrocera	Bactrocera dorsalis		Hendel, 1912	Bactrocera dorsalis		species	Michael San jose				S	Adult								M.A. Hossain	2014-11-20					124.0	Bangladesh	BD
DACIN1388-20	UHIM.ms05479	FF11Hw076	UHIM.ms05479	DACIN1388-20.COI-5P	12229540	2020-09-21	BOLD:AAA2295	2010-07-15	UHIM	University of Hawaii Insect Museum		78904	Animalia	Arthropoda	Insecta	Diptera	Tephritidae	Dacinae	Dacini	Bactrocera	Bactrocera dorsalis		Hendel, 1912	Bactrocera dorsalis		species	Michael San jose				S	Adult								W.P. Haines	2011-08-01					638.0	United States	US	Hawaii
DACIN1389-20	UHIM.ms05480	FF11Hw076	UHIM.ms05480	DACIN1389-20.COI-5P	12229541	2020-09-21	BOLD:AAA2295	2010-07-15	UHIM	University of Hawaii Insect Museum		78904	Animalia	Arthropoda	Insecta	Diptera	Tephritidae	Dacinae	Dacini	Bactrocera	Bactrocera dorsalis		Hendel, 1912	Bactrocera dorsalis		species	Michael San jose				S	Adult								W.P. Haines	2011-08-01					638.0	United States	US	Hawaii
DACIN1390-20	UHIM.ms05481	FF11Hw076	UHIM.ms05481	DACIN1390-20.COI-5P	12229542	2020-09-21			UHIM	University of Hawaii Insect Museum		78904	Animalia	Arthropoda	Insecta	Diptera	Tephritidae	Dacinae	Dacini	Bactrocera	Bactrocera dorsalis		Hendel, 1912	Bactrocera dorsalis		species	Luc Leblanc				S	Adult								W.P. Haines	2011-08-01					638.0	United States	US	Hawaii
DACIN1391-20	UHIM.ms05482	FF11Hw076	UHIM.ms05482	DACIN1391-20.COI-5P	12229543	2020-09-21	BOLD:AAA2295	2010-07-15	UHIM	University of Hawaii Insect Museum		78904	Animalia	Arthropoda	Insecta	Diptera	Tephritidae	Dacinae	Dacini	Bactrocera	Bactrocera dorsalis		Hendel, 1912	Bactrocera dorsalis		species	Michael San jose				S	Adult								W.P. Haines	2011-08-01					638.0	United States	US	Hawaii
DACIN1392-20	UHIM.ms05483	FF11Hw076	UHIM.ms05483	DACIN1392-20.COI-5P	12229544	2020-09-21	BOLD:AAA2295	2010-07-15	UHIM	University of Hawaii Insect Museum		78904	Animalia	Arthropoda	Insecta	Diptera	Tephritidae	Dacinae	Dacini	Bactrocera	Bactrocera dorsalis		Hendel, 1912	Bactrocera dorsalis		species	Michael San jose				S	Adult								W.P. Haines	2011-08-01					638.0	United States	US	Hawaii
DACIN1393-20	UHIM.ms05484	FF11Hw076	UHIM.ms05484	DACIN1393-20.COI-5P	12229545	2020-09-21	BOLD:AAA2295	2010-07-15	UHIM	University of Hawaii Insect Museum		78904	Animalia	Arthropoda	Insecta	Diptera	Tephritidae	Dacinae	Dacini	Bactrocera	Bactrocera dorsalis		Hendel, 1912	Bactrocera dorsalis		species	Michael San jose				S	Adult								W.P. Haines	2011-08-01					638.0	United States	US	Hawaii
DACIN1394-20	UHIM.ms05485	FF11Hw076	UHIM.ms05485	DACIN1394-20.COI-5P	12229546	2020-09-21	BOLD:AAA2295	2010-07-15	UHIM	University of Hawaii Insect Museum		78904	Animalia	Arthropoda	Insecta	Diptera	Tephritidae	Dacinae	Dacini	Bactrocera	Bactrocera dorsalis		Hendel, 1912	Bactrocera dorsalis		species	Michael San jose				S	Adult								W.P. Haines	2011-08-01					638.0	United States	US	Hawaii
DACIN1395-20	UHIM.ms05486	FF11Hw076	UHIM.ms05486	DACIN1395-20.COI-5P	12229547	2020-09-21	BOLD:AAA2295	2010-07-15	UHIM	University of Hawaii Insect Museum		78904	Animalia	Arthropoda	Insecta	Diptera	Tephritidae	Dacinae	Dacini	Bactrocera	Bactrocera dorsalis		Hendel, 1912	Bactrocera dorsalis		species	Michael San jose				S	Adult								W.P. Haines	2011-08-01					638.0	United States	US	Hawaii
DACIN1396-20	UHIM.ms05487	FF11Hw076	UHIM.ms05487	DACIN1396-20.COI-5P	12229548	2020-09-21	BOLD:AAA2295	2010-07-15	UHIM	University of Hawaii Insect Museum		78904	Animalia	Arthropoda	Insecta	Diptera	Tephritidae	Dacinae	Dacini	Bactrocera	Bactrocera dorsalis		Hendel, 1912	Bactrocera dorsalis		species	Michael San jose				S	Adult								W.P. Haines	2011-08-01					638.0	United States	US	Hawaii
DACIN1397-20	UHIM.ms05488	FF11Hw076	UHIM.ms05488	DACIN1397-20.COI-5P	12229549	2020-09-21	BOLD:AAA2295	2010-07-15	UHIM	University of Hawaii Insect Museum		78904	Animalia	Arthropoda	Insecta	Diptera	Tephritidae	Dacinae	Dacini	Bactrocera	Bactrocera dorsalis		Hendel, 1912	Bactrocera dorsalis		species	Michael San jose				S	Adult								W.P. Haines	2011-08-01					638.0	United States	US	Hawaii
DACIN1399-20	UHIM.ms05493	FF15Np002	UHIM.ms05493	DACIN1399-20.COI-5P	12229551	2020-09-21			UHIM	University of Hawaii Insect Museum		78904	Animalia	Arthropoda	Insecta	Diptera	Tephritidae	Dacinae	Dacini	Bactrocera	Bactrocera dorsalis		Hendel, 1912	Bactrocera dorsalis		species	Luc Leblanc				S	Adult								B. Bhandari					Collection Date: April-May 2015	15.0	Nepal	NP
DACIN1400-20	UHIM.ms05494	FF15Np002	UHIM.ms05494	DACIN1400-20.COI-5P	12229552	2020-09-21			UHIM	University of Hawaii Insect Museum		78904	Animalia	Arthropoda	Insecta	Diptera	Tephritidae	Dacinae	Dacini	Bactrocera	Bactrocera dorsalis		Hendel, 1912	Bactrocera dorsalis		species	Luc Leblanc				S	Adult								B. Bhandari					Collection Date: April-May 2015	15.0	Nepal	NP
DACIN1402-20	UHIM.ms05497	FF15Ph065	UHIM.ms05497	DACIN1402-20.COI-5P	12229554	2020-09-21	BOLD:AAA2295	2010-07-15	UHIM	University of Hawaii Insect Museum		78904	Animalia	Arthropoda	Insecta	Diptera	Tephritidae	Dacinae	Dacini	Bactrocera	Bactrocera dorsalis		Hendel, 1912	Bactrocera dorsalis		species	Michael San jose				S	Adult								E. Fiegalan	2015-07-09					80.0	Philippines	PH
DACIN1403-20	UHIM.ms05498	FF15Ph065	UHIM.ms05498	DACIN1403-20.COI-5P	12229555	2020-09-21	BOLD:AAA2295	2010-07-15	UHIM	University of Hawaii Insect Museum		78904	Animalia	Arthropoda	Insecta	Diptera	Tephritidae	Dacinae	Dacini	Bactrocera	Bactrocera dorsalis		Hendel, 1912	Bactrocera dorsalis		species	Michael San jose				S	Adult								E. Fiegalan	2015-07-09					80.0	Philippines	PH
DACIN1404-20	UHIM.ms05499	FF15Ph065	UHIM.ms05499	DACIN1404-20.COI-5P	12229556	2020-09-21	BOLD:AAA2295	2010-07-15	UHIM	University of Hawaii Insect Museum		78904	Animalia	Arthropoda	Insecta	Diptera	Tephritidae	Dacinae	Dacini	Bactrocera	Bactrocera dorsalis		Hendel, 1912	Bactrocera dorsalis		species	Michael San jose				S	Adult								E. Fiegalan	2015-07-09					80.0	Philippines	PH
DACIN1405-20	UHIM.ms05500	FF15Ph065	UHIM.ms05500	DACIN1405-20.COI-5P	12229557	2020-09-21	BOLD:AAA2295	2010-07-15	UHIM	University of Hawaii Insect Museum		78904	Animalia	Arthropoda	Insecta	Diptera	Tephritidae	Dacinae	Dacini	Bactrocera	Bactrocera dorsalis		Hendel, 1912	Bactrocera dorsalis		species	Michael San jose				S	Adult								E. Fiegalan	2015-07-09					80.0	Philippines	PH
DACIN1406-20	UHIM.ms05501	FF15Ph051	UHIM.ms05501	DACIN1406-20.COI-5P	12229558	2020-09-21	BOLD:AAA2295	2010-07-15	UHIM	University of Hawaii Insect Museum		78904	Animalia	Arthropoda	Insecta	Diptera	Tephritidae	Dacinae	Dacini	Bactrocera	Bactrocera dorsalis		Hendel, 1912	Bactrocera dorsalis		species	Michael San jose				S	Adult								E. Fiegalan	2015-06-29					6232.0	Philippines	PH	Davao del Sur
DACIN1407-20	UHIM.ms05502	FF15Ph051	UHIM.ms05502	DACIN1407-20.COI-5P	12229559	2020-09-21	BOLD:AAA2295	2010-07-15	UHIM	University of Hawaii Insect Museum		78904	Animalia	Arthropoda	Insecta	Diptera	Tephritidae	Dacinae	Dacini	Bactrocera	Bactrocera dorsalis		Hendel, 1912	Bactrocera dorsalis		species	Michael San jose				S	Adult								E. Fiegalan	2015-06-29					6232.0	Philippines	PH	Davao del Sur
DACIN1408-20	UHIM.ms05503	FF15Ph051	UHIM.ms05503	DACIN1408-20.COI-5P	12229560	2020-09-21	BOLD:AAA2295	2010-07-15	UHIM	University of Hawaii Insect Museum		78904	Animalia	Arthropoda	Insecta	Diptera	Tephritidae	Dacinae	Dacini	Bactrocera	Bactrocera dorsalis		Hendel, 1912	Bactrocera dorsalis		species	Michael San jose				S	Adult								E. Fiegalan	2015-06-29					6232.0	Philippines	PH	Davao del Sur
DACIN1409-20	UHIM.ms05504	FF15Ph051	UHIM.ms05504	DACIN1409-20.COI-5P	12229561	2020-09-21	BOLD:AAA2295	2010-07-15	UHIM	University of Hawaii Insect Museum		78904	Animalia	Arthropoda	Insecta	Diptera	Tephritidae	Dacinae	Dacini	Bactrocera	Bactrocera dorsalis		Hendel, 1912	Bactrocera dorsalis		species	Michael San jose				S	Adult								E. Fiegalan	2015-06-29					6232.0	Philippines	PH	Davao del Sur
DACIN1447-20	UHIM.ms05961	FF15Np005	UHIM.ms05961	DACIN1447-20.COI-5P	12229599	2020-09-21	BOLD:AAA2295	2010-07-15	UHIM	University of Hawaii Insect Museum		78904	Animalia	Arthropoda	Insecta	Diptera	Tephritidae	Dacinae	Dacini	Bactrocera	Bactrocera dorsalis		Hendel, 1912	Bactrocera dorsalis		species	Luc Leblanc				S	Adult								B. Bhandari					Collection Date: April-May 2015	15.0	Nepal	NP
DACIN1486-20	UHIM.ms06140	FF553	UHIM.ms06140	DACIN1486-20.COI-5P	12229638	2020-09-21			UHIM	University of Hawaii Insect Museum		78904	Animalia	Arthropoda	Insecta	Diptera	Tephritidae	Dacinae	Dacini	Bactrocera	Bactrocera dorsalis		Hendel, 1912	Bactrocera dorsalis		species	Luc Leblanc				S	Adult								D. Rubinoff & M. San Jose					Collection Date: 15-17 October 2015	980.0	Vietnam	VN	Lam Dong
DACIN1487-20	UHIM.ms06141	FF561	UHIM.ms06141	DACIN1487-20.COI-5P	12229639	2020-09-21			UHIM	University of Hawaii Insect Museum		78904	Animalia	Arthropoda	Insecta	Diptera	Tephritidae	Dacinae	Dacini	Bactrocera	Bactrocera dorsalis		Hendel, 1912	Bactrocera dorsalis		species	Luc Leblanc				S	Adult								D. Rubinoff & M. San Jose					Collection Date: 15-17 October 2015	980.0	Vietnam	VN	Lam Dong
DACIN1489-20	UHIM.ms06144	FF541	UHIM.ms06144	DACIN1489-20.COI-5P	12229641	2020-09-21			UHIM	University of Hawaii Insect Museum		78904	Animalia	Arthropoda	Insecta	Diptera	Tephritidae	Dacinae	Dacini	Bactrocera	Bactrocera dorsalis		Hendel, 1912	Bactrocera dorsalis		species	Luc Leblanc				S	Adult								D. Rubinoff & M. San Jose					Collection Date: 14-18 October 2015	980.0	Vietnam	VN	Lam Dong
DACIN1490-20	UHIM.ms06145	FF541	UHIM.ms06145	DACIN1490-20.COI-5P	12229642	2020-09-21			UHIM	University of Hawaii Insect Museum		78904	Animalia	Arthropoda	Insecta	Diptera	Tephritidae	Dacinae	Dacini	Bactrocera	Bactrocera dorsalis		Hendel, 1912	Bactrocera dorsalis		species	Luc Leblanc				S	Adult								D. Rubinoff & M. San Jose					Collection Date: 14-18 October 2015	980.0	Vietnam	VN	Lam Dong
DACIN1491-20	UHIM.ms06146	FF561	UHIM.ms06146	DACIN1491-20.COI-5P	12229643	2020-09-21			UHIM	University of Hawaii Insect Museum		78904	Animalia	Arthropoda	Insecta	Diptera	Tephritidae	Dacinae	Dacini	Bactrocera	Bactrocera dorsalis		Hendel, 1912	Bactrocera dorsalis		species	Luc Leblanc				S	Adult								D. Rubinoff & M. San Jose					Collection Date: 15-17 October 2015	980.0	Vietnam	VN	Lam Dong
DACIN1492-20	UHIM.ms06147	FF561	UHIM.ms06147	DACIN1492-20.COI-5P	12229644	2020-09-21			UHIM	University of Hawaii Insect Museum		78904	Animalia	Arthropoda	Insecta	Diptera	Tephritidae	Dacinae	Dacini	Bactrocera	Bactrocera dorsalis		Hendel, 1912	Bactrocera dorsalis		species	Luc Leblanc				S	Adult								D. Rubinoff & M. San Jose					Collection Date: 15-17 October 2015	980.0	Vietnam	VN	Lam Dong
DACIN1493-20	UHIM.ms06148	FF572	UHIM.ms06148	DACIN1493-20.COI-5P	12229645	2020-09-21			UHIM	University of Hawaii Insect Museum		78904	Animalia	Arthropoda	Insecta	Diptera	Tephritidae	Dacinae	Dacini	Bactrocera	Bactrocera dorsalis		Hendel, 1912	Bactrocera dorsalis		species	Luc Leblanc				S	Adult								D. Rubinoff & M. San Jose					Collection Date: 16-18 October 2015	980.0	Vietnam	VN	Lam Dong
DACIN1494-20	UHIM.ms06149	FF572	UHIM.ms06149	DACIN1494-20.COI-5P	12229646	2020-09-21			UHIM	University of Hawaii Insect Museum		78904	Animalia	Arthropoda	Insecta	Diptera	Tephritidae	Dacinae	Dacini	Bactrocera	Bactrocera dorsalis		Hendel, 1912	Bactrocera dorsalis		species	Luc Leblanc				S	Adult								D. Rubinoff & M. San Jose					Collection Date: 16-18 October 2015	980.0	Vietnam	VN	Lam Dong
DACIN1566-20	UHIM.ms06260	FF503	UHIM.ms06260	DACIN1566-20.COI-5P	12229718	2020-09-21			UHIM	University of Hawaii Insect Museum		78904	Animalia	Arthropoda	Insecta	Diptera	Tephritidae	Dacinae	Dacini	Bactrocera	Bactrocera dorsalis		Hendel, 1912	Bactrocera dorsalis		species	Luc Leblanc				S	Adult								D. Rubinoff & M. San Jose					Collection Date: 7-9 October 2015	1648.0	Vietnam	VN	Thua Thien Hue
DACIN1567-20	UHIM.ms06261	FF483	UHIM.ms06261	DACIN1567-20.COI-5P	12229719	2020-09-21			UHIM	University of Hawaii Insect Museum		78904	Animalia	Arthropoda	Insecta	Diptera	Tephritidae	Dacinae	Dacini	Bactrocera	Bactrocera dorsalis		Hendel, 1912	Bactrocera dorsalis		species	Luc Leblanc				S	Adult								D. Rubinoff & M. San Jose					Collection Date: 6-8 October 2015	1648.0	Vietnam	VN	Thua Thien Hue
DACIN1568-20	UHIM.ms06262	FF553	UHIM.ms06262	DACIN1568-20.COI-5P	12229720	2020-09-21			UHIM	University of Hawaii Insect Museum		78904	Animalia	Arthropoda	Insecta	Diptera	Tephritidae	Dacinae	Dacini	Bactrocera	Bactrocera dorsalis		Hendel, 1912	Bactrocera dorsalis		species	Luc Leblanc				S	Adult								D. Rubinoff & M. San Jose					Collection Date: 15-17 October 2015	980.0	Vietnam	VN	Lam Dong
DACIN1569-20	UHIM.ms06263	FF545	UHIM.ms06263	DACIN1569-20.COI-5P	12229721	2020-09-21	BOLD:AAA2295	2010-07-15	UHIM	University of Hawaii Insect Museum		78904	Animalia	Arthropoda	Insecta	Diptera	Tephritidae	Dacinae	Dacini	Bactrocera	Bactrocera dorsalis		Hendel, 1912	Bactrocera dorsalis		species	Luc Leblanc				S	Adult								D. Rubinoff & M. San Jose					Collection Date: 14-18 October 2015	980.0	Vietnam	VN	Lam Dong
DACIN1575-20	UHIM.ms06269	FF490	UHIM.ms06269	DACIN1575-20.COI-5P	12229727	2020-09-21			UHIM	University of Hawaii Insect Museum		78904	Animalia	Arthropoda	Insecta	Diptera	Tephritidae	Dacinae	Dacini	Bactrocera	Bactrocera dorsalis		Hendel, 1912	Bactrocera dorsalis		species	Luc Leblanc				S	Adult								D. Rubinoff & M. San Jose					Collection Date: 6-12 October 2015	1648.0	Vietnam	VN	Thua Thien Hue
DACIN1576-20	UHIM.ms06270	FF510	UHIM.ms06270	DACIN1576-20.COI-5P	12229728	2020-09-21			UHIM	University of Hawaii Insect Museum		78904	Animalia	Arthropoda	Insecta	Diptera	Tephritidae	Dacinae	Dacini	Bactrocera	Bactrocera dorsalis		Hendel, 1912	Bactrocera dorsalis		species	Luc Leblanc				S	Adult								D. Rubinoff & M. San Jose					Collection Date: 7-9 October 2015	1648.0	Vietnam	VN	Thua Thien Hue
DACIN1580-20	UHIM.ms06277	FF529	UHIM.ms06277	DACIN1580-20.COI-5P	12229732	2020-09-21			UHIM	University of Hawaii Insect Museum		78904	Animalia	Arthropoda	Insecta	Diptera	Tephritidae	Dacinae	Dacini	Bactrocera	Bactrocera dorsalis		Hendel, 1912	Bactrocera dorsalis		species	Luc Leblanc				S	Adult								D. Rubinoff & M. San Jose					Collection Date: 14-17 October 2015	980.0	Vietnam	VN	Lam Dong
DACIN1582-20	UHIM.ms06279	FF566	UHIM.ms06279	DACIN1582-20.COI-5P	12229734	2020-09-21			UHIM	University of Hawaii Insect Museum		78904	Animalia	Arthropoda	Insecta	Diptera	Tephritidae	Dacinae	Dacini	Bactrocera	Bactrocera dorsalis		Hendel, 1912	Bactrocera dorsalis		species	Luc Leblanc				S	Adult								D. Rubinoff & M. San Jose					Collection Date: 15-17 October 2015	980.0	Vietnam	VN	Lam Dong
DACIN1584-20	UHIM.ms06281	FF519	UHIM.ms06281	DACIN1584-20.COI-5P	12229736	2020-09-21			UHIM	University of Hawaii Insect Museum		78904	Animalia	Arthropoda	Insecta	Diptera	Tephritidae	Dacinae	Dacini	Bactrocera	Bactrocera dorsalis		Hendel, 1912	Bactrocera dorsalis		species	Luc Leblanc				S	Adult								D. Rubinoff & M. San Jose					Collection Date: 8-10 October 2015	1648.0	Vietnam	VN	Thua Thien Hue
DACIN1591-20	UHIM.ms07141	FF532	UHIM.ms07141	DACIN1591-20.COI-5P	12229743	2020-09-21			UHIM	University of Hawaii Insect Museum		78904	Animalia	Arthropoda	Insecta	Diptera	Tephritidae	Dacinae	Dacini	Bactrocera	Bactrocera dorsalis		Hendel, 1912	Bactrocera dorsalis		species	Camiel Doorenweerd				S	Adult								D. Rubinoff & M. San Jose					Collection Date: 14-17 October 2015	980.0	Vietnam	VN	Lam Dong
DACIN161-20	UHIM.ms01111	FF021	UHIM.ms01111	DACIN161-20.COI-5P	12228313	2020-09-21			UHIM	University of Hawaii Insect Museum		78904	Animalia	Arthropoda	Insecta	Diptera	Tephritidae	Dacinae	Dacini	Bactrocera	Bactrocera dorsalis		Hendel, 1912	Bactrocera dorsalis		species	Luc Leblanc				S	Adult								D. Rubinoff & M. San Jose					Collection Date: 4-6 February 2011	1009.0	Laos	LA	Louang Namtha
DACIN162-20	UHIM.ms01112	FF029	UHIM.ms01112	DACIN162-20.COI-5P	12228314	2020-09-21			UHIM	University of Hawaii Insect Museum		78904	Animalia	Arthropoda	Insecta	Diptera	Tephritidae	Dacinae	Dacini	Bactrocera	Bactrocera dorsalis		Hendel, 1912	Bactrocera dorsalis		species	Luc Leblanc				S	Adult								D. Rubinoff & M. San Jose					Collection Date: 4-6 February 2011	1009.0	Laos	LA	Louang Namtha
DACIN1623-20	UHIM.ms07197	FF15Vn001	UHIM.ms07197	DACIN1623-20.COI-5P	12229775	2020-09-21			UHIM	University of Hawaii Insect Museum		78904	Animalia	Arthropoda	Insecta	Diptera	Tephritidae	Dacinae	Dacini	Bactrocera	Bactrocera dorsalis		Hendel, 1912	Bactrocera dorsalis		species	Luc Leblanc				S	Adult													Collection Date: 13-14 December 2015	977.0	Vietnam	VN	Vinh Phuc
DACIN1624-20	UHIM.ms07198	FF15Vn001	UHIM.ms07198	DACIN1624-20.COI-5P	12229776	2020-09-21			UHIM	University of Hawaii Insect Museum		78904	Animalia	Arthropoda	Insecta	Diptera	Tephritidae	Dacinae	Dacini	Bactrocera	Bactrocera dorsalis		Hendel, 1912	Bactrocera dorsalis		species	Luc Leblanc				S	Adult													Collection Date: 13-14 December 2015	977.0	Vietnam	VN	Vinh Phuc
DACIN163-20	UHIM.ms01113	FF032	UHIM.ms01113	DACIN163-20.COI-5P	12228315	2020-09-21			UHIM	University of Hawaii Insect Museum		78904	Animalia	Arthropoda	Insecta	Diptera	Tephritidae	Dacinae	Dacini	Bactrocera	Bactrocera dorsalis		Hendel, 1912	Bactrocera dorsalis		species	Luc Leblanc				S	Adult								D. Rubinoff & M. San Jose					Collection Date: 9-11 February 2011	975.0	Cambodia	KH	Kaoh Kong
DACIN1632-20	UHIM.ms07208	FF15Vn002	UHIM.ms07208	DACIN1632-20.COI-5P	12229784	2020-09-21			UHIM	University of Hawaii Insect Museum		78904	Animalia	Arthropoda	Insecta	Diptera	Tephritidae	Dacinae	Dacini	Bactrocera	Bactrocera dorsalis		Hendel, 1912	Bactrocera dorsalis		species	Luc Leblanc				S	Adult													Collection Date: 13-14 December 2015	977.0	Vietnam	VN	Vinh Phuc
DACIN164-20	UHIM.ms01115	FF054	UHIM.ms01115	DACIN164-20.COI-5P	12228316	2020-09-21			UHIM	University of Hawaii Insect Museum		78904	Animalia	Arthropoda	Insecta	Diptera	Tephritidae	Dacinae	Dacini	Bactrocera	Bactrocera dorsalis		Hendel, 1912	Bactrocera dorsalis		species	Luc Leblanc				S	Adult								D. Rubinoff & M. San Jose					Collection Date: 10-11 February 2011	975.0	Cambodia	KH	Kaoh Kong
DACIN165-20	UHIM.ms01116	FF055	UHIM.ms01116	DACIN165-20.COI-5P	12228317	2020-09-21			UHIM	University of Hawaii Insect Museum		78904	Animalia	Arthropoda	Insecta	Diptera	Tephritidae	Dacinae	Dacini	Bactrocera	Bactrocera dorsalis		Hendel, 1912	Bactrocera dorsalis		species	Luc Leblanc				S	Adult								D. Rubinoff & M. San Jose					Collection Date: 10-11 February 2011	975.0	Cambodia	KH	Kaoh Kong
DACIN1653-20	UHIM.ms07229	FF15SA001	UHIM.ms07229	DACIN1653-20.COI-5P	12229805	2020-09-21			UHIM	University of Hawaii Insect Museum		78904	Animalia	Arthropoda	Insecta	Diptera	Tephritidae	Dacinae	Dacini	Bactrocera	Bactrocera dorsalis		Hendel, 1912	Bactrocera dorsalis		species	Luc Leblanc				S	Adult									2015-02-06					9.0	South Africa	ZA
DACIN1654-20	UHIM.ms07230	FF15SA001	UHIM.ms07230	DACIN1654-20.COI-5P	12229806	2020-09-21			UHIM	University of Hawaii Insect Museum		78904	Animalia	Arthropoda	Insecta	Diptera	Tephritidae	Dacinae	Dacini	Bactrocera	Bactrocera dorsalis		Hendel, 1912	Bactrocera dorsalis		species	Luc Leblanc				S	Adult									2015-02-06					9.0	South Africa	ZA
DACIN1655-20	UHIM.ms07231	FF15SA001	UHIM.ms07231	DACIN1655-20.COI-5P	12229807	2020-09-21			UHIM	University of Hawaii Insect Museum		78904	Animalia	Arthropoda	Insecta	Diptera	Tephritidae	Dacinae	Dacini	Bactrocera	Bactrocera dorsalis		Hendel, 1912	Bactrocera dorsalis		species	Luc Leblanc				S	Adult									2015-02-06					9.0	South Africa	ZA
DACIN1656-20	UHIM.ms07232	FF15SA001	UHIM.ms07232	DACIN1656-20.COI-5P	12229808	2020-09-21			UHIM	University of Hawaii Insect Museum		78904	Animalia	Arthropoda	Insecta	Diptera	Tephritidae	Dacinae	Dacini	Bactrocera	Bactrocera dorsalis		Hendel, 1912	Bactrocera dorsalis		species	Luc Leblanc				S	Adult									2015-02-06					9.0	South Africa	ZA
DACIN1657-20	UHIM.ms07233	FF15SA001	UHIM.ms07233	DACIN1657-20.COI-5P	12229809	2020-09-21			UHIM	University of Hawaii Insect Museum		78904	Animalia	Arthropoda	Insecta	Diptera	Tephritidae	Dacinae	Dacini	Bactrocera	Bactrocera dorsalis		Hendel, 1912	Bactrocera dorsalis		species	Luc Leblanc				S	Adult									2015-02-06					9.0	South Africa	ZA
DACIN1658-20	UHIM.ms07234	FF15SA002	UHIM.ms07234	DACIN1658-20.COI-5P	12229810	2020-09-21			UHIM	University of Hawaii Insect Museum		78904	Animalia	Arthropoda	Insecta	Diptera	Tephritidae	Dacinae	Dacini	Bactrocera	Bactrocera dorsalis		Hendel, 1912	Bactrocera dorsalis		species	Luc Leblanc				S	Adult									2015-12-04					9.0	South Africa	ZA
DACIN1659-20	UHIM.ms07235	FF15SA002	UHIM.ms07235	DACIN1659-20.COI-5P	12229811	2020-09-21			UHIM	University of Hawaii Insect Museum		78904	Animalia	Arthropoda	Insecta	Diptera	Tephritidae	Dacinae	Dacini	Bactrocera	Bactrocera dorsalis		Hendel, 1912	Bactrocera dorsalis		species	Luc Leblanc				S	Adult									2015-12-04					9.0	South Africa	ZA
DACIN166-20	UHIM.ms01117	FF063	UHIM.ms01117	DACIN166-20.COI-5P	12228318	2020-09-21			UHIM	University of Hawaii Insect Museum		78904	Animalia	Arthropoda	Insecta	Diptera	Tephritidae	Dacinae	Dacini	Bactrocera	Bactrocera dorsalis		Hendel, 1912	Bactrocera dorsalis		species	Luc Leblanc				S	Adult								D. Rubinoff & M. San Jose					Collection Date: 15-17 February 2011	1640.0	Thailand	TH	Chiang Mai
DACIN1660-20	UHIM.ms07236	FF15SA002	UHIM.ms07236	DACIN1660-20.COI-5P	12229812	2020-09-21			UHIM	University of Hawaii Insect Museum		78904	Animalia	Arthropoda	Insecta	Diptera	Tephritidae	Dacinae	Dacini	Bactrocera	Bactrocera dorsalis		Hendel, 1912	Bactrocera dorsalis		species	Luc Leblanc				S	Adult									2015-12-04					9.0	South Africa	ZA
DACIN1661-20	UHIM.ms07237	FF15SA002	UHIM.ms07237	DACIN1661-20.COI-5P	12229813	2020-09-21			UHIM	University of Hawaii Insect Museum		78904	Animalia	Arthropoda	Insecta	Diptera	Tephritidae	Dacinae	Dacini	Bactrocera	Bactrocera dorsalis		Hendel, 1912	Bactrocera dorsalis		species	Luc Leblanc				S	Adult									2015-12-04					9.0	South Africa	ZA
DACIN1662-20	UHIM.ms07238	FF15SA002	UHIM.ms07238	DACIN1662-20.COI-5P	12229814	2020-09-21			UHIM	University of Hawaii Insect Museum		78904	Animalia	Arthropoda	Insecta	Diptera	Tephritidae	Dacinae	Dacini	Bactrocera	Bactrocera dorsalis		Hendel, 1912	Bactrocera dorsalis		species	Luc Leblanc				S	Adult									2015-12-04					9.0	South Africa	ZA
DACIN1663-20	UHIM.ms07239	FF15SA002	UHIM.ms07239	DACIN1663-20.COI-5P	12229815	2020-09-21			UHIM	University of Hawaii Insect Museum		78904	Animalia	Arthropoda	Insecta	Diptera	Tephritidae	Dacinae	Dacini	Bactrocera	Bactrocera dorsalis		Hendel, 1912	Bactrocera dorsalis		species	Luc Leblanc				S	Adult									2015-12-04					9.0	South Africa	ZA
DACIN1664-20	UHIM.ms07240	FF15SA002	UHIM.ms07240	DACIN1664-20.COI-5P	12229816	2020-09-21			UHIM	University of Hawaii Insect Museum		78904	Animalia	Arthropoda	Insecta	Diptera	Tephritidae	Dacinae	Dacini	Bactrocera	Bactrocera dorsalis		Hendel, 1912	Bactrocera dorsalis		species	Luc Leblanc				S	Adult									2015-12-04					9.0	South Africa	ZA
DACIN1665-20	UHIM.ms07241	FF15SA002	UHIM.ms07241	DACIN1665-20.COI-5P	12229817	2020-09-21			UHIM	University of Hawaii Insect Museum		78904	Animalia	Arthropoda	Insecta	Diptera	Tephritidae	Dacinae	Dacini	Bactrocera	Bactrocera dorsalis		Hendel, 1912	Bactrocera dorsalis		species	Luc Leblanc				S	Adult									2015-12-04					9.0	South Africa	ZA
DACIN1666-20	UHIM.ms07242	FF15SA002	UHIM.ms07242	DACIN1666-20.COI-5P	12229818	2020-09-21			UHIM	University of Hawaii Insect Museum		78904	Animalia	Arthropoda	Insecta	Diptera	Tephritidae	Dacinae	Dacini	Bactrocera	Bactrocera dorsalis		Hendel, 1912	Bactrocera dorsalis		species	Luc Leblanc				S	Adult									2015-12-04					9.0	South Africa	ZA
DACIN1667-20	UHIM.ms07243	FF15SA002	UHIM.ms07243	DACIN1667-20.COI-5P	12229819	2020-09-21			UHIM	University of Hawaii Insect Museum		78904	Animalia	Arthropoda	Insecta	Diptera	Tephritidae	Dacinae	Dacini	Bactrocera	Bactrocera dorsalis		Hendel, 1912	Bactrocera dorsalis		species	Luc Leblanc				S	Adult									2015-12-04					9.0	South Africa	ZA
DACIN1668-20	UHIM.ms07244	FF15SA001	UHIM.ms07244	DACIN1668-20.COI-5P	12229820	2020-09-21			UHIM	University of Hawaii Insect Museum		78904	Animalia	Arthropoda	Insecta	Diptera	Tephritidae	Dacinae	Dacini	Bactrocera	Bactrocera dorsalis		Hendel, 1912	Bactrocera dorsalis		species	Luc Leblanc				S	Adult									2015-02-06					9.0	South Africa	ZA
DACIN1669-20	UHIM.ms07245	FF15SA001	UHIM.ms07245	DACIN1669-20.COI-5P	12229821	2020-09-21			UHIM	University of Hawaii Insect Museum		78904	Animalia	Arthropoda	Insecta	Diptera	Tephritidae	Dacinae	Dacini	Bactrocera	Bactrocera dorsalis		Hendel, 1912	Bactrocera dorsalis		species	Luc Leblanc				S	Adult									2015-02-06					9.0	South Africa	ZA
DACIN167-20	UHIM.ms01118	FF085	UHIM.ms01118	DACIN167-20.COI-5P	12228319	2020-09-21			UHIM	University of Hawaii Insect Museum		78904	Animalia	Arthropoda	Insecta	Diptera	Tephritidae	Dacinae	Dacini	Bactrocera	Bactrocera dorsalis		Hendel, 1912	Bactrocera dorsalis		species	Luc Leblanc				S	Adult								D. Rubinoff & M. San Jose					Collection Date: 16-17 February 2011	1640.0	Thailand	TH	Chiang Mai
DACIN1670-20	UHIM.ms07246	FF15SA001	UHIM.ms07246	DACIN1670-20.COI-5P	12229822	2020-09-21			UHIM	University of Hawaii Insect Museum		78904	Animalia	Arthropoda	Insecta	Diptera	Tephritidae	Dacinae	Dacini	Bactrocera	Bactrocera dorsalis		Hendel, 1912	Bactrocera dorsalis		species	Luc Leblanc				S	Adult									2015-02-06					9.0	South Africa	ZA
DACIN1671-20	UHIM.ms07247	FF15SA001	UHIM.ms07247	DACIN1671-20.COI-5P	12229823	2020-09-21			UHIM	University of Hawaii Insect Museum		78904	Animalia	Arthropoda	Insecta	Diptera	Tephritidae	Dacinae	Dacini	Bactrocera	Bactrocera dorsalis		Hendel, 1912	Bactrocera dorsalis		species	Luc Leblanc				S	Adult									2015-02-06					9.0	South Africa	ZA
DACIN168-20	UHIM.ms01119	FF090	UHIM.ms01119	DACIN168-20.COI-5P	12228320	2020-09-21			UHIM	University of Hawaii Insect Museum		78904	Animalia	Arthropoda	Insecta	Diptera	Tephritidae	Dacinae	Dacini	Bactrocera	Bactrocera dorsalis		Hendel, 1912	Bactrocera dorsalis		species	Luc Leblanc				S	Adult								D. Rubinoff & M. San Jose	2011-02-19					1640.0	Thailand	TH	Chiang Mai
DACIN169-20	UHIM.ms01120	FF093	UHIM.ms01120	DACIN169-20.COI-5P	12228321	2020-09-21			UHIM	University of Hawaii Insect Museum		78904	Animalia	Arthropoda	Insecta	Diptera	Tephritidae	Dacinae	Dacini	Bactrocera	Bactrocera dorsalis		Hendel, 1912	Bactrocera dorsalis		species	Luc Leblanc				S	Adult								D. Rubinoff & M. San Jose					Collection Date: 18-20 February 2011	1640.0	Thailand	TH	Chiang Mai
DACIN1690-20	UHIM.ms07269	FFBn0165	UHIM.ms07269	DACIN1690-20.COI-5P	12229842	2020-09-21			UHIM	University of Hawaii Insect Museum		78904	Animalia	Arthropoda	Insecta	Diptera	Tephritidae	Dacinae	Dacini	Bactrocera	Bactrocera dorsalis		Hendel, 1912	Bactrocera dorsalis		species	Luc Leblanc				S	Adult								L. Leblanc & M.A. Hossain					Collection Date: 16-27 October 2016	5762.0	Bangladesh	BD	Dhaka
DACIN170-20	UHIM.ms01121	FF102	UHIM.ms01121	DACIN170-20.COI-5P	12228322	2020-09-21			UHIM	University of Hawaii Insect Museum		78904	Animalia	Arthropoda	Insecta	Diptera	Tephritidae	Dacinae	Dacini	Bactrocera	Bactrocera dorsalis		Hendel, 1912	Bactrocera dorsalis		species	Luc Leblanc				S	Adult								D. Rubinoff & M. San Jose					Collection Date: 18-20 February 2011	1640.0	Thailand	TH	Chiang Mai
DACIN171-20	UHIM.ms01122	FF104	UHIM.ms01122	DACIN171-20.COI-5P	12228323	2020-09-21			UHIM	University of Hawaii Insect Museum		78904	Animalia	Arthropoda	Insecta	Diptera	Tephritidae	Dacinae	Dacini	Bactrocera	Bactrocera dorsalis		Hendel, 1912	Bactrocera dorsalis		species	Luc Leblanc				S	Adult								D. Rubinoff & M. San Jose					Collection Date: 20-21 February 2011	97.0	Thailand	TH
DACIN173-20	UHIM.ms01127	FF11Hw001	UHIM.ms01127	DACIN173-20.COI-5P	12228325	2020-09-21			UHIM	University of Hawaii Insect Museum		78904	Animalia	Arthropoda	Insecta	Diptera	Tephritidae	Dacinae	Dacini	Bactrocera	Bactrocera dorsalis		Hendel, 1912	Bactrocera dorsalis		species	Luc Leblanc				S	Adult								A.Y. Kawahara					Collection Date: 12-14 March 2011	638.0	United States	US	Hawaii
DACIN174-20	UHIM.ms01128	FF11Hw001	UHIM.ms01128	DACIN174-20.COI-5P	12228326	2020-09-21			UHIM	University of Hawaii Insect Museum		78904	Animalia	Arthropoda	Insecta	Diptera	Tephritidae	Dacinae	Dacini	Bactrocera	Bactrocera dorsalis		Hendel, 1912	Bactrocera dorsalis		species	Luc Leblanc				S	Adult								A.Y. Kawahara					Collection Date: 12-14 March 2011	638.0	United States	US	Hawaii
DACIN1740-20	UHIM.ms07324	FF669	UHIM.ms07324	DACIN1740-20.COI-5P	12229892	2020-09-21			UHIM	University of Hawaii Insect Museum		78904	Animalia	Arthropoda	Insecta	Diptera	Tephritidae	Dacinae	Dacini	Bactrocera	Bactrocera dorsalis		Hendel, 1912	Bactrocera dorsalis		species	Luc Leblanc				S	Adult								D. Rubinoff & M. San Jose					Collection Date: 26-28 August 2016	151.0	Sri Lanka	LK
DACIN175-20	UHIM.ms01129	FF11Hw001	UHIM.ms01129	DACIN175-20.COI-5P	12228327	2020-09-21	BOLD:AAA2295	2010-07-15	UHIM	University of Hawaii Insect Museum		78904	Animalia	Arthropoda	Insecta	Diptera	Tephritidae	Dacinae	Dacini	Bactrocera	Bactrocera dorsalis		Hendel, 1912	Bactrocera dorsalis		species	Luc Leblanc				S	Adult								A.Y. Kawahara					Collection Date: 12-14 March 2011	638.0	United States	US	Hawaii
DACIN1752-20	UHIM.ms07342	FF633	UHIM.ms07342	DACIN1752-20.COI-5P	12229904	2020-09-21			UHIM	University of Hawaii Insect Museum		78904	Animalia	Arthropoda	Insecta	Diptera	Tephritidae	Dacinae	Dacini	Bactrocera	Bactrocera dorsalis		Hendel, 1912	Bactrocera dorsalis		species	Luc Leblanc				S	Adult								D. Rubinoff & M. San Jose					Collection Date: 22-24 August 2016	151.0	Sri Lanka	LK
DACIN1755-20	UHIM.ms07345	FF677	UHIM.ms07345	DACIN1755-20.COI-5P	12229907	2020-09-21			UHIM	University of Hawaii Insect Museum		78904	Animalia	Arthropoda	Insecta	Diptera	Tephritidae	Dacinae	Dacini	Bactrocera	Bactrocera dorsalis		Hendel, 1912	Bactrocera dorsalis		species	Luc Leblanc				S	Adult								D. Rubinoff & M. San Jose					Collection Date: 26-28 August 2016	151.0	Sri Lanka	LK
DACIN176-20	UHIM.ms01130	FF11Hw001	UHIM.ms01130	DACIN176-20.COI-5P	12228328	2020-09-21			UHIM	University of Hawaii Insect Museum		78904	Animalia	Arthropoda	Insecta	Diptera	Tephritidae	Dacinae	Dacini	Bactrocera	Bactrocera dorsalis		Hendel, 1912	Bactrocera dorsalis		species	Luc Leblanc				S	Adult								A.Y. Kawahara					Collection Date: 12-14 March 2011	638.0	United States	US	Hawaii
DACIN1857-20	UHIM.ms07596	FF16My001	UHIM.ms07596	DACIN1857-20.COI-5P	12230009	2020-09-21			UHIM	University of Hawaii Insect Museum		78904	Animalia	Arthropoda	Insecta	Diptera	Tephritidae	Dacinae	Dacini	Bactrocera	Bactrocera dorsalis		Hendel, 1912	Bactrocera dorsalis		species	Luc Leblanc				S	Adult									2016-04-27					204.0	Myanmar	MM
DACIN1858-20	UHIM.ms07598	FF16My001	UHIM.ms07598	DACIN1858-20.COI-5P	12230010	2020-09-21			UHIM	University of Hawaii Insect Museum		78904	Animalia	Arthropoda	Insecta	Diptera	Tephritidae	Dacinae	Dacini	Bactrocera	Bactrocera dorsalis		Hendel, 1912	Bactrocera dorsalis		species	Luc Leblanc				S	Adult									2016-04-27					204.0	Myanmar	MM
DACIN1859-20	UHIM.ms07599	FF16My001	UHIM.ms07599	DACIN1859-20.COI-5P	12230011	2020-09-21	BOLD:AAA2295	2010-07-15	UHIM	University of Hawaii Insect Museum		78904	Animalia	Arthropoda	Insecta	Diptera	Tephritidae	Dacinae	Dacini	Bactrocera	Bactrocera dorsalis		Hendel, 1912	Bactrocera dorsalis		species	Luc Leblanc				S	Adult									2016-04-27					204.0	Myanmar	MM
DACIN1860-20	UHIM.ms07600	FF16In001	UHIM.ms07600	DACIN1860-20.COI-5P	12230012	2020-09-21	BOLD:AAA2295	2010-07-15	UHIM	University of Hawaii Insect Museum		78904	Animalia	Arthropoda	Insecta	Diptera	Tephritidae	Dacinae	Dacini	Bactrocera	Bactrocera dorsalis		Hendel, 1912	Bactrocera dorsalis		species	Michael San jose				S	Adult									2016-11-14					266.0	Indonesia	ID
DACIN1861-20	UHIM.ms07601	FF16In001	UHIM.ms07601	DACIN1861-20.COI-5P	12230013	2020-09-21	BOLD:AAA2295	2010-07-15	UHIM	University of Hawaii Insect Museum		78904	Animalia	Arthropoda	Insecta	Diptera	Tephritidae	Dacinae	Dacini	Bactrocera	Bactrocera dorsalis		Hendel, 1912	Bactrocera dorsalis		species	Michael San jose				S	Adult									2016-11-14					266.0	Indonesia	ID
DACIN1862-20	UHIM.ms07602	FF16In001	UHIM.ms07602	DACIN1862-20.COI-5P	12230014	2020-09-21			UHIM	University of Hawaii Insect Museum		78904	Animalia	Arthropoda	Insecta	Diptera	Tephritidae	Dacinae	Dacini	Bactrocera	Bactrocera dorsalis		Hendel, 1912	Bactrocera dorsalis		species	Luc Leblanc				S	Adult									2016-11-14					266.0	Indonesia	ID
DACIN1863-20	UHIM.ms07603	FF16In001	UHIM.ms07603	DACIN1863-20.COI-5P	12230015	2020-09-21	BOLD:AAA2295	2010-07-15	UHIM	University of Hawaii Insect Museum		78904	Animalia	Arthropoda	Insecta	Diptera	Tephritidae	Dacinae	Dacini	Bactrocera	Bactrocera dorsalis		Hendel, 1912	Bactrocera dorsalis		species	Michael San jose				S	Adult									2016-11-14					266.0	Indonesia	ID
DACIN1864-20	UHIM.ms07608	FF16In001	UHIM.ms07608	DACIN1864-20.COI-5P	12230016	2020-09-21			UHIM	University of Hawaii Insect Museum		78904	Animalia	Arthropoda	Insecta	Diptera	Tephritidae	Dacinae	Dacini	Bactrocera	Bactrocera dorsalis		Hendel, 1912	Bactrocera dorsalis		species	Luc Leblanc				S	Adult									2016-11-14					266.0	Indonesia	ID
DACIN1865-20	UHIM.ms07609	FF16In001	UHIM.ms07609	DACIN1865-20.COI-5P	12230017	2020-09-21	BOLD:AAA2295	2010-07-15	UHIM	University of Hawaii Insect Museum		78904	Animalia	Arthropoda	Insecta	Diptera	Tephritidae	Dacinae	Dacini	Bactrocera	Bactrocera dorsalis		Hendel, 1912	Bactrocera dorsalis		species	Michael San jose				S	Adult									2016-11-14					266.0	Indonesia	ID
DACIN1866-20	UHIM.ms07612	FF16In001	UHIM.ms07612	DACIN1866-20.COI-5P	12230018	2020-09-21	BOLD:AAA2295	2010-07-15	UHIM	University of Hawaii Insect Museum		78904	Animalia	Arthropoda	Insecta	Diptera	Tephritidae	Dacinae	Dacini	Bactrocera	Bactrocera dorsalis		Hendel, 1912	Bactrocera dorsalis		species	Michael San jose				S	Adult									2016-11-14					266.0	Indonesia	ID
DACIN1867-20	UHIM.ms07614	FF16In001	UHIM.ms07614	DACIN1867-20.COI-5P	12230019	2020-09-21			UHIM	University of Hawaii Insect Museum		78904	Animalia	Arthropoda	Insecta	Diptera	Tephritidae	Dacinae	Dacini	Bactrocera	Bactrocera dorsalis		Hendel, 1912	Bactrocera dorsalis		species	Luc Leblanc				S	Adult									2016-11-14					266.0	Indonesia	ID
DACIN1868-20	UHIM.ms07617	FF16Ma001	UHIM.ms07617	DACIN1868-20.COI-5P	12230020	2020-09-21			UHIM	University of Hawaii Insect Museum		78904	Animalia	Arthropoda	Insecta	Diptera	Tephritidae	Dacinae	Dacini	Bactrocera	Bactrocera dorsalis		Hendel, 1912	Bactrocera dorsalis		species	Luc Leblanc				S	Adult								F. Huda	2016-07-01					120.0	Malaysia	MY
DACIN1870-20	UHIM.ms07621	FF16Ma001	UHIM.ms07621	DACIN1870-20.COI-5P	12230022	2020-09-21			UHIM	University of Hawaii Insect Museum		78904	Animalia	Arthropoda	Insecta	Diptera	Tephritidae	Dacinae	Dacini	Bactrocera	Bactrocera dorsalis		Hendel, 1912	Bactrocera dorsalis		species	Luc Leblanc				S	Adult								F. Huda	2016-07-01					120.0	Malaysia	MY
DACIN1872-20	UHIM.ms07625	FF16Ma001	UHIM.ms07625	DACIN1872-20.COI-5P	12230024	2020-09-21			UHIM	University of Hawaii Insect Museum		78904	Animalia	Arthropoda	Insecta	Diptera	Tephritidae	Dacinae	Dacini	Bactrocera	Bactrocera dorsalis		Hendel, 1912	Bactrocera dorsalis		species	Luc Leblanc				S	Adult								F. Huda	2016-07-01					120.0	Malaysia	MY
DACIN1873-20	UHIM.ms07626	FF16Ma001	UHIM.ms07626	DACIN1873-20.COI-5P	12230025	2020-09-21	BOLD:AAA2295	2010-07-15	UHIM	University of Hawaii Insect Museum		78904	Animalia	Arthropoda	Insecta	Diptera	Tephritidae	Dacinae	Dacini	Bactrocera	Bactrocera dorsalis		Hendel, 1912	Bactrocera dorsalis		species	Luc Leblanc				S	Adult								F. Huda	2016-07-01					120.0	Malaysia	MY
DACIN1874-20	UHIM.ms07627	FF16Ma001	UHIM.ms07627	DACIN1874-20.COI-5P	12230026	2020-09-21	BOLD:AAA2295	2010-07-15	UHIM	University of Hawaii Insect Museum		78904	Animalia	Arthropoda	Insecta	Diptera	Tephritidae	Dacinae	Dacini	Bactrocera	Bactrocera dorsalis		Hendel, 1912	Bactrocera dorsalis		species	Luc Leblanc				S	Adult								F. Huda	2016-07-01					120.0	Malaysia	MY
DACIN1875-20	UHIM.ms07628	FF16Ma001	UHIM.ms07628	DACIN1875-20.COI-5P	12230027	2020-09-21			UHIM	University of Hawaii Insect Museum		78904	Animalia	Arthropoda	Insecta	Diptera	Tephritidae	Dacinae	Dacini	Bactrocera	Bactrocera dorsalis		Hendel, 1912	Bactrocera dorsalis		species	Luc Leblanc				S	Adult								F. Huda	2016-07-01					120.0	Malaysia	MY
DACIN1877-20	UHIM.ms07631	FF16Ma001	UHIM.ms07631	DACIN1877-20.COI-5P	12230029	2020-09-21			UHIM	University of Hawaii Insect Museum		78904	Animalia	Arthropoda	Insecta	Diptera	Tephritidae	Dacinae	Dacini	Bactrocera	Bactrocera dorsalis		Hendel, 1912	Bactrocera dorsalis		species	Luc Leblanc				S	Adult								F. Huda	2016-07-01					120.0	Malaysia	MY
DACIN1878-20	UHIM.ms07632	FF16Ma001	UHIM.ms07632	DACIN1878-20.COI-5P	12230030	2020-09-21			UHIM	University of Hawaii Insect Museum		78904	Animalia	Arthropoda	Insecta	Diptera	Tephritidae	Dacinae	Dacini	Bactrocera	Bactrocera dorsalis		Hendel, 1912	Bactrocera dorsalis		species	Luc Leblanc				S	Adult								F. Huda	2016-07-01					120.0	Malaysia	MY
DACIN1879-20	UHIM.ms07633	FF16Ma001	UHIM.ms07633	DACIN1879-20.COI-5P	12230031	2020-09-21			UHIM	University of Hawaii Insect Museum		78904	Animalia	Arthropoda	Insecta	Diptera	Tephritidae	Dacinae	Dacini	Bactrocera	Bactrocera dorsalis		Hendel, 1912	Bactrocera dorsalis		species	Luc Leblanc				S	Adult								F. Huda	2016-07-01					120.0	Malaysia	MY
DACIN1880-20	UHIM.ms07635	FF16Ma001	UHIM.ms07635	DACIN1880-20.COI-5P	12230032	2020-09-21			UHIM	University of Hawaii Insect Museum		78904	Animalia	Arthropoda	Insecta	Diptera	Tephritidae	Dacinae	Dacini	Bactrocera	Bactrocera dorsalis		Hendel, 1912	Bactrocera dorsalis		species	Luc Leblanc				S	Adult								F. Huda	2016-07-01					120.0	Malaysia	MY
DACIN1881-20	UHIM.ms07636	FF16Ma001	UHIM.ms07636	DACIN1881-20.COI-5P	12230033	2020-09-21			UHIM	University of Hawaii Insect Museum		78904	Animalia	Arthropoda	Insecta	Diptera	Tephritidae	Dacinae	Dacini	Bactrocera	Bactrocera dorsalis		Hendel, 1912	Bactrocera dorsalis		species	Luc Leblanc				S	Adult								F. Huda	2016-07-01					120.0	Malaysia	MY
DACIN1882-20	UHIM.ms07638	FF16Ma001	UHIM.ms07638	DACIN1882-20.COI-5P	12230034	2020-09-21			UHIM	University of Hawaii Insect Museum		78904	Animalia	Arthropoda	Insecta	Diptera	Tephritidae	Dacinae	Dacini	Bactrocera	Bactrocera dorsalis		Hendel, 1912	Bactrocera dorsalis		species	Luc Leblanc				S	Adult								F. Huda	2016-07-01					120.0	Malaysia	MY
DACIN1883-20	UHIM.ms07639	FF16Ma001	UHIM.ms07639	DACIN1883-20.COI-5P	12230035	2020-09-21			UHIM	University of Hawaii Insect Museum		78904	Animalia	Arthropoda	Insecta	Diptera	Tephritidae	Dacinae	Dacini	Bactrocera	Bactrocera dorsalis		Hendel, 1912	Bactrocera dorsalis		species	Luc Leblanc				S	Adult								F. Huda	2016-07-01					120.0	Malaysia	MY
DACIN1884-20	UHIM.ms07641	FF16Ma001	UHIM.ms07641	DACIN1884-20.COI-5P	12230036	2020-09-21			UHIM	University of Hawaii Insect Museum		78904	Animalia	Arthropoda	Insecta	Diptera	Tephritidae	Dacinae	Dacini	Bactrocera	Bactrocera dorsalis		Hendel, 1912	Bactrocera dorsalis		species	Luc Leblanc				S	Adult								F. Huda	2016-07-01					120.0	Malaysia	MY
DACIN1885-20	UHIM.ms07642	FF855	UHIM.ms07642	DACIN1885-20.COI-5P	12230037	2020-09-21			UHIM	University of Hawaii Insect Museum		78904	Animalia	Arthropoda	Insecta	Diptera	Tephritidae	Dacinae	Dacini	Bactrocera	Bactrocera dorsalis		Hendel, 1912	Bactrocera dorsalis		species	Luc Leblanc				S	Adult								Q.K. Le & T.T.T. Vu	2016-06-13					869.0	Vietnam	VN	Binh Thuan
DACIN1886-20	UHIM.ms07643	FF855	UHIM.ms07643	DACIN1886-20.COI-5P	12230038	2020-09-21			UHIM	University of Hawaii Insect Museum		78904	Animalia	Arthropoda	Insecta	Diptera	Tephritidae	Dacinae	Dacini	Bactrocera	Bactrocera dorsalis		Hendel, 1912	Bactrocera dorsalis		species	Luc Leblanc				S	Adult								Q.K. Le & T.T.T. Vu	2016-06-13					869.0	Vietnam	VN	Binh Thuan
DACIN1887-20	UHIM.ms07644	FF855	UHIM.ms07644	DACIN1887-20.COI-5P	12230039	2020-09-21			UHIM	University of Hawaii Insect Museum		78904	Animalia	Arthropoda	Insecta	Diptera	Tephritidae	Dacinae	Dacini	Bactrocera	Bactrocera dorsalis		Hendel, 1912	Bactrocera dorsalis		species	Luc Leblanc				S	Adult								Q.K. Le & T.T.T. Vu	2016-06-13					869.0	Vietnam	VN	Binh Thuan
DACIN1888-20	UHIM.ms07645	FF855	UHIM.ms07645	DACIN1888-20.COI-5P	12230040	2020-09-21			UHIM	University of Hawaii Insect Museum		78904	Animalia	Arthropoda	Insecta	Diptera	Tephritidae	Dacinae	Dacini	Bactrocera	Bactrocera dorsalis		Hendel, 1912	Bactrocera dorsalis		species	Luc Leblanc				S	Adult								Q.K. Le & T.T.T. Vu	2016-06-13					869.0	Vietnam	VN	Binh Thuan
DACIN1889-20	UHIM.ms07646	FF855	UHIM.ms07646	DACIN1889-20.COI-5P	12230041	2020-09-21			UHIM	University of Hawaii Insect Museum		78904	Animalia	Arthropoda	Insecta	Diptera	Tephritidae	Dacinae	Dacini	Bactrocera	Bactrocera dorsalis		Hendel, 1912	Bactrocera dorsalis		species	Luc Leblanc				S	Adult								Q.K. Le & T.T.T. Vu	2016-06-13					869.0	Vietnam	VN	Binh Thuan
DACIN1907-20	UHIM.ms07688	17TA001	UHIM.ms07688	DACIN1907-20.COI-5P	12230059	2020-09-21			UHIM	University of Hawaii Insect Museum		78904	Animalia	Arthropoda	Insecta	Diptera	Tephritidae	Dacinae	Dacini	Bactrocera	Bactrocera dorsalis		Hendel, 1912	Bactrocera dorsalis		species	Camiel Doorenweerd			M	S	Adult								Y.F. Hsu	2016-09-24					4136.0	Taiwan	TW	Nantou County
DACIN1908-20	UHIM.ms07689	17CH002	UHIM.ms07689	DACIN1908-20.COI-5P	12230060	2020-09-21			UHIM	University of Hawaii Insect Museum		78904	Animalia	Arthropoda	Insecta	Diptera	Tephritidae	Dacinae	Dacini	Bactrocera	Bactrocera dorsalis		Hendel, 1912	Bactrocera dorsalis		species	Camiel Doorenweerd			M	S	Adult								Y.F. Hsu					Collection Date: 14-17 September 2016	822.0	China	CN	Yunnan
DACIN1909-20	UHIM.ms07690	17CH002	UHIM.ms07690	DACIN1909-20.COI-5P	12230061	2020-09-21			UHIM	University of Hawaii Insect Museum		78904	Animalia	Arthropoda	Insecta	Diptera	Tephritidae	Dacinae	Dacini	Bactrocera	Bactrocera dorsalis		Hendel, 1912	Bactrocera dorsalis		species	Camiel Doorenweerd			M	S	Adult								Y.F. Hsu					Collection Date: 14-17 September 2016	822.0	China	CN	Yunnan
DACIN1910-20	UHIM.ms07691	17CH002	UHIM.ms07691	DACIN1910-20.COI-5P	12230062	2020-09-21			UHIM	University of Hawaii Insect Museum		78904	Animalia	Arthropoda	Insecta	Diptera	Tephritidae	Dacinae	Dacini	Bactrocera	Bactrocera dorsalis		Hendel, 1912	Bactrocera dorsalis		species	Camiel Doorenweerd			M	S	Adult								Y.F. Hsu					Collection Date: 14-17 September 2016	822.0	China	CN	Yunnan
DACIN1911-20	UHIM.ms07692	17CH002	UHIM.ms07692	DACIN1911-20.COI-5P	12230063	2020-09-21			UHIM	University of Hawaii Insect Museum		78904	Animalia	Arthropoda	Insecta	Diptera	Tephritidae	Dacinae	Dacini	Bactrocera	Bactrocera dorsalis		Hendel, 1912	Bactrocera dorsalis		species	Camiel Doorenweerd			M	S	Adult								Y.F. Hsu					Collection Date: 14-17 September 2016	822.0	China	CN	Yunnan
DACIN1912-20	UHIM.ms07693	17CH002	UHIM.ms07693	DACIN1912-20.COI-5P	12230064	2020-09-21			UHIM	University of Hawaii Insect Museum		78904	Animalia	Arthropoda	Insecta	Diptera	Tephritidae	Dacinae	Dacini	Bactrocera	Bactrocera dorsalis		Hendel, 1912	Bactrocera dorsalis		species	Camiel Doorenweerd			M	S	Adult								Y.F. Hsu					Collection Date: 14-17 September 2016	822.0	China	CN	Yunnan
DACIN1915-20	UHIM.ms07699	17VI001	UHIM.ms07699	DACIN1915-20.COI-5P	12230067	2020-09-21			UHIM	University of Hawaii Insect Museum		78904	Animalia	Arthropoda	Insecta	Diptera	Tephritidae	Dacinae	Dacini	Bactrocera	Bactrocera dorsalis		Hendel, 1912	Bactrocera dorsalis		species	Camiel Doorenweerd			M	S	Adult								Y.F. Hsu	2016-08-31					91.0	Vietnam	VN
DACIN1916-20	UHIM.ms07701	17VI001	UHIM.ms07701	DACIN1916-20.COI-5P	12230068	2020-09-21	BOLD:AAA2295	2010-07-15	UHIM	University of Hawaii Insect Museum		78904	Animalia	Arthropoda	Insecta	Diptera	Tephritidae	Dacinae	Dacini	Bactrocera	Bactrocera dorsalis		Hendel, 1912	Bactrocera dorsalis		species	Camiel Doorenweerd			M	S	Adult								Y.F. Hsu	2016-08-31					91.0	Vietnam	VN
DACIN1917-20	UHIM.ms07702	17VI001	UHIM.ms07702	DACIN1917-20.COI-5P	12230069	2020-09-21			UHIM	University of Hawaii Insect Museum		78904	Animalia	Arthropoda	Insecta	Diptera	Tephritidae	Dacinae	Dacini	Bactrocera	Bactrocera dorsalis		Hendel, 1912	Bactrocera dorsalis		species	Camiel Doorenweerd			M	S	Adult								Y.F. Hsu	2016-08-31					91.0	Vietnam	VN
DACIN1918-20	UHIM.ms07703	17VI001	UHIM.ms07703	DACIN1918-20.COI-5P	12230070	2020-09-21			UHIM	University of Hawaii Insect Museum		78904	Animalia	Arthropoda	Insecta	Diptera	Tephritidae	Dacinae	Dacini	Bactrocera	Bactrocera dorsalis		Hendel, 1912	Bactrocera dorsalis		species	Camiel Doorenweerd			M	S	Adult								Y.F. Hsu	2016-08-31					91.0	Vietnam	VN
DACIN1961-20	UHIM.ms07747	AF006	UHIM.ms07747	DACIN1961-20.COI-5P	12230113	2020-09-21			UHIM	University of Hawaii Insect Museum		78904	Animalia	Arthropoda	Insecta	Diptera	Tephritidae	Dacinae	Dacini	Bactrocera	Bactrocera dorsalis		Hendel, 1912	Bactrocera dorsalis		species	Camiel Doorenweerd			M	S	Adult								J.B. Reil	2017-06-08					2867.0	Uganda	UG	Central
DACIN1962-20	UHIM.ms07748	AF006	UHIM.ms07748	DACIN1962-20.COI-5P	12230114	2020-09-21	BOLD:AAA2295	2010-07-15	UHIM	University of Hawaii Insect Museum		78904	Animalia	Arthropoda	Insecta	Diptera	Tephritidae	Dacinae	Dacini	Bactrocera	Bactrocera dorsalis		Hendel, 1912	Bactrocera dorsalis		species	Camiel Doorenweerd			M	S	Adult								J.B. Reil	2017-06-08					2867.0	Uganda	UG	Central
DACIN1963-20	UHIM.ms07749	AF006	UHIM.ms07749	DACIN1963-20.COI-5P	12230115	2020-09-21			UHIM	University of Hawaii Insect Museum		78904	Animalia	Arthropoda	Insecta	Diptera	Tephritidae	Dacinae	Dacini	Bactrocera	Bactrocera dorsalis		Hendel, 1912	Bactrocera dorsalis		species	Camiel Doorenweerd			M	S	Adult								J.B. Reil	2017-06-08					2867.0	Uganda	UG	Central
DACIN1964-20	UHIM.ms07750	AF006	UHIM.ms07750	DACIN1964-20.COI-5P	12230116	2020-09-21			UHIM	University of Hawaii Insect Museum		78904	Animalia	Arthropoda	Insecta	Diptera	Tephritidae	Dacinae	Dacini	Bactrocera	Bactrocera dorsalis		Hendel, 1912	Bactrocera dorsalis		species	Camiel Doorenweerd			M	S	Adult								J.B. Reil	2017-06-08					2867.0	Uganda	UG	Central
DACIN1965-20	UHIM.ms07751	AF006	UHIM.ms07751	DACIN1965-20.COI-5P	12230117	2020-09-21			UHIM	University of Hawaii Insect Museum		78904	Animalia	Arthropoda	Insecta	Diptera	Tephritidae	Dacinae	Dacini	Bactrocera	Bactrocera dorsalis		Hendel, 1912	Bactrocera dorsalis		species	Camiel Doorenweerd			M	S	Adult								J.B. Reil	2017-06-08					2867.0	Uganda	UG	Central
DACIN1966-20	UHIM.ms07752	AF002	UHIM.ms07752	DACIN1966-20.COI-5P	12230118	2020-09-21			UHIM	University of Hawaii Insect Museum		78904	Animalia	Arthropoda	Insecta	Diptera	Tephritidae	Dacinae	Dacini	Bactrocera	Bactrocera dorsalis		Hendel, 1912	Bactrocera dorsalis		species	Camiel Doorenweerd			F	S	Adult								J.B. Reil	2017-06-09					2867.0	Uganda	UG	Central
DACIN1967-20	UHIM.ms07753	AF002	UHIM.ms07753	DACIN1967-20.COI-5P	12230119	2020-09-21			UHIM	University of Hawaii Insect Museum		78904	Animalia	Arthropoda	Insecta	Diptera	Tephritidae	Dacinae	Dacini	Bactrocera	Bactrocera dorsalis		Hendel, 1912	Bactrocera dorsalis		species	Camiel Doorenweerd			M	S	Adult								J.B. Reil	2017-06-09					2867.0	Uganda	UG	Central
DACIN1968-20	UHIM.ms07754	AF002	UHIM.ms07754	DACIN1968-20.COI-5P	12230120	2020-09-21			UHIM	University of Hawaii Insect Museum		78904	Animalia	Arthropoda	Insecta	Diptera	Tephritidae	Dacinae	Dacini	Bactrocera	Bactrocera dorsalis		Hendel, 1912	Bactrocera dorsalis		species	Camiel Doorenweerd			M	S	Adult								J.B. Reil	2017-06-09					2867.0	Uganda	UG	Central
DACIN1969-20	UHIM.ms07755	AF002	UHIM.ms07755	DACIN1969-20.COI-5P	12230121	2020-09-21	BOLD:AAA2295	2010-07-15	UHIM	University of Hawaii Insect Museum		78904	Animalia	Arthropoda	Insecta	Diptera	Tephritidae	Dacinae	Dacini	Bactrocera	Bactrocera dorsalis		Hendel, 1912	Bactrocera dorsalis		species	Camiel Doorenweerd			M	S	Adult								J.B. Reil	2017-06-09					2867.0	Uganda	UG	Central
DACIN1970-20	UHIM.ms07756	AF002	UHIM.ms07756	DACIN1970-20.COI-5P	12230122	2020-09-21			UHIM	University of Hawaii Insect Museum		78904	Animalia	Arthropoda	Insecta	Diptera	Tephritidae	Dacinae	Dacini	Bactrocera	Bactrocera dorsalis		Hendel, 1912	Bactrocera dorsalis		species	Camiel Doorenweerd			M	S	Adult								J.B. Reil	2017-06-09					2867.0	Uganda	UG	Central
DACIN1971-20	UHIM.ms07757	AF001	UHIM.ms07757	DACIN1971-20.COI-5P	12230123	2020-09-21			UHIM	University of Hawaii Insect Museum		78904	Animalia	Arthropoda	Insecta	Diptera	Tephritidae	Dacinae	Dacini	Bactrocera	Bactrocera dorsalis		Hendel, 1912	Bactrocera dorsalis		species	Camiel Doorenweerd			M	S	Adult								J.B. Reil	2016-06-13					2867.0	Uganda	UG	Central
DACIN1999-20	UHIM.ms07787	FFBn0275	UHIM.ms07787	DACIN1999-20.COI-5P	12230151	2020-09-21			UHIM	University of Hawaii Insect Museum		78904	Animalia	Arthropoda	Insecta	Diptera	Tephritidae	Dacinae	Dacini	Bactrocera	Bactrocera dorsalis		Hendel, 1912	Bactrocera dorsalis		species	Luc Leblanc				S	Adult								L. Leblanc & M.A. Hossain					Collection Date: 15-19 July 2017	2916.0	Bangladesh	BD	Chittagong
DACIN2000-20	UHIM.ms07788	FFBn0252	UHIM.ms07788	DACIN2000-20.COI-5P	12230152	2020-09-21			UHIM	University of Hawaii Insect Museum		78904	Animalia	Arthropoda	Insecta	Diptera	Tephritidae	Dacinae	Dacini	Bactrocera	Bactrocera dorsalis		Hendel, 1912	Bactrocera dorsalis		species	Luc Leblanc				S	Adult								L. Leblanc & M.A. Hossain					Collection Date: 14-20 July 2017	2916.0	Bangladesh	BD	Chittagong
DACIN2002-20	UHIM.ms07790	FFNp039	UHIM.ms07790	DACIN2002-20.COI-5P	12230154	2020-09-21			UHIM	University of Hawaii Insect Museum		78904	Animalia	Arthropoda	Insecta	Diptera	Tephritidae	Dacinae	Dacini	Bactrocera	Bactrocera dorsalis		Hendel, 1912	Bactrocera dorsalis		species	Luc Leblanc				S	Adult								L. Leblanc & B. Bhandari					Collection Date: 11-17 June 2017	15.0	Nepal	NP
DACIN2028-20	UHIM.ms07837	FF715	UHIM.ms07837	DACIN2028-20.COI-5P	12230180	2020-09-21			UHIM	University of Hawaii Insect Museum		78904	Animalia	Arthropoda	Insecta	Diptera	Tephritidae	Dacinae	Dacini	Bactrocera	Bactrocera dorsalis		Hendel, 1912	Bactrocera dorsalis		species	Camiel Doorenweerd			M	S	Adult								D. Rubinoff & J.R. Dupuis					Collection Date: 15-19 September 2017	977.0	Vietnam	VN	Vinh Phuc
DACIN2029-20	UHIM.ms07838	FF715	UHIM.ms07838	DACIN2029-20.COI-5P	12230181	2020-09-21			UHIM	University of Hawaii Insect Museum		78904	Animalia	Arthropoda	Insecta	Diptera	Tephritidae	Dacinae	Dacini	Bactrocera	Bactrocera dorsalis		Hendel, 1912	Bactrocera dorsalis		species	Camiel Doorenweerd			M	S	Adult								D. Rubinoff & J.R. Dupuis					Collection Date: 15-19 September 2017	977.0	Vietnam	VN	Vinh Phuc
DACIN2030-20	UHIM.ms07839	FF715	UHIM.ms07839	DACIN2030-20.COI-5P	12230182	2020-09-21			UHIM	University of Hawaii Insect Museum		78904	Animalia	Arthropoda	Insecta	Diptera	Tephritidae	Dacinae	Dacini	Bactrocera	Bactrocera dorsalis		Hendel, 1912	Bactrocera dorsalis		species	Camiel Doorenweerd			M	S	Adult								D. Rubinoff & J.R. Dupuis					Collection Date: 15-19 September 2017	977.0	Vietnam	VN	Vinh Phuc
DACIN2042-20	UHIM.ms07853	FF733	UHIM.ms07853	DACIN2042-20.COI-5P	12230194	2020-09-21	BOLD:AAA2295	2010-07-15	UHIM	University of Hawaii Insect Museum		78904	Animalia	Arthropoda	Insecta	Diptera	Tephritidae	Dacinae	Dacini	Bactrocera	Bactrocera dorsalis		Hendel, 1912	Bactrocera dorsalis		species	Camiel Doorenweerd			M	S	Adult								D. Rubinoff & J.R. Dupuis					Collection Date: 17-19 September 2017	977.0	Vietnam	VN	Vinh Phuc
DACIN2043-20	UHIM.ms07854	FF733	UHIM.ms07854	DACIN2043-20.COI-5P	12230195	2020-09-21			UHIM	University of Hawaii Insect Museum		78904	Animalia	Arthropoda	Insecta	Diptera	Tephritidae	Dacinae	Dacini	Bactrocera	Bactrocera dorsalis		Hendel, 1912	Bactrocera dorsalis		species	Camiel Doorenweerd			M	S	Adult								D. Rubinoff & J.R. Dupuis					Collection Date: 17-19 September 2017	977.0	Vietnam	VN	Vinh Phuc
DACIN2053-20	UHIM.ms07864	FF746	UHIM.ms07864	DACIN2053-20.COI-5P	12230205	2020-09-21			UHIM	University of Hawaii Insect Museum		78904	Animalia	Arthropoda	Insecta	Diptera	Tephritidae	Dacinae	Dacini	Bactrocera	Bactrocera dorsalis		Hendel, 1912	Bactrocera dorsalis		species	Camiel Doorenweerd			M	S	Adult								D. Rubinoff & J.R. Dupuis					Collection Date: 17-19 September 2017	977.0	Vietnam	VN	Vinh Phuc
DACIN2054-20	UHIM.ms07865	FF746	UHIM.ms07865	DACIN2054-20.COI-5P	12230206	2020-09-21			UHIM	University of Hawaii Insect Museum		78904	Animalia	Arthropoda	Insecta	Diptera	Tephritidae	Dacinae	Dacini	Bactrocera	Bactrocera dorsalis		Hendel, 1912	Bactrocera dorsalis		species	Camiel Doorenweerd			M	S	Adult								D. Rubinoff & J.R. Dupuis					Collection Date: 17-19 September 2017	977.0	Vietnam	VN	Vinh Phuc
DACIN2056-20	UHIM.ms07867	FF749	UHIM.ms07867	DACIN2056-20.COI-5P	12230208	2020-09-21			UHIM	University of Hawaii Insect Museum		78904	Animalia	Arthropoda	Insecta	Diptera	Tephritidae	Dacinae	Dacini	Bactrocera	Bactrocera dorsalis		Hendel, 1912	Bactrocera dorsalis		species	Camiel Doorenweerd			M	S	Adult								D. Rubinoff & J.R. Dupuis					Collection Date: 17-19 September 2017	977.0	Vietnam	VN	Vinh Phuc
DACIN2058-20	UHIM.ms07870	FF795	UHIM.ms07870	DACIN2058-20.COI-5P	12230210	2020-09-21			UHIM	University of Hawaii Insect Museum		78904	Animalia	Arthropoda	Insecta	Diptera	Tephritidae	Dacinae	Dacini	Bactrocera	Bactrocera dorsalis		Hendel, 1912	Bactrocera dorsalis		species	Camiel Doorenweerd			M	S	Adult								D. Rubinoff & J.R. Dupuis					Collection Date: 21-24 September 2017	4453.0	Vietnam	VN	Bac Kan
DACIN2061-20	UHIM.ms07875	FF792	UHIM.ms07875	DACIN2061-20.COI-5P	12230213	2020-09-21			UHIM	University of Hawaii Insect Museum		78904	Animalia	Arthropoda	Insecta	Diptera	Tephritidae	Dacinae	Dacini	Bactrocera	Bactrocera dorsalis		Hendel, 1912	Bactrocera dorsalis		species	Camiel Doorenweerd			M	S	Adult								D. Rubinoff & J.R. Dupuis					Collection Date: 21-24 September 2017	4453.0	Vietnam	VN	Bac Kan
DACIN2068-20	UHIM.ms07884	FF784	UHIM.ms07884	DACIN2068-20.COI-5P	12230220	2020-09-21			UHIM	University of Hawaii Insect Museum		78904	Animalia	Arthropoda	Insecta	Diptera	Tephritidae	Dacinae	Dacini	Bactrocera	Bactrocera dorsalis		Hendel, 1912	Bactrocera dorsalis		species	Camiel Doorenweerd			M	S	Adult								D. Rubinoff & J.R. Dupuis					Collection Date: 21-24 September 2017	4453.0	Vietnam	VN	Bac Kan
DACIN2078-20	UHIM.ms07894	FF777	UHIM.ms07894	DACIN2078-20.COI-5P	12230230	2020-09-21			UHIM	University of Hawaii Insect Museum		78904	Animalia	Arthropoda	Insecta	Diptera	Tephritidae	Dacinae	Dacini	Bactrocera	Bactrocera dorsalis		Hendel, 1912	Bactrocera dorsalis		species	Camiel Doorenweerd			M	S	Adult								D. Rubinoff & J.R. Dupuis					Collection Date: 21-24 September 2017	4453.0	Vietnam	VN	Bac Kan
DACIN2081-20	UHIM.ms07897	FF776	UHIM.ms07897	DACIN2081-20.COI-5P	12230233	2020-09-21			UHIM	University of Hawaii Insect Museum		78904	Animalia	Arthropoda	Insecta	Diptera	Tephritidae	Dacinae	Dacini	Bactrocera	Bactrocera dorsalis		Hendel, 1912	Bactrocera dorsalis		species	Camiel Doorenweerd			M	S	Adult								D. Rubinoff & J.R. Dupuis					Collection Date: 21-24 September 2017	4453.0	Vietnam	VN	Bac Kan
DACIN2084-20	UHIM.ms07900	FF774	UHIM.ms07900	DACIN2084-20.COI-5P	12230236	2020-09-21			UHIM	University of Hawaii Insect Museum		78904	Animalia	Arthropoda	Insecta	Diptera	Tephritidae	Dacinae	Dacini	Bactrocera	Bactrocera dorsalis		Hendel, 1912	Bactrocera dorsalis		species	Camiel Doorenweerd			M	S	Adult								D. Rubinoff & J.R. Dupuis					Collection Date: 21-24 September 2017	4453.0	Vietnam	VN	Bac Kan
DACIN2085-20	UHIM.ms07901	FF774	UHIM.ms07901	DACIN2085-20.COI-5P	12230237	2020-09-21			UHIM	University of Hawaii Insect Museum		78904	Animalia	Arthropoda	Insecta	Diptera	Tephritidae	Dacinae	Dacini	Bactrocera	Bactrocera dorsalis		Hendel, 1912	Bactrocera dorsalis		species	Camiel Doorenweerd			M	S	Adult								D. Rubinoff & J.R. Dupuis					Collection Date: 21-24 September 2017	4453.0	Vietnam	VN	Bac Kan
DACIN2086-20	UHIM.ms07902	FF774	UHIM.ms07902	DACIN2086-20.COI-5P	12230238	2020-09-21			UHIM	University of Hawaii Insect Museum		78904	Animalia	Arthropoda	Insecta	Diptera	Tephritidae	Dacinae	Dacini	Bactrocera	Bactrocera dorsalis		Hendel, 1912	Bactrocera dorsalis		species	Camiel Doorenweerd			M	S	Adult								D. Rubinoff & J.R. Dupuis					Collection Date: 21-24 September 2017	4453.0	Vietnam	VN	Bac Kan
DACIN2088-20	UHIM.ms07904	FF773	UHIM.ms07904	DACIN2088-20.COI-5P	12230240	2020-09-21			UHIM	University of Hawaii Insect Museum		78904	Animalia	Arthropoda	Insecta	Diptera	Tephritidae	Dacinae	Dacini	Bactrocera	Bactrocera dorsalis		Hendel, 1912	Bactrocera dorsalis		species	Camiel Doorenweerd			M	S	Adult								D. Rubinoff & J.R. Dupuis					Collection Date: 21-24 September 2017	4453.0	Vietnam	VN	Bac Kan
DACIN2090-20	UHIM.ms07906	FF772	UHIM.ms07906	DACIN2090-20.COI-5P	12230242	2020-09-21			UHIM	University of Hawaii Insect Museum		78904	Animalia	Arthropoda	Insecta	Diptera	Tephritidae	Dacinae	Dacini	Bactrocera	Bactrocera dorsalis		Hendel, 1912	Bactrocera dorsalis		species	Camiel Doorenweerd			M	S	Adult								D. Rubinoff & J.R. Dupuis					Collection Date: 21-24 September 2017	4453.0	Vietnam	VN	Bac Kan
DACIN2100-20	UHIM.ms07927	FF758	UHIM.ms07927	DACIN2100-20.COI-5P	12230252	2020-09-21			UHIM	University of Hawaii Insect Museum		78904	Animalia	Arthropoda	Insecta	Diptera	Tephritidae	Dacinae	Dacini	Bactrocera	Bactrocera dorsalis		Hendel, 1912	Bactrocera dorsalis		species	Camiel Doorenweerd			M	S	Adult								G.-C. Ouyang & B.-H. Hou	2016-01-01					923.0	China	CN	Guangdong
DACIN2101-20	UHIM.ms07928	FF758	UHIM.ms07928	DACIN2101-20.COI-5P	12230253	2020-09-21			UHIM	University of Hawaii Insect Museum		78904	Animalia	Arthropoda	Insecta	Diptera	Tephritidae	Dacinae	Dacini	Bactrocera	Bactrocera dorsalis		Hendel, 1912	Bactrocera dorsalis		species	Camiel Doorenweerd			M	S	Adult								G.-C. Ouyang & B.-H. Hou	2016-01-01					923.0	China	CN	Guangdong
DACIN2104-20	UHIM.ms07931	FF756	UHIM.ms07931	DACIN2104-20.COI-5P	12230256	2020-09-21			UHIM	University of Hawaii Insect Museum		78904	Animalia	Arthropoda	Insecta	Diptera	Tephritidae	Dacinae	Dacini	Bactrocera	Bactrocera dorsalis		Hendel, 1912	Bactrocera dorsalis		species	Camiel Doorenweerd			M	S	Adult								G.-C. Ouyang & B.-H. Hou	2016-01-01					420.0	China	CN	Hunan
DACIN2105-20	UHIM.ms07932	FF756	UHIM.ms07932	DACIN2105-20.COI-5P	12230257	2020-09-21			UHIM	University of Hawaii Insect Museum		78904	Animalia	Arthropoda	Insecta	Diptera	Tephritidae	Dacinae	Dacini	Bactrocera	Bactrocera dorsalis		Hendel, 1912	Bactrocera dorsalis		species	Camiel Doorenweerd			M	S	Adult								G.-C. Ouyang & B.-H. Hou	2016-01-01					420.0	China	CN	Hunan
DACIN2106-20	UHIM.ms07933	FF756	UHIM.ms07933	DACIN2106-20.COI-5P	12230258	2020-09-21			UHIM	University of Hawaii Insect Museum		78904	Animalia	Arthropoda	Insecta	Diptera	Tephritidae	Dacinae	Dacini	Bactrocera	Bactrocera dorsalis		Hendel, 1912	Bactrocera dorsalis		species	Camiel Doorenweerd			M	S	Adult								G.-C. Ouyang & B.-H. Hou	2016-01-01					420.0	China	CN	Hunan
DACIN2107-20	UHIM.ms07934	FF756	UHIM.ms07934	DACIN2107-20.COI-5P	12230259	2020-09-21			UHIM	University of Hawaii Insect Museum		78904	Animalia	Arthropoda	Insecta	Diptera	Tephritidae	Dacinae	Dacini	Bactrocera	Bactrocera dorsalis		Hendel, 1912	Bactrocera dorsalis		species	Camiel Doorenweerd			M	S	Adult								G.-C. Ouyang & B.-H. Hou	2016-01-01					420.0	China	CN	Hunan
DACIN2108-20	UHIM.ms07935	FF756	UHIM.ms07935	DACIN2108-20.COI-5P	12230260	2020-09-21			UHIM	University of Hawaii Insect Museum		78904	Animalia	Arthropoda	Insecta	Diptera	Tephritidae	Dacinae	Dacini	Bactrocera	Bactrocera dorsalis		Hendel, 1912	Bactrocera dorsalis		species	Camiel Doorenweerd			M	S	Adult								G.-C. Ouyang & B.-H. Hou	2016-01-01					420.0	China	CN	Hunan
DACIN2128-20	UHIM.ms07966	FF832	UHIM.ms07966	DACIN2128-20.COI-5P	12230280	2020-09-21			UHIM	University of Hawaii Insect Museum		78904	Animalia	Arthropoda	Insecta	Diptera	Tephritidae	Dacinae	Dacini	Bactrocera	Bactrocera dorsalis		Hendel, 1912	Bactrocera dorsalis		species	Camiel Doorenweerd			M	S	Adult								D. Rubinoff & J.R. Dupuis					Collection Date: 23-26 September 2017	4453.0	Vietnam	VN	Bac Kan
DACIN2136-20	UHIM.ms07977	FF811	UHIM.ms07977	DACIN2136-20.COI-5P	12230288	2020-09-21			UHIM	University of Hawaii Insect Museum		78904	Animalia	Arthropoda	Insecta	Diptera	Tephritidae	Dacinae	Dacini	Bactrocera	Bactrocera dorsalis		Hendel, 1912	Bactrocera dorsalis		species	Camiel Doorenweerd			M	S	Adult								D. Rubinoff & J.R. Dupuis					Collection Date: 22-25 September 2017	4453.0	Vietnam	VN	Bac Kan
DACIN2138-20	UHIM.ms07979	FF809	UHIM.ms07979	DACIN2138-20.COI-5P	12230290	2020-09-21			UHIM	University of Hawaii Insect Museum		78904	Animalia	Arthropoda	Insecta	Diptera	Tephritidae	Dacinae	Dacini	Bactrocera	Bactrocera dorsalis		Hendel, 1912	Bactrocera dorsalis		species	Camiel Doorenweerd			M	S	Adult								D. Rubinoff & J.R. Dupuis					Collection Date: 22-25 September 2017	4453.0	Vietnam	VN	Bac Kan
DACIN2140-20	UHIM.ms07981	FF807	UHIM.ms07981	DACIN2140-20.COI-5P	12230292	2020-09-21			UHIM	University of Hawaii Insect Museum		78904	Animalia	Arthropoda	Insecta	Diptera	Tephritidae	Dacinae	Dacini	Bactrocera	Bactrocera dorsalis		Hendel, 1912	Bactrocera dorsalis		species	Camiel Doorenweerd			M	S	Adult								D. Rubinoff & J.R. Dupuis					Collection Date: 22-25 September 2017	4453.0	Vietnam	VN	Bac Kan
DACIN2145-20	UHIM.ms07988	FF752	UHIM.ms07988	DACIN2145-20.COI-5P	12230297	2020-09-21			UHIM	University of Hawaii Insect Museum		78904	Animalia	Arthropoda	Insecta	Diptera	Tephritidae	Dacinae	Dacini	Bactrocera	Bactrocera dorsalis		Hendel, 1912	Bactrocera dorsalis		species	Camiel Doorenweerd			M	S	Adult								G.-C. Ouyang & B.-H. Hou	2016-01-01					822.0	China	CN	Yunnan
DACIN2146-20	UHIM.ms07989	FF752	UHIM.ms07989	DACIN2146-20.COI-5P	12230298	2020-09-21			UHIM	University of Hawaii Insect Museum		78904	Animalia	Arthropoda	Insecta	Diptera	Tephritidae	Dacinae	Dacini	Bactrocera	Bactrocera dorsalis		Hendel, 1912	Bactrocera dorsalis		species	Camiel Doorenweerd			M	S	Adult								G.-C. Ouyang & B.-H. Hou	2016-01-01					822.0	China	CN	Yunnan
DACIN2152-20	UHIM.ms08309	FFxxVi001	UHIM.ms08309	DACIN2152-20.COI-5P	12230304	2020-09-21			UHIM	University of Hawaii Insect Museum		78904	Animalia	Arthropoda	Insecta	Diptera	Tephritidae	Dacinae	Dacini	Bactrocera	Bactrocera dorsalis		Hendel, 1912	Bactrocera dorsalis		species	Camiel Doorenweerd			M	S	Adult														977.0	Vietnam	VN	Vinh Phuc
DACIN2153-20	UHIM.ms08312	FF564	UHIM.ms08312	DACIN2153-20.COI-5P	12230305	2020-09-21			UHIM	University of Hawaii Insect Museum		78904	Animalia	Arthropoda	Insecta	Diptera	Tephritidae	Dacinae	Dacini	Bactrocera	Bactrocera dorsalis		Hendel, 1912	Bactrocera dorsalis		species	Camiel Doorenweerd			M	S	Adult								D. Rubinoff & M. San Jose					Collection Date: 15-17 October 2015	980.0	Vietnam	VN	Lam Dong
DACIN2154-20	UHIM.ms08313	FF492	UHIM.ms08313	DACIN2154-20.COI-5P	12230306	2020-09-21			UHIM	University of Hawaii Insect Museum		78904	Animalia	Arthropoda	Insecta	Diptera	Tephritidae	Dacinae	Dacini	Bactrocera	Bactrocera dorsalis		Hendel, 1912	Bactrocera dorsalis		species	Camiel Doorenweerd			M	S	Adult								D. Rubinoff & M. San Jose					Collection Date: 6-12 October 2015	1648.0	Vietnam	VN	Thua Thien Hue
DACIN2155-20	UHIM.ms08314	FF563	UHIM.ms08314	DACIN2155-20.COI-5P	12230307	2020-09-21			UHIM	University of Hawaii Insect Museum		78904	Animalia	Arthropoda	Insecta	Diptera	Tephritidae	Dacinae	Dacini	Bactrocera	Bactrocera dorsalis		Hendel, 1912	Bactrocera dorsalis		species	Camiel Doorenweerd			M	S	Adult								D. Rubinoff & M. San Jose					Collection Date: 15-17 October 2015	980.0	Vietnam	VN	Lam Dong
DACIN2169-20	UHIM.ms08418	FF862	UHIM.ms08418	DACIN2169-20.COI-5P	12230321	2020-09-21			UHIM	University of Hawaii Insect Museum		78904	Animalia	Arthropoda	Insecta	Diptera	Tephritidae	Dacinae	Dacini	Bactrocera	Bactrocera dorsalis		Hendel, 1912	Bactrocera dorsalis		species	Camiel Doorenweerd			M	S	Adult								C.-L. Huang	2017-12-05					404.0	Malaysia	MY	Sabah
DACIN2181-20	UHIM.ms08441	FF876	UHIM.ms08441	DACIN2181-20.COI-5P	12230333	2020-09-21			UHIM	University of Hawaii Insect Museum		78904	Animalia	Arthropoda	Insecta	Diptera	Tephritidae	Dacinae	Dacini	Bactrocera	Bactrocera dorsalis		Hendel, 1912	Bactrocera dorsalis		species	Luc Leblanc			M	S	Adult								J. Niogret	2016-05-01					266.0	Indonesia	ID
DACIN2183-20	UHIM.ms08444	FF877	UHIM.ms08444	DACIN2183-20.COI-5P	12230335	2020-09-21			UHIM	University of Hawaii Insect Museum		78904	Animalia	Arthropoda	Insecta	Diptera	Tephritidae	Dacinae	Dacini	Bactrocera	Bactrocera dorsalis		Hendel, 1912	Bactrocera dorsalis		species	Luc Leblanc			M	S	Adult								J. Niogret	2016-05-01					266.0	Indonesia	ID
DACIN2190-20	UHIM.ms08451	FF913	UHIM.ms08451	DACIN2190-20.COI-5P	12230342	2020-09-21			UHIM	University of Hawaii Insect Museum		78904	Animalia	Arthropoda	Insecta	Diptera	Tephritidae	Dacinae	Dacini	Bactrocera	Bactrocera dorsalis		Hendel, 1912	Bactrocera dorsalis		species	Luc Leblanc			M	S	Adult								J. Niogret						266.0	Indonesia	ID
DACIN2191-20	UHIM.ms08453	FF913	UHIM.ms08453	DACIN2191-20.COI-5P	12230343	2020-09-21			UHIM	University of Hawaii Insect Museum		78904	Animalia	Arthropoda	Insecta	Diptera	Tephritidae	Dacinae	Dacini	Bactrocera	Bactrocera dorsalis		Hendel, 1912	Bactrocera dorsalis		species	Luc Leblanc			M	S	Adult								J. Niogret						266.0	Indonesia	ID
DACIN220-20	UHIM.ms01183	FF11Th001	UHIM.ms01183	DACIN220-20.COI-5P	12228372	2020-09-21			UHIM	University of Hawaii Insect Museum		78904	Animalia	Arthropoda	Insecta	Diptera	Tephritidae	Dacinae	Dacini	Bactrocera	Bactrocera dorsalis		Hendel, 1912	Bactrocera dorsalis		species	Luc Leblanc				S	Adult									2011-02-14					97.0	Thailand	TH
DACIN2200-20	UHIM.ms08464	FF882	UHIM.ms08464	DACIN2200-20.COI-5P	12230352	2020-09-21			UHIM	University of Hawaii Insect Museum		78904	Animalia	Arthropoda	Insecta	Diptera	Tephritidae	Dacinae	Dacini	Bactrocera	Bactrocera dorsalis		Hendel, 1912	Bactrocera dorsalis		species	Camiel Doorenweerd			M	S	Adult								J. Niogret	2016-05-01					266.0	Indonesia	ID
DACIN2203-20	UHIM.ms08467	FF882	UHIM.ms08467	DACIN2203-20.COI-5P	12230355	2020-09-21			UHIM	University of Hawaii Insect Museum		78904	Animalia	Arthropoda	Insecta	Diptera	Tephritidae	Dacinae	Dacini	Bactrocera	Bactrocera dorsalis		Hendel, 1912	Bactrocera dorsalis		species	Camiel Doorenweerd			M	S	Adult								J. Niogret	2016-05-01					266.0	Indonesia	ID
DACIN221-20	UHIM.ms01184	FF11Th002	UHIM.ms01184	DACIN221-20.COI-5P	12228373	2020-09-21			UHIM	University of Hawaii Insect Museum		78904	Animalia	Arthropoda	Insecta	Diptera	Tephritidae	Dacinae	Dacini	Bactrocera	Bactrocera dorsalis		Hendel, 1912	Bactrocera dorsalis		species	Luc Leblanc				S	Adult									2011-02-17					97.0	Thailand	TH
DACIN2213-20	UHIM.ms08477	FFxxVi001	UHIM.ms08477	DACIN2213-20.COI-5P	12230365	2020-09-21			UHIM	University of Hawaii Insect Museum		78904	Animalia	Arthropoda	Insecta	Diptera	Tephritidae	Dacinae	Dacini	Bactrocera	Bactrocera dorsalis		Hendel, 1912	Bactrocera dorsalis		species	Camiel Doorenweerd			M	S	Adult														977.0	Vietnam	VN	Vinh Phuc
DACIN2214-20	UHIM.ms08478	FFxxVi001	UHIM.ms08478	DACIN2214-20.COI-5P	12230366	2020-09-21			UHIM	University of Hawaii Insect Museum		78904	Animalia	Arthropoda	Insecta	Diptera	Tephritidae	Dacinae	Dacini	Bactrocera	Bactrocera dorsalis		Hendel, 1912	Bactrocera dorsalis		species	Camiel Doorenweerd			M	S	Adult														977.0	Vietnam	VN	Vinh Phuc
DACIN2215-20	UHIM.ms08479	FFxxVi001	UHIM.ms08479	DACIN2215-20.COI-5P	12230367	2020-09-21			UHIM	University of Hawaii Insect Museum		78904	Animalia	Arthropoda	Insecta	Diptera	Tephritidae	Dacinae	Dacini	Bactrocera	Bactrocera dorsalis		Hendel, 1912	Bactrocera dorsalis		species	Camiel Doorenweerd			M	S	Adult														977.0	Vietnam	VN	Vinh Phuc
DACIN2216-20	UHIM.ms08480	FFxxVi001	UHIM.ms08480	DACIN2216-20.COI-5P	12230368	2020-09-21			UHIM	University of Hawaii Insect Museum		78904	Animalia	Arthropoda	Insecta	Diptera	Tephritidae	Dacinae	Dacini	Bactrocera	Bactrocera dorsalis		Hendel, 1912	Bactrocera dorsalis		species	Camiel Doorenweerd			M	S	Adult														977.0	Vietnam	VN	Vinh Phuc
DACIN223-20	UHIM.ms01186	FF11Ma001	UHIM.ms01186	DACIN223-20.COI-5P	12228375	2020-09-21			UHIM	University of Hawaii Insect Museum		78904	Animalia	Arthropoda	Insecta	Diptera	Tephritidae	Dacinae	Dacini	Bactrocera	Bactrocera dorsalis		Hendel, 1912	Bactrocera dorsalis		species	Luc Leblanc				S	Adult									2011-02-17					97.0	Thailand	TH
DACIN224-20	UHIM.ms01187	FF11Ph001	UHIM.ms01187	DACIN224-20.COI-5P	12228376	2020-09-21	BOLD:AAA2295	2010-07-15	UHIM	University of Hawaii Insect Museum		78904	Animalia	Arthropoda	Insecta	Diptera	Tephritidae	Dacinae	Dacini	Bactrocera	Bactrocera dorsalis		Hendel, 1912	Bactrocera dorsalis		species	Luc Leblanc				S	Adult									2011-01-26					80.0	Philippines	PH
DACIN225-20	UHIM.ms01188	FF11Ke001	UHIM.ms01188	DACIN225-20.COI-5P	12228377	2020-09-21			UHIM	University of Hawaii Insect Museum		78904	Animalia	Arthropoda	Insecta	Diptera	Tephritidae	Dacinae	Dacini	Bactrocera	Bactrocera dorsalis		Hendel, 1912	Bactrocera dorsalis		species	Luc Leblanc				S	Adult									2011-02-21					209.0	Kenya	KE
DACIN2254-20	UHIM.ms08621	FF15Ph035	UHIM.ms08621	DACIN2254-20.COI-5P	12230406	2020-09-21			UHIM	University of Hawaii Insect Museum		78904	Animalia	Arthropoda	Insecta	Diptera	Tephritidae	Dacinae	Dacini	Bactrocera	Bactrocera dorsalis		Hendel, 1912	Bactrocera dorsalis		species	Camiel Doorenweerd			M	S	Adult								E. Fiegalan	2015-07-24					80.0	Philippines	PH
DACIN2256-20	UHIM.ms08623	FF15Ph057	UHIM.ms08623	DACIN2256-20.COI-5P	12230408	2020-09-21			UHIM	University of Hawaii Insect Museum		78904	Animalia	Arthropoda	Insecta	Diptera	Tephritidae	Dacinae	Dacini	Bactrocera	Bactrocera dorsalis		Hendel, 1912	Bactrocera dorsalis		species	Camiel Doorenweerd			M	S	Adult								E. Fiegalan	2015-05-06					80.0	Philippines	PH
DACIN2258-20	UHIM.ms08625	FF054	UHIM.ms08625	DACIN2258-20.COI-5P	12230410	2020-09-21	BOLD:AAA2295	2010-07-15	UHIM	University of Hawaii Insect Museum		78904	Animalia	Arthropoda	Insecta	Diptera	Tephritidae	Dacinae	Dacini	Bactrocera	Bactrocera dorsalis		Hendel, 1912	Bactrocera dorsalis		species	Camiel Doorenweerd			F	S	Adult								D. Rubinoff & M. San Jose					Collection Date: 10-11 February 2011	975.0	Cambodia	KH	Kaoh Kong
DACIN226-20	UHIM.ms01189	FF001	UHIM.ms01189	DACIN226-20.COI-5P	12228378	2020-09-21			UHIM	University of Hawaii Insect Museum		78904	Animalia	Arthropoda	Insecta	Diptera	Tephritidae	Dacinae	Dacini	Bactrocera	Bactrocera dorsalis		Hendel, 1912	Bactrocera dorsalis		species	Luc Leblanc				S	Adult								D. Rubinoff & M. San Jose					Collection Date: 3-5 February 2011	1009.0	Laos	LA	Louang Namtha
DACIN227-20	UHIM.ms01190	FF001	UHIM.ms01190	DACIN227-20.COI-5P	12228379	2020-09-21			UHIM	University of Hawaii Insect Museum		78904	Animalia	Arthropoda	Insecta	Diptera	Tephritidae	Dacinae	Dacini	Bactrocera	Bactrocera dorsalis		Hendel, 1912	Bactrocera dorsalis		species	Luc Leblanc				S	Adult								D. Rubinoff & M. San Jose					Collection Date: 3-5 February 2011	1009.0	Laos	LA	Louang Namtha
DACIN228-20	UHIM.ms01191	FF002	UHIM.ms01191	DACIN228-20.COI-5P	12228380	2020-09-21			UHIM	University of Hawaii Insect Museum		78904	Animalia	Arthropoda	Insecta	Diptera	Tephritidae	Dacinae	Dacini	Bactrocera	Bactrocera dorsalis		Hendel, 1912	Bactrocera dorsalis		species	Luc Leblanc				S	Adult								D. Rubinoff & M. San Jose					Collection Date: 3-5 February 2011	1009.0	Laos	LA	Louang Namtha
DACIN229-20	UHIM.ms01192	FF010	UHIM.ms01192	DACIN229-20.COI-5P	12228381	2020-09-21			UHIM	University of Hawaii Insect Museum		78904	Animalia	Arthropoda	Insecta	Diptera	Tephritidae	Dacinae	Dacini	Bactrocera	Bactrocera dorsalis		Hendel, 1912	Bactrocera dorsalis		species	Luc Leblanc				S	Adult								D. Rubinoff & M. San Jose					Collection Date: 3-5 February 2011	1009.0	Laos	LA	Louang Namtha
DACIN2296-20	UHIM.ms08749	FF15Ph057	UHIM.ms08749	DACIN2296-20.COI-5P	12230448	2020-09-21			UHIM	University of Hawaii Insect Museum		78904	Animalia	Arthropoda	Insecta	Diptera	Tephritidae	Dacinae	Dacini	Bactrocera	Bactrocera dorsalis		Hendel, 1912	Bactrocera dorsalis		species	Camiel Doorenweerd			M	S	Adult								E. Fiegalan	2015-05-06					80.0	Philippines	PH
DACIN2297-20	UHIM.ms08755	FF15Ph057	UHIM.ms08755	DACIN2297-20.COI-5P	12230449	2020-09-21	BOLD:AAA2295	2010-07-15	UHIM	University of Hawaii Insect Museum		78904	Animalia	Arthropoda	Insecta	Diptera	Tephritidae	Dacinae	Dacini	Bactrocera	Bactrocera dorsalis		Hendel, 1912	Bactrocera dorsalis		species	Michael San jose			M	S	Adult								E. Fiegalan	2015-05-06					80.0	Philippines	PH
DACIN230-20	UHIM.ms01193	FF010	UHIM.ms01193	DACIN230-20.COI-5P	12228382	2020-09-21			UHIM	University of Hawaii Insect Museum		78904	Animalia	Arthropoda	Insecta	Diptera	Tephritidae	Dacinae	Dacini	Bactrocera	Bactrocera dorsalis		Hendel, 1912	Bactrocera dorsalis		species	Luc Leblanc				S	Adult								D. Rubinoff & M. San Jose					Collection Date: 3-5 February 2011	1009.0	Laos	LA	Louang Namtha
DACIN231-20	UHIM.ms01194	FF011	UHIM.ms01194	DACIN231-20.COI-5P	12228383	2020-09-21			UHIM	University of Hawaii Insect Museum		78904	Animalia	Arthropoda	Insecta	Diptera	Tephritidae	Dacinae	Dacini	Bactrocera	Bactrocera dorsalis		Hendel, 1912	Bactrocera dorsalis		species	Luc Leblanc				S	Adult								D. Rubinoff & M. San Jose					Collection Date: 3-5 February 2011	1009.0	Laos	LA	Louang Namtha
DACIN232-20	UHIM.ms01195	FF021	UHIM.ms01195	DACIN232-20.COI-5P	12228384	2020-09-21			UHIM	University of Hawaii Insect Museum		78904	Animalia	Arthropoda	Insecta	Diptera	Tephritidae	Dacinae	Dacini	Bactrocera	Bactrocera dorsalis		Hendel, 1912	Bactrocera dorsalis		species	Luc Leblanc				S	Adult								D. Rubinoff & M. San Jose					Collection Date: 4-6 February 2011	1009.0	Laos	LA	Louang Namtha
DACIN233-20	UHIM.ms01196	FF021	UHIM.ms01196	DACIN233-20.COI-5P	12228385	2020-09-21			UHIM	University of Hawaii Insect Museum		78904	Animalia	Arthropoda	Insecta	Diptera	Tephritidae	Dacinae	Dacini	Bactrocera	Bactrocera dorsalis		Hendel, 1912	Bactrocera dorsalis		species	Luc Leblanc				S	Adult								D. Rubinoff & M. San Jose					Collection Date: 4-6 February 2011	1009.0	Laos	LA	Louang Namtha
DACIN2338-20	UHIM.ms08821	FF18In004	UHIM.ms08821	DACIN2338-20.COI-5P	12230490	2020-09-21			UHIM	University of Hawaii Insect Museum		78904	Animalia	Arthropoda	Insecta	Diptera	Tephritidae	Dacinae	Dacini	Bactrocera	Bactrocera dorsalis		Hendel, 1912	Bactrocera dorsalis		species	Camiel Doorenweerd			M	S	Adult								J. Niogret					Collection Date: 1-15 October 2018	266.0	Indonesia	ID
DACIN2339-20	UHIM.ms08822	FF18In004	UHIM.ms08822	DACIN2339-20.COI-5P	12230491	2020-09-21	BOLD:AAA2295	2010-07-15	UHIM	University of Hawaii Insect Museum		78904	Animalia	Arthropoda	Insecta	Diptera	Tephritidae	Dacinae	Dacini	Bactrocera	Bactrocera dorsalis		Hendel, 1912	Bactrocera dorsalis		species	Camiel Doorenweerd			M	S	Adult								J. Niogret					Collection Date: 1-15 October 2018	266.0	Indonesia	ID
DACIN234-20	UHIM.ms01197	FF022	UHIM.ms01197	DACIN234-20.COI-5P	12228386	2020-09-21			UHIM	University of Hawaii Insect Museum		78904	Animalia	Arthropoda	Insecta	Diptera	Tephritidae	Dacinae	Dacini	Bactrocera	Bactrocera dorsalis		Hendel, 1912	Bactrocera dorsalis		species	Luc Leblanc				S	Adult								D. Rubinoff & M. San Jose					Collection Date: 4-6 February 2011	1009.0	Laos	LA	Louang Namtha
DACIN2341-20	UHIM.ms08825	FF18In004	UHIM.ms08825	DACIN2341-20.COI-5P	12230493	2020-09-21			UHIM	University of Hawaii Insect Museum		78904	Animalia	Arthropoda	Insecta	Diptera	Tephritidae	Dacinae	Dacini	Bactrocera	Bactrocera dorsalis		Hendel, 1912	Bactrocera dorsalis		species	Camiel Doorenweerd			M	S	Adult								J. Niogret					Collection Date: 1-15 October 2018	266.0	Indonesia	ID
DACIN2343-20	UHIM.ms08827	FF18In004	UHIM.ms08827	DACIN2343-20.COI-5P	12230495	2020-09-21			UHIM	University of Hawaii Insect Museum		78904	Animalia	Arthropoda	Insecta	Diptera	Tephritidae	Dacinae	Dacini	Bactrocera	Bactrocera dorsalis		Hendel, 1912	Bactrocera dorsalis		species	Camiel Doorenweerd			M	S	Adult								J. Niogret					Collection Date: 1-15 October 2018	266.0	Indonesia	ID
DACIN2344-20	UHIM.ms08828	FF18In004	UHIM.ms08828	DACIN2344-20.COI-5P	12230496	2020-09-21			UHIM	University of Hawaii Insect Museum		78904	Animalia	Arthropoda	Insecta	Diptera	Tephritidae	Dacinae	Dacini	Bactrocera	Bactrocera dorsalis		Hendel, 1912	Bactrocera dorsalis		species	Camiel Doorenweerd			M	S	Adult								J. Niogret					Collection Date: 1-15 October 2018	266.0	Indonesia	ID
DACIN2345-20	UHIM.ms08829	FF18In004	UHIM.ms08829	DACIN2345-20.COI-5P	12230497	2020-09-21	BOLD:AAA2295	2010-07-15	UHIM	University of Hawaii Insect Museum		78904	Animalia	Arthropoda	Insecta	Diptera	Tephritidae	Dacinae	Dacini	Bactrocera	Bactrocera dorsalis		Hendel, 1912	Bactrocera dorsalis		species	Camiel Doorenweerd			M	S	Adult								J. Niogret					Collection Date: 1-15 October 2018	266.0	Indonesia	ID
DACIN2349-20	UHIM.ms08834	FF18In004	UHIM.ms08834	DACIN2349-20.COI-5P	12230501	2020-09-21			UHIM	University of Hawaii Insect Museum		78904	Animalia	Arthropoda	Insecta	Diptera	Tephritidae	Dacinae	Dacini	Bactrocera	Bactrocera dorsalis		Hendel, 1912	Bactrocera dorsalis		species	Camiel Doorenweerd			M	S	Adult								J. Niogret					Collection Date: 1-15 October 2018	266.0	Indonesia	ID
DACIN235-20	UHIM.ms01198	FF022	UHIM.ms01198	DACIN235-20.COI-5P	12228387	2020-09-21			UHIM	University of Hawaii Insect Museum		78904	Animalia	Arthropoda	Insecta	Diptera	Tephritidae	Dacinae	Dacini	Bactrocera	Bactrocera dorsalis		Hendel, 1912	Bactrocera dorsalis		species	Luc Leblanc				S	Adult								D. Rubinoff & M. San Jose					Collection Date: 4-6 February 2011	1009.0	Laos	LA	Louang Namtha
DACIN2350-20	UHIM.ms08835	FF18In004	UHIM.ms08835	DACIN2350-20.COI-5P	12230502	2020-09-21			UHIM	University of Hawaii Insect Museum		78904	Animalia	Arthropoda	Insecta	Diptera	Tephritidae	Dacinae	Dacini	Bactrocera	Bactrocera dorsalis		Hendel, 1912	Bactrocera dorsalis		species	Camiel Doorenweerd			M	S	Adult								J. Niogret					Collection Date: 1-15 October 2018	266.0	Indonesia	ID
DACIN2351-20	UHIM.ms08836	FF18In004	UHIM.ms08836	DACIN2351-20.COI-5P	12230503	2020-09-21	BOLD:AAA2295	2010-07-15	UHIM	University of Hawaii Insect Museum		78904	Animalia	Arthropoda	Insecta	Diptera	Tephritidae	Dacinae	Dacini	Bactrocera	Bactrocera dorsalis		Hendel, 1912	Bactrocera dorsalis		species	Camiel Doorenweerd			M	S	Adult								J. Niogret					Collection Date: 1-15 October 2018	266.0	Indonesia	ID
DACIN2352-20	UHIM.ms08837	FF18In004	UHIM.ms08837	DACIN2352-20.COI-5P	12230504	2020-09-21	BOLD:AAA2295	2010-07-15	UHIM	University of Hawaii Insect Museum		78904	Animalia	Arthropoda	Insecta	Diptera	Tephritidae	Dacinae	Dacini	Bactrocera	Bactrocera dorsalis		Hendel, 1912	Bactrocera dorsalis		species	Camiel Doorenweerd			M	S	Adult								J. Niogret					Collection Date: 1-15 October 2018	266.0	Indonesia	ID
DACIN2354-20	UHIM.ms08839	FF18In003	UHIM.ms08839	DACIN2354-20.COI-5P	12230506	2020-09-21			UHIM	University of Hawaii Insect Museum		78904	Animalia	Arthropoda	Insecta	Diptera	Tephritidae	Dacinae	Dacini	Bactrocera	Bactrocera dorsalis		Hendel, 1912	Bactrocera dorsalis		species	Camiel Doorenweerd			M	S	Adult								J. Niogret					Collection Date: 1-15 October 2018	266.0	Indonesia	ID
DACIN2355-20	UHIM.ms08840	FF18In003	UHIM.ms08840	DACIN2355-20.COI-5P	12230507	2020-09-21	BOLD:AAA2295	2010-07-15	UHIM	University of Hawaii Insect Museum		78904	Animalia	Arthropoda	Insecta	Diptera	Tephritidae	Dacinae	Dacini	Bactrocera	Bactrocera dorsalis		Hendel, 1912	Bactrocera dorsalis		species	Camiel Doorenweerd			M	S	Adult								J. Niogret					Collection Date: 1-15 October 2018	266.0	Indonesia	ID
DACIN2356-20	UHIM.ms08841	FF18In003	UHIM.ms08841	DACIN2356-20.COI-5P	12230508	2020-09-21			UHIM	University of Hawaii Insect Museum		78904	Animalia	Arthropoda	Insecta	Diptera	Tephritidae	Dacinae	Dacini	Bactrocera	Bactrocera dorsalis		Hendel, 1912	Bactrocera dorsalis		species	Camiel Doorenweerd			M	S	Adult								J. Niogret					Collection Date: 1-15 October 2018	266.0	Indonesia	ID
DACIN2358-20	UHIM.ms08843	FF18In003	UHIM.ms08843	DACIN2358-20.COI-5P	12230510	2020-09-21	BOLD:AAA2295	2010-07-15	UHIM	University of Hawaii Insect Museum		78904	Animalia	Arthropoda	Insecta	Diptera	Tephritidae	Dacinae	Dacini	Bactrocera	Bactrocera dorsalis		Hendel, 1912	Bactrocera dorsalis		species	Camiel Doorenweerd			M	S	Adult								J. Niogret					Collection Date: 1-15 October 2018	266.0	Indonesia	ID
DACIN2359-20	UHIM.ms08844	FF18In003	UHIM.ms08844	DACIN2359-20.COI-5P	12230511	2020-09-21			UHIM	University of Hawaii Insect Museum		78904	Animalia	Arthropoda	Insecta	Diptera	Tephritidae	Dacinae	Dacini	Bactrocera	Bactrocera dorsalis		Hendel, 1912	Bactrocera dorsalis		species	Camiel Doorenweerd			M	S	Adult								J. Niogret					Collection Date: 1-15 October 2018	266.0	Indonesia	ID
DACIN236-20	UHIM.ms01199	FF023	UHIM.ms01199	DACIN236-20.COI-5P	12228388	2020-09-21			UHIM	University of Hawaii Insect Museum		78904	Animalia	Arthropoda	Insecta	Diptera	Tephritidae	Dacinae	Dacini	Bactrocera	Bactrocera dorsalis		Hendel, 1912	Bactrocera dorsalis		species	Luc Leblanc				S	Adult								D. Rubinoff & M. San Jose					Collection Date: 4-6 February 2011	1009.0	Laos	LA	Louang Namtha
DACIN2363-20	UHIM.ms08848	FF18In002	UHIM.ms08848	DACIN2363-20.COI-5P	12230515	2020-09-21			UHIM	University of Hawaii Insect Museum		78904	Animalia	Arthropoda	Insecta	Diptera	Tephritidae	Dacinae	Dacini	Bactrocera	Bactrocera dorsalis		Hendel, 1912	Bactrocera dorsalis		species	Camiel Doorenweerd			M	S	Adult								J. Niogret					Collection Date: 1-15 October 2018	266.0	Indonesia	ID
DACIN2364-20	UHIM.ms08849	FF18In002	UHIM.ms08849	DACIN2364-20.COI-5P	12230516	2020-09-21			UHIM	University of Hawaii Insect Museum		78904	Animalia	Arthropoda	Insecta	Diptera	Tephritidae	Dacinae	Dacini	Bactrocera	Bactrocera dorsalis		Hendel, 1912	Bactrocera dorsalis		species	Camiel Doorenweerd			M	S	Adult								J. Niogret					Collection Date: 1-15 October 2018	266.0	Indonesia	ID
DACIN2365-20	UHIM.ms08850	FF18In002	UHIM.ms08850	DACIN2365-20.COI-5P	12230517	2020-09-21	BOLD:AAA2295	2010-07-15	UHIM	University of Hawaii Insect Museum		78904	Animalia	Arthropoda	Insecta	Diptera	Tephritidae	Dacinae	Dacini	Bactrocera	Bactrocera dorsalis		Hendel, 1912	Bactrocera dorsalis		species	Camiel Doorenweerd			M	S	Adult								J. Niogret					Collection Date: 1-15 October 2018	266.0	Indonesia	ID
DACIN2366-20	UHIM.ms08851	FF18In002	UHIM.ms08851	DACIN2366-20.COI-5P	12230518	2020-09-21			UHIM	University of Hawaii Insect Museum		78904	Animalia	Arthropoda	Insecta	Diptera	Tephritidae	Dacinae	Dacini	Bactrocera	Bactrocera dorsalis		Hendel, 1912	Bactrocera dorsalis		species	Camiel Doorenweerd			M	S	Adult								J. Niogret					Collection Date: 1-15 October 2018	266.0	Indonesia	ID
DACIN2367-20	UHIM.ms08852	FF18In002	UHIM.ms08852	DACIN2367-20.COI-5P	12230519	2020-09-21			UHIM	University of Hawaii Insect Museum		78904	Animalia	Arthropoda	Insecta	Diptera	Tephritidae	Dacinae	Dacini	Bactrocera	Bactrocera dorsalis		Hendel, 1912	Bactrocera dorsalis		species	Camiel Doorenweerd			M	S	Adult								J. Niogret					Collection Date: 1-15 October 2018	266.0	Indonesia	ID
DACIN2368-20	UHIM.ms08853	FF18In002	UHIM.ms08853	DACIN2368-20.COI-5P	12230520	2020-09-21			UHIM	University of Hawaii Insect Museum		78904	Animalia	Arthropoda	Insecta	Diptera	Tephritidae	Dacinae	Dacini	Bactrocera	Bactrocera dorsalis		Hendel, 1912	Bactrocera dorsalis		species	Camiel Doorenweerd			M	S	Adult								J. Niogret					Collection Date: 1-15 October 2018	266.0	Indonesia	ID
DACIN2369-20	UHIM.ms08854	FF18In001	UHIM.ms08854	DACIN2369-20.COI-5P	12230521	2020-09-21			UHIM	University of Hawaii Insect Museum		78904	Animalia	Arthropoda	Insecta	Diptera	Tephritidae	Dacinae	Dacini	Bactrocera	Bactrocera dorsalis		Hendel, 1912	Bactrocera dorsalis		species	Camiel Doorenweerd			M	S	Adult								J. Niogret					Collection Date: 1-3 June 2018	266.0	Indonesia	ID
DACIN237-20	UHIM.ms01200	FF023	UHIM.ms01200	DACIN237-20.COI-5P	12228389	2020-09-21			UHIM	University of Hawaii Insect Museum		78904	Animalia	Arthropoda	Insecta	Diptera	Tephritidae	Dacinae	Dacini	Bactrocera	Bactrocera dorsalis		Hendel, 1912	Bactrocera dorsalis		species	Luc Leblanc				S	Adult								D. Rubinoff & M. San Jose					Collection Date: 4-6 February 2011	1009.0	Laos	LA	Louang Namtha
DACIN2370-20	UHIM.ms08855	FF18In001	UHIM.ms08855	DACIN2370-20.COI-5P	12230522	2020-09-21			UHIM	University of Hawaii Insect Museum		78904	Animalia	Arthropoda	Insecta	Diptera	Tephritidae	Dacinae	Dacini	Bactrocera	Bactrocera dorsalis		Hendel, 1912	Bactrocera dorsalis		species	Camiel Doorenweerd			M	S	Adult								J. Niogret					Collection Date: 1-3 June 2018	266.0	Indonesia	ID
DACIN2371-20	UHIM.ms08856	FF18In001	UHIM.ms08856	DACIN2371-20.COI-5P	12230523	2020-09-21			UHIM	University of Hawaii Insect Museum		78904	Animalia	Arthropoda	Insecta	Diptera	Tephritidae	Dacinae	Dacini	Bactrocera	Bactrocera dorsalis		Hendel, 1912	Bactrocera dorsalis		species	Camiel Doorenweerd			M	S	Adult								J. Niogret					Collection Date: 1-3 June 2018	266.0	Indonesia	ID
DACIN2372-20	UHIM.ms08857	FF18In001	UHIM.ms08857	DACIN2372-20.COI-5P	12230524	2020-09-21			UHIM	University of Hawaii Insect Museum		78904	Animalia	Arthropoda	Insecta	Diptera	Tephritidae	Dacinae	Dacini	Bactrocera	Bactrocera dorsalis		Hendel, 1912	Bactrocera dorsalis		species	Camiel Doorenweerd			M	S	Adult								J. Niogret					Collection Date: 1-3 June 2018	266.0	Indonesia	ID
DACIN2373-20	UHIM.ms08859	FF18Bn001	UHIM.ms08859	DACIN2373-20.COI-5P	12230525	2020-09-21			UHIM	University of Hawaii Insect Museum		78904	Animalia	Arthropoda	Insecta	Diptera	Tephritidae	Dacinae	Dacini	Bactrocera	Bactrocera dorsalis		Hendel, 1912	Bactrocera dorsalis		species	Luc Leblanc			M	S	Adult								M.A. Hossain	2017-12-06					5762.0	Bangladesh	BD	Dhaka
DACIN2375-20	UHIM.ms08864	FFBn0345	UHIM.ms08864	DACIN2375-20.COI-5P	12230527	2020-09-21			UHIM	University of Hawaii Insect Museum		78904	Animalia	Arthropoda	Insecta	Diptera	Tephritidae	Dacinae	Dacini	Bactrocera	Bactrocera dorsalis		Hendel, 1912	Bactrocera dorsalis		species	Luc Leblanc			M	S	Adult								M.A. Hossain et al.					Collection Date: 22-26 September 2018	2916.0	Bangladesh	BD	Chittagong
DACIN2376-20	UHIM.ms08865	FFBn0345	UHIM.ms08865	DACIN2376-20.COI-5P	12230528	2020-09-21			UHIM	University of Hawaii Insect Museum		78904	Animalia	Arthropoda	Insecta	Diptera	Tephritidae	Dacinae	Dacini	Bactrocera	Bactrocera dorsalis		Hendel, 1912	Bactrocera dorsalis		species	Luc Leblanc			M	S	Adult								M.A. Hossain et al.					Collection Date: 22-26 September 2018	2916.0	Bangladesh	BD	Chittagong
DACIN2377-20	UHIM.ms08866	FFBn0345	UHIM.ms08866	DACIN2377-20.COI-5P	12230529	2020-09-21	BOLD:AAA2295	2010-07-15	UHIM	University of Hawaii Insect Museum		78904	Animalia	Arthropoda	Insecta	Diptera	Tephritidae	Dacinae	Dacini	Bactrocera	Bactrocera dorsalis		Hendel, 1912	Bactrocera dorsalis		species	Luc Leblanc			M	S	Adult								M.A. Hossain et al.					Collection Date: 22-26 September 2018	2916.0	Bangladesh	BD	Chittagong
DACIN238-20	UHIM.ms01201	FF023	UHIM.ms01201	DACIN238-20.COI-5P	12228390	2020-09-21			UHIM	University of Hawaii Insect Museum		78904	Animalia	Arthropoda	Insecta	Diptera	Tephritidae	Dacinae	Dacini	Bactrocera	Bactrocera dorsalis		Hendel, 1912	Bactrocera dorsalis		species	Luc Leblanc				S	Adult								D. Rubinoff & M. San Jose					Collection Date: 4-6 February 2011	1009.0	Laos	LA	Louang Namtha
DACIN239-20	UHIM.ms01202	FF025	UHIM.ms01202	DACIN239-20.COI-5P	12228391	2020-09-21			UHIM	University of Hawaii Insect Museum		78904	Animalia	Arthropoda	Insecta	Diptera	Tephritidae	Dacinae	Dacini	Bactrocera	Bactrocera dorsalis		Hendel, 1912	Bactrocera dorsalis		species	Luc Leblanc				S	Adult								D. Rubinoff & M. San Jose					Collection Date: 4-6 February 2011	1009.0	Laos	LA	Louang Namtha
DACIN2397-20	UHIM.ms08887	FF18Ma077	UHIM.ms08887	DACIN2397-20.COI-5P	12230549	2020-09-21	BOLD:AAA2295	2010-07-15	UHIM	University of Hawaii Insect Museum		78904	Animalia	Arthropoda	Insecta	Diptera	Tephritidae	Dacinae	Dacini	Bactrocera	Bactrocera dorsalis		Hendel, 1912	Bactrocera dorsalis		species	Michael San jose			M	S	Adult								D. Rubinoff & C. Doorenweerd					Collection Date: 7-9 December 2018	404.0	Malaysia	MY	Sabah
DACIN2399-20	UHIM.ms08889	FF18Ma007	UHIM.ms08889	DACIN2399-20.COI-5P	12230551	2020-09-21	BOLD:AAA2295	2010-07-15	UHIM	University of Hawaii Insect Museum		78904	Animalia	Arthropoda	Insecta	Diptera	Tephritidae	Dacinae	Dacini	Bactrocera	Bactrocera dorsalis		Hendel, 1912	Bactrocera dorsalis		species	Michael San jose			M	S	Adult								D. Rubinoff & C. Doorenweerd					Collection Date: 30.xi-1 December 2018	404.0	Malaysia	MY	Sabah
DACIN240-20	UHIM.ms01203	FF029	UHIM.ms01203	DACIN240-20.COI-5P	12228392	2020-09-21			UHIM	University of Hawaii Insect Museum		78904	Animalia	Arthropoda	Insecta	Diptera	Tephritidae	Dacinae	Dacini	Bactrocera	Bactrocera dorsalis		Hendel, 1912	Bactrocera dorsalis		species	Luc Leblanc				S	Adult								D. Rubinoff & M. San Jose					Collection Date: 4-6 February 2011	1009.0	Laos	LA	Louang Namtha
DACIN241-20	UHIM.ms01204	FF029	UHIM.ms01204	DACIN241-20.COI-5P	12228393	2020-09-21			UHIM	University of Hawaii Insect Museum		78904	Animalia	Arthropoda	Insecta	Diptera	Tephritidae	Dacinae	Dacini	Bactrocera	Bactrocera dorsalis		Hendel, 1912	Bactrocera dorsalis		species	Luc Leblanc				S	Adult								D. Rubinoff & M. San Jose					Collection Date: 4-6 February 2011	1009.0	Laos	LA	Louang Namtha
DACIN2411-20	UHIM.ms08901	FF18Ma016	UHIM.ms08901	DACIN2411-20.COI-5P	12230563	2020-09-21			UHIM	University of Hawaii Insect Museum		78904	Animalia	Arthropoda	Insecta	Diptera	Tephritidae	Dacinae	Dacini	Bactrocera	Bactrocera dorsalis		Hendel, 1912	Bactrocera dorsalis		species	Camiel Doorenweerd			M	S	Adult								D. Rubinoff & C. Doorenweerd					Collection Date: 1-3 December 2018	404.0	Malaysia	MY	Sabah
DACIN242-20	UHIM.ms01206	FF029	UHIM.ms01206	DACIN242-20.COI-5P	12228394	2020-09-21			UHIM	University of Hawaii Insect Museum		78904	Animalia	Arthropoda	Insecta	Diptera	Tephritidae	Dacinae	Dacini	Bactrocera	Bactrocera dorsalis		Hendel, 1912	Bactrocera dorsalis		species	Luc Leblanc				S	Adult								D. Rubinoff & M. San Jose					Collection Date: 4-6 February 2011	1009.0	Laos	LA	Louang Namtha
DACIN243-20	UHIM.ms01207	FF029	UHIM.ms01207	DACIN243-20.COI-5P	12228395	2020-09-21			UHIM	University of Hawaii Insect Museum		78904	Animalia	Arthropoda	Insecta	Diptera	Tephritidae	Dacinae	Dacini	Bactrocera	Bactrocera dorsalis		Hendel, 1912	Bactrocera dorsalis		species	Luc Leblanc				S	Adult								D. Rubinoff & M. San Jose					Collection Date: 4-6 February 2011	1009.0	Laos	LA	Louang Namtha
DACIN244-20	UHIM.ms01208	FF029	UHIM.ms01208	DACIN244-20.COI-5P	12228396	2020-09-21			UHIM	University of Hawaii Insect Museum		78904	Animalia	Arthropoda	Insecta	Diptera	Tephritidae	Dacinae	Dacini	Bactrocera	Bactrocera dorsalis		Hendel, 1912	Bactrocera dorsalis		species	Luc Leblanc				S	Adult								D. Rubinoff & M. San Jose					Collection Date: 4-6 February 2011	1009.0	Laos	LA	Louang Namtha
DACIN245-20	UHIM.ms01209	FF029	UHIM.ms01209	DACIN245-20.COI-5P	12228397	2020-09-21			UHIM	University of Hawaii Insect Museum		78904	Animalia	Arthropoda	Insecta	Diptera	Tephritidae	Dacinae	Dacini	Bactrocera	Bactrocera dorsalis		Hendel, 1912	Bactrocera dorsalis		species	Luc Leblanc				S	Adult								D. Rubinoff & M. San Jose					Collection Date: 4-6 February 2011	1009.0	Laos	LA	Louang Namtha
DACIN2453-20	UHIM.ms08943	FF18Ma083	UHIM.ms08943	DACIN2453-20.COI-5P	12230605	2020-09-21			UHIM	University of Hawaii Insect Museum		78904	Animalia	Arthropoda	Insecta	Diptera	Tephritidae	Dacinae	Dacini	Bactrocera	Bactrocera dorsalis		Hendel, 1912	Bactrocera dorsalis		species	Camiel Doorenweerd			M	S	Adult								D. Rubinoff & C. Doorenweerd					Collection Date: 7-9 December 2018	404.0	Malaysia	MY	Sabah
DACIN2454-20	UHIM.ms08944	FF18Ma080	UHIM.ms08944	DACIN2454-20.COI-5P	12230606	2020-09-21			UHIM	University of Hawaii Insect Museum		78904	Animalia	Arthropoda	Insecta	Diptera	Tephritidae	Dacinae	Dacini	Bactrocera	Bactrocera dorsalis		Hendel, 1912	Bactrocera dorsalis		species	Camiel Doorenweerd			M	S	Adult								D. Rubinoff & C. Doorenweerd					Collection Date: 7-9 December 2018	404.0	Malaysia	MY	Sabah
DACIN247-20	UHIM.ms01212	FF032	UHIM.ms01212	DACIN247-20.COI-5P	12228399	2020-09-21			UHIM	University of Hawaii Insect Museum		78904	Animalia	Arthropoda	Insecta	Diptera	Tephritidae	Dacinae	Dacini	Bactrocera	Bactrocera dorsalis		Hendel, 1912	Bactrocera dorsalis		species	Camiel Doorenweerd				S	Adult								D. Rubinoff & M. San Jose					Collection Date: 9-11 February 2011	975.0	Cambodia	KH	Kaoh Kong
DACIN248-20	UHIM.ms01214	FF034	UHIM.ms01214	DACIN248-20.COI-5P	12228400	2020-09-21			UHIM	University of Hawaii Insect Museum		78904	Animalia	Arthropoda	Insecta	Diptera	Tephritidae	Dacinae	Dacini	Bactrocera	Bactrocera dorsalis		Hendel, 1912	Bactrocera dorsalis		species	Luc Leblanc				S	Adult								D. Rubinoff & M. San Jose					Collection Date: 9-11 February 2011	975.0	Cambodia	KH	Kaoh Kong
DACIN2481-20	UHIM.ms08977	FF18Ma143	UHIM.ms08977	DACIN2481-20.COI-5P	12230633	2020-09-21			UHIM	University of Hawaii Insect Museum		78904	Animalia	Arthropoda	Insecta	Diptera	Tephritidae	Dacinae	Dacini	Bactrocera	Bactrocera dorsalis		Hendel, 1912	Bactrocera dorsalis		species	Camiel Doorenweerd			M	S	Adult								D. Rubinoff & C. Doorenweerd					Collection Date: 8-10 December 2018	404.0	Malaysia	MY	Sabah
DACIN2483-20	UHIM.ms08979	FF15Np002	UHIM.ms08979	DACIN2483-20.COI-5P	12230635	2020-09-21			UHIM	University of Hawaii Insect Museum		78904	Animalia	Arthropoda	Insecta	Diptera	Tephritidae	Dacinae	Dacini	Bactrocera	Bactrocera dorsalis		Hendel, 1912	Bactrocera dorsalis		species	Luc Leblanc			M	S	Adult								B. Bhandari					Collection Date: April-May 2015	15.0	Nepal	NP
DACIN2484-20	UHIM.ms08980	FF15Np002	UHIM.ms08980	DACIN2484-20.COI-5P	12230636	2020-09-21			UHIM	University of Hawaii Insect Museum		78904	Animalia	Arthropoda	Insecta	Diptera	Tephritidae	Dacinae	Dacini	Bactrocera	Bactrocera dorsalis		Hendel, 1912	Bactrocera dorsalis		species	Luc Leblanc			M	S	Adult								B. Bhandari					Collection Date: April-May 2015	15.0	Nepal	NP
DACIN2485-20	UHIM.ms08981	FF15Np002	UHIM.ms08981	DACIN2485-20.COI-5P	12230637	2020-09-21			UHIM	University of Hawaii Insect Museum		78904	Animalia	Arthropoda	Insecta	Diptera	Tephritidae	Dacinae	Dacini	Bactrocera	Bactrocera dorsalis		Hendel, 1912	Bactrocera dorsalis		species	Luc Leblanc			M	S	Adult								B. Bhandari					Collection Date: April-May 2015	15.0	Nepal	NP
DACIN2486-20	UHIM.ms08982	FF15Np002	UHIM.ms08982	DACIN2486-20.COI-5P	12230638	2020-09-21	BOLD:AAA2295	2010-07-15	UHIM	University of Hawaii Insect Museum		78904	Animalia	Arthropoda	Insecta	Diptera	Tephritidae	Dacinae	Dacini	Bactrocera	Bactrocera dorsalis		Hendel, 1912	Bactrocera dorsalis		species	Luc Leblanc			M	S	Adult								B. Bhandari					Collection Date: April-May 2015	15.0	Nepal	NP
DACIN2487-20	UHIM.ms08983	FF15Np002	UHIM.ms08983	DACIN2487-20.COI-5P	12230639	2020-09-21			UHIM	University of Hawaii Insect Museum		78904	Animalia	Arthropoda	Insecta	Diptera	Tephritidae	Dacinae	Dacini	Bactrocera	Bactrocera dorsalis		Hendel, 1912	Bactrocera dorsalis		species	Luc Leblanc			M	S	Adult								B. Bhandari					Collection Date: April-May 2015	15.0	Nepal	NP
DACIN2488-20	UHIM.ms08984	FF15Np002	UHIM.ms08984	DACIN2488-20.COI-5P	12230640	2020-09-21	BOLD:AAA2295	2010-07-15	UHIM	University of Hawaii Insect Museum		78904	Animalia	Arthropoda	Insecta	Diptera	Tephritidae	Dacinae	Dacini	Bactrocera	Bactrocera dorsalis		Hendel, 1912	Bactrocera dorsalis		species	Luc Leblanc			M	S	Adult								B. Bhandari					Collection Date: April-May 2015	15.0	Nepal	NP
DACIN2489-20	UHIM.ms08985	FF15Np002	UHIM.ms08985	DACIN2489-20.COI-5P	12230641	2020-09-21			UHIM	University of Hawaii Insect Museum		78904	Animalia	Arthropoda	Insecta	Diptera	Tephritidae	Dacinae	Dacini	Bactrocera	Bactrocera dorsalis		Hendel, 1912	Bactrocera dorsalis		species	Luc Leblanc			M	S	Adult								B. Bhandari					Collection Date: April-May 2015	15.0	Nepal	NP
DACIN249-20	UHIM.ms01215	FF034	UHIM.ms01215	DACIN249-20.COI-5P	12228401	2020-09-21			UHIM	University of Hawaii Insect Museum		78904	Animalia	Arthropoda	Insecta	Diptera	Tephritidae	Dacinae	Dacini	Bactrocera	Bactrocera dorsalis		Hendel, 1912	Bactrocera dorsalis		species	Luc Leblanc				S	Adult								D. Rubinoff & M. San Jose					Collection Date: 9-11 February 2011	975.0	Cambodia	KH	Kaoh Kong
DACIN2490-20	UHIM.ms08986	FF15Np002	UHIM.ms08986	DACIN2490-20.COI-5P	12230642	2020-09-21			UHIM	University of Hawaii Insect Museum		78904	Animalia	Arthropoda	Insecta	Diptera	Tephritidae	Dacinae	Dacini	Bactrocera	Bactrocera dorsalis		Hendel, 1912	Bactrocera dorsalis		species	Luc Leblanc			M	S	Adult								B. Bhandari					Collection Date: April-May 2015	15.0	Nepal	NP
DACIN2491-20	UHIM.ms08987	FF15Np002	UHIM.ms08987	DACIN2491-20.COI-5P	12230643	2020-09-21			UHIM	University of Hawaii Insect Museum		78904	Animalia	Arthropoda	Insecta	Diptera	Tephritidae	Dacinae	Dacini	Bactrocera	Bactrocera dorsalis		Hendel, 1912	Bactrocera dorsalis		species	Luc Leblanc			M	S	Adult								B. Bhandari					Collection Date: April-May 2015	15.0	Nepal	NP
DACIN2492-20	UHIM.ms08988	FF15Np002	UHIM.ms08988	DACIN2492-20.COI-5P	12230644	2020-09-21			UHIM	University of Hawaii Insect Museum		78904	Animalia	Arthropoda	Insecta	Diptera	Tephritidae	Dacinae	Dacini	Bactrocera	Bactrocera dorsalis		Hendel, 1912	Bactrocera dorsalis		species	Luc Leblanc			M	S	Adult								B. Bhandari					Collection Date: April-May 2015	15.0	Nepal	NP
DACIN2493-20	UHIM.ms08989	FF15Np002	UHIM.ms08989	DACIN2493-20.COI-5P	12230645	2020-09-21			UHIM	University of Hawaii Insect Museum		78904	Animalia	Arthropoda	Insecta	Diptera	Tephritidae	Dacinae	Dacini	Bactrocera	Bactrocera dorsalis		Hendel, 1912	Bactrocera dorsalis		species	Luc Leblanc			M	S	Adult								B. Bhandari					Collection Date: April-May 2015	15.0	Nepal	NP
DACIN2494-20	UHIM.ms08990	FF15Np002	UHIM.ms08990	DACIN2494-20.COI-5P	12230646	2020-09-21			UHIM	University of Hawaii Insect Museum		78904	Animalia	Arthropoda	Insecta	Diptera	Tephritidae	Dacinae	Dacini	Bactrocera	Bactrocera dorsalis		Hendel, 1912	Bactrocera dorsalis		species	Luc Leblanc			M	S	Adult								B. Bhandari					Collection Date: April-May 2015	15.0	Nepal	NP
DACIN2495-20	UHIM.ms08991	FF15Np002	UHIM.ms08991	DACIN2495-20.COI-5P	12230647	2020-09-21			UHIM	University of Hawaii Insect Museum		78904	Animalia	Arthropoda	Insecta	Diptera	Tephritidae	Dacinae	Dacini	Bactrocera	Bactrocera dorsalis		Hendel, 1912	Bactrocera dorsalis		species	Luc Leblanc			M	S	Adult								B. Bhandari					Collection Date: April-May 2015	15.0	Nepal	NP
DACIN2496-20	UHIM.ms08992	FF15Np002	UHIM.ms08992	DACIN2496-20.COI-5P	12230648	2020-09-21			UHIM	University of Hawaii Insect Museum		78904	Animalia	Arthropoda	Insecta	Diptera	Tephritidae	Dacinae	Dacini	Bactrocera	Bactrocera dorsalis		Hendel, 1912	Bactrocera dorsalis		species	Luc Leblanc			M	S	Adult								B. Bhandari					Collection Date: April-May 2015	15.0	Nepal	NP
DACIN2497-20	UHIM.ms08993	FF15Np002	UHIM.ms08993	DACIN2497-20.COI-5P	12230649	2020-09-21			UHIM	University of Hawaii Insect Museum		78904	Animalia	Arthropoda	Insecta	Diptera	Tephritidae	Dacinae	Dacini	Bactrocera	Bactrocera dorsalis		Hendel, 1912	Bactrocera dorsalis		species	Luc Leblanc			M	S	Adult								B. Bhandari					Collection Date: April-May 2015	15.0	Nepal	NP
DACIN2498-20	UHIM.ms08994	FF15Np002	UHIM.ms08994	DACIN2498-20.COI-5P	12230650	2020-09-21			UHIM	University of Hawaii Insect Museum		78904	Animalia	Arthropoda	Insecta	Diptera	Tephritidae	Dacinae	Dacini	Bactrocera	Bactrocera dorsalis		Hendel, 1912	Bactrocera dorsalis		species	Luc Leblanc			M	S	Adult								B. Bhandari					Collection Date: April-May 2015	15.0	Nepal	NP
DACIN2499-20	UHIM.ms08995	FF15Np002	UHIM.ms08995	DACIN2499-20.COI-5P	12230651	2020-09-21			UHIM	University of Hawaii Insect Museum		78904	Animalia	Arthropoda	Insecta	Diptera	Tephritidae	Dacinae	Dacini	Bactrocera	Bactrocera dorsalis		Hendel, 1912	Bactrocera dorsalis		species	Luc Leblanc			M	S	Adult								B. Bhandari					Collection Date: April-May 2015	15.0	Nepal	NP
DACIN250-20	UHIM.ms01216	FF034	UHIM.ms01216	DACIN250-20.COI-5P	12228402	2020-09-21			UHIM	University of Hawaii Insect Museum		78904	Animalia	Arthropoda	Insecta	Diptera	Tephritidae	Dacinae	Dacini	Bactrocera	Bactrocera dorsalis		Hendel, 1912	Bactrocera dorsalis		species	Luc Leblanc				S	Adult								D. Rubinoff & M. San Jose					Collection Date: 9-11 February 2011	975.0	Cambodia	KH	Kaoh Kong
DACIN2500-20	UHIM.ms08996	FF15Np002	UHIM.ms08996	DACIN2500-20.COI-5P	12230652	2020-09-21			UHIM	University of Hawaii Insect Museum		78904	Animalia	Arthropoda	Insecta	Diptera	Tephritidae	Dacinae	Dacini	Bactrocera	Bactrocera dorsalis		Hendel, 1912	Bactrocera dorsalis		species	Luc Leblanc			M	S	Adult								B. Bhandari					Collection Date: April-May 2015	15.0	Nepal	NP
DACIN2501-20	UHIM.ms08997	FF15Np002	UHIM.ms08997	DACIN2501-20.COI-5P	12230653	2020-09-21			UHIM	University of Hawaii Insect Museum		78904	Animalia	Arthropoda	Insecta	Diptera	Tephritidae	Dacinae	Dacini	Bactrocera	Bactrocera dorsalis		Hendel, 1912	Bactrocera dorsalis		species	Luc Leblanc			M	S	Adult								B. Bhandari					Collection Date: April-May 2015	15.0	Nepal	NP
DACIN2502-20	UHIM.ms08998	FF15Np002	UHIM.ms08998	DACIN2502-20.COI-5P	12230654	2020-09-21			UHIM	University of Hawaii Insect Museum		78904	Animalia	Arthropoda	Insecta	Diptera	Tephritidae	Dacinae	Dacini	Bactrocera	Bactrocera dorsalis		Hendel, 1912	Bactrocera dorsalis		species	Luc Leblanc			M	S	Adult								B. Bhandari					Collection Date: April-May 2015	15.0	Nepal	NP
DACIN2503-20	UHIM.ms08999	FF15Np002	UHIM.ms08999	DACIN2503-20.COI-5P	12230655	2020-09-21			UHIM	University of Hawaii Insect Museum		78904	Animalia	Arthropoda	Insecta	Diptera	Tephritidae	Dacinae	Dacini	Bactrocera	Bactrocera dorsalis		Hendel, 1912	Bactrocera dorsalis		species	Luc Leblanc			M	S	Adult								B. Bhandari					Collection Date: April-May 2015	15.0	Nepal	NP
DACIN2504-20	UHIM.ms09000	FF15Np002	UHIM.ms09000	DACIN2504-20.COI-5P	12230656	2020-09-21			UHIM	University of Hawaii Insect Museum		78904	Animalia	Arthropoda	Insecta	Diptera	Tephritidae	Dacinae	Dacini	Bactrocera	Bactrocera dorsalis		Hendel, 1912	Bactrocera dorsalis		species	Luc Leblanc			M	S	Adult								B. Bhandari					Collection Date: April-May 2015	15.0	Nepal	NP
DACIN2505-20	UHIM.ms09001	FF15Np002	UHIM.ms09001	DACIN2505-20.COI-5P	12230657	2020-09-21			UHIM	University of Hawaii Insect Museum		78904	Animalia	Arthropoda	Insecta	Diptera	Tephritidae	Dacinae	Dacini	Bactrocera	Bactrocera dorsalis		Hendel, 1912	Bactrocera dorsalis		species	Luc Leblanc			M	S	Adult								B. Bhandari					Collection Date: April-May 2015	15.0	Nepal	NP
DACIN2506-20	UHIM.ms09002	FF15Np002	UHIM.ms09002	DACIN2506-20.COI-5P	12230658	2020-09-21			UHIM	University of Hawaii Insect Museum		78904	Animalia	Arthropoda	Insecta	Diptera	Tephritidae	Dacinae	Dacini	Bactrocera	Bactrocera dorsalis		Hendel, 1912	Bactrocera dorsalis		species	Luc Leblanc			M	S	Adult								B. Bhandari					Collection Date: April-May 2015	15.0	Nepal	NP
DACIN2507-20	UHIM.ms09003	FF15Np002	UHIM.ms09003	DACIN2507-20.COI-5P	12230659	2020-09-21			UHIM	University of Hawaii Insect Museum		78904	Animalia	Arthropoda	Insecta	Diptera	Tephritidae	Dacinae	Dacini	Bactrocera	Bactrocera dorsalis		Hendel, 1912	Bactrocera dorsalis		species	Luc Leblanc			M	S	Adult								B. Bhandari					Collection Date: April-May 2015	15.0	Nepal	NP
DACIN2508-20	UHIM.ms09004	FF15Np002	UHIM.ms09004	DACIN2508-20.COI-5P	12230660	2020-09-21			UHIM	University of Hawaii Insect Museum		78904	Animalia	Arthropoda	Insecta	Diptera	Tephritidae	Dacinae	Dacini	Bactrocera	Bactrocera dorsalis		Hendel, 1912	Bactrocera dorsalis		species	Luc Leblanc			M	S	Adult								B. Bhandari					Collection Date: April-May 2015	15.0	Nepal	NP
DACIN2509-20	UHIM.ms09005	FF15Np002	UHIM.ms09005	DACIN2509-20.COI-5P	12230661	2020-09-21			UHIM	University of Hawaii Insect Museum		78904	Animalia	Arthropoda	Insecta	Diptera	Tephritidae	Dacinae	Dacini	Bactrocera	Bactrocera dorsalis		Hendel, 1912	Bactrocera dorsalis		species	Luc Leblanc			M	S	Adult								B. Bhandari					Collection Date: April-May 2015	15.0	Nepal	NP
DACIN251-20	UHIM.ms01217	FF034	UHIM.ms01217	DACIN251-20.COI-5P	12228403	2020-09-21			UHIM	University of Hawaii Insect Museum		78904	Animalia	Arthropoda	Insecta	Diptera	Tephritidae	Dacinae	Dacini	Bactrocera	Bactrocera dorsalis		Hendel, 1912	Bactrocera dorsalis		species	Luc Leblanc				S	Adult								D. Rubinoff & M. San Jose					Collection Date: 9-11 February 2011	975.0	Cambodia	KH	Kaoh Kong
DACIN2510-20	UHIM.ms09006	FF15Np002	UHIM.ms09006	DACIN2510-20.COI-5P	12230662	2020-09-21			UHIM	University of Hawaii Insect Museum		78904	Animalia	Arthropoda	Insecta	Diptera	Tephritidae	Dacinae	Dacini	Bactrocera	Bactrocera dorsalis		Hendel, 1912	Bactrocera dorsalis		species	Luc Leblanc			M	S	Adult								B. Bhandari					Collection Date: April-May 2015	15.0	Nepal	NP
DACIN2511-20	UHIM.ms09008	FF15Np002	UHIM.ms09008	DACIN2511-20.COI-5P	12230663	2020-09-21			UHIM	University of Hawaii Insect Museum		78904	Animalia	Arthropoda	Insecta	Diptera	Tephritidae	Dacinae	Dacini	Bactrocera	Bactrocera dorsalis		Hendel, 1912	Bactrocera dorsalis		species	Luc Leblanc			M	S	Adult								B. Bhandari					Collection Date: April-May 2015	15.0	Nepal	NP
DACIN2512-20	UHIM.ms09009	FF15Np002	UHIM.ms09009	DACIN2512-20.COI-5P	12230664	2020-09-21			UHIM	University of Hawaii Insect Museum		78904	Animalia	Arthropoda	Insecta	Diptera	Tephritidae	Dacinae	Dacini	Bactrocera	Bactrocera dorsalis		Hendel, 1912	Bactrocera dorsalis		species	Luc Leblanc			M	S	Adult								B. Bhandari					Collection Date: April-May 2015	15.0	Nepal	NP
DACIN2513-20	UHIM.ms09011	FF15Np002	UHIM.ms09011	DACIN2513-20.COI-5P	12230665	2020-09-21			UHIM	University of Hawaii Insect Museum		78904	Animalia	Arthropoda	Insecta	Diptera	Tephritidae	Dacinae	Dacini	Bactrocera	Bactrocera dorsalis		Hendel, 1912	Bactrocera dorsalis		species	Luc Leblanc			M	S	Adult								B. Bhandari					Collection Date: April-May 2015	15.0	Nepal	NP
DACIN2514-20	UHIM.ms09012	FF15Np002	UHIM.ms09012	DACIN2514-20.COI-5P	12230666	2020-09-21			UHIM	University of Hawaii Insect Museum		78904	Animalia	Arthropoda	Insecta	Diptera	Tephritidae	Dacinae	Dacini	Bactrocera	Bactrocera dorsalis		Hendel, 1912	Bactrocera dorsalis		species	Luc Leblanc			M	S	Adult								B. Bhandari					Collection Date: April-May 2015	15.0	Nepal	NP
DACIN2515-20	UHIM.ms09013	FF15Np002	UHIM.ms09013	DACIN2515-20.COI-5P	12230667	2020-09-21			UHIM	University of Hawaii Insect Museum		78904	Animalia	Arthropoda	Insecta	Diptera	Tephritidae	Dacinae	Dacini	Bactrocera	Bactrocera dorsalis		Hendel, 1912	Bactrocera dorsalis		species	Luc Leblanc			M	S	Adult								B. Bhandari					Collection Date: April-May 2015	15.0	Nepal	NP
DACIN2516-20	UHIM.ms09014	FF15Np002	UHIM.ms09014	DACIN2516-20.COI-5P	12230668	2020-09-21			UHIM	University of Hawaii Insect Museum		78904	Animalia	Arthropoda	Insecta	Diptera	Tephritidae	Dacinae	Dacini	Bactrocera	Bactrocera dorsalis		Hendel, 1912	Bactrocera dorsalis		species	Luc Leblanc			M	S	Adult								B. Bhandari					Collection Date: April-May 2015	15.0	Nepal	NP
DACIN2517-20	UHIM.ms09015	FF15Np002	UHIM.ms09015	DACIN2517-20.COI-5P	12230669	2020-09-21			UHIM	University of Hawaii Insect Museum		78904	Animalia	Arthropoda	Insecta	Diptera	Tephritidae	Dacinae	Dacini	Bactrocera	Bactrocera dorsalis		Hendel, 1912	Bactrocera dorsalis		species	Luc Leblanc			M	S	Adult								B. Bhandari					Collection Date: April-May 2015	15.0	Nepal	NP
DACIN2518-20	UHIM.ms09016	FF15Np002	UHIM.ms09016	DACIN2518-20.COI-5P	12230670	2020-09-21			UHIM	University of Hawaii Insect Museum		78904	Animalia	Arthropoda	Insecta	Diptera	Tephritidae	Dacinae	Dacini	Bactrocera	Bactrocera dorsalis		Hendel, 1912	Bactrocera dorsalis		species	Luc Leblanc			M	S	Adult								B. Bhandari					Collection Date: April-May 2015	15.0	Nepal	NP
DACIN2519-20	UHIM.ms09017	FF15Np002	UHIM.ms09017	DACIN2519-20.COI-5P	12230671	2020-09-21			UHIM	University of Hawaii Insect Museum		78904	Animalia	Arthropoda	Insecta	Diptera	Tephritidae	Dacinae	Dacini	Bactrocera	Bactrocera dorsalis		Hendel, 1912	Bactrocera dorsalis		species	Luc Leblanc			M	S	Adult								B. Bhandari					Collection Date: April-May 2015	15.0	Nepal	NP
DACIN252-20	UHIM.ms01218	FF036	UHIM.ms01218	DACIN252-20.COI-5P	12228404	2020-09-21			UHIM	University of Hawaii Insect Museum		78904	Animalia	Arthropoda	Insecta	Diptera	Tephritidae	Dacinae	Dacini	Bactrocera	Bactrocera dorsalis		Hendel, 1912	Bactrocera dorsalis		species	Camiel Doorenweerd				S	Adult								D. Rubinoff & M. San Jose					Collection Date: 9-11 February 2011	975.0	Cambodia	KH	Kaoh Kong
DACIN2520-20	UHIM.ms09018	FF15Np002	UHIM.ms09018	DACIN2520-20.COI-5P	12230672	2020-09-21			UHIM	University of Hawaii Insect Museum		78904	Animalia	Arthropoda	Insecta	Diptera	Tephritidae	Dacinae	Dacini	Bactrocera	Bactrocera dorsalis		Hendel, 1912	Bactrocera dorsalis		species	Luc Leblanc			M	S	Adult								B. Bhandari					Collection Date: April-May 2015	15.0	Nepal	NP
DACIN2521-20	UHIM.ms09019	FF15Np002	UHIM.ms09019	DACIN2521-20.COI-5P	12230673	2020-09-21			UHIM	University of Hawaii Insect Museum		78904	Animalia	Arthropoda	Insecta	Diptera	Tephritidae	Dacinae	Dacini	Bactrocera	Bactrocera dorsalis		Hendel, 1912	Bactrocera dorsalis		species	Luc Leblanc			M	S	Adult								B. Bhandari					Collection Date: April-May 2015	15.0	Nepal	NP
DACIN2522-20	UHIM.ms09020	FF15Np002	UHIM.ms09020	DACIN2522-20.COI-5P	12230674	2020-09-21	BOLD:AAA2295	2010-07-15	UHIM	University of Hawaii Insect Museum		78904	Animalia	Arthropoda	Insecta	Diptera	Tephritidae	Dacinae	Dacini	Bactrocera	Bactrocera dorsalis		Hendel, 1912	Bactrocera dorsalis		species	Luc Leblanc			M	S	Adult								B. Bhandari					Collection Date: April-May 2015	15.0	Nepal	NP
DACIN2523-20	UHIM.ms09021	FF15Np002	UHIM.ms09021	DACIN2523-20.COI-5P	12230675	2020-09-21			UHIM	University of Hawaii Insect Museum		78904	Animalia	Arthropoda	Insecta	Diptera	Tephritidae	Dacinae	Dacini	Bactrocera	Bactrocera dorsalis		Hendel, 1912	Bactrocera dorsalis		species	Luc Leblanc			M	S	Adult								B. Bhandari					Collection Date: April-May 2015	15.0	Nepal	NP
DACIN2524-20	UHIM.ms09022	FF15Np002	UHIM.ms09022	DACIN2524-20.COI-5P	12230676	2020-09-21			UHIM	University of Hawaii Insect Museum		78904	Animalia	Arthropoda	Insecta	Diptera	Tephritidae	Dacinae	Dacini	Bactrocera	Bactrocera dorsalis		Hendel, 1912	Bactrocera dorsalis		species	Luc Leblanc			M	S	Adult								B. Bhandari					Collection Date: April-May 2015	15.0	Nepal	NP
DACIN2525-20	UHIM.ms09023	FF15Np002	UHIM.ms09023	DACIN2525-20.COI-5P	12230677	2020-09-21			UHIM	University of Hawaii Insect Museum		78904	Animalia	Arthropoda	Insecta	Diptera	Tephritidae	Dacinae	Dacini	Bactrocera	Bactrocera dorsalis		Hendel, 1912	Bactrocera dorsalis		species	Luc Leblanc			M	S	Adult								B. Bhandari					Collection Date: April-May 2015	15.0	Nepal	NP
DACIN2526-20	UHIM.ms09024	FF15Np002	UHIM.ms09024	DACIN2526-20.COI-5P	12230678	2020-09-21			UHIM	University of Hawaii Insect Museum		78904	Animalia	Arthropoda	Insecta	Diptera	Tephritidae	Dacinae	Dacini	Bactrocera	Bactrocera dorsalis		Hendel, 1912	Bactrocera dorsalis		species	Luc Leblanc			M	S	Adult								B. Bhandari					Collection Date: April-May 2015	15.0	Nepal	NP
DACIN2527-20	UHIM.ms09025	FF15Np002	UHIM.ms09025	DACIN2527-20.COI-5P	12230679	2020-09-21			UHIM	University of Hawaii Insect Museum		78904	Animalia	Arthropoda	Insecta	Diptera	Tephritidae	Dacinae	Dacini	Bactrocera	Bactrocera dorsalis		Hendel, 1912	Bactrocera dorsalis		species	Luc Leblanc			M	S	Adult								B. Bhandari					Collection Date: April-May 2015	15.0	Nepal	NP
DACIN2528-20	UHIM.ms09026	FF15Np002	UHIM.ms09026	DACIN2528-20.COI-5P	12230680	2020-09-21			UHIM	University of Hawaii Insect Museum		78904	Animalia	Arthropoda	Insecta	Diptera	Tephritidae	Dacinae	Dacini	Bactrocera	Bactrocera dorsalis		Hendel, 1912	Bactrocera dorsalis		species	Luc Leblanc			M	S	Adult								B. Bhandari					Collection Date: April-May 2015	15.0	Nepal	NP
DACIN2529-20	UHIM.ms09027	FF15Np002	UHIM.ms09027	DACIN2529-20.COI-5P	12230681	2020-09-21			UHIM	University of Hawaii Insect Museum		78904	Animalia	Arthropoda	Insecta	Diptera	Tephritidae	Dacinae	Dacini	Bactrocera	Bactrocera dorsalis		Hendel, 1912	Bactrocera dorsalis		species	Luc Leblanc			M	S	Adult								B. Bhandari					Collection Date: April-May 2015	15.0	Nepal	NP
DACIN253-20	UHIM.ms01219	FF036	UHIM.ms01219	DACIN253-20.COI-5P	12228405	2020-09-21			UHIM	University of Hawaii Insect Museum		78904	Animalia	Arthropoda	Insecta	Diptera	Tephritidae	Dacinae	Dacini	Bactrocera	Bactrocera dorsalis		Hendel, 1912	Bactrocera dorsalis		species	Luc Leblanc				S	Adult								D. Rubinoff & M. San Jose					Collection Date: 9-11 February 2011	975.0	Cambodia	KH	Kaoh Kong
DACIN2530-20	UHIM.ms09028	FF15Np002	UHIM.ms09028	DACIN2530-20.COI-5P	12230682	2020-09-21			UHIM	University of Hawaii Insect Museum		78904	Animalia	Arthropoda	Insecta	Diptera	Tephritidae	Dacinae	Dacini	Bactrocera	Bactrocera dorsalis		Hendel, 1912	Bactrocera dorsalis		species	Luc Leblanc			M	S	Adult								B. Bhandari					Collection Date: April-May 2015	15.0	Nepal	NP
DACIN2531-20	UHIM.ms09029	FF15Np004	UHIM.ms09029	DACIN2531-20.COI-5P	12230683	2020-09-21			UHIM	University of Hawaii Insect Museum		78904	Animalia	Arthropoda	Insecta	Diptera	Tephritidae	Dacinae	Dacini	Bactrocera	Bactrocera dorsalis		Hendel, 1912	Bactrocera dorsalis		species	Luc Leblanc			M	S	Adult								B. Bhandari					Collection Date: April-May 2015	15.0	Nepal	NP
DACIN2532-20	UHIM.ms09030	FF15Np004	UHIM.ms09030	DACIN2532-20.COI-5P	12230684	2020-09-21			UHIM	University of Hawaii Insect Museum		78904	Animalia	Arthropoda	Insecta	Diptera	Tephritidae	Dacinae	Dacini	Bactrocera	Bactrocera dorsalis		Hendel, 1912	Bactrocera dorsalis		species	Luc Leblanc			M	S	Adult								B. Bhandari					Collection Date: April-May 2015	15.0	Nepal	NP
DACIN2533-20	UHIM.ms09031	FF15Np004	UHIM.ms09031	DACIN2533-20.COI-5P	12230685	2020-09-21			UHIM	University of Hawaii Insect Museum		78904	Animalia	Arthropoda	Insecta	Diptera	Tephritidae	Dacinae	Dacini	Bactrocera	Bactrocera dorsalis		Hendel, 1912	Bactrocera dorsalis		species	Luc Leblanc			M	S	Adult								B. Bhandari					Collection Date: April-May 2015	15.0	Nepal	NP
DACIN2534-20	UHIM.ms09033	FF15Np004	UHIM.ms09033	DACIN2534-20.COI-5P	12230686	2020-09-21			UHIM	University of Hawaii Insect Museum		78904	Animalia	Arthropoda	Insecta	Diptera	Tephritidae	Dacinae	Dacini	Bactrocera	Bactrocera dorsalis		Hendel, 1912	Bactrocera dorsalis		species	Luc Leblanc			M	S	Adult								B. Bhandari					Collection Date: April-May 2015	15.0	Nepal	NP
DACIN2535-20	UHIM.ms09034	FF15Np004	UHIM.ms09034	DACIN2535-20.COI-5P	12230687	2020-09-21			UHIM	University of Hawaii Insect Museum		78904	Animalia	Arthropoda	Insecta	Diptera	Tephritidae	Dacinae	Dacini	Bactrocera	Bactrocera dorsalis		Hendel, 1912	Bactrocera dorsalis		species	Luc Leblanc			M	S	Adult								B. Bhandari					Collection Date: April-May 2015	15.0	Nepal	NP
DACIN2536-20	UHIM.ms09035	FF15Np004	UHIM.ms09035	DACIN2536-20.COI-5P	12230688	2020-09-21	BOLD:AAA2295	2010-07-15	UHIM	University of Hawaii Insect Museum		78904	Animalia	Arthropoda	Insecta	Diptera	Tephritidae	Dacinae	Dacini	Bactrocera	Bactrocera dorsalis		Hendel, 1912	Bactrocera dorsalis		species	Luc Leblanc			M	S	Adult								B. Bhandari					Collection Date: April-May 2015	15.0	Nepal	NP
DACIN2537-20	UHIM.ms09036	FF15Np004	UHIM.ms09036	DACIN2537-20.COI-5P	12230689	2020-09-21			UHIM	University of Hawaii Insect Museum		78904	Animalia	Arthropoda	Insecta	Diptera	Tephritidae	Dacinae	Dacini	Bactrocera	Bactrocera dorsalis		Hendel, 1912	Bactrocera dorsalis		species	Luc Leblanc			M	S	Adult								B. Bhandari					Collection Date: April-May 2015	15.0	Nepal	NP
DACIN2538-20	UHIM.ms09037	FF15Np004	UHIM.ms09037	DACIN2538-20.COI-5P	12230690	2020-09-21			UHIM	University of Hawaii Insect Museum		78904	Animalia	Arthropoda	Insecta	Diptera	Tephritidae	Dacinae	Dacini	Bactrocera	Bactrocera dorsalis		Hendel, 1912	Bactrocera dorsalis		species	Luc Leblanc			M	S	Adult								B. Bhandari					Collection Date: April-May 2015	15.0	Nepal	NP
DACIN2539-20	UHIM.ms09038	FF15Np004	UHIM.ms09038	DACIN2539-20.COI-5P	12230691	2020-09-21			UHIM	University of Hawaii Insect Museum		78904	Animalia	Arthropoda	Insecta	Diptera	Tephritidae	Dacinae	Dacini	Bactrocera	Bactrocera dorsalis		Hendel, 1912	Bactrocera dorsalis		species	Luc Leblanc			M	S	Adult								B. Bhandari					Collection Date: April-May 2015	15.0	Nepal	NP
DACIN254-20	UHIM.ms01220	FF036	UHIM.ms01220	DACIN254-20.COI-5P	12228406	2020-09-21			UHIM	University of Hawaii Insect Museum		78904	Animalia	Arthropoda	Insecta	Diptera	Tephritidae	Dacinae	Dacini	Bactrocera	Bactrocera dorsalis		Hendel, 1912	Bactrocera dorsalis		species	Luc Leblanc				S	Adult								D. Rubinoff & M. San Jose					Collection Date: 9-11 February 2011	975.0	Cambodia	KH	Kaoh Kong
DACIN2540-20	UHIM.ms09039	FF15Np004	UHIM.ms09039	DACIN2540-20.COI-5P	12230692	2020-09-21			UHIM	University of Hawaii Insect Museum		78904	Animalia	Arthropoda	Insecta	Diptera	Tephritidae	Dacinae	Dacini	Bactrocera	Bactrocera dorsalis		Hendel, 1912	Bactrocera dorsalis		species	Luc Leblanc			M	S	Adult								B. Bhandari					Collection Date: April-May 2015	15.0	Nepal	NP
DACIN2541-20	UHIM.ms09040	FF15Np004	UHIM.ms09040	DACIN2541-20.COI-5P	12230693	2020-09-21			UHIM	University of Hawaii Insect Museum		78904	Animalia	Arthropoda	Insecta	Diptera	Tephritidae	Dacinae	Dacini	Bactrocera	Bactrocera dorsalis		Hendel, 1912	Bactrocera dorsalis		species	Luc Leblanc			M	S	Adult								B. Bhandari					Collection Date: April-May 2015	15.0	Nepal	NP
DACIN2542-20	UHIM.ms09041	FF15Np004	UHIM.ms09041	DACIN2542-20.COI-5P	12230694	2020-09-21			UHIM	University of Hawaii Insect Museum		78904	Animalia	Arthropoda	Insecta	Diptera	Tephritidae	Dacinae	Dacini	Bactrocera	Bactrocera dorsalis		Hendel, 1912	Bactrocera dorsalis		species	Luc Leblanc			M	S	Adult								B. Bhandari					Collection Date: April-May 2015	15.0	Nepal	NP
DACIN2543-20	UHIM.ms09042	FF15Np004	UHIM.ms09042	DACIN2543-20.COI-5P	12230695	2020-09-21			UHIM	University of Hawaii Insect Museum		78904	Animalia	Arthropoda	Insecta	Diptera	Tephritidae	Dacinae	Dacini	Bactrocera	Bactrocera dorsalis		Hendel, 1912	Bactrocera dorsalis		species	Luc Leblanc			M	S	Adult								B. Bhandari					Collection Date: April-May 2015	15.0	Nepal	NP
DACIN2544-20	UHIM.ms09044	FF15Np004	UHIM.ms09044	DACIN2544-20.COI-5P	12230696	2020-09-21			UHIM	University of Hawaii Insect Museum		78904	Animalia	Arthropoda	Insecta	Diptera	Tephritidae	Dacinae	Dacini	Bactrocera	Bactrocera dorsalis		Hendel, 1912	Bactrocera dorsalis		species	Luc Leblanc			M	S	Adult								B. Bhandari					Collection Date: April-May 2015	15.0	Nepal	NP
DACIN2545-20	UHIM.ms09045	FF15Np004	UHIM.ms09045	DACIN2545-20.COI-5P	12230697	2020-09-21			UHIM	University of Hawaii Insect Museum		78904	Animalia	Arthropoda	Insecta	Diptera	Tephritidae	Dacinae	Dacini	Bactrocera	Bactrocera dorsalis		Hendel, 1912	Bactrocera dorsalis		species	Luc Leblanc			M	S	Adult								B. Bhandari					Collection Date: April-May 2015	15.0	Nepal	NP
DACIN2546-20	UHIM.ms09046	FF15Np004	UHIM.ms09046	DACIN2546-20.COI-5P	12230698	2020-09-21	BOLD:AAA2295	2010-07-15	UHIM	University of Hawaii Insect Museum		78904	Animalia	Arthropoda	Insecta	Diptera	Tephritidae	Dacinae	Dacini	Bactrocera	Bactrocera dorsalis		Hendel, 1912	Bactrocera dorsalis		species	Luc Leblanc			M	S	Adult								B. Bhandari					Collection Date: April-May 2015	15.0	Nepal	NP
DACIN2547-20	UHIM.ms09047	FF15Np004	UHIM.ms09047	DACIN2547-20.COI-5P	12230699	2020-09-21			UHIM	University of Hawaii Insect Museum		78904	Animalia	Arthropoda	Insecta	Diptera	Tephritidae	Dacinae	Dacini	Bactrocera	Bactrocera dorsalis		Hendel, 1912	Bactrocera dorsalis		species	Luc Leblanc			M	S	Adult								B. Bhandari					Collection Date: April-May 2015	15.0	Nepal	NP
DACIN2548-20	UHIM.ms09048	FF15Np004	UHIM.ms09048	DACIN2548-20.COI-5P	12230700	2020-09-21			UHIM	University of Hawaii Insect Museum		78904	Animalia	Arthropoda	Insecta	Diptera	Tephritidae	Dacinae	Dacini	Bactrocera	Bactrocera dorsalis		Hendel, 1912	Bactrocera dorsalis		species	Luc Leblanc			M	S	Adult								B. Bhandari					Collection Date: April-May 2015	15.0	Nepal	NP
DACIN2549-20	UHIM.ms09049	FF15Np004	UHIM.ms09049	DACIN2549-20.COI-5P	12230701	2020-09-21			UHIM	University of Hawaii Insect Museum		78904	Animalia	Arthropoda	Insecta	Diptera	Tephritidae	Dacinae	Dacini	Bactrocera	Bactrocera dorsalis		Hendel, 1912	Bactrocera dorsalis		species	Luc Leblanc			M	S	Adult								B. Bhandari					Collection Date: April-May 2015	15.0	Nepal	NP
DACIN255-20	UHIM.ms01221	FF037	UHIM.ms01221	DACIN255-20.COI-5P	12228407	2020-09-21			UHIM	University of Hawaii Insect Museum		78904	Animalia	Arthropoda	Insecta	Diptera	Tephritidae	Dacinae	Dacini	Bactrocera	Bactrocera dorsalis		Hendel, 1912	Bactrocera dorsalis		species	Luc Leblanc				S	Adult								D. Rubinoff & M. San Jose					Collection Date: 9-11 February 2011	975.0	Cambodia	KH	Kaoh Kong
DACIN2550-20	UHIM.ms09050	FF15Np004	UHIM.ms09050	DACIN2550-20.COI-5P	12230702	2020-09-21			UHIM	University of Hawaii Insect Museum		78904	Animalia	Arthropoda	Insecta	Diptera	Tephritidae	Dacinae	Dacini	Bactrocera	Bactrocera dorsalis		Hendel, 1912	Bactrocera dorsalis		species	Luc Leblanc			M	S	Adult								B. Bhandari					Collection Date: April-May 2015	15.0	Nepal	NP
DACIN2551-20	UHIM.ms09051	FF15Np004	UHIM.ms09051	DACIN2551-20.COI-5P	12230703	2020-09-21			UHIM	University of Hawaii Insect Museum		78904	Animalia	Arthropoda	Insecta	Diptera	Tephritidae	Dacinae	Dacini	Bactrocera	Bactrocera dorsalis		Hendel, 1912	Bactrocera dorsalis		species	Luc Leblanc			M	S	Adult								B. Bhandari					Collection Date: April-May 2015	15.0	Nepal	NP
DACIN2552-20	UHIM.ms09052	FF15Np004	UHIM.ms09052	DACIN2552-20.COI-5P	12230704	2020-09-21			UHIM	University of Hawaii Insect Museum		78904	Animalia	Arthropoda	Insecta	Diptera	Tephritidae	Dacinae	Dacini	Bactrocera	Bactrocera dorsalis		Hendel, 1912	Bactrocera dorsalis		species	Luc Leblanc			M	S	Adult								B. Bhandari					Collection Date: April-May 2015	15.0	Nepal	NP
DACIN2553-20	UHIM.ms09054	FF15Np004	UHIM.ms09054	DACIN2553-20.COI-5P	12230705	2020-09-21			UHIM	University of Hawaii Insect Museum		78904	Animalia	Arthropoda	Insecta	Diptera	Tephritidae	Dacinae	Dacini	Bactrocera	Bactrocera dorsalis		Hendel, 1912	Bactrocera dorsalis		species	Luc Leblanc			M	S	Adult								B. Bhandari					Collection Date: April-May 2015	15.0	Nepal	NP
DACIN2554-20	UHIM.ms09055	FF15Np004	UHIM.ms09055	DACIN2554-20.COI-5P	12230706	2020-09-21			UHIM	University of Hawaii Insect Museum		78904	Animalia	Arthropoda	Insecta	Diptera	Tephritidae	Dacinae	Dacini	Bactrocera	Bactrocera dorsalis		Hendel, 1912	Bactrocera dorsalis		species	Luc Leblanc			M	S	Adult								B. Bhandari					Collection Date: April-May 2015	15.0	Nepal	NP
DACIN2555-20	UHIM.ms09056	FF15Np004	UHIM.ms09056	DACIN2555-20.COI-5P	12230707	2020-09-21			UHIM	University of Hawaii Insect Museum		78904	Animalia	Arthropoda	Insecta	Diptera	Tephritidae	Dacinae	Dacini	Bactrocera	Bactrocera dorsalis		Hendel, 1912	Bactrocera dorsalis		species	Luc Leblanc			M	S	Adult								B. Bhandari					Collection Date: April-May 2015	15.0	Nepal	NP
DACIN2556-20	UHIM.ms09057	FF15Np004	UHIM.ms09057	DACIN2556-20.COI-5P	12230708	2020-09-21			UHIM	University of Hawaii Insect Museum		78904	Animalia	Arthropoda	Insecta	Diptera	Tephritidae	Dacinae	Dacini	Bactrocera	Bactrocera dorsalis		Hendel, 1912	Bactrocera dorsalis		species	Luc Leblanc			M	S	Adult								B. Bhandari					Collection Date: April-May 2015	15.0	Nepal	NP
DACIN2557-20	UHIM.ms09059	FF15Np004	UHIM.ms09059	DACIN2557-20.COI-5P	12230709	2020-09-21			UHIM	University of Hawaii Insect Museum		78904	Animalia	Arthropoda	Insecta	Diptera	Tephritidae	Dacinae	Dacini	Bactrocera	Bactrocera dorsalis		Hendel, 1912	Bactrocera dorsalis		species	Luc Leblanc			M	S	Adult								B. Bhandari					Collection Date: April-May 2015	15.0	Nepal	NP
DACIN2558-20	UHIM.ms09060	FF15Np004	UHIM.ms09060	DACIN2558-20.COI-5P	12230710	2020-09-21	BOLD:AAA2295	2010-07-15	UHIM	University of Hawaii Insect Museum		78904	Animalia	Arthropoda	Insecta	Diptera	Tephritidae	Dacinae	Dacini	Bactrocera	Bactrocera dorsalis		Hendel, 1912	Bactrocera dorsalis		species	Luc Leblanc			M	S	Adult								B. Bhandari					Collection Date: April-May 2015	15.0	Nepal	NP
DACIN2559-20	UHIM.ms09061	FF15Np004	UHIM.ms09061	DACIN2559-20.COI-5P	12230711	2020-09-21			UHIM	University of Hawaii Insect Museum		78904	Animalia	Arthropoda	Insecta	Diptera	Tephritidae	Dacinae	Dacini	Bactrocera	Bactrocera dorsalis		Hendel, 1912	Bactrocera dorsalis		species	Luc Leblanc			M	S	Adult								B. Bhandari					Collection Date: April-May 2015	15.0	Nepal	NP
DACIN256-20	UHIM.ms01222	FF037	UHIM.ms01222	DACIN256-20.COI-5P	12228408	2020-09-21			UHIM	University of Hawaii Insect Museum		78904	Animalia	Arthropoda	Insecta	Diptera	Tephritidae	Dacinae	Dacini	Bactrocera	Bactrocera dorsalis		Hendel, 1912	Bactrocera dorsalis		species	Luc Leblanc				S	Adult								D. Rubinoff & M. San Jose					Collection Date: 9-11 February 2011	975.0	Cambodia	KH	Kaoh Kong
DACIN2560-20	UHIM.ms09062	FF15Np004	UHIM.ms09062	DACIN2560-20.COI-5P	12230712	2020-09-21			UHIM	University of Hawaii Insect Museum		78904	Animalia	Arthropoda	Insecta	Diptera	Tephritidae	Dacinae	Dacini	Bactrocera	Bactrocera dorsalis		Hendel, 1912	Bactrocera dorsalis		species	Luc Leblanc			M	S	Adult								B. Bhandari					Collection Date: April-May 2015	15.0	Nepal	NP
DACIN2561-20	UHIM.ms09063	FF15Np004	UHIM.ms09063	DACIN2561-20.COI-5P	12230713	2020-09-21			UHIM	University of Hawaii Insect Museum		78904	Animalia	Arthropoda	Insecta	Diptera	Tephritidae	Dacinae	Dacini	Bactrocera	Bactrocera dorsalis		Hendel, 1912	Bactrocera dorsalis		species	Luc Leblanc			M	S	Adult								B. Bhandari					Collection Date: April-May 2015	15.0	Nepal	NP
DACIN2562-20	UHIM.ms09064	FF15Np004	UHIM.ms09064	DACIN2562-20.COI-5P	12230714	2020-09-21			UHIM	University of Hawaii Insect Museum		78904	Animalia	Arthropoda	Insecta	Diptera	Tephritidae	Dacinae	Dacini	Bactrocera	Bactrocera dorsalis		Hendel, 1912	Bactrocera dorsalis		species	Luc Leblanc			M	S	Adult								B. Bhandari					Collection Date: April-May 2015	15.0	Nepal	NP
DACIN2563-20	UHIM.ms09065	FF15Np004	UHIM.ms09065	DACIN2563-20.COI-5P	12230715	2020-09-21			UHIM	University of Hawaii Insect Museum		78904	Animalia	Arthropoda	Insecta	Diptera	Tephritidae	Dacinae	Dacini	Bactrocera	Bactrocera dorsalis		Hendel, 1912	Bactrocera dorsalis		species	Luc Leblanc			M	S	Adult								B. Bhandari					Collection Date: April-May 2015	15.0	Nepal	NP
DACIN2564-20	UHIM.ms09066	FF15Np004	UHIM.ms09066	DACIN2564-20.COI-5P	12230716	2020-09-21			UHIM	University of Hawaii Insect Museum		78904	Animalia	Arthropoda	Insecta	Diptera	Tephritidae	Dacinae	Dacini	Bactrocera	Bactrocera dorsalis		Hendel, 1912	Bactrocera dorsalis		species	Luc Leblanc			M	S	Adult								B. Bhandari					Collection Date: April-May 2015	15.0	Nepal	NP
DACIN2565-20	UHIM.ms09067	FF15Np004	UHIM.ms09067	DACIN2565-20.COI-5P	12230717	2020-09-21			UHIM	University of Hawaii Insect Museum		78904	Animalia	Arthropoda	Insecta	Diptera	Tephritidae	Dacinae	Dacini	Bactrocera	Bactrocera dorsalis		Hendel, 1912	Bactrocera dorsalis		species	Luc Leblanc			M	S	Adult								B. Bhandari					Collection Date: April-May 2015	15.0	Nepal	NP
DACIN2566-20	UHIM.ms09068	FF15Np004	UHIM.ms09068	DACIN2566-20.COI-5P	12230718	2020-09-21			UHIM	University of Hawaii Insect Museum		78904	Animalia	Arthropoda	Insecta	Diptera	Tephritidae	Dacinae	Dacini	Bactrocera	Bactrocera dorsalis		Hendel, 1912	Bactrocera dorsalis		species	Luc Leblanc			M	S	Adult								B. Bhandari					Collection Date: April-May 2015	15.0	Nepal	NP
DACIN2567-20	UHIM.ms09069	FF15Np004	UHIM.ms09069	DACIN2567-20.COI-5P	12230719	2020-09-21			UHIM	University of Hawaii Insect Museum		78904	Animalia	Arthropoda	Insecta	Diptera	Tephritidae	Dacinae	Dacini	Bactrocera	Bactrocera dorsalis		Hendel, 1912	Bactrocera dorsalis		species	Luc Leblanc			M	S	Adult								B. Bhandari					Collection Date: April-May 2015	15.0	Nepal	NP
DACIN2568-20	UHIM.ms09070	FF15Np004	UHIM.ms09070	DACIN2568-20.COI-5P	12230720	2020-09-21			UHIM	University of Hawaii Insect Museum		78904	Animalia	Arthropoda	Insecta	Diptera	Tephritidae	Dacinae	Dacini	Bactrocera	Bactrocera dorsalis		Hendel, 1912	Bactrocera dorsalis		species	Luc Leblanc			M	S	Adult								B. Bhandari					Collection Date: April-May 2015	15.0	Nepal	NP
DACIN2569-20	UHIM.ms09071	FF15Np004	UHIM.ms09071	DACIN2569-20.COI-5P	12230721	2020-09-21			UHIM	University of Hawaii Insect Museum		78904	Animalia	Arthropoda	Insecta	Diptera	Tephritidae	Dacinae	Dacini	Bactrocera	Bactrocera dorsalis		Hendel, 1912	Bactrocera dorsalis		species	Luc Leblanc			M	S	Adult								B. Bhandari					Collection Date: April-May 2015	15.0	Nepal	NP
DACIN257-20	UHIM.ms01224	FF038	UHIM.ms01224	DACIN257-20.COI-5P	12228409	2020-09-21			UHIM	University of Hawaii Insect Museum		78904	Animalia	Arthropoda	Insecta	Diptera	Tephritidae	Dacinae	Dacini	Bactrocera	Bactrocera dorsalis		Hendel, 1912	Bactrocera dorsalis		species	Luc Leblanc				S	Adult								D. Rubinoff & M. San Jose					Collection Date: 9-11 February 2011	975.0	Cambodia	KH	Kaoh Kong
DACIN2570-20	UHIM.ms09072	FF15Np004	UHIM.ms09072	DACIN2570-20.COI-5P	12230722	2020-09-21			UHIM	University of Hawaii Insect Museum		78904	Animalia	Arthropoda	Insecta	Diptera	Tephritidae	Dacinae	Dacini	Bactrocera	Bactrocera dorsalis		Hendel, 1912	Bactrocera dorsalis		species	Luc Leblanc			M	S	Adult								B. Bhandari					Collection Date: April-May 2015	15.0	Nepal	NP
DACIN2571-20	UHIM.ms09074	FF15Np004	UHIM.ms09074	DACIN2571-20.COI-5P	12230723	2020-09-21			UHIM	University of Hawaii Insect Museum		78904	Animalia	Arthropoda	Insecta	Diptera	Tephritidae	Dacinae	Dacini	Bactrocera	Bactrocera dorsalis		Hendel, 1912	Bactrocera dorsalis		species	Luc Leblanc			M	S	Adult								B. Bhandari					Collection Date: April-May 2015	15.0	Nepal	NP
DACIN2572-20	UHIM.ms09075	FF15Np004	UHIM.ms09075	DACIN2572-20.COI-5P	12230724	2020-09-21			UHIM	University of Hawaii Insect Museum		78904	Animalia	Arthropoda	Insecta	Diptera	Tephritidae	Dacinae	Dacini	Bactrocera	Bactrocera dorsalis		Hendel, 1912	Bactrocera dorsalis		species	Luc Leblanc			M	S	Adult								B. Bhandari					Collection Date: April-May 2015	15.0	Nepal	NP
DACIN2573-20	UHIM.ms09076	FF15Np004	UHIM.ms09076	DACIN2573-20.COI-5P	12230725	2020-09-21			UHIM	University of Hawaii Insect Museum		78904	Animalia	Arthropoda	Insecta	Diptera	Tephritidae	Dacinae	Dacini	Bactrocera	Bactrocera dorsalis		Hendel, 1912	Bactrocera dorsalis		species	Luc Leblanc			M	S	Adult								B. Bhandari					Collection Date: April-May 2015	15.0	Nepal	NP
DACIN2574-20	UHIM.ms09077	FF15Np004	UHIM.ms09077	DACIN2574-20.COI-5P	12230726	2020-09-21			UHIM	University of Hawaii Insect Museum		78904	Animalia	Arthropoda	Insecta	Diptera	Tephritidae	Dacinae	Dacini	Bactrocera	Bactrocera dorsalis		Hendel, 1912	Bactrocera dorsalis		species	Luc Leblanc			M	S	Adult								B. Bhandari					Collection Date: April-May 2015	15.0	Nepal	NP
DACIN258-20	UHIM.ms01225	FF038	UHIM.ms01225	DACIN258-20.COI-5P	12228410	2020-09-21			UHIM	University of Hawaii Insect Museum		78904	Animalia	Arthropoda	Insecta	Diptera	Tephritidae	Dacinae	Dacini	Bactrocera	Bactrocera dorsalis		Hendel, 1912	Bactrocera dorsalis		species	Luc Leblanc				S	Adult								D. Rubinoff & M. San Jose					Collection Date: 9-11 February 2011	975.0	Cambodia	KH	Kaoh Kong
DACIN259-20	UHIM.ms01226	FF038	UHIM.ms01226	DACIN259-20.COI-5P	12228411	2020-09-21			UHIM	University of Hawaii Insect Museum		78904	Animalia	Arthropoda	Insecta	Diptera	Tephritidae	Dacinae	Dacini	Bactrocera	Bactrocera dorsalis		Hendel, 1912	Bactrocera dorsalis		species	Luc Leblanc				S	Adult								D. Rubinoff & M. San Jose					Collection Date: 9-11 February 2011	975.0	Cambodia	KH	Kaoh Kong
DACIN260-20	UHIM.ms01227	FF045	UHIM.ms01227	DACIN260-20.COI-5P	12228412	2020-09-21			UHIM	University of Hawaii Insect Museum		78904	Animalia	Arthropoda	Insecta	Diptera	Tephritidae	Dacinae	Dacini	Bactrocera	Bactrocera dorsalis		Hendel, 1912	Bactrocera dorsalis		species	Luc Leblanc				S	Adult								D. Rubinoff & M. San Jose					Collection Date: 10-11 February 2011	975.0	Cambodia	KH	Kaoh Kong
DACIN261-20	UHIM.ms01229	FF048	UHIM.ms01229	DACIN261-20.COI-5P	12228413	2020-09-21			UHIM	University of Hawaii Insect Museum		78904	Animalia	Arthropoda	Insecta	Diptera	Tephritidae	Dacinae	Dacini	Bactrocera	Bactrocera dorsalis		Hendel, 1912	Bactrocera dorsalis		species	Luc Leblanc				S	Adult								D. Rubinoff & M. San Jose					Collection Date: 10-11 February 2011	975.0	Cambodia	KH	Kaoh Kong
DACIN263-20	UHIM.ms01231	FF041	UHIM.ms01231	DACIN263-20.COI-5P	12228415	2020-09-21			UHIM	University of Hawaii Insect Museum		78904	Animalia	Arthropoda	Insecta	Diptera	Tephritidae	Dacinae	Dacini	Bactrocera	Bactrocera dorsalis		Hendel, 1912	Bactrocera dorsalis		species	Luc Leblanc				S	Adult								D. Rubinoff & M. San Jose					Collection Date: 9-11 February 2011	975.0	Cambodia	KH	Kaoh Kong
DACIN264-20	UHIM.ms01232	FF041	UHIM.ms01232	DACIN264-20.COI-5P	12228416	2020-09-21			UHIM	University of Hawaii Insect Museum		78904	Animalia	Arthropoda	Insecta	Diptera	Tephritidae	Dacinae	Dacini	Bactrocera	Bactrocera dorsalis		Hendel, 1912	Bactrocera dorsalis		species	Luc Leblanc				S	Adult								D. Rubinoff & M. San Jose					Collection Date: 9-11 February 2011	975.0	Cambodia	KH	Kaoh Kong
DACIN265-20	UHIM.ms01233	FF041	UHIM.ms01233	DACIN265-20.COI-5P	12228417	2020-09-21			UHIM	University of Hawaii Insect Museum		78904	Animalia	Arthropoda	Insecta	Diptera	Tephritidae	Dacinae	Dacini	Bactrocera	Bactrocera dorsalis		Hendel, 1912	Bactrocera dorsalis		species	Luc Leblanc				S	Adult								D. Rubinoff & M. San Jose					Collection Date: 9-11 February 2011	975.0	Cambodia	KH	Kaoh Kong
DACIN2654-20	UHIM.ms09174	FF19Ch010	UHIM.ms09174	DACIN2654-20.COI-5P	12230806	2020-09-21	BOLD:AAA2295	2010-07-15	UHIM	University of Hawaii Insect Museum		78904	Animalia	Arthropoda	Insecta	Diptera	Tephritidae	Dacinae	Dacini	Bactrocera	Bactrocera dorsalis		Hendel, 1912	Bactrocera dorsalis		species	Michael San jose			M	S	Adult								Y. Xia					Collection Date: 2-3 September 2018	1554.0	China	CN	Beijing Shi
DACIN2655-20	UHIM.ms09175	FF19Ch010	UHIM.ms09175	DACIN2655-20.COI-5P	12230807	2020-09-21	BOLD:AAA2295	2010-07-15	UHIM	University of Hawaii Insect Museum		78904	Animalia	Arthropoda	Insecta	Diptera	Tephritidae	Dacinae	Dacini	Bactrocera	Bactrocera dorsalis		Hendel, 1912	Bactrocera dorsalis		species	Michael San jose			M	S	Adult								Y. Xia					Collection Date: 2-3 September 2018	1554.0	China	CN	Beijing Shi
DACIN2656-20	UHIM.ms09176	FF19Ch010	UHIM.ms09176	DACIN2656-20.COI-5P	12230808	2020-09-21	BOLD:AAA2295	2010-07-15	UHIM	University of Hawaii Insect Museum		78904	Animalia	Arthropoda	Insecta	Diptera	Tephritidae	Dacinae	Dacini	Bactrocera	Bactrocera dorsalis		Hendel, 1912	Bactrocera dorsalis		species	Michael San jose			M	S	Adult								Y. Xia					Collection Date: 2-3 September 2018	1554.0	China	CN	Beijing Shi
DACIN2657-20	UHIM.ms09177	FF19Ch010	UHIM.ms09177	DACIN2657-20.COI-5P	12230809	2020-09-21	BOLD:AAA2295	2010-07-15	UHIM	University of Hawaii Insect Museum		78904	Animalia	Arthropoda	Insecta	Diptera	Tephritidae	Dacinae	Dacini	Bactrocera	Bactrocera dorsalis		Hendel, 1912	Bactrocera dorsalis		species	Michael San jose			M	S	Adult								Y. Xia					Collection Date: 2-3 September 2018	1554.0	China	CN	Beijing Shi
DACIN2658-20	UHIM.ms09178	FF19Ch010	UHIM.ms09178	DACIN2658-20.COI-5P	12230810	2020-09-21	BOLD:AAA2295	2010-07-15	UHIM	University of Hawaii Insect Museum		78904	Animalia	Arthropoda	Insecta	Diptera	Tephritidae	Dacinae	Dacini	Bactrocera	Bactrocera dorsalis		Hendel, 1912	Bactrocera dorsalis		species	Michael San jose			M	S	Adult								Y. Xia					Collection Date: 2-3 September 2018	1554.0	China	CN	Beijing Shi
DACIN2659-20	UHIM.ms09179	FF19Ch010	UHIM.ms09179	DACIN2659-20.COI-5P	12230811	2020-09-21	BOLD:AAA2295	2010-07-15	UHIM	University of Hawaii Insect Museum		78904	Animalia	Arthropoda	Insecta	Diptera	Tephritidae	Dacinae	Dacini	Bactrocera	Bactrocera dorsalis		Hendel, 1912	Bactrocera dorsalis		species	Michael San jose			M	S	Adult								Y. Xia					Collection Date: 2-3 September 2018	1554.0	China	CN	Beijing Shi
DACIN266-20	UHIM.ms01234	FF041	UHIM.ms01234	DACIN266-20.COI-5P	12228418	2020-09-21			UHIM	University of Hawaii Insect Museum		78904	Animalia	Arthropoda	Insecta	Diptera	Tephritidae	Dacinae	Dacini	Bactrocera	Bactrocera dorsalis		Hendel, 1912	Bactrocera dorsalis		species	Luc Leblanc				S	Adult								D. Rubinoff & M. San Jose					Collection Date: 9-11 February 2011	975.0	Cambodia	KH	Kaoh Kong
DACIN2660-20	UHIM.ms09180	FF19Ch010	UHIM.ms09180	DACIN2660-20.COI-5P	12230812	2020-09-21	BOLD:AAA2295	2010-07-15	UHIM	University of Hawaii Insect Museum		78904	Animalia	Arthropoda	Insecta	Diptera	Tephritidae	Dacinae	Dacini	Bactrocera	Bactrocera dorsalis		Hendel, 1912	Bactrocera dorsalis		species	Michael San jose			M	S	Adult								Y. Xia					Collection Date: 2-3 September 2018	1554.0	China	CN	Beijing Shi
DACIN2661-20	UHIM.ms09181	FF19Ch010	UHIM.ms09181	DACIN2661-20.COI-5P	12230813	2020-09-21	BOLD:AAA2295	2010-07-15	UHIM	University of Hawaii Insect Museum		78904	Animalia	Arthropoda	Insecta	Diptera	Tephritidae	Dacinae	Dacini	Bactrocera	Bactrocera dorsalis		Hendel, 1912	Bactrocera dorsalis		species	Michael San jose			M	S	Adult								Y. Xia					Collection Date: 2-3 September 2018	1554.0	China	CN	Beijing Shi
DACIN2662-20	UHIM.ms09182	FF19Ch010	UHIM.ms09182	DACIN2662-20.COI-5P	12230814	2020-09-21	BOLD:AAA2295	2010-07-15	UHIM	University of Hawaii Insect Museum		78904	Animalia	Arthropoda	Insecta	Diptera	Tephritidae	Dacinae	Dacini	Bactrocera	Bactrocera dorsalis		Hendel, 1912	Bactrocera dorsalis		species	Michael San jose			M	S	Adult								Y. Xia					Collection Date: 2-3 September 2018	1554.0	China	CN	Beijing Shi
DACIN2663-20	UHIM.ms09184	FF19Ch010	UHIM.ms09184	DACIN2663-20.COI-5P	12230815	2020-09-21	BOLD:AAA2295	2010-07-15	UHIM	University of Hawaii Insect Museum		78904	Animalia	Arthropoda	Insecta	Diptera	Tephritidae	Dacinae	Dacini	Bactrocera	Bactrocera dorsalis		Hendel, 1912	Bactrocera dorsalis		species	Michael San jose			M	S	Adult								Y. Xia					Collection Date: 2-3 September 2018	1554.0	China	CN	Beijing Shi
DACIN2664-20	UHIM.ms09185	FF19Ch010	UHIM.ms09185	DACIN2664-20.COI-5P	12230816	2020-09-21			UHIM	University of Hawaii Insect Museum		78904	Animalia	Arthropoda	Insecta	Diptera	Tephritidae	Dacinae	Dacini	Bactrocera	Bactrocera dorsalis		Hendel, 1912	Bactrocera dorsalis		species	Michael San jose			M	S	Adult								Y. Xia					Collection Date: 2-3 September 2018	1554.0	China	CN	Beijing Shi
DACIN2665-20	UHIM.ms09186	FF19Ch010	UHIM.ms09186	DACIN2665-20.COI-5P	12230817	2020-09-21	BOLD:AAA2295	2010-07-15	UHIM	University of Hawaii Insect Museum		78904	Animalia	Arthropoda	Insecta	Diptera	Tephritidae	Dacinae	Dacini	Bactrocera	Bactrocera dorsalis		Hendel, 1912	Bactrocera dorsalis		species	Michael San jose			M	S	Adult								Y. Xia					Collection Date: 2-3 September 2018	1554.0	China	CN	Beijing Shi
DACIN2666-20	UHIM.ms09187	FF19Ch010	UHIM.ms09187	DACIN2666-20.COI-5P	12230818	2020-09-21	BOLD:AAA2295	2010-07-15	UHIM	University of Hawaii Insect Museum		78904	Animalia	Arthropoda	Insecta	Diptera	Tephritidae	Dacinae	Dacini	Bactrocera	Bactrocera dorsalis		Hendel, 1912	Bactrocera dorsalis		species	Michael San jose			M	S	Adult								Y. Xia					Collection Date: 2-3 September 2018	1554.0	China	CN	Beijing Shi
DACIN2667-20	UHIM.ms09188	FF19Ch010	UHIM.ms09188	DACIN2667-20.COI-5P	12230819	2020-09-21	BOLD:AAA2295	2010-07-15	UHIM	University of Hawaii Insect Museum		78904	Animalia	Arthropoda	Insecta	Diptera	Tephritidae	Dacinae	Dacini	Bactrocera	Bactrocera dorsalis		Hendel, 1912	Bactrocera dorsalis		species	Michael San jose			M	S	Adult								Y. Xia					Collection Date: 2-3 September 2018	1554.0	China	CN	Beijing Shi
DACIN2668-20	UHIM.ms09189	FF19Ch010	UHIM.ms09189	DACIN2668-20.COI-5P	12230820	2020-09-21	BOLD:AAA2295	2010-07-15	UHIM	University of Hawaii Insect Museum		78904	Animalia	Arthropoda	Insecta	Diptera	Tephritidae	Dacinae	Dacini	Bactrocera	Bactrocera dorsalis		Hendel, 1912	Bactrocera dorsalis		species	Michael San jose			M	S	Adult								Y. Xia					Collection Date: 2-3 September 2018	1554.0	China	CN	Beijing Shi
DACIN2669-20	UHIM.ms09190	FF19Ch010	UHIM.ms09190	DACIN2669-20.COI-5P	12230821	2020-09-21	BOLD:AAA2295	2010-07-15	UHIM	University of Hawaii Insect Museum		78904	Animalia	Arthropoda	Insecta	Diptera	Tephritidae	Dacinae	Dacini	Bactrocera	Bactrocera dorsalis		Hendel, 1912	Bactrocera dorsalis		species	Michael San jose			M	S	Adult								Y. Xia					Collection Date: 2-3 September 2018	1554.0	China	CN	Beijing Shi
DACIN267-20	UHIM.ms01235	FF054	UHIM.ms01235	DACIN267-20.COI-5P	12228419	2020-09-21			UHIM	University of Hawaii Insect Museum		78904	Animalia	Arthropoda	Insecta	Diptera	Tephritidae	Dacinae	Dacini	Bactrocera	Bactrocera dorsalis		Hendel, 1912	Bactrocera dorsalis		species	Luc Leblanc				S	Adult								D. Rubinoff & M. San Jose					Collection Date: 10-11 February 2011	975.0	Cambodia	KH	Kaoh Kong
DACIN2670-20	UHIM.ms09191	FF19Ch010	UHIM.ms09191	DACIN2670-20.COI-5P	12230822	2020-09-21	BOLD:AAA2295	2010-07-15	UHIM	University of Hawaii Insect Museum		78904	Animalia	Arthropoda	Insecta	Diptera	Tephritidae	Dacinae	Dacini	Bactrocera	Bactrocera dorsalis		Hendel, 1912	Bactrocera dorsalis		species	Michael San jose			M	S	Adult								Y. Xia					Collection Date: 2-3 September 2018	1554.0	China	CN	Beijing Shi
DACIN2671-20	UHIM.ms09192	FF19Ch010	UHIM.ms09192	DACIN2671-20.COI-5P	12230823	2020-09-21	BOLD:AAA2295	2010-07-15	UHIM	University of Hawaii Insect Museum		78904	Animalia	Arthropoda	Insecta	Diptera	Tephritidae	Dacinae	Dacini	Bactrocera	Bactrocera dorsalis		Hendel, 1912	Bactrocera dorsalis		species	Michael San jose			M	S	Adult								Y. Xia					Collection Date: 2-3 September 2018	1554.0	China	CN	Beijing Shi
DACIN2672-20	UHIM.ms09193	FF19Ch010	UHIM.ms09193	DACIN2672-20.COI-5P	12230824	2020-09-21	BOLD:AAA2295	2010-07-15	UHIM	University of Hawaii Insect Museum		78904	Animalia	Arthropoda	Insecta	Diptera	Tephritidae	Dacinae	Dacini	Bactrocera	Bactrocera dorsalis		Hendel, 1912	Bactrocera dorsalis		species	Michael San jose			M	S	Adult								Y. Xia					Collection Date: 2-3 September 2018	1554.0	China	CN	Beijing Shi
DACIN2673-20	UHIM.ms09194	FF19Ch010	UHIM.ms09194	DACIN2673-20.COI-5P	12230825	2020-09-21	BOLD:AAA2295	2010-07-15	UHIM	University of Hawaii Insect Museum		78904	Animalia	Arthropoda	Insecta	Diptera	Tephritidae	Dacinae	Dacini	Bactrocera	Bactrocera dorsalis		Hendel, 1912	Bactrocera dorsalis		species	Michael San jose			M	S	Adult								Y. Xia					Collection Date: 2-3 September 2018	1554.0	China	CN	Beijing Shi
DACIN2674-20	UHIM.ms09196	FF19Ch010	UHIM.ms09196	DACIN2674-20.COI-5P	12230826	2020-09-21	BOLD:AAA2295	2010-07-15	UHIM	University of Hawaii Insect Museum		78904	Animalia	Arthropoda	Insecta	Diptera	Tephritidae	Dacinae	Dacini	Bactrocera	Bactrocera dorsalis		Hendel, 1912	Bactrocera dorsalis		species	Michael San jose			M	S	Adult								Y. Xia					Collection Date: 2-3 September 2018	1554.0	China	CN	Beijing Shi
DACIN2675-20	UHIM.ms09197	FF19Ch010	UHIM.ms09197	DACIN2675-20.COI-5P	12230827	2020-09-21	BOLD:AAA2295	2010-07-15	UHIM	University of Hawaii Insect Museum		78904	Animalia	Arthropoda	Insecta	Diptera	Tephritidae	Dacinae	Dacini	Bactrocera	Bactrocera dorsalis		Hendel, 1912	Bactrocera dorsalis		species	Michael San jose			M	S	Adult								Y. Xia					Collection Date: 2-3 September 2018	1554.0	China	CN	Beijing Shi
DACIN2676-20	UHIM.ms09198	FF19Ch010	UHIM.ms09198	DACIN2676-20.COI-5P	12230828	2020-09-21	BOLD:AAA2295	2010-07-15	UHIM	University of Hawaii Insect Museum		78904	Animalia	Arthropoda	Insecta	Diptera	Tephritidae	Dacinae	Dacini	Bactrocera	Bactrocera dorsalis		Hendel, 1912	Bactrocera dorsalis		species	Michael San jose			M	S	Adult								Y. Xia					Collection Date: 2-3 September 2018	1554.0	China	CN	Beijing Shi
DACIN2677-20	UHIM.ms09199	FF19Ch010	UHIM.ms09199	DACIN2677-20.COI-5P	12230829	2020-09-21	BOLD:AAA2295	2010-07-15	UHIM	University of Hawaii Insect Museum		78904	Animalia	Arthropoda	Insecta	Diptera	Tephritidae	Dacinae	Dacini	Bactrocera	Bactrocera dorsalis		Hendel, 1912	Bactrocera dorsalis		species	Michael San jose			M	S	Adult								Y. Xia					Collection Date: 2-3 September 2018	1554.0	China	CN	Beijing Shi
DACIN2678-20	UHIM.ms09200	FF19Ch010	UHIM.ms09200	DACIN2678-20.COI-5P	12230830	2020-09-21	BOLD:AAA2295	2010-07-15	UHIM	University of Hawaii Insect Museum		78904	Animalia	Arthropoda	Insecta	Diptera	Tephritidae	Dacinae	Dacini	Bactrocera	Bactrocera dorsalis		Hendel, 1912	Bactrocera dorsalis		species	Michael San jose			M	S	Adult								Y. Xia					Collection Date: 2-3 September 2018	1554.0	China	CN	Beijing Shi
DACIN2679-20	UHIM.ms09201	FF19Ch010	UHIM.ms09201	DACIN2679-20.COI-5P	12230831	2020-09-21	BOLD:AAA2295	2010-07-15	UHIM	University of Hawaii Insect Museum		78904	Animalia	Arthropoda	Insecta	Diptera	Tephritidae	Dacinae	Dacini	Bactrocera	Bactrocera dorsalis		Hendel, 1912	Bactrocera dorsalis		species	Michael San jose			M	S	Adult								Y. Xia					Collection Date: 2-3 September 2018	1554.0	China	CN	Beijing Shi
DACIN268-20	UHIM.ms01236	FF054	UHIM.ms01236	DACIN268-20.COI-5P	12228420	2020-09-21			UHIM	University of Hawaii Insect Museum		78904	Animalia	Arthropoda	Insecta	Diptera	Tephritidae	Dacinae	Dacini	Bactrocera	Bactrocera dorsalis		Hendel, 1912	Bactrocera dorsalis		species	Luc Leblanc				S	Adult								D. Rubinoff & M. San Jose					Collection Date: 10-11 February 2011	975.0	Cambodia	KH	Kaoh Kong
DACIN2680-20	UHIM.ms09203	FF19Ch010	UHIM.ms09203	DACIN2680-20.COI-5P	12230832	2020-09-21	BOLD:AAA2295	2010-07-15	UHIM	University of Hawaii Insect Museum		78904	Animalia	Arthropoda	Insecta	Diptera	Tephritidae	Dacinae	Dacini	Bactrocera	Bactrocera dorsalis		Hendel, 1912	Bactrocera dorsalis		species	Michael San jose			M	S	Adult								Y. Xia					Collection Date: 2-3 September 2018	1554.0	China	CN	Beijing Shi
DACIN2681-20	UHIM.ms09204	FF19Ch010	UHIM.ms09204	DACIN2681-20.COI-5P	12230833	2020-09-21	BOLD:AAA2295	2010-07-15	UHIM	University of Hawaii Insect Museum		78904	Animalia	Arthropoda	Insecta	Diptera	Tephritidae	Dacinae	Dacini	Bactrocera	Bactrocera dorsalis		Hendel, 1912	Bactrocera dorsalis		species	Michael San jose			M	S	Adult								Y. Xia					Collection Date: 2-3 September 2018	1554.0	China	CN	Beijing Shi
DACIN2682-20	UHIM.ms09205	FF19Ch010	UHIM.ms09205	DACIN2682-20.COI-5P	12230834	2020-09-21	BOLD:AAA2295	2010-07-15	UHIM	University of Hawaii Insect Museum		78904	Animalia	Arthropoda	Insecta	Diptera	Tephritidae	Dacinae	Dacini	Bactrocera	Bactrocera dorsalis		Hendel, 1912	Bactrocera dorsalis		species	Michael San jose			M	S	Adult								Y. Xia					Collection Date: 2-3 September 2018	1554.0	China	CN	Beijing Shi
DACIN2683-20	UHIM.ms09206	FF19Ch010	UHIM.ms09206	DACIN2683-20.COI-5P	12230835	2020-09-21	BOLD:AAA2295	2010-07-15	UHIM	University of Hawaii Insect Museum		78904	Animalia	Arthropoda	Insecta	Diptera	Tephritidae	Dacinae	Dacini	Bactrocera	Bactrocera dorsalis		Hendel, 1912	Bactrocera dorsalis		species	Michael San jose			M	S	Adult								Y. Xia					Collection Date: 2-3 September 2018	1554.0	China	CN	Beijing Shi
DACIN2684-20	UHIM.ms09208	FF19Ch010	UHIM.ms09208	DACIN2684-20.COI-5P	12230836	2020-09-21	BOLD:AAA2295	2010-07-15	UHIM	University of Hawaii Insect Museum		78904	Animalia	Arthropoda	Insecta	Diptera	Tephritidae	Dacinae	Dacini	Bactrocera	Bactrocera dorsalis		Hendel, 1912	Bactrocera dorsalis		species	Michael San jose			M	S	Adult								Y. Xia					Collection Date: 2-3 September 2018	1554.0	China	CN	Beijing Shi
DACIN2685-20	UHIM.ms09210	FF19Ch010	UHIM.ms09210	DACIN2685-20.COI-5P	12230837	2020-09-21	BOLD:AAA2295	2010-07-15	UHIM	University of Hawaii Insect Museum		78904	Animalia	Arthropoda	Insecta	Diptera	Tephritidae	Dacinae	Dacini	Bactrocera	Bactrocera dorsalis		Hendel, 1912	Bactrocera dorsalis		species	Michael San jose			M	S	Adult								Y. Xia					Collection Date: 2-3 September 2018	1554.0	China	CN	Beijing Shi
DACIN2686-20	UHIM.ms09211	FF19Ch010	UHIM.ms09211	DACIN2686-20.COI-5P	12230838	2020-09-21	BOLD:AAA2295	2010-07-15	UHIM	University of Hawaii Insect Museum		78904	Animalia	Arthropoda	Insecta	Diptera	Tephritidae	Dacinae	Dacini	Bactrocera	Bactrocera dorsalis		Hendel, 1912	Bactrocera dorsalis		species	Michael San jose			M	S	Adult								Y. Xia					Collection Date: 2-3 September 2018	1554.0	China	CN	Beijing Shi
DACIN2687-20	UHIM.ms09212	FF19Ch010	UHIM.ms09212	DACIN2687-20.COI-5P	12230839	2020-09-21	BOLD:AAA2295	2010-07-15	UHIM	University of Hawaii Insect Museum		78904	Animalia	Arthropoda	Insecta	Diptera	Tephritidae	Dacinae	Dacini	Bactrocera	Bactrocera dorsalis		Hendel, 1912	Bactrocera dorsalis		species	Michael San jose			M	S	Adult								Y. Xia					Collection Date: 2-3 September 2018	1554.0	China	CN	Beijing Shi
DACIN2688-20	UHIM.ms09213	FF19Ch010	UHIM.ms09213	DACIN2688-20.COI-5P	12230840	2020-09-21	BOLD:AAA2295	2010-07-15	UHIM	University of Hawaii Insect Museum		78904	Animalia	Arthropoda	Insecta	Diptera	Tephritidae	Dacinae	Dacini	Bactrocera	Bactrocera dorsalis		Hendel, 1912	Bactrocera dorsalis		species	Michael San jose			M	S	Adult								Y. Xia					Collection Date: 2-3 September 2018	1554.0	China	CN	Beijing Shi
DACIN2689-20	UHIM.ms09214	FF19Ch010	UHIM.ms09214	DACIN2689-20.COI-5P	12230841	2020-09-21	BOLD:AAA2295	2010-07-15	UHIM	University of Hawaii Insect Museum		78904	Animalia	Arthropoda	Insecta	Diptera	Tephritidae	Dacinae	Dacini	Bactrocera	Bactrocera dorsalis		Hendel, 1912	Bactrocera dorsalis		species	Michael San jose			M	S	Adult								Y. Xia					Collection Date: 2-3 September 2018	1554.0	China	CN	Beijing Shi
DACIN2690-20	UHIM.ms09215	FF19Ch008	UHIM.ms09215	DACIN2690-20.COI-5P	12230842	2020-09-21	BOLD:AAA2295	2010-07-15	UHIM	University of Hawaii Insect Museum		78904	Animalia	Arthropoda	Insecta	Diptera	Tephritidae	Dacinae	Dacini	Bactrocera	Bactrocera dorsalis		Hendel, 1912	Bactrocera dorsalis		species	Michael San jose			M	S	Adult								Y. Xia	2018-05-07					1219.0	China	CN	Fujian
DACIN2691-20	UHIM.ms09216	FF19Ch008	UHIM.ms09216	DACIN2691-20.COI-5P	12230843	2020-09-21	BOLD:AAA2295	2010-07-15	UHIM	University of Hawaii Insect Museum		78904	Animalia	Arthropoda	Insecta	Diptera	Tephritidae	Dacinae	Dacini	Bactrocera	Bactrocera dorsalis		Hendel, 1912	Bactrocera dorsalis		species	Michael San jose			M	S	Adult								Y. Xia	2018-05-07					1219.0	China	CN	Fujian
DACIN2692-20	UHIM.ms09217	FF19Ch008	UHIM.ms09217	DACIN2692-20.COI-5P	12230844	2020-09-21	BOLD:AAA2295	2010-07-15	UHIM	University of Hawaii Insect Museum		78904	Animalia	Arthropoda	Insecta	Diptera	Tephritidae	Dacinae	Dacini	Bactrocera	Bactrocera dorsalis		Hendel, 1912	Bactrocera dorsalis		species	Michael San jose			M	S	Adult								Y. Xia	2018-05-07					1219.0	China	CN	Fujian
DACIN2693-20	UHIM.ms09218	FF19Ch008	UHIM.ms09218	DACIN2693-20.COI-5P	12230845	2020-09-21	BOLD:AAA2295	2010-07-15	UHIM	University of Hawaii Insect Museum		78904	Animalia	Arthropoda	Insecta	Diptera	Tephritidae	Dacinae	Dacini	Bactrocera	Bactrocera dorsalis		Hendel, 1912	Bactrocera dorsalis		species	Michael San jose			M	S	Adult								Y. Xia	2018-05-07					1219.0	China	CN	Fujian
DACIN2694-20	UHIM.ms09220	FF19Ch008	UHIM.ms09220	DACIN2694-20.COI-5P	12230846	2020-09-21	BOLD:AAA2295	2010-07-15	UHIM	University of Hawaii Insect Museum		78904	Animalia	Arthropoda	Insecta	Diptera	Tephritidae	Dacinae	Dacini	Bactrocera	Bactrocera dorsalis		Hendel, 1912	Bactrocera dorsalis		species	Michael San jose			M	S	Adult								Y. Xia	2018-05-07					1219.0	China	CN	Fujian
DACIN2695-20	UHIM.ms09221	FF19Ch008	UHIM.ms09221	DACIN2695-20.COI-5P	12230847	2020-09-21	BOLD:AAA2295	2010-07-15	UHIM	University of Hawaii Insect Museum		78904	Animalia	Arthropoda	Insecta	Diptera	Tephritidae	Dacinae	Dacini	Bactrocera	Bactrocera dorsalis		Hendel, 1912	Bactrocera dorsalis		species	Michael San jose			M	S	Adult								Y. Xia	2018-05-07					1219.0	China	CN	Fujian
DACIN2696-20	UHIM.ms09222	FF19Ch008	UHIM.ms09222	DACIN2696-20.COI-5P	12230848	2020-09-21	BOLD:AAA2295	2010-07-15	UHIM	University of Hawaii Insect Museum		78904	Animalia	Arthropoda	Insecta	Diptera	Tephritidae	Dacinae	Dacini	Bactrocera	Bactrocera dorsalis		Hendel, 1912	Bactrocera dorsalis		species	Michael San jose			M	S	Adult								Y. Xia	2018-05-07					1219.0	China	CN	Fujian
DACIN2697-20	UHIM.ms09223	FF19Ch008	UHIM.ms09223	DACIN2697-20.COI-5P	12230849	2020-09-21	BOLD:AAA2295	2010-07-15	UHIM	University of Hawaii Insect Museum		78904	Animalia	Arthropoda	Insecta	Diptera	Tephritidae	Dacinae	Dacini	Bactrocera	Bactrocera dorsalis		Hendel, 1912	Bactrocera dorsalis		species	Michael San jose			M	S	Adult								Y. Xia	2018-05-07					1219.0	China	CN	Fujian
DACIN2698-20	UHIM.ms09224	FF19Ch008	UHIM.ms09224	DACIN2698-20.COI-5P	12230850	2020-09-21	BOLD:AAA2295	2010-07-15	UHIM	University of Hawaii Insect Museum		78904	Animalia	Arthropoda	Insecta	Diptera	Tephritidae	Dacinae	Dacini	Bactrocera	Bactrocera dorsalis		Hendel, 1912	Bactrocera dorsalis		species	Michael San jose			M	S	Adult								Y. Xia	2018-05-07					1219.0	China	CN	Fujian
DACIN2699-20	UHIM.ms09225	FF19Ch008	UHIM.ms09225	DACIN2699-20.COI-5P	12230851	2020-09-21	BOLD:AAA2295	2010-07-15	UHIM	University of Hawaii Insect Museum		78904	Animalia	Arthropoda	Insecta	Diptera	Tephritidae	Dacinae	Dacini	Bactrocera	Bactrocera dorsalis		Hendel, 1912	Bactrocera dorsalis		species	Michael San jose			M	S	Adult								Y. Xia	2018-05-07					1219.0	China	CN	Fujian
DACIN270-20	UHIM.ms01238	FF054	UHIM.ms01238	DACIN270-20.COI-5P	12228422	2020-09-21			UHIM	University of Hawaii Insect Museum		78904	Animalia	Arthropoda	Insecta	Diptera	Tephritidae	Dacinae	Dacini	Bactrocera	Bactrocera dorsalis		Hendel, 1912	Bactrocera dorsalis		species	Luc Leblanc				S	Adult								D. Rubinoff & M. San Jose					Collection Date: 10-11 February 2011	975.0	Cambodia	KH	Kaoh Kong
DACIN2700-20	UHIM.ms09226	FF19Ch008	UHIM.ms09226	DACIN2700-20.COI-5P	12230852	2020-09-21	BOLD:AAA2295	2010-07-15	UHIM	University of Hawaii Insect Museum		78904	Animalia	Arthropoda	Insecta	Diptera	Tephritidae	Dacinae	Dacini	Bactrocera	Bactrocera dorsalis		Hendel, 1912	Bactrocera dorsalis		species	Michael San jose			M	S	Adult								Y. Xia	2018-05-07					1219.0	China	CN	Fujian
DACIN2701-20	UHIM.ms09227	FF19Ch008	UHIM.ms09227	DACIN2701-20.COI-5P	12230853	2020-09-21	BOLD:AAA2295	2010-07-15	UHIM	University of Hawaii Insect Museum		78904	Animalia	Arthropoda	Insecta	Diptera	Tephritidae	Dacinae	Dacini	Bactrocera	Bactrocera dorsalis		Hendel, 1912	Bactrocera dorsalis		species	Michael San jose			M	S	Adult								Y. Xia	2018-05-07					1219.0	China	CN	Fujian
DACIN2702-20	UHIM.ms09228	FF19Ch008	UHIM.ms09228	DACIN2702-20.COI-5P	12230854	2020-09-21	BOLD:AAA2295	2010-07-15	UHIM	University of Hawaii Insect Museum		78904	Animalia	Arthropoda	Insecta	Diptera	Tephritidae	Dacinae	Dacini	Bactrocera	Bactrocera dorsalis		Hendel, 1912	Bactrocera dorsalis		species	Michael San jose			M	S	Adult								Y. Xia	2018-05-07					1219.0	China	CN	Fujian
DACIN2703-20	UHIM.ms09229	FF19Ch008	UHIM.ms09229	DACIN2703-20.COI-5P	12230855	2020-09-21	BOLD:AAA2295	2010-07-15	UHIM	University of Hawaii Insect Museum		78904	Animalia	Arthropoda	Insecta	Diptera	Tephritidae	Dacinae	Dacini	Bactrocera	Bactrocera dorsalis		Hendel, 1912	Bactrocera dorsalis		species	Michael San jose			M	S	Adult								Y. Xia	2018-05-07					1219.0	China	CN	Fujian
DACIN2704-20	UHIM.ms09231	FF19Ch008	UHIM.ms09231	DACIN2704-20.COI-5P	12230856	2020-09-21	BOLD:AAA2295	2010-07-15	UHIM	University of Hawaii Insect Museum		78904	Animalia	Arthropoda	Insecta	Diptera	Tephritidae	Dacinae	Dacini	Bactrocera	Bactrocera dorsalis		Hendel, 1912	Bactrocera dorsalis		species	Michael San jose			M	S	Adult								Y. Xia	2018-05-07					1219.0	China	CN	Fujian
DACIN2705-20	UHIM.ms09232	FF19Ch008	UHIM.ms09232	DACIN2705-20.COI-5P	12230857	2020-09-21	BOLD:AAA2295	2010-07-15	UHIM	University of Hawaii Insect Museum		78904	Animalia	Arthropoda	Insecta	Diptera	Tephritidae	Dacinae	Dacini	Bactrocera	Bactrocera dorsalis		Hendel, 1912	Bactrocera dorsalis		species	Michael San jose			M	S	Adult								Y. Xia	2018-05-07					1219.0	China	CN	Fujian
DACIN2706-20	UHIM.ms09233	FF19Ch008	UHIM.ms09233	DACIN2706-20.COI-5P	12230858	2020-09-21	BOLD:AAA2295	2010-07-15	UHIM	University of Hawaii Insect Museum		78904	Animalia	Arthropoda	Insecta	Diptera	Tephritidae	Dacinae	Dacini	Bactrocera	Bactrocera dorsalis		Hendel, 1912	Bactrocera dorsalis		species	Michael San jose			M	S	Adult								Y. Xia	2018-05-07					1219.0	China	CN	Fujian
DACIN2707-20	UHIM.ms09234	FF19Ch008	UHIM.ms09234	DACIN2707-20.COI-5P	12230859	2020-09-21	BOLD:AAA2295	2010-07-15	UHIM	University of Hawaii Insect Museum		78904	Animalia	Arthropoda	Insecta	Diptera	Tephritidae	Dacinae	Dacini	Bactrocera	Bactrocera dorsalis		Hendel, 1912	Bactrocera dorsalis		species	Michael San jose			M	S	Adult								Y. Xia	2018-05-07					1219.0	China	CN	Fujian
DACIN2708-20	UHIM.ms09235	FF19Ch008	UHIM.ms09235	DACIN2708-20.COI-5P	12230860	2020-09-21	BOLD:AAA2295	2010-07-15	UHIM	University of Hawaii Insect Museum		78904	Animalia	Arthropoda	Insecta	Diptera	Tephritidae	Dacinae	Dacini	Bactrocera	Bactrocera dorsalis		Hendel, 1912	Bactrocera dorsalis		species	Michael San jose			M	S	Adult								Y. Xia	2018-05-07					1219.0	China	CN	Fujian
DACIN2709-20	UHIM.ms09236	FF19Ch008	UHIM.ms09236	DACIN2709-20.COI-5P	12230861	2020-09-21	BOLD:AAA2295	2010-07-15	UHIM	University of Hawaii Insect Museum		78904	Animalia	Arthropoda	Insecta	Diptera	Tephritidae	Dacinae	Dacini	Bactrocera	Bactrocera dorsalis		Hendel, 1912	Bactrocera dorsalis		species	Michael San jose			M	S	Adult								Y. Xia	2018-05-07					1219.0	China	CN	Fujian
DACIN271-20	UHIM.ms01239	FF050	UHIM.ms01239	DACIN271-20.COI-5P	12228423	2020-09-21			UHIM	University of Hawaii Insect Museum		78904	Animalia	Arthropoda	Insecta	Diptera	Tephritidae	Dacinae	Dacini	Bactrocera	Bactrocera dorsalis		Hendel, 1912	Bactrocera dorsalis		species	Luc Leblanc				S	Adult								D. Rubinoff & M. San Jose					Collection Date: 10-11 February 2011	975.0	Cambodia	KH	Kaoh Kong
DACIN2710-20	UHIM.ms09237	FF19Ch008	UHIM.ms09237	DACIN2710-20.COI-5P	12230862	2020-09-21	BOLD:AAA2295	2010-07-15	UHIM	University of Hawaii Insect Museum		78904	Animalia	Arthropoda	Insecta	Diptera	Tephritidae	Dacinae	Dacini	Bactrocera	Bactrocera dorsalis		Hendel, 1912	Bactrocera dorsalis		species	Michael San jose			M	S	Adult								Y. Xia	2018-05-07					1219.0	China	CN	Fujian
DACIN2711-20	UHIM.ms09238	FF19Ch008	UHIM.ms09238	DACIN2711-20.COI-5P	12230863	2020-09-21	BOLD:AAA2295	2010-07-15	UHIM	University of Hawaii Insect Museum		78904	Animalia	Arthropoda	Insecta	Diptera	Tephritidae	Dacinae	Dacini	Bactrocera	Bactrocera dorsalis		Hendel, 1912	Bactrocera dorsalis		species	Michael San jose			M	S	Adult								Y. Xia	2018-05-07					1219.0	China	CN	Fujian
DACIN2712-20	UHIM.ms09239	FF19Ch008	UHIM.ms09239	DACIN2712-20.COI-5P	12230864	2020-09-21	BOLD:AAA2295	2010-07-15	UHIM	University of Hawaii Insect Museum		78904	Animalia	Arthropoda	Insecta	Diptera	Tephritidae	Dacinae	Dacini	Bactrocera	Bactrocera dorsalis		Hendel, 1912	Bactrocera dorsalis		species	Michael San jose			M	S	Adult								Y. Xia	2018-05-07					1219.0	China	CN	Fujian
DACIN2713-20	UHIM.ms09240	FF19Ch008	UHIM.ms09240	DACIN2713-20.COI-5P	12230865	2020-09-21	BOLD:AAA2295	2010-07-15	UHIM	University of Hawaii Insect Museum		78904	Animalia	Arthropoda	Insecta	Diptera	Tephritidae	Dacinae	Dacini	Bactrocera	Bactrocera dorsalis		Hendel, 1912	Bactrocera dorsalis		species	Michael San jose			M	S	Adult								Y. Xia	2018-05-07					1219.0	China	CN	Fujian
DACIN2714-20	UHIM.ms09241	FF19Ch008	UHIM.ms09241	DACIN2714-20.COI-5P	12230866	2020-09-21	BOLD:AAA2295	2010-07-15	UHIM	University of Hawaii Insect Museum		78904	Animalia	Arthropoda	Insecta	Diptera	Tephritidae	Dacinae	Dacini	Bactrocera	Bactrocera dorsalis		Hendel, 1912	Bactrocera dorsalis		species	Michael San jose			M	S	Adult								Y. Xia	2018-05-07					1219.0	China	CN	Fujian
DACIN2715-20	UHIM.ms09243	FF19Ch013	UHIM.ms09243	DACIN2715-20.COI-5P	12230867	2020-09-21	BOLD:AAA2295	2010-07-15	UHIM	University of Hawaii Insect Museum		78904	Animalia	Arthropoda	Insecta	Diptera	Tephritidae	Dacinae	Dacini	Bactrocera	Bactrocera dorsalis		Hendel, 1912	Bactrocera dorsalis		species	Michael San jose			M	S	Adult								Y. Xia					Collection Date: 6-7 September 2018	2736.0	China	CN	Guangxi
DACIN2716-20	UHIM.ms09244	FF19Ch013	UHIM.ms09244	DACIN2716-20.COI-5P	12230868	2020-09-21	BOLD:AAA2295	2010-07-15	UHIM	University of Hawaii Insect Museum		78904	Animalia	Arthropoda	Insecta	Diptera	Tephritidae	Dacinae	Dacini	Bactrocera	Bactrocera dorsalis		Hendel, 1912	Bactrocera dorsalis		species	Michael San jose			M	S	Adult								Y. Xia					Collection Date: 6-7 September 2018	2736.0	China	CN	Guangxi
DACIN2717-20	UHIM.ms09247	FF19Ch013	UHIM.ms09247	DACIN2717-20.COI-5P	12230869	2020-09-21	BOLD:AAA2295	2010-07-15	UHIM	University of Hawaii Insect Museum		78904	Animalia	Arthropoda	Insecta	Diptera	Tephritidae	Dacinae	Dacini	Bactrocera	Bactrocera dorsalis		Hendel, 1912	Bactrocera dorsalis		species	Michael San jose			M	S	Adult								Y. Xia					Collection Date: 6-7 September 2018	2736.0	China	CN	Guangxi
DACIN2718-20	UHIM.ms09248	FF19Ch013	UHIM.ms09248	DACIN2718-20.COI-5P	12230870	2020-09-21	BOLD:AAA2295	2010-07-15	UHIM	University of Hawaii Insect Museum		78904	Animalia	Arthropoda	Insecta	Diptera	Tephritidae	Dacinae	Dacini	Bactrocera	Bactrocera dorsalis		Hendel, 1912	Bactrocera dorsalis		species	Michael San jose			M	S	Adult								Y. Xia					Collection Date: 6-7 September 2018	2736.0	China	CN	Guangxi
DACIN2719-20	UHIM.ms09249	FF19Ch013	UHIM.ms09249	DACIN2719-20.COI-5P	12230871	2020-09-21	BOLD:AAA2295	2010-07-15	UHIM	University of Hawaii Insect Museum		78904	Animalia	Arthropoda	Insecta	Diptera	Tephritidae	Dacinae	Dacini	Bactrocera	Bactrocera dorsalis		Hendel, 1912	Bactrocera dorsalis		species	Michael San jose			M	S	Adult								Y. Xia					Collection Date: 6-7 September 2018	2736.0	China	CN	Guangxi
DACIN272-20	UHIM.ms01240	FF050	UHIM.ms01240	DACIN272-20.COI-5P	12228424	2020-09-21			UHIM	University of Hawaii Insect Museum		78904	Animalia	Arthropoda	Insecta	Diptera	Tephritidae	Dacinae	Dacini	Bactrocera	Bactrocera dorsalis		Hendel, 1912	Bactrocera dorsalis		species	Luc Leblanc				S	Adult								D. Rubinoff & M. San Jose					Collection Date: 10-11 February 2011	975.0	Cambodia	KH	Kaoh Kong
DACIN2720-20	UHIM.ms09250	FF19Ch013	UHIM.ms09250	DACIN2720-20.COI-5P	12230872	2020-09-21	BOLD:AAA2295	2010-07-15	UHIM	University of Hawaii Insect Museum		78904	Animalia	Arthropoda	Insecta	Diptera	Tephritidae	Dacinae	Dacini	Bactrocera	Bactrocera dorsalis		Hendel, 1912	Bactrocera dorsalis		species	Michael San jose			M	S	Adult								Y. Xia					Collection Date: 6-7 September 2018	2736.0	China	CN	Guangxi
DACIN2721-20	UHIM.ms09251	FF19Ch013	UHIM.ms09251	DACIN2721-20.COI-5P	12230873	2020-09-21	BOLD:AAA2295	2010-07-15	UHIM	University of Hawaii Insect Museum		78904	Animalia	Arthropoda	Insecta	Diptera	Tephritidae	Dacinae	Dacini	Bactrocera	Bactrocera dorsalis		Hendel, 1912	Bactrocera dorsalis		species	Michael San jose			M	S	Adult								Y. Xia					Collection Date: 6-7 September 2018	2736.0	China	CN	Guangxi
DACIN2722-20	UHIM.ms09252	FF19Ch013	UHIM.ms09252	DACIN2722-20.COI-5P	12230874	2020-09-21	BOLD:AAA2295	2010-07-15	UHIM	University of Hawaii Insect Museum		78904	Animalia	Arthropoda	Insecta	Diptera	Tephritidae	Dacinae	Dacini	Bactrocera	Bactrocera dorsalis		Hendel, 1912	Bactrocera dorsalis		species	Michael San jose			M	S	Adult								Y. Xia					Collection Date: 6-7 September 2018	2736.0	China	CN	Guangxi
DACIN2723-20	UHIM.ms09253	FF19Ch013	UHIM.ms09253	DACIN2723-20.COI-5P	12230875	2020-09-21	BOLD:AAA2295	2010-07-15	UHIM	University of Hawaii Insect Museum		78904	Animalia	Arthropoda	Insecta	Diptera	Tephritidae	Dacinae	Dacini	Bactrocera	Bactrocera dorsalis		Hendel, 1912	Bactrocera dorsalis		species	Michael San jose			M	S	Adult								Y. Xia					Collection Date: 6-7 September 2018	2736.0	China	CN	Guangxi
DACIN2724-20	UHIM.ms09255	FF19Ch013	UHIM.ms09255	DACIN2724-20.COI-5P	12230876	2020-09-21	BOLD:AAA2295	2010-07-15	UHIM	University of Hawaii Insect Museum		78904	Animalia	Arthropoda	Insecta	Diptera	Tephritidae	Dacinae	Dacini	Bactrocera	Bactrocera dorsalis		Hendel, 1912	Bactrocera dorsalis		species	Michael San jose			M	S	Adult								Y. Xia					Collection Date: 6-7 September 2018	2736.0	China	CN	Guangxi
DACIN2725-20	UHIM.ms09256	FF19Ch013	UHIM.ms09256	DACIN2725-20.COI-5P	12230877	2020-09-21	BOLD:AAA2295	2010-07-15	UHIM	University of Hawaii Insect Museum		78904	Animalia	Arthropoda	Insecta	Diptera	Tephritidae	Dacinae	Dacini	Bactrocera	Bactrocera dorsalis		Hendel, 1912	Bactrocera dorsalis		species	Michael San jose			M	S	Adult								Y. Xia					Collection Date: 6-7 September 2018	2736.0	China	CN	Guangxi
DACIN2726-20	UHIM.ms09257	FF19Ch013	UHIM.ms09257	DACIN2726-20.COI-5P	12230878	2020-09-21	BOLD:AAA2295	2010-07-15	UHIM	University of Hawaii Insect Museum		78904	Animalia	Arthropoda	Insecta	Diptera	Tephritidae	Dacinae	Dacini	Bactrocera	Bactrocera dorsalis		Hendel, 1912	Bactrocera dorsalis		species	Michael San jose			M	S	Adult								Y. Xia					Collection Date: 6-7 September 2018	2736.0	China	CN	Guangxi
DACIN2727-20	UHIM.ms09258	FF19Ch013	UHIM.ms09258	DACIN2727-20.COI-5P	12230879	2020-09-21	BOLD:AAA2295	2010-07-15	UHIM	University of Hawaii Insect Museum		78904	Animalia	Arthropoda	Insecta	Diptera	Tephritidae	Dacinae	Dacini	Bactrocera	Bactrocera dorsalis		Hendel, 1912	Bactrocera dorsalis		species	Michael San jose			M	S	Adult								Y. Xia					Collection Date: 6-7 September 2018	2736.0	China	CN	Guangxi
DACIN2728-20	UHIM.ms09259	FF19Ch013	UHIM.ms09259	DACIN2728-20.COI-5P	12230880	2020-09-21	BOLD:AAA2295	2010-07-15	UHIM	University of Hawaii Insect Museum		78904	Animalia	Arthropoda	Insecta	Diptera	Tephritidae	Dacinae	Dacini	Bactrocera	Bactrocera dorsalis		Hendel, 1912	Bactrocera dorsalis		species	Michael San jose			M	S	Adult								Y. Xia					Collection Date: 6-7 September 2018	2736.0	China	CN	Guangxi
DACIN2729-20	UHIM.ms09260	FF19Ch013	UHIM.ms09260	DACIN2729-20.COI-5P	12230881	2020-09-21	BOLD:AAA2295	2010-07-15	UHIM	University of Hawaii Insect Museum		78904	Animalia	Arthropoda	Insecta	Diptera	Tephritidae	Dacinae	Dacini	Bactrocera	Bactrocera dorsalis		Hendel, 1912	Bactrocera dorsalis		species	Michael San jose			M	S	Adult								Y. Xia					Collection Date: 6-7 September 2018	2736.0	China	CN	Guangxi
DACIN273-20	UHIM.ms01241	FF050	UHIM.ms01241	DACIN273-20.COI-5P	12228425	2020-09-21			UHIM	University of Hawaii Insect Museum		78904	Animalia	Arthropoda	Insecta	Diptera	Tephritidae	Dacinae	Dacini	Bactrocera	Bactrocera dorsalis		Hendel, 1912	Bactrocera dorsalis		species	Luc Leblanc				S	Adult								D. Rubinoff & M. San Jose					Collection Date: 10-11 February 2011	975.0	Cambodia	KH	Kaoh Kong
DACIN2730-20	UHIM.ms09261	FF19Ch013	UHIM.ms09261	DACIN2730-20.COI-5P	12230882	2020-09-21	BOLD:AAA2295	2010-07-15	UHIM	University of Hawaii Insect Museum		78904	Animalia	Arthropoda	Insecta	Diptera	Tephritidae	Dacinae	Dacini	Bactrocera	Bactrocera dorsalis		Hendel, 1912	Bactrocera dorsalis		species	Michael San jose			M	S	Adult								Y. Xia					Collection Date: 6-7 September 2018	2736.0	China	CN	Guangxi
DACIN2731-20	UHIM.ms09262	FF19Ch013	UHIM.ms09262	DACIN2731-20.COI-5P	12230883	2020-09-21	BOLD:AAA2295	2010-07-15	UHIM	University of Hawaii Insect Museum		78904	Animalia	Arthropoda	Insecta	Diptera	Tephritidae	Dacinae	Dacini	Bactrocera	Bactrocera dorsalis		Hendel, 1912	Bactrocera dorsalis		species	Michael San jose			M	S	Adult								Y. Xia					Collection Date: 6-7 September 2018	2736.0	China	CN	Guangxi
DACIN2732-20	UHIM.ms09263	FF19Ch011	UHIM.ms09263	DACIN2732-20.COI-5P	12230884	2020-09-21	BOLD:AAA2295	2010-07-15	UHIM	University of Hawaii Insect Museum		78904	Animalia	Arthropoda	Insecta	Diptera	Tephritidae	Dacinae	Dacini	Bactrocera	Bactrocera dorsalis		Hendel, 1912	Bactrocera dorsalis		species	Michael San jose			M	S	Adult								Y. Xia					Collection Date: 6-7 September 2018	2736.0	China	CN	Guangxi
DACIN2733-20	UHIM.ms09264	FF19Ch011	UHIM.ms09264	DACIN2733-20.COI-5P	12230885	2020-09-21	BOLD:AAA2295	2010-07-15	UHIM	University of Hawaii Insect Museum		78904	Animalia	Arthropoda	Insecta	Diptera	Tephritidae	Dacinae	Dacini	Bactrocera	Bactrocera dorsalis		Hendel, 1912	Bactrocera dorsalis		species	Michael San jose			M	S	Adult								Y. Xia					Collection Date: 6-7 September 2018	2736.0	China	CN	Guangxi
DACIN2734-20	UHIM.ms09265	FF19Ch011	UHIM.ms09265	DACIN2734-20.COI-5P	12230886	2020-09-21	BOLD:AAA2295	2010-07-15	UHIM	University of Hawaii Insect Museum		78904	Animalia	Arthropoda	Insecta	Diptera	Tephritidae	Dacinae	Dacini	Bactrocera	Bactrocera dorsalis		Hendel, 1912	Bactrocera dorsalis		species	Michael San jose			M	S	Adult								Y. Xia					Collection Date: 6-7 September 2018	2736.0	China	CN	Guangxi
DACIN2735-20	UHIM.ms09267	FF19Ch011	UHIM.ms09267	DACIN2735-20.COI-5P	12230887	2020-09-21	BOLD:AAA2295	2010-07-15	UHIM	University of Hawaii Insect Museum		78904	Animalia	Arthropoda	Insecta	Diptera	Tephritidae	Dacinae	Dacini	Bactrocera	Bactrocera dorsalis		Hendel, 1912	Bactrocera dorsalis		species	Michael San jose			M	S	Adult								Y. Xia					Collection Date: 6-7 September 2018	2736.0	China	CN	Guangxi
DACIN2736-20	UHIM.ms09272	FF19Ch011	UHIM.ms09272	DACIN2736-20.COI-5P	12230888	2020-09-21	BOLD:AAA2295	2010-07-15	UHIM	University of Hawaii Insect Museum		78904	Animalia	Arthropoda	Insecta	Diptera	Tephritidae	Dacinae	Dacini	Bactrocera	Bactrocera dorsalis		Hendel, 1912	Bactrocera dorsalis		species	Michael San jose			M	S	Adult								Y. Xia					Collection Date: 6-7 September 2018	2736.0	China	CN	Guangxi
DACIN2737-20	UHIM.ms09273	FF19Ch011	UHIM.ms09273	DACIN2737-20.COI-5P	12230889	2020-09-21	BOLD:AAA2295	2010-07-15	UHIM	University of Hawaii Insect Museum		78904	Animalia	Arthropoda	Insecta	Diptera	Tephritidae	Dacinae	Dacini	Bactrocera	Bactrocera dorsalis		Hendel, 1912	Bactrocera dorsalis		species	Michael San jose			M	S	Adult								Y. Xia					Collection Date: 6-7 September 2018	2736.0	China	CN	Guangxi
DACIN2738-20	UHIM.ms09274	FF19Ch011	UHIM.ms09274	DACIN2738-20.COI-5P	12230890	2020-09-21	BOLD:AAA2295	2010-07-15	UHIM	University of Hawaii Insect Museum		78904	Animalia	Arthropoda	Insecta	Diptera	Tephritidae	Dacinae	Dacini	Bactrocera	Bactrocera dorsalis		Hendel, 1912	Bactrocera dorsalis		species	Michael San jose			M	S	Adult								Y. Xia					Collection Date: 6-7 September 2018	2736.0	China	CN	Guangxi
DACIN2739-20	UHIM.ms09276	FF19Ch011	UHIM.ms09276	DACIN2739-20.COI-5P	12230891	2020-09-21	BOLD:AAA2295	2010-07-15	UHIM	University of Hawaii Insect Museum		78904	Animalia	Arthropoda	Insecta	Diptera	Tephritidae	Dacinae	Dacini	Bactrocera	Bactrocera dorsalis		Hendel, 1912	Bactrocera dorsalis		species	Michael San jose			M	S	Adult								Y. Xia					Collection Date: 6-7 September 2018	2736.0	China	CN	Guangxi
DACIN274-20	UHIM.ms01242	FF050	UHIM.ms01242	DACIN274-20.COI-5P	12228426	2020-09-21			UHIM	University of Hawaii Insect Museum		78904	Animalia	Arthropoda	Insecta	Diptera	Tephritidae	Dacinae	Dacini	Bactrocera	Bactrocera dorsalis		Hendel, 1912	Bactrocera dorsalis		species	Luc Leblanc				S	Adult								D. Rubinoff & M. San Jose					Collection Date: 10-11 February 2011	975.0	Cambodia	KH	Kaoh Kong
DACIN2740-20	UHIM.ms09277	FF19Ch011	UHIM.ms09277	DACIN2740-20.COI-5P	12230892	2020-09-21	BOLD:AAA2295	2010-07-15	UHIM	University of Hawaii Insect Museum		78904	Animalia	Arthropoda	Insecta	Diptera	Tephritidae	Dacinae	Dacini	Bactrocera	Bactrocera dorsalis		Hendel, 1912	Bactrocera dorsalis		species	Michael San jose			M	S	Adult								Y. Xia					Collection Date: 6-7 September 2018	2736.0	China	CN	Guangxi
DACIN2741-20	UHIM.ms09279	FF19Ch011	UHIM.ms09279	DACIN2741-20.COI-5P	12230893	2020-09-21	BOLD:AAA2295	2010-07-15	UHIM	University of Hawaii Insect Museum		78904	Animalia	Arthropoda	Insecta	Diptera	Tephritidae	Dacinae	Dacini	Bactrocera	Bactrocera dorsalis		Hendel, 1912	Bactrocera dorsalis		species	Michael San jose			M	S	Adult								Y. Xia					Collection Date: 6-7 September 2018	2736.0	China	CN	Guangxi
DACIN2742-20	UHIM.ms09281	FF19Ch011	UHIM.ms09281	DACIN2742-20.COI-5P	12230894	2020-09-21	BOLD:AAA2295	2010-07-15	UHIM	University of Hawaii Insect Museum		78904	Animalia	Arthropoda	Insecta	Diptera	Tephritidae	Dacinae	Dacini	Bactrocera	Bactrocera dorsalis		Hendel, 1912	Bactrocera dorsalis		species	Michael San jose			M	S	Adult								Y. Xia					Collection Date: 6-7 September 2018	2736.0	China	CN	Guangxi
DACIN2743-20	UHIM.ms09282	FF19Ch011	UHIM.ms09282	DACIN2743-20.COI-5P	12230895	2020-09-21	BOLD:AAA2295	2010-07-15	UHIM	University of Hawaii Insect Museum		78904	Animalia	Arthropoda	Insecta	Diptera	Tephritidae	Dacinae	Dacini	Bactrocera	Bactrocera dorsalis		Hendel, 1912	Bactrocera dorsalis		species	Michael San jose			M	S	Adult								Y. Xia					Collection Date: 6-7 September 2018	2736.0	China	CN	Guangxi
DACIN2744-20	UHIM.ms09283	FF19Ch018	UHIM.ms09283	DACIN2744-20.COI-5P	12230896	2020-09-21	BOLD:AAA2295	2010-07-15	UHIM	University of Hawaii Insect Museum		78904	Animalia	Arthropoda	Insecta	Diptera	Tephritidae	Dacinae	Dacini	Bactrocera	Bactrocera dorsalis		Hendel, 1912	Bactrocera dorsalis		species	Michael San jose			M	S	Adult								Y. Xia					Collection Date: 25 September-10 October 2018	2738.0	China	CN	Hebei
DACIN2745-20	UHIM.ms09284	FF19Ch018	UHIM.ms09284	DACIN2745-20.COI-5P	12230897	2020-09-21	BOLD:AAA2295	2010-07-15	UHIM	University of Hawaii Insect Museum		78904	Animalia	Arthropoda	Insecta	Diptera	Tephritidae	Dacinae	Dacini	Bactrocera	Bactrocera dorsalis		Hendel, 1912	Bactrocera dorsalis		species	Michael San jose			M	S	Adult								Y. Xia					Collection Date: 25 September-10 October 2018	2738.0	China	CN	Hebei
DACIN2746-20	UHIM.ms09285	FF19Ch018	UHIM.ms09285	DACIN2746-20.COI-5P	12230898	2020-09-21	BOLD:AAA2295	2010-07-15	UHIM	University of Hawaii Insect Museum		78904	Animalia	Arthropoda	Insecta	Diptera	Tephritidae	Dacinae	Dacini	Bactrocera	Bactrocera dorsalis		Hendel, 1912	Bactrocera dorsalis		species	Michael San jose			M	S	Adult								Y. Xia					Collection Date: 25 September-10 October 2018	2738.0	China	CN	Hebei
DACIN2747-20	UHIM.ms09286	FF19Ch018	UHIM.ms09286	DACIN2747-20.COI-5P	12230899	2020-09-21	BOLD:AAA2295	2010-07-15	UHIM	University of Hawaii Insect Museum		78904	Animalia	Arthropoda	Insecta	Diptera	Tephritidae	Dacinae	Dacini	Bactrocera	Bactrocera dorsalis		Hendel, 1912	Bactrocera dorsalis		species	Michael San jose			M	S	Adult								Y. Xia					Collection Date: 25 September-10 October 2018	2738.0	China	CN	Hebei
DACIN2748-20	UHIM.ms09288	FF19Ch018	UHIM.ms09288	DACIN2748-20.COI-5P	12230900	2020-09-21	BOLD:AAA2295	2010-07-15	UHIM	University of Hawaii Insect Museum		78904	Animalia	Arthropoda	Insecta	Diptera	Tephritidae	Dacinae	Dacini	Bactrocera	Bactrocera dorsalis		Hendel, 1912	Bactrocera dorsalis		species	Michael San jose			M	S	Adult								Y. Xia					Collection Date: 25 September-10 October 2018	2738.0	China	CN	Hebei
DACIN2749-20	UHIM.ms09289	FF19Ch018	UHIM.ms09289	DACIN2749-20.COI-5P	12230901	2020-09-21			UHIM	University of Hawaii Insect Museum		78904	Animalia	Arthropoda	Insecta	Diptera	Tephritidae	Dacinae	Dacini	Bactrocera	Bactrocera dorsalis		Hendel, 1912	Bactrocera dorsalis		species	Michael San jose			M	S	Adult								Y. Xia					Collection Date: 25 September-10 October 2018	2738.0	China	CN	Hebei
DACIN275-20	UHIM.ms01243	FF052	UHIM.ms01243	DACIN275-20.COI-5P	12228427	2020-09-21			UHIM	University of Hawaii Insect Museum		78904	Animalia	Arthropoda	Insecta	Diptera	Tephritidae	Dacinae	Dacini	Bactrocera	Bactrocera dorsalis		Hendel, 1912	Bactrocera dorsalis		species	Luc Leblanc				S	Adult								D. Rubinoff & M. San Jose					Collection Date: 10-11 February 2011	975.0	Cambodia	KH	Kaoh Kong
DACIN2750-20	UHIM.ms09291	FF19Ch018	UHIM.ms09291	DACIN2750-20.COI-5P	12230902	2020-09-21	BOLD:AAA2295	2010-07-15	UHIM	University of Hawaii Insect Museum		78904	Animalia	Arthropoda	Insecta	Diptera	Tephritidae	Dacinae	Dacini	Bactrocera	Bactrocera dorsalis		Hendel, 1912	Bactrocera dorsalis		species	Michael San jose			M	S	Adult								Y. Xia					Collection Date: 25 September-10 October 2018	2738.0	China	CN	Hebei
DACIN2751-20	UHIM.ms09292	FF19Ch018	UHIM.ms09292	DACIN2751-20.COI-5P	12230903	2020-09-21	BOLD:AAA2295	2010-07-15	UHIM	University of Hawaii Insect Museum		78904	Animalia	Arthropoda	Insecta	Diptera	Tephritidae	Dacinae	Dacini	Bactrocera	Bactrocera dorsalis		Hendel, 1912	Bactrocera dorsalis		species	Michael San jose			M	S	Adult								Y. Xia					Collection Date: 25 September-10 October 2018	2738.0	China	CN	Hebei
DACIN2752-20	UHIM.ms09293	FF19Ch018	UHIM.ms09293	DACIN2752-20.COI-5P	12230904	2020-09-21	BOLD:AAA2295	2010-07-15	UHIM	University of Hawaii Insect Museum		78904	Animalia	Arthropoda	Insecta	Diptera	Tephritidae	Dacinae	Dacini	Bactrocera	Bactrocera dorsalis		Hendel, 1912	Bactrocera dorsalis		species	Michael San jose			M	S	Adult								Y. Xia					Collection Date: 25 September-10 October 2018	2738.0	China	CN	Hebei
DACIN2753-20	UHIM.ms09295	FF19Ch018	UHIM.ms09295	DACIN2753-20.COI-5P	12230905	2020-09-21	BOLD:AAA2295	2010-07-15	UHIM	University of Hawaii Insect Museum		78904	Animalia	Arthropoda	Insecta	Diptera	Tephritidae	Dacinae	Dacini	Bactrocera	Bactrocera dorsalis		Hendel, 1912	Bactrocera dorsalis		species	Michael San jose			M	S	Adult								Y. Xia					Collection Date: 25 September-10 October 2018	2738.0	China	CN	Hebei
DACIN2754-20	UHIM.ms09296	FF19Ch018	UHIM.ms09296	DACIN2754-20.COI-5P	12230906	2020-09-21	BOLD:AAA2295	2010-07-15	UHIM	University of Hawaii Insect Museum		78904	Animalia	Arthropoda	Insecta	Diptera	Tephritidae	Dacinae	Dacini	Bactrocera	Bactrocera dorsalis		Hendel, 1912	Bactrocera dorsalis		species	Michael San jose			M	S	Adult								Y. Xia					Collection Date: 25 September-10 October 2018	2738.0	China	CN	Hebei
DACIN2755-20	UHIM.ms09297	FF19Ch018	UHIM.ms09297	DACIN2755-20.COI-5P	12230907	2020-09-21	BOLD:AAA2295	2010-07-15	UHIM	University of Hawaii Insect Museum		78904	Animalia	Arthropoda	Insecta	Diptera	Tephritidae	Dacinae	Dacini	Bactrocera	Bactrocera dorsalis		Hendel, 1912	Bactrocera dorsalis		species	Michael San jose			M	S	Adult								Y. Xia					Collection Date: 25 September-10 October 2018	2738.0	China	CN	Hebei
DACIN2756-20	UHIM.ms09299	FF19Ch018	UHIM.ms09299	DACIN2756-20.COI-5P	12230908	2020-09-21	BOLD:AAA2295	2010-07-15	UHIM	University of Hawaii Insect Museum		78904	Animalia	Arthropoda	Insecta	Diptera	Tephritidae	Dacinae	Dacini	Bactrocera	Bactrocera dorsalis		Hendel, 1912	Bactrocera dorsalis		species	Michael San jose			M	S	Adult								Y. Xia					Collection Date: 25 September-10 October 2018	2738.0	China	CN	Hebei
DACIN2757-20	UHIM.ms09300	FF19Ch018	UHIM.ms09300	DACIN2757-20.COI-5P	12230909	2020-09-21	BOLD:AAA2295	2010-07-15	UHIM	University of Hawaii Insect Museum		78904	Animalia	Arthropoda	Insecta	Diptera	Tephritidae	Dacinae	Dacini	Bactrocera	Bactrocera dorsalis		Hendel, 1912	Bactrocera dorsalis		species	Michael San jose			M	S	Adult								Y. Xia					Collection Date: 25 September-10 October 2018	2738.0	China	CN	Hebei
DACIN2758-20	UHIM.ms09302	FF19Ch018	UHIM.ms09302	DACIN2758-20.COI-5P	12230910	2020-09-21	BOLD:AAA2295	2010-07-15	UHIM	University of Hawaii Insect Museum		78904	Animalia	Arthropoda	Insecta	Diptera	Tephritidae	Dacinae	Dacini	Bactrocera	Bactrocera dorsalis		Hendel, 1912	Bactrocera dorsalis		species	Michael San jose			M	S	Adult								Y. Xia					Collection Date: 25 September-10 October 2018	2738.0	China	CN	Hebei
DACIN2759-20	UHIM.ms09303	FF19Ch018	UHIM.ms09303	DACIN2759-20.COI-5P	12230911	2020-09-21	BOLD:AAA2295	2010-07-15	UHIM	University of Hawaii Insect Museum		78904	Animalia	Arthropoda	Insecta	Diptera	Tephritidae	Dacinae	Dacini	Bactrocera	Bactrocera dorsalis		Hendel, 1912	Bactrocera dorsalis		species	Michael San jose			M	S	Adult								Y. Xia					Collection Date: 25 September-10 October 2018	2738.0	China	CN	Hebei
DACIN276-20	UHIM.ms01244	FF052	UHIM.ms01244	DACIN276-20.COI-5P	12228428	2020-09-21			UHIM	University of Hawaii Insect Museum		78904	Animalia	Arthropoda	Insecta	Diptera	Tephritidae	Dacinae	Dacini	Bactrocera	Bactrocera dorsalis		Hendel, 1912	Bactrocera dorsalis		species	Luc Leblanc				S	Adult								D. Rubinoff & M. San Jose					Collection Date: 10-11 February 2011	975.0	Cambodia	KH	Kaoh Kong
DACIN2760-20	UHIM.ms09304	FF19Ch018	UHIM.ms09304	DACIN2760-20.COI-5P	12230912	2020-09-21	BOLD:AAA2295	2010-07-15	UHIM	University of Hawaii Insect Museum		78904	Animalia	Arthropoda	Insecta	Diptera	Tephritidae	Dacinae	Dacini	Bactrocera	Bactrocera dorsalis		Hendel, 1912	Bactrocera dorsalis		species	Michael San jose			M	S	Adult								Y. Xia					Collection Date: 25 September-10 October 2018	2738.0	China	CN	Hebei
DACIN2761-20	UHIM.ms09305	FF19Ch018	UHIM.ms09305	DACIN2761-20.COI-5P	12230913	2020-09-21	BOLD:AAA2295	2010-07-15	UHIM	University of Hawaii Insect Museum		78904	Animalia	Arthropoda	Insecta	Diptera	Tephritidae	Dacinae	Dacini	Bactrocera	Bactrocera dorsalis		Hendel, 1912	Bactrocera dorsalis		species	Michael San jose			M	S	Adult								Y. Xia					Collection Date: 25 September-10 October 2018	2738.0	China	CN	Hebei
DACIN2762-20	UHIM.ms09306	FF19Ch018	UHIM.ms09306	DACIN2762-20.COI-5P	12230914	2020-09-21	BOLD:AAA2295	2010-07-15	UHIM	University of Hawaii Insect Museum		78904	Animalia	Arthropoda	Insecta	Diptera	Tephritidae	Dacinae	Dacini	Bactrocera	Bactrocera dorsalis		Hendel, 1912	Bactrocera dorsalis		species	Michael San jose			M	S	Adult								Y. Xia					Collection Date: 25 September-10 October 2018	2738.0	China	CN	Hebei
DACIN2763-20	UHIM.ms09307	FF19Ch018	UHIM.ms09307	DACIN2763-20.COI-5P	12230915	2020-09-21	BOLD:AAA2295	2010-07-15	UHIM	University of Hawaii Insect Museum		78904	Animalia	Arthropoda	Insecta	Diptera	Tephritidae	Dacinae	Dacini	Bactrocera	Bactrocera dorsalis		Hendel, 1912	Bactrocera dorsalis		species	Michael San jose			M	S	Adult								Y. Xia					Collection Date: 25 September-10 October 2018	2738.0	China	CN	Hebei
DACIN2764-20	UHIM.ms09308	FF19Ch018	UHIM.ms09308	DACIN2764-20.COI-5P	12230916	2020-09-21	BOLD:AAA2295	2010-07-15	UHIM	University of Hawaii Insect Museum		78904	Animalia	Arthropoda	Insecta	Diptera	Tephritidae	Dacinae	Dacini	Bactrocera	Bactrocera dorsalis		Hendel, 1912	Bactrocera dorsalis		species	Michael San jose			M	S	Adult								Y. Xia					Collection Date: 25 September-10 October 2018	2738.0	China	CN	Hebei
DACIN2765-20	UHIM.ms09309	FF19Ch018	UHIM.ms09309	DACIN2765-20.COI-5P	12230917	2020-09-21	BOLD:AAA2295	2010-07-15	UHIM	University of Hawaii Insect Museum		78904	Animalia	Arthropoda	Insecta	Diptera	Tephritidae	Dacinae	Dacini	Bactrocera	Bactrocera dorsalis		Hendel, 1912	Bactrocera dorsalis		species	Michael San jose			M	S	Adult								Y. Xia					Collection Date: 25 September-10 October 2018	2738.0	China	CN	Hebei
DACIN2766-20	UHIM.ms09311	FF19Ch018	UHIM.ms09311	DACIN2766-20.COI-5P	12230918	2020-09-21	BOLD:AAA2295	2010-07-15	UHIM	University of Hawaii Insect Museum		78904	Animalia	Arthropoda	Insecta	Diptera	Tephritidae	Dacinae	Dacini	Bactrocera	Bactrocera dorsalis		Hendel, 1912	Bactrocera dorsalis		species	Michael San jose			M	S	Adult								Y. Xia					Collection Date: 25 September-10 October 2018	2738.0	China	CN	Hebei
DACIN2767-20	UHIM.ms09312	FF19Ch018	UHIM.ms09312	DACIN2767-20.COI-5P	12230919	2020-09-21	BOLD:AAA2295	2010-07-15	UHIM	University of Hawaii Insect Museum		78904	Animalia	Arthropoda	Insecta	Diptera	Tephritidae	Dacinae	Dacini	Bactrocera	Bactrocera dorsalis		Hendel, 1912	Bactrocera dorsalis		species	Michael San jose			M	S	Adult								Y. Xia					Collection Date: 25 September-10 October 2018	2738.0	China	CN	Hebei
DACIN2768-20	UHIM.ms09314	FF19Ch018	UHIM.ms09314	DACIN2768-20.COI-5P	12230920	2020-09-21	BOLD:AAA2295	2010-07-15	UHIM	University of Hawaii Insect Museum		78904	Animalia	Arthropoda	Insecta	Diptera	Tephritidae	Dacinae	Dacini	Bactrocera	Bactrocera dorsalis		Hendel, 1912	Bactrocera dorsalis		species	Michael San jose			M	S	Adult								Y. Xia					Collection Date: 25 September-10 October 2018	2738.0	China	CN	Hebei
DACIN2769-20	UHIM.ms09315	FF19Ch018	UHIM.ms09315	DACIN2769-20.COI-5P	12230921	2020-09-21	BOLD:AAA2295	2010-07-15	UHIM	University of Hawaii Insect Museum		78904	Animalia	Arthropoda	Insecta	Diptera	Tephritidae	Dacinae	Dacini	Bactrocera	Bactrocera dorsalis		Hendel, 1912	Bactrocera dorsalis		species	Michael San jose			M	S	Adult								Y. Xia					Collection Date: 25 September-10 October 2018	2738.0	China	CN	Hebei
DACIN277-20	UHIM.ms01245	FF053	UHIM.ms01245	DACIN277-20.COI-5P	12228429	2020-09-21			UHIM	University of Hawaii Insect Museum		78904	Animalia	Arthropoda	Insecta	Diptera	Tephritidae	Dacinae	Dacini	Bactrocera	Bactrocera dorsalis		Hendel, 1912	Bactrocera dorsalis		species	Luc Leblanc				S	Adult								D. Rubinoff & M. San Jose					Collection Date: 10-11 February 2011	975.0	Cambodia	KH	Kaoh Kong
DACIN2770-20	UHIM.ms09316	FF19Ch018	UHIM.ms09316	DACIN2770-20.COI-5P	12230922	2020-09-21	BOLD:AAA2295	2010-07-15	UHIM	University of Hawaii Insect Museum		78904	Animalia	Arthropoda	Insecta	Diptera	Tephritidae	Dacinae	Dacini	Bactrocera	Bactrocera dorsalis		Hendel, 1912	Bactrocera dorsalis		species	Michael San jose			M	S	Adult								Y. Xia					Collection Date: 25 September-10 October 2018	2738.0	China	CN	Hebei
DACIN2771-20	UHIM.ms09317	FF19Ch018	UHIM.ms09317	DACIN2771-20.COI-5P	12230923	2020-09-21	BOLD:AAA2295	2010-07-15	UHIM	University of Hawaii Insect Museum		78904	Animalia	Arthropoda	Insecta	Diptera	Tephritidae	Dacinae	Dacini	Bactrocera	Bactrocera dorsalis		Hendel, 1912	Bactrocera dorsalis		species	Michael San jose			M	S	Adult								Y. Xia					Collection Date: 25 September-10 October 2018	2738.0	China	CN	Hebei
DACIN2772-20	UHIM.ms09318	FF19Ch018	UHIM.ms09318	DACIN2772-20.COI-5P	12230924	2020-09-21			UHIM	University of Hawaii Insect Museum		78904	Animalia	Arthropoda	Insecta	Diptera	Tephritidae	Dacinae	Dacini	Bactrocera	Bactrocera dorsalis		Hendel, 1912	Bactrocera dorsalis		species	Michael San jose			M	S	Adult								Y. Xia					Collection Date: 25 September-10 October 2018	2738.0	China	CN	Hebei
DACIN2773-20	UHIM.ms09319	FF19Ch018	UHIM.ms09319	DACIN2773-20.COI-5P	12230925	2020-09-21	BOLD:AAA2295	2010-07-15	UHIM	University of Hawaii Insect Museum		78904	Animalia	Arthropoda	Insecta	Diptera	Tephritidae	Dacinae	Dacini	Bactrocera	Bactrocera dorsalis		Hendel, 1912	Bactrocera dorsalis		species	Michael San jose			M	S	Adult								Y. Xia					Collection Date: 25 September-10 October 2018	2738.0	China	CN	Hebei
DACIN2774-20	UHIM.ms09320	FF19Ch018	UHIM.ms09320	DACIN2774-20.COI-5P	12230926	2020-09-21	BOLD:AAA2295	2010-07-15	UHIM	University of Hawaii Insect Museum		78904	Animalia	Arthropoda	Insecta	Diptera	Tephritidae	Dacinae	Dacini	Bactrocera	Bactrocera dorsalis		Hendel, 1912	Bactrocera dorsalis		species	Michael San jose			M	S	Adult								Y. Xia					Collection Date: 25 September-10 October 2018	2738.0	China	CN	Hebei
DACIN2775-20	UHIM.ms09321	FF19Ch018	UHIM.ms09321	DACIN2775-20.COI-5P	12230927	2020-09-21	BOLD:AAA2295	2010-07-15	UHIM	University of Hawaii Insect Museum		78904	Animalia	Arthropoda	Insecta	Diptera	Tephritidae	Dacinae	Dacini	Bactrocera	Bactrocera dorsalis		Hendel, 1912	Bactrocera dorsalis		species	Michael San jose			M	S	Adult								Y. Xia					Collection Date: 25 September-10 October 2018	2738.0	China	CN	Hebei
DACIN2776-20	UHIM.ms09323	FF19Ch018	UHIM.ms09323	DACIN2776-20.COI-5P	12230928	2020-09-21	BOLD:AAA2295	2010-07-15	UHIM	University of Hawaii Insect Museum		78904	Animalia	Arthropoda	Insecta	Diptera	Tephritidae	Dacinae	Dacini	Bactrocera	Bactrocera dorsalis		Hendel, 1912	Bactrocera dorsalis		species	Michael San jose			M	S	Adult								Y. Xia					Collection Date: 25 September-10 October 2018	2738.0	China	CN	Hebei
DACIN2777-20	UHIM.ms09324	FF19Ch018	UHIM.ms09324	DACIN2777-20.COI-5P	12230929	2020-09-21	BOLD:AAA2295	2010-07-15	UHIM	University of Hawaii Insect Museum		78904	Animalia	Arthropoda	Insecta	Diptera	Tephritidae	Dacinae	Dacini	Bactrocera	Bactrocera dorsalis		Hendel, 1912	Bactrocera dorsalis		species	Michael San jose			M	S	Adult								Y. Xia					Collection Date: 25 September-10 October 2018	2738.0	China	CN	Hebei
DACIN2778-20	UHIM.ms09326	FF19Ch018	UHIM.ms09326	DACIN2778-20.COI-5P	12230930	2020-09-21	BOLD:AAA2295	2010-07-15	UHIM	University of Hawaii Insect Museum		78904	Animalia	Arthropoda	Insecta	Diptera	Tephritidae	Dacinae	Dacini	Bactrocera	Bactrocera dorsalis		Hendel, 1912	Bactrocera dorsalis		species	Michael San jose			M	S	Adult								Y. Xia					Collection Date: 25 September-10 October 2018	2738.0	China	CN	Hebei
DACIN2779-20	UHIM.ms09327	FF19Ch018	UHIM.ms09327	DACIN2779-20.COI-5P	12230931	2020-09-21	BOLD:AAA2295	2010-07-15	UHIM	University of Hawaii Insect Museum		78904	Animalia	Arthropoda	Insecta	Diptera	Tephritidae	Dacinae	Dacini	Bactrocera	Bactrocera dorsalis		Hendel, 1912	Bactrocera dorsalis		species	Michael San jose			M	S	Adult								Y. Xia					Collection Date: 25 September-10 October 2018	2738.0	China	CN	Hebei
DACIN278-20	UHIM.ms01246	FF053	UHIM.ms01246	DACIN278-20.COI-5P	12228430	2020-09-21			UHIM	University of Hawaii Insect Museum		78904	Animalia	Arthropoda	Insecta	Diptera	Tephritidae	Dacinae	Dacini	Bactrocera	Bactrocera dorsalis		Hendel, 1912	Bactrocera dorsalis		species	Luc Leblanc				S	Adult								D. Rubinoff & M. San Jose					Collection Date: 10-11 February 2011	975.0	Cambodia	KH	Kaoh Kong
DACIN2780-20	UHIM.ms09328	FF19Ch018	UHIM.ms09328	DACIN2780-20.COI-5P	12230932	2020-09-21	BOLD:AAA2295	2010-07-15	UHIM	University of Hawaii Insect Museum		78904	Animalia	Arthropoda	Insecta	Diptera	Tephritidae	Dacinae	Dacini	Bactrocera	Bactrocera dorsalis		Hendel, 1912	Bactrocera dorsalis		species	Michael San jose			M	S	Adult								Y. Xia					Collection Date: 25 September-10 October 2018	2738.0	China	CN	Hebei
DACIN2781-20	UHIM.ms09329	FF19Ch018	UHIM.ms09329	DACIN2781-20.COI-5P	12230933	2020-09-21	BOLD:AAA2295	2010-07-15	UHIM	University of Hawaii Insect Museum		78904	Animalia	Arthropoda	Insecta	Diptera	Tephritidae	Dacinae	Dacini	Bactrocera	Bactrocera dorsalis		Hendel, 1912	Bactrocera dorsalis		species	Michael San jose			M	S	Adult								Y. Xia					Collection Date: 25 September-10 October 2018	2738.0	China	CN	Hebei
DACIN2782-20	UHIM.ms09330	FF19Ch018	UHIM.ms09330	DACIN2782-20.COI-5P	12230934	2020-09-21	BOLD:AAA2295	2010-07-15	UHIM	University of Hawaii Insect Museum		78904	Animalia	Arthropoda	Insecta	Diptera	Tephritidae	Dacinae	Dacini	Bactrocera	Bactrocera dorsalis		Hendel, 1912	Bactrocera dorsalis		species	Michael San jose			M	S	Adult								Y. Xia					Collection Date: 25 September-10 October 2018	2738.0	China	CN	Hebei
DACIN2783-20	UHIM.ms09331	FF19Ch018	UHIM.ms09331	DACIN2783-20.COI-5P	12230935	2020-09-21	BOLD:AAA2295	2010-07-15	UHIM	University of Hawaii Insect Museum		78904	Animalia	Arthropoda	Insecta	Diptera	Tephritidae	Dacinae	Dacini	Bactrocera	Bactrocera dorsalis		Hendel, 1912	Bactrocera dorsalis		species	Michael San jose			M	S	Adult								Y. Xia					Collection Date: 25 September-10 October 2018	2738.0	China	CN	Hebei
DACIN2784-20	UHIM.ms09335	FF19Ch007	UHIM.ms09335	DACIN2784-20.COI-5P	12230936	2020-09-21			UHIM	University of Hawaii Insect Museum		78904	Animalia	Arthropoda	Insecta	Diptera	Tephritidae	Dacinae	Dacini	Bactrocera	Bactrocera dorsalis		Hendel, 1912	Bactrocera dorsalis		species	Michael San jose			M	S	Adult								Y. Xia	2016-07-11					420.0	China	CN	Hunan
DACIN2785-20	UHIM.ms09338	FF19Ch015	UHIM.ms09338	DACIN2785-20.COI-5P	12230937	2020-09-21	BOLD:AAA2295	2010-07-15	UHIM	University of Hawaii Insect Museum		78904	Animalia	Arthropoda	Insecta	Diptera	Tephritidae	Dacinae	Dacini	Bactrocera	Bactrocera dorsalis		Hendel, 1912	Bactrocera dorsalis		species	Michael San jose			M	S	Adult								Y. Xia					Collection Date: 15-16 September 2018	420.0	China	CN	Hunan
DACIN2786-20	UHIM.ms09339	FF19Ch015	UHIM.ms09339	DACIN2786-20.COI-5P	12230938	2020-09-21	BOLD:AAA2295	2010-07-15	UHIM	University of Hawaii Insect Museum		78904	Animalia	Arthropoda	Insecta	Diptera	Tephritidae	Dacinae	Dacini	Bactrocera	Bactrocera dorsalis		Hendel, 1912	Bactrocera dorsalis		species	Michael San jose			M	S	Adult								Y. Xia					Collection Date: 15-16 September 2018	420.0	China	CN	Hunan
DACIN2787-20	UHIM.ms09340	FF19Ch015	UHIM.ms09340	DACIN2787-20.COI-5P	12230939	2020-09-21	BOLD:AAA2295	2010-07-15	UHIM	University of Hawaii Insect Museum		78904	Animalia	Arthropoda	Insecta	Diptera	Tephritidae	Dacinae	Dacini	Bactrocera	Bactrocera dorsalis		Hendel, 1912	Bactrocera dorsalis		species	Michael San jose			M	S	Adult								Y. Xia					Collection Date: 15-16 September 2018	420.0	China	CN	Hunan
DACIN2788-20	UHIM.ms09341	FF19Ch015	UHIM.ms09341	DACIN2788-20.COI-5P	12230940	2020-09-21	BOLD:AAA2295	2010-07-15	UHIM	University of Hawaii Insect Museum		78904	Animalia	Arthropoda	Insecta	Diptera	Tephritidae	Dacinae	Dacini	Bactrocera	Bactrocera dorsalis		Hendel, 1912	Bactrocera dorsalis		species	Michael San jose			M	S	Adult								Y. Xia					Collection Date: 15-16 September 2018	420.0	China	CN	Hunan
DACIN2789-20	UHIM.ms09342	FF19Ch015	UHIM.ms09342	DACIN2789-20.COI-5P	12230941	2020-09-21	BOLD:AAA2295	2010-07-15	UHIM	University of Hawaii Insect Museum		78904	Animalia	Arthropoda	Insecta	Diptera	Tephritidae	Dacinae	Dacini	Bactrocera	Bactrocera dorsalis		Hendel, 1912	Bactrocera dorsalis		species	Michael San jose			M	S	Adult								Y. Xia					Collection Date: 15-16 September 2018	420.0	China	CN	Hunan
DACIN279-20	UHIM.ms01247	FF053	UHIM.ms01247	DACIN279-20.COI-5P	12228431	2020-09-21			UHIM	University of Hawaii Insect Museum		78904	Animalia	Arthropoda	Insecta	Diptera	Tephritidae	Dacinae	Dacini	Bactrocera	Bactrocera dorsalis		Hendel, 1912	Bactrocera dorsalis		species	Luc Leblanc				S	Adult								D. Rubinoff & M. San Jose					Collection Date: 10-11 February 2011	975.0	Cambodia	KH	Kaoh Kong
DACIN2790-20	UHIM.ms09343	FF19Ch015	UHIM.ms09343	DACIN2790-20.COI-5P	12230942	2020-09-21			UHIM	University of Hawaii Insect Museum		78904	Animalia	Arthropoda	Insecta	Diptera	Tephritidae	Dacinae	Dacini	Bactrocera	Bactrocera dorsalis		Hendel, 1912	Bactrocera dorsalis		species	Michael San jose			M	S	Adult								Y. Xia					Collection Date: 15-16 September 2018	420.0	China	CN	Hunan
DACIN2791-20	UHIM.ms09344	FF19Ch015	UHIM.ms09344	DACIN2791-20.COI-5P	12230943	2020-09-21	BOLD:AAA2295	2010-07-15	UHIM	University of Hawaii Insect Museum		78904	Animalia	Arthropoda	Insecta	Diptera	Tephritidae	Dacinae	Dacini	Bactrocera	Bactrocera dorsalis		Hendel, 1912	Bactrocera dorsalis		species	Michael San jose			M	S	Adult								Y. Xia					Collection Date: 15-16 September 2018	420.0	China	CN	Hunan
DACIN2792-20	UHIM.ms09345	FF19Ch015	UHIM.ms09345	DACIN2792-20.COI-5P	12230944	2020-09-21	BOLD:AAA2295	2010-07-15	UHIM	University of Hawaii Insect Museum		78904	Animalia	Arthropoda	Insecta	Diptera	Tephritidae	Dacinae	Dacini	Bactrocera	Bactrocera dorsalis		Hendel, 1912	Bactrocera dorsalis		species	Michael San jose			M	S	Adult								Y. Xia					Collection Date: 15-16 September 2018	420.0	China	CN	Hunan
DACIN2793-20	UHIM.ms09348	FF19Ch015	UHIM.ms09348	DACIN2793-20.COI-5P	12230945	2020-09-21	BOLD:AAA2295	2010-07-15	UHIM	University of Hawaii Insect Museum		78904	Animalia	Arthropoda	Insecta	Diptera	Tephritidae	Dacinae	Dacini	Bactrocera	Bactrocera dorsalis		Hendel, 1912	Bactrocera dorsalis		species	Michael San jose			M	S	Adult								Y. Xia					Collection Date: 15-16 September 2018	420.0	China	CN	Hunan
DACIN2794-20	UHIM.ms09350	FF19Ch015	UHIM.ms09350	DACIN2794-20.COI-5P	12230946	2020-09-21	BOLD:AAA2295	2010-07-15	UHIM	University of Hawaii Insect Museum		78904	Animalia	Arthropoda	Insecta	Diptera	Tephritidae	Dacinae	Dacini	Bactrocera	Bactrocera dorsalis		Hendel, 1912	Bactrocera dorsalis		species	Michael San jose			M	S	Adult								Y. Xia					Collection Date: 15-16 September 2018	420.0	China	CN	Hunan
DACIN2795-20	UHIM.ms09352	FF19Ch015	UHIM.ms09352	DACIN2795-20.COI-5P	12230947	2020-09-21	BOLD:AAA2295	2010-07-15	UHIM	University of Hawaii Insect Museum		78904	Animalia	Arthropoda	Insecta	Diptera	Tephritidae	Dacinae	Dacini	Bactrocera	Bactrocera dorsalis		Hendel, 1912	Bactrocera dorsalis		species	Michael San jose			M	S	Adult								Y. Xia					Collection Date: 15-16 September 2018	420.0	China	CN	Hunan
DACIN2796-20	UHIM.ms09353	FF19Ch015	UHIM.ms09353	DACIN2796-20.COI-5P	12230948	2020-09-21	BOLD:AAA2295	2010-07-15	UHIM	University of Hawaii Insect Museum		78904	Animalia	Arthropoda	Insecta	Diptera	Tephritidae	Dacinae	Dacini	Bactrocera	Bactrocera dorsalis		Hendel, 1912	Bactrocera dorsalis		species	Michael San jose			M	S	Adult								Y. Xia					Collection Date: 15-16 September 2018	420.0	China	CN	Hunan
DACIN2797-20	UHIM.ms09354	FF19Ch014	UHIM.ms09354	DACIN2797-20.COI-5P	12230949	2020-09-21	BOLD:AAA2295	2010-07-15	UHIM	University of Hawaii Insect Museum		78904	Animalia	Arthropoda	Insecta	Diptera	Tephritidae	Dacinae	Dacini	Bactrocera	Bactrocera dorsalis		Hendel, 1912	Bactrocera dorsalis		species	Michael San jose			M	S	Adult								Y. Xia	2018-09-01					420.0	China	CN	Hunan
DACIN2798-20	UHIM.ms09355	FF19Ch014	UHIM.ms09355	DACIN2798-20.COI-5P	12230950	2020-09-21	BOLD:AAA2295	2010-07-15	UHIM	University of Hawaii Insect Museum		78904	Animalia	Arthropoda	Insecta	Diptera	Tephritidae	Dacinae	Dacini	Bactrocera	Bactrocera dorsalis		Hendel, 1912	Bactrocera dorsalis		species	Michael San jose			M	S	Adult								Y. Xia	2018-09-01					420.0	China	CN	Hunan
DACIN2799-20	UHIM.ms09356	FF19Ch014	UHIM.ms09356	DACIN2799-20.COI-5P	12230951	2020-09-21	BOLD:AAA2295	2010-07-15	UHIM	University of Hawaii Insect Museum		78904	Animalia	Arthropoda	Insecta	Diptera	Tephritidae	Dacinae	Dacini	Bactrocera	Bactrocera dorsalis		Hendel, 1912	Bactrocera dorsalis		species	Michael San jose			M	S	Adult								Y. Xia	2018-09-01					420.0	China	CN	Hunan
DACIN280-20	UHIM.ms01248	FF055	UHIM.ms01248	DACIN280-20.COI-5P	12228432	2020-09-21			UHIM	University of Hawaii Insect Museum		78904	Animalia	Arthropoda	Insecta	Diptera	Tephritidae	Dacinae	Dacini	Bactrocera	Bactrocera dorsalis		Hendel, 1912	Bactrocera dorsalis		species	Luc Leblanc				S	Adult								D. Rubinoff & M. San Jose					Collection Date: 10-11 February 2011	975.0	Cambodia	KH	Kaoh Kong
DACIN2800-20	UHIM.ms09362	FF19Ch014	UHIM.ms09362	DACIN2800-20.COI-5P	12230952	2020-09-21	BOLD:AAA2295	2010-07-15	UHIM	University of Hawaii Insect Museum		78904	Animalia	Arthropoda	Insecta	Diptera	Tephritidae	Dacinae	Dacini	Bactrocera	Bactrocera dorsalis		Hendel, 1912	Bactrocera dorsalis		species	Michael San jose			M	S	Adult								Y. Xia	2018-09-01					420.0	China	CN	Hunan
DACIN2801-20	UHIM.ms09363	FF19Ch014	UHIM.ms09363	DACIN2801-20.COI-5P	12230953	2020-09-21	BOLD:AAA2295	2010-07-15	UHIM	University of Hawaii Insect Museum		78904	Animalia	Arthropoda	Insecta	Diptera	Tephritidae	Dacinae	Dacini	Bactrocera	Bactrocera dorsalis		Hendel, 1912	Bactrocera dorsalis		species	Michael San jose			M	S	Adult								Y. Xia	2018-09-01					420.0	China	CN	Hunan
DACIN2802-20	UHIM.ms09366	FF19Ch016	UHIM.ms09366	DACIN2802-20.COI-5P	12230954	2020-09-21	BOLD:AAA2295	2010-07-15	UHIM	University of Hawaii Insect Museum		78904	Animalia	Arthropoda	Insecta	Diptera	Tephritidae	Dacinae	Dacini	Bactrocera	Bactrocera dorsalis		Hendel, 1912	Bactrocera dorsalis		species	Michael San jose			M	S	Adult								Y. Xia					Collection Date: 26 September-2 October 2018	2745.0	China	CN	Shandong
DACIN2803-20	UHIM.ms09367	FF19Ch016	UHIM.ms09367	DACIN2803-20.COI-5P	12230955	2020-09-21	BOLD:AAA2295	2010-07-15	UHIM	University of Hawaii Insect Museum		78904	Animalia	Arthropoda	Insecta	Diptera	Tephritidae	Dacinae	Dacini	Bactrocera	Bactrocera dorsalis		Hendel, 1912	Bactrocera dorsalis		species	Michael San jose			M	S	Adult								Y. Xia					Collection Date: 26 September-2 October 2018	2745.0	China	CN	Shandong
DACIN2804-20	UHIM.ms09368	FF19Ch016	UHIM.ms09368	DACIN2804-20.COI-5P	12230956	2020-09-21	BOLD:AAA2295	2010-07-15	UHIM	University of Hawaii Insect Museum		78904	Animalia	Arthropoda	Insecta	Diptera	Tephritidae	Dacinae	Dacini	Bactrocera	Bactrocera dorsalis		Hendel, 1912	Bactrocera dorsalis		species	Michael San jose			M	S	Adult								Y. Xia					Collection Date: 26 September-2 October 2018	2745.0	China	CN	Shandong
DACIN2805-20	UHIM.ms09369	FF19Ch016	UHIM.ms09369	DACIN2805-20.COI-5P	12230957	2020-09-21	BOLD:AAA2295	2010-07-15	UHIM	University of Hawaii Insect Museum		78904	Animalia	Arthropoda	Insecta	Diptera	Tephritidae	Dacinae	Dacini	Bactrocera	Bactrocera dorsalis		Hendel, 1912	Bactrocera dorsalis		species	Michael San jose			M	S	Adult								Y. Xia					Collection Date: 26 September-2 October 2018	2745.0	China	CN	Shandong
DACIN2806-20	UHIM.ms09370	FF19Ch016	UHIM.ms09370	DACIN2806-20.COI-5P	12230958	2020-09-21	BOLD:AAA2295	2010-07-15	UHIM	University of Hawaii Insect Museum		78904	Animalia	Arthropoda	Insecta	Diptera	Tephritidae	Dacinae	Dacini	Bactrocera	Bactrocera dorsalis		Hendel, 1912	Bactrocera dorsalis		species	Michael San jose			M	S	Adult								Y. Xia					Collection Date: 26 September-2 October 2018	2745.0	China	CN	Shandong
DACIN2807-20	UHIM.ms09371	FF19Ch016	UHIM.ms09371	DACIN2807-20.COI-5P	12230959	2020-09-21	BOLD:AAA2295	2010-07-15	UHIM	University of Hawaii Insect Museum		78904	Animalia	Arthropoda	Insecta	Diptera	Tephritidae	Dacinae	Dacini	Bactrocera	Bactrocera dorsalis		Hendel, 1912	Bactrocera dorsalis		species	Michael San jose			M	S	Adult								Y. Xia					Collection Date: 26 September-2 October 2018	2745.0	China	CN	Shandong
DACIN2808-20	UHIM.ms09372	FF19Ch016	UHIM.ms09372	DACIN2808-20.COI-5P	12230960	2020-09-21	BOLD:AAA2295	2010-07-15	UHIM	University of Hawaii Insect Museum		78904	Animalia	Arthropoda	Insecta	Diptera	Tephritidae	Dacinae	Dacini	Bactrocera	Bactrocera dorsalis		Hendel, 1912	Bactrocera dorsalis		species	Michael San jose			M	S	Adult								Y. Xia					Collection Date: 26 September-2 October 2018	2745.0	China	CN	Shandong
DACIN2809-20	UHIM.ms09373	FF19Ch016	UHIM.ms09373	DACIN2809-20.COI-5P	12230961	2020-09-21	BOLD:AAA2295	2010-07-15	UHIM	University of Hawaii Insect Museum		78904	Animalia	Arthropoda	Insecta	Diptera	Tephritidae	Dacinae	Dacini	Bactrocera	Bactrocera dorsalis		Hendel, 1912	Bactrocera dorsalis		species	Michael San jose			M	S	Adult								Y. Xia					Collection Date: 26 September-2 October 2018	2745.0	China	CN	Shandong
DACIN281-20	UHIM.ms01249	FF055	UHIM.ms01249	DACIN281-20.COI-5P	12228433	2020-09-21			UHIM	University of Hawaii Insect Museum		78904	Animalia	Arthropoda	Insecta	Diptera	Tephritidae	Dacinae	Dacini	Bactrocera	Bactrocera dorsalis		Hendel, 1912	Bactrocera dorsalis		species	Luc Leblanc				S	Adult								D. Rubinoff & M. San Jose					Collection Date: 10-11 February 2011	975.0	Cambodia	KH	Kaoh Kong
DACIN2810-20	UHIM.ms09374	FF19Ch016	UHIM.ms09374	DACIN2810-20.COI-5P	12230962	2020-09-21	BOLD:AAA2295	2010-07-15	UHIM	University of Hawaii Insect Museum		78904	Animalia	Arthropoda	Insecta	Diptera	Tephritidae	Dacinae	Dacini	Bactrocera	Bactrocera dorsalis		Hendel, 1912	Bactrocera dorsalis		species	Michael San jose			M	S	Adult								Y. Xia					Collection Date: 26 September-2 October 2018	2745.0	China	CN	Shandong
DACIN2811-20	UHIM.ms09377	FF19Ch016	UHIM.ms09377	DACIN2811-20.COI-5P	12230963	2020-09-21	BOLD:AAA2295	2010-07-15	UHIM	University of Hawaii Insect Museum		78904	Animalia	Arthropoda	Insecta	Diptera	Tephritidae	Dacinae	Dacini	Bactrocera	Bactrocera dorsalis		Hendel, 1912	Bactrocera dorsalis		species	Michael San jose			M	S	Adult								Y. Xia					Collection Date: 26 September-2 October 2018	2745.0	China	CN	Shandong
DACIN2812-20	UHIM.ms09378	FF19Ch016	UHIM.ms09378	DACIN2812-20.COI-5P	12230964	2020-09-21	BOLD:AAA2295	2010-07-15	UHIM	University of Hawaii Insect Museum		78904	Animalia	Arthropoda	Insecta	Diptera	Tephritidae	Dacinae	Dacini	Bactrocera	Bactrocera dorsalis		Hendel, 1912	Bactrocera dorsalis		species	Michael San jose			M	S	Adult								Y. Xia					Collection Date: 26 September-2 October 2018	2745.0	China	CN	Shandong
DACIN2813-20	UHIM.ms09379	FF19Ch016	UHIM.ms09379	DACIN2813-20.COI-5P	12230965	2020-09-21	BOLD:AAA2295	2010-07-15	UHIM	University of Hawaii Insect Museum		78904	Animalia	Arthropoda	Insecta	Diptera	Tephritidae	Dacinae	Dacini	Bactrocera	Bactrocera dorsalis		Hendel, 1912	Bactrocera dorsalis		species	Michael San jose			M	S	Adult								Y. Xia					Collection Date: 26 September-2 October 2018	2745.0	China	CN	Shandong
DACIN2814-20	UHIM.ms09380	FF19Ch016	UHIM.ms09380	DACIN2814-20.COI-5P	12230966	2020-09-21	BOLD:AAA2295	2010-07-15	UHIM	University of Hawaii Insect Museum		78904	Animalia	Arthropoda	Insecta	Diptera	Tephritidae	Dacinae	Dacini	Bactrocera	Bactrocera dorsalis		Hendel, 1912	Bactrocera dorsalis		species	Michael San jose			M	S	Adult								Y. Xia					Collection Date: 26 September-2 October 2018	2745.0	China	CN	Shandong
DACIN2815-20	UHIM.ms09381	FF19Ch016	UHIM.ms09381	DACIN2815-20.COI-5P	12230967	2020-09-21	BOLD:AAA2295	2010-07-15	UHIM	University of Hawaii Insect Museum		78904	Animalia	Arthropoda	Insecta	Diptera	Tephritidae	Dacinae	Dacini	Bactrocera	Bactrocera dorsalis		Hendel, 1912	Bactrocera dorsalis		species	Michael San jose			M	S	Adult								Y. Xia					Collection Date: 26 September-2 October 2018	2745.0	China	CN	Shandong
DACIN2816-20	UHIM.ms09382	FF19Ch016	UHIM.ms09382	DACIN2816-20.COI-5P	12230968	2020-09-21	BOLD:AAA2295	2010-07-15	UHIM	University of Hawaii Insect Museum		78904	Animalia	Arthropoda	Insecta	Diptera	Tephritidae	Dacinae	Dacini	Bactrocera	Bactrocera dorsalis		Hendel, 1912	Bactrocera dorsalis		species	Michael San jose			M	S	Adult								Y. Xia					Collection Date: 26 September-2 October 2018	2745.0	China	CN	Shandong
DACIN2817-20	UHIM.ms09383	FF19Ch016	UHIM.ms09383	DACIN2817-20.COI-5P	12230969	2020-09-21	BOLD:AAA2295	2010-07-15	UHIM	University of Hawaii Insect Museum		78904	Animalia	Arthropoda	Insecta	Diptera	Tephritidae	Dacinae	Dacini	Bactrocera	Bactrocera dorsalis		Hendel, 1912	Bactrocera dorsalis		species	Michael San jose			M	S	Adult								Y. Xia					Collection Date: 26 September-2 October 2018	2745.0	China	CN	Shandong
DACIN2818-20	UHIM.ms09384	FF19Ch016	UHIM.ms09384	DACIN2818-20.COI-5P	12230970	2020-09-21	BOLD:AAA2295	2010-07-15	UHIM	University of Hawaii Insect Museum		78904	Animalia	Arthropoda	Insecta	Diptera	Tephritidae	Dacinae	Dacini	Bactrocera	Bactrocera dorsalis		Hendel, 1912	Bactrocera dorsalis		species	Michael San jose			M	S	Adult								Y. Xia					Collection Date: 26 September-2 October 2018	2745.0	China	CN	Shandong
DACIN2819-20	UHIM.ms09385	FF19Ch016	UHIM.ms09385	DACIN2819-20.COI-5P	12230971	2020-09-21	BOLD:AAA2295	2010-07-15	UHIM	University of Hawaii Insect Museum		78904	Animalia	Arthropoda	Insecta	Diptera	Tephritidae	Dacinae	Dacini	Bactrocera	Bactrocera dorsalis		Hendel, 1912	Bactrocera dorsalis		species	Michael San jose			M	S	Adult								Y. Xia					Collection Date: 26 September-2 October 2018	2745.0	China	CN	Shandong
DACIN282-20	UHIM.ms01250	FF055	UHIM.ms01250	DACIN282-20.COI-5P	12228434	2020-09-21			UHIM	University of Hawaii Insect Museum		78904	Animalia	Arthropoda	Insecta	Diptera	Tephritidae	Dacinae	Dacini	Bactrocera	Bactrocera dorsalis		Hendel, 1912	Bactrocera dorsalis		species	Luc Leblanc				S	Adult								D. Rubinoff & M. San Jose					Collection Date: 10-11 February 2011	975.0	Cambodia	KH	Kaoh Kong
DACIN2820-20	UHIM.ms09386	FF19Ch016	UHIM.ms09386	DACIN2820-20.COI-5P	12230972	2020-09-21	BOLD:AAA2295	2010-07-15	UHIM	University of Hawaii Insect Museum		78904	Animalia	Arthropoda	Insecta	Diptera	Tephritidae	Dacinae	Dacini	Bactrocera	Bactrocera dorsalis		Hendel, 1912	Bactrocera dorsalis		species	Michael San jose			M	S	Adult								Y. Xia					Collection Date: 26 September-2 October 2018	2745.0	China	CN	Shandong
DACIN2821-20	UHIM.ms09388	FF19Ch016	UHIM.ms09388	DACIN2821-20.COI-5P	12230973	2020-09-21	BOLD:AAA2295	2010-07-15	UHIM	University of Hawaii Insect Museum		78904	Animalia	Arthropoda	Insecta	Diptera	Tephritidae	Dacinae	Dacini	Bactrocera	Bactrocera dorsalis		Hendel, 1912	Bactrocera dorsalis		species	Michael San jose			M	S	Adult								Y. Xia					Collection Date: 26 September-2 October 2018	2745.0	China	CN	Shandong
DACIN2822-20	UHIM.ms09389	FF19Ch016	UHIM.ms09389	DACIN2822-20.COI-5P	12230974	2020-09-21	BOLD:AAA2295	2010-07-15	UHIM	University of Hawaii Insect Museum		78904	Animalia	Arthropoda	Insecta	Diptera	Tephritidae	Dacinae	Dacini	Bactrocera	Bactrocera dorsalis		Hendel, 1912	Bactrocera dorsalis		species	Michael San jose			M	S	Adult								Y. Xia					Collection Date: 26 September-2 October 2018	2745.0	China	CN	Shandong
DACIN2823-20	UHIM.ms09391	FF19Ch016	UHIM.ms09391	DACIN2823-20.COI-5P	12230975	2020-09-21	BOLD:AAA2295	2010-07-15	UHIM	University of Hawaii Insect Museum		78904	Animalia	Arthropoda	Insecta	Diptera	Tephritidae	Dacinae	Dacini	Bactrocera	Bactrocera dorsalis		Hendel, 1912	Bactrocera dorsalis		species	Michael San jose			M	S	Adult								Y. Xia					Collection Date: 26 September-2 October 2018	2745.0	China	CN	Shandong
DACIN2824-20	UHIM.ms09392	FF19Ch016	UHIM.ms09392	DACIN2824-20.COI-5P	12230976	2020-09-21	BOLD:AAA2295	2010-07-15	UHIM	University of Hawaii Insect Museum		78904	Animalia	Arthropoda	Insecta	Diptera	Tephritidae	Dacinae	Dacini	Bactrocera	Bactrocera dorsalis		Hendel, 1912	Bactrocera dorsalis		species	Michael San jose			M	S	Adult								Y. Xia					Collection Date: 26 September-2 October 2018	2745.0	China	CN	Shandong
DACIN2825-20	UHIM.ms09393	FF19Ch016	UHIM.ms09393	DACIN2825-20.COI-5P	12230977	2020-09-21	BOLD:AAA2295	2010-07-15	UHIM	University of Hawaii Insect Museum		78904	Animalia	Arthropoda	Insecta	Diptera	Tephritidae	Dacinae	Dacini	Bactrocera	Bactrocera dorsalis		Hendel, 1912	Bactrocera dorsalis		species	Michael San jose			M	S	Adult								Y. Xia					Collection Date: 26 September-2 October 2018	2745.0	China	CN	Shandong
DACIN2826-20	UHIM.ms09394	FF19Ch016	UHIM.ms09394	DACIN2826-20.COI-5P	12230978	2020-09-21	BOLD:AAA2295	2010-07-15	UHIM	University of Hawaii Insect Museum		78904	Animalia	Arthropoda	Insecta	Diptera	Tephritidae	Dacinae	Dacini	Bactrocera	Bactrocera dorsalis		Hendel, 1912	Bactrocera dorsalis		species	Michael San jose			M	S	Adult								Y. Xia					Collection Date: 26 September-2 October 2018	2745.0	China	CN	Shandong
DACIN2827-20	UHIM.ms09395	FF19Ch016	UHIM.ms09395	DACIN2827-20.COI-5P	12230979	2020-09-21	BOLD:AAA2295	2010-07-15	UHIM	University of Hawaii Insect Museum		78904	Animalia	Arthropoda	Insecta	Diptera	Tephritidae	Dacinae	Dacini	Bactrocera	Bactrocera dorsalis		Hendel, 1912	Bactrocera dorsalis		species	Michael San jose			M	S	Adult								Y. Xia					Collection Date: 26 September-2 October 2018	2745.0	China	CN	Shandong
DACIN2828-20	UHIM.ms09396	FF19Ch016	UHIM.ms09396	DACIN2828-20.COI-5P	12230980	2020-09-21	BOLD:AAA2295	2010-07-15	UHIM	University of Hawaii Insect Museum		78904	Animalia	Arthropoda	Insecta	Diptera	Tephritidae	Dacinae	Dacini	Bactrocera	Bactrocera dorsalis		Hendel, 1912	Bactrocera dorsalis		species	Michael San jose			M	S	Adult								Y. Xia					Collection Date: 26 September-2 October 2018	2745.0	China	CN	Shandong
DACIN2829-20	UHIM.ms09397	FF19Ch016	UHIM.ms09397	DACIN2829-20.COI-5P	12230981	2020-09-21	BOLD:AAA2295	2010-07-15	UHIM	University of Hawaii Insect Museum		78904	Animalia	Arthropoda	Insecta	Diptera	Tephritidae	Dacinae	Dacini	Bactrocera	Bactrocera dorsalis		Hendel, 1912	Bactrocera dorsalis		species	Michael San jose			M	S	Adult								Y. Xia					Collection Date: 26 September-2 October 2018	2745.0	China	CN	Shandong
DACIN283-20	UHIM.ms01251	FF055	UHIM.ms01251	DACIN283-20.COI-5P	12228435	2020-09-21			UHIM	University of Hawaii Insect Museum		78904	Animalia	Arthropoda	Insecta	Diptera	Tephritidae	Dacinae	Dacini	Bactrocera	Bactrocera dorsalis		Hendel, 1912	Bactrocera dorsalis		species	Luc Leblanc				S	Adult								D. Rubinoff & M. San Jose					Collection Date: 10-11 February 2011	975.0	Cambodia	KH	Kaoh Kong
DACIN2830-20	UHIM.ms09398	FF19Ch016	UHIM.ms09398	DACIN2830-20.COI-5P	12230982	2020-09-21	BOLD:AAA2295	2010-07-15	UHIM	University of Hawaii Insect Museum		78904	Animalia	Arthropoda	Insecta	Diptera	Tephritidae	Dacinae	Dacini	Bactrocera	Bactrocera dorsalis		Hendel, 1912	Bactrocera dorsalis		species	Michael San jose			M	S	Adult								Y. Xia					Collection Date: 26 September-2 October 2018	2745.0	China	CN	Shandong
DACIN2831-20	UHIM.ms09400	FF19Ch016	UHIM.ms09400	DACIN2831-20.COI-5P	12230983	2020-09-21	BOLD:AAA2295	2010-07-15	UHIM	University of Hawaii Insect Museum		78904	Animalia	Arthropoda	Insecta	Diptera	Tephritidae	Dacinae	Dacini	Bactrocera	Bactrocera dorsalis		Hendel, 1912	Bactrocera dorsalis		species	Michael San jose			M	S	Adult								Y. Xia					Collection Date: 26 September-2 October 2018	2745.0	China	CN	Shandong
DACIN2832-20	UHIM.ms09401	FF19Ch016	UHIM.ms09401	DACIN2832-20.COI-5P	12230984	2020-09-21	BOLD:AAA2295	2010-07-15	UHIM	University of Hawaii Insect Museum		78904	Animalia	Arthropoda	Insecta	Diptera	Tephritidae	Dacinae	Dacini	Bactrocera	Bactrocera dorsalis		Hendel, 1912	Bactrocera dorsalis		species	Michael San jose			M	S	Adult								Y. Xia					Collection Date: 26 September-2 October 2018	2745.0	China	CN	Shandong
DACIN2833-20	UHIM.ms09405	FF19Ch017	UHIM.ms09405	DACIN2833-20.COI-5P	12230985	2020-09-21	BOLD:AAA2295	2010-07-15	UHIM	University of Hawaii Insect Museum		78904	Animalia	Arthropoda	Insecta	Diptera	Tephritidae	Dacinae	Dacini	Bactrocera	Bactrocera dorsalis		Hendel, 1912	Bactrocera dorsalis		species	Michael San jose			M	S	Adult								Y. Xia					Collection Date: 26 September-14 October 2018	2745.0	China	CN	Shandong
DACIN2834-20	UHIM.ms09407	FF19Ch017	UHIM.ms09407	DACIN2834-20.COI-5P	12230986	2020-09-21	BOLD:AAA2295	2010-07-15	UHIM	University of Hawaii Insect Museum		78904	Animalia	Arthropoda	Insecta	Diptera	Tephritidae	Dacinae	Dacini	Bactrocera	Bactrocera dorsalis		Hendel, 1912	Bactrocera dorsalis		species	Michael San jose			M	S	Adult								Y. Xia					Collection Date: 26 September-14 October 2018	2745.0	China	CN	Shandong
DACIN2835-20	UHIM.ms09408	FF19Ch017	UHIM.ms09408	DACIN2835-20.COI-5P	12230987	2020-09-21	BOLD:AAA2295	2010-07-15	UHIM	University of Hawaii Insect Museum		78904	Animalia	Arthropoda	Insecta	Diptera	Tephritidae	Dacinae	Dacini	Bactrocera	Bactrocera dorsalis		Hendel, 1912	Bactrocera dorsalis		species	Michael San jose			M	S	Adult								Y. Xia					Collection Date: 26 September-14 October 2018	2745.0	China	CN	Shandong
DACIN2836-20	UHIM.ms09409	FF19Ch017	UHIM.ms09409	DACIN2836-20.COI-5P	12230988	2020-09-21	BOLD:AAA2295	2010-07-15	UHIM	University of Hawaii Insect Museum		78904	Animalia	Arthropoda	Insecta	Diptera	Tephritidae	Dacinae	Dacini	Bactrocera	Bactrocera dorsalis		Hendel, 1912	Bactrocera dorsalis		species	Michael San jose			M	S	Adult								Y. Xia					Collection Date: 26 September-14 October 2018	2745.0	China	CN	Shandong
DACIN2837-20	UHIM.ms09410	FF19Ch017	UHIM.ms09410	DACIN2837-20.COI-5P	12230989	2020-09-21	BOLD:AAA2295	2010-07-15	UHIM	University of Hawaii Insect Museum		78904	Animalia	Arthropoda	Insecta	Diptera	Tephritidae	Dacinae	Dacini	Bactrocera	Bactrocera dorsalis		Hendel, 1912	Bactrocera dorsalis		species	Michael San jose			M	S	Adult								Y. Xia					Collection Date: 26 September-14 October 2018	2745.0	China	CN	Shandong
DACIN2838-20	UHIM.ms09412	FF19Ch017	UHIM.ms09412	DACIN2838-20.COI-5P	12230990	2020-09-21	BOLD:AAA2295	2010-07-15	UHIM	University of Hawaii Insect Museum		78904	Animalia	Arthropoda	Insecta	Diptera	Tephritidae	Dacinae	Dacini	Bactrocera	Bactrocera dorsalis		Hendel, 1912	Bactrocera dorsalis		species	Michael San jose			M	S	Adult								Y. Xia					Collection Date: 26 September-14 October 2018	2745.0	China	CN	Shandong
DACIN2839-20	UHIM.ms09413	FF19Ch017	UHIM.ms09413	DACIN2839-20.COI-5P	12230991	2020-09-21	BOLD:AAA2295	2010-07-15	UHIM	University of Hawaii Insect Museum		78904	Animalia	Arthropoda	Insecta	Diptera	Tephritidae	Dacinae	Dacini	Bactrocera	Bactrocera dorsalis		Hendel, 1912	Bactrocera dorsalis		species	Michael San jose			M	S	Adult								Y. Xia					Collection Date: 26 September-14 October 2018	2745.0	China	CN	Shandong
DACIN284-20	UHIM.ms01252	FF055	UHIM.ms01252	DACIN284-20.COI-5P	12228436	2020-09-21			UHIM	University of Hawaii Insect Museum		78904	Animalia	Arthropoda	Insecta	Diptera	Tephritidae	Dacinae	Dacini	Bactrocera	Bactrocera dorsalis		Hendel, 1912	Bactrocera dorsalis		species	Luc Leblanc				S	Adult								D. Rubinoff & M. San Jose					Collection Date: 10-11 February 2011	975.0	Cambodia	KH	Kaoh Kong
DACIN2840-20	UHIM.ms09415	FF19Ch017	UHIM.ms09415	DACIN2840-20.COI-5P	12230992	2020-09-21	BOLD:AAA2295	2010-07-15	UHIM	University of Hawaii Insect Museum		78904	Animalia	Arthropoda	Insecta	Diptera	Tephritidae	Dacinae	Dacini	Bactrocera	Bactrocera dorsalis		Hendel, 1912	Bactrocera dorsalis		species	Michael San jose			M	S	Adult								Y. Xia					Collection Date: 26 September-14 October 2018	2745.0	China	CN	Shandong
DACIN2841-20	UHIM.ms09416	FF19Ch017	UHIM.ms09416	DACIN2841-20.COI-5P	12230993	2020-09-21	BOLD:AAA2295	2010-07-15	UHIM	University of Hawaii Insect Museum		78904	Animalia	Arthropoda	Insecta	Diptera	Tephritidae	Dacinae	Dacini	Bactrocera	Bactrocera dorsalis		Hendel, 1912	Bactrocera dorsalis		species	Michael San jose			M	S	Adult								Y. Xia					Collection Date: 26 September-14 October 2018	2745.0	China	CN	Shandong
DACIN2842-20	UHIM.ms09417	FF19Ch017	UHIM.ms09417	DACIN2842-20.COI-5P	12230994	2020-09-21	BOLD:AAA2295	2010-07-15	UHIM	University of Hawaii Insect Museum		78904	Animalia	Arthropoda	Insecta	Diptera	Tephritidae	Dacinae	Dacini	Bactrocera	Bactrocera dorsalis		Hendel, 1912	Bactrocera dorsalis		species	Michael San jose			M	S	Adult								Y. Xia					Collection Date: 26 September-14 October 2018	2745.0	China	CN	Shandong
DACIN2843-20	UHIM.ms09418	FF19Ch017	UHIM.ms09418	DACIN2843-20.COI-5P	12230995	2020-09-21	BOLD:AAA2295	2010-07-15	UHIM	University of Hawaii Insect Museum		78904	Animalia	Arthropoda	Insecta	Diptera	Tephritidae	Dacinae	Dacini	Bactrocera	Bactrocera dorsalis		Hendel, 1912	Bactrocera dorsalis		species	Michael San jose			M	S	Adult								Y. Xia					Collection Date: 26 September-14 October 2018	2745.0	China	CN	Shandong
DACIN2844-20	UHIM.ms09419	FF19Ch017	UHIM.ms09419	DACIN2844-20.COI-5P	12230996	2020-09-21	BOLD:AAA2295	2010-07-15	UHIM	University of Hawaii Insect Museum		78904	Animalia	Arthropoda	Insecta	Diptera	Tephritidae	Dacinae	Dacini	Bactrocera	Bactrocera dorsalis		Hendel, 1912	Bactrocera dorsalis		species	Michael San jose			M	S	Adult								Y. Xia					Collection Date: 26 September-14 October 2018	2745.0	China	CN	Shandong
DACIN2845-20	UHIM.ms09420	FF19Ch017	UHIM.ms09420	DACIN2845-20.COI-5P	12230997	2020-09-21	BOLD:AAA2295	2010-07-15	UHIM	University of Hawaii Insect Museum		78904	Animalia	Arthropoda	Insecta	Diptera	Tephritidae	Dacinae	Dacini	Bactrocera	Bactrocera dorsalis		Hendel, 1912	Bactrocera dorsalis		species	Michael San jose			M	S	Adult								Y. Xia					Collection Date: 26 September-14 October 2018	2745.0	China	CN	Shandong
DACIN2846-20	UHIM.ms09421	FF19Ch017	UHIM.ms09421	DACIN2846-20.COI-5P	12230998	2020-09-21	BOLD:AAA2295	2010-07-15	UHIM	University of Hawaii Insect Museum		78904	Animalia	Arthropoda	Insecta	Diptera	Tephritidae	Dacinae	Dacini	Bactrocera	Bactrocera dorsalis		Hendel, 1912	Bactrocera dorsalis		species	Michael San jose			M	S	Adult								Y. Xia					Collection Date: 26 September-14 October 2018	2745.0	China	CN	Shandong
DACIN2847-20	UHIM.ms09422	FF19Ch017	UHIM.ms09422	DACIN2847-20.COI-5P	12230999	2020-09-21	BOLD:AAA2295	2010-07-15	UHIM	University of Hawaii Insect Museum		78904	Animalia	Arthropoda	Insecta	Diptera	Tephritidae	Dacinae	Dacini	Bactrocera	Bactrocera dorsalis		Hendel, 1912	Bactrocera dorsalis		species	Michael San jose			M	S	Adult								Y. Xia					Collection Date: 26 September-14 October 2018	2745.0	China	CN	Shandong
DACIN2848-20	UHIM.ms09424	FF19Ch017	UHIM.ms09424	DACIN2848-20.COI-5P	12231000	2020-09-21	BOLD:AAA2295	2010-07-15	UHIM	University of Hawaii Insect Museum		78904	Animalia	Arthropoda	Insecta	Diptera	Tephritidae	Dacinae	Dacini	Bactrocera	Bactrocera dorsalis		Hendel, 1912	Bactrocera dorsalis		species	Michael San jose			M	S	Adult								Y. Xia					Collection Date: 26 September-14 October 2018	2745.0	China	CN	Shandong
DACIN2849-20	UHIM.ms09425	FF19Ch017	UHIM.ms09425	DACIN2849-20.COI-5P	12231001	2020-09-21	BOLD:AAA2295	2010-07-15	UHIM	University of Hawaii Insect Museum		78904	Animalia	Arthropoda	Insecta	Diptera	Tephritidae	Dacinae	Dacini	Bactrocera	Bactrocera dorsalis		Hendel, 1912	Bactrocera dorsalis		species	Michael San jose			M	S	Adult								Y. Xia					Collection Date: 26 September-14 October 2018	2745.0	China	CN	Shandong
DACIN285-20	UHIM.ms01253	FF055	UHIM.ms01253	DACIN285-20.COI-5P	12228437	2020-09-21			UHIM	University of Hawaii Insect Museum		78904	Animalia	Arthropoda	Insecta	Diptera	Tephritidae	Dacinae	Dacini	Bactrocera	Bactrocera dorsalis		Hendel, 1912	Bactrocera dorsalis		species	Luc Leblanc				S	Adult								D. Rubinoff & M. San Jose					Collection Date: 10-11 February 2011	975.0	Cambodia	KH	Kaoh Kong
DACIN2850-20	UHIM.ms09426	FF19Ch017	UHIM.ms09426	DACIN2850-20.COI-5P	12231002	2020-09-21	BOLD:AAA2295	2010-07-15	UHIM	University of Hawaii Insect Museum		78904	Animalia	Arthropoda	Insecta	Diptera	Tephritidae	Dacinae	Dacini	Bactrocera	Bactrocera dorsalis		Hendel, 1912	Bactrocera dorsalis		species	Michael San jose			M	S	Adult								Y. Xia					Collection Date: 26 September-14 October 2018	2745.0	China	CN	Shandong
DACIN2851-20	UHIM.ms09427	FF19Ch017	UHIM.ms09427	DACIN2851-20.COI-5P	12231003	2020-09-21	BOLD:AAA2295	2010-07-15	UHIM	University of Hawaii Insect Museum		78904	Animalia	Arthropoda	Insecta	Diptera	Tephritidae	Dacinae	Dacini	Bactrocera	Bactrocera dorsalis		Hendel, 1912	Bactrocera dorsalis		species	Michael San jose			M	S	Adult								Y. Xia					Collection Date: 26 September-14 October 2018	2745.0	China	CN	Shandong
DACIN2852-20	UHIM.ms09428	FF19Ch017	UHIM.ms09428	DACIN2852-20.COI-5P	12231004	2020-09-21	BOLD:AAA2295	2010-07-15	UHIM	University of Hawaii Insect Museum		78904	Animalia	Arthropoda	Insecta	Diptera	Tephritidae	Dacinae	Dacini	Bactrocera	Bactrocera dorsalis		Hendel, 1912	Bactrocera dorsalis		species	Michael San jose			M	S	Adult								Y. Xia					Collection Date: 26 September-14 October 2018	2745.0	China	CN	Shandong
DACIN2853-20	UHIM.ms09429	FF19Ch017	UHIM.ms09429	DACIN2853-20.COI-5P	12231005	2020-09-21	BOLD:AAA2295	2010-07-15	UHIM	University of Hawaii Insect Museum		78904	Animalia	Arthropoda	Insecta	Diptera	Tephritidae	Dacinae	Dacini	Bactrocera	Bactrocera dorsalis		Hendel, 1912	Bactrocera dorsalis		species	Michael San jose			M	S	Adult								Y. Xia					Collection Date: 26 September-14 October 2018	2745.0	China	CN	Shandong
DACIN2854-20	UHIM.ms09430	FF19Ch017	UHIM.ms09430	DACIN2854-20.COI-5P	12231006	2020-09-21	BOLD:AAA2295	2010-07-15	UHIM	University of Hawaii Insect Museum		78904	Animalia	Arthropoda	Insecta	Diptera	Tephritidae	Dacinae	Dacini	Bactrocera	Bactrocera dorsalis		Hendel, 1912	Bactrocera dorsalis		species	Michael San jose			M	S	Adult								Y. Xia					Collection Date: 26 September-14 October 2018	2745.0	China	CN	Shandong
DACIN2855-20	UHIM.ms09431	FF19Ch017	UHIM.ms09431	DACIN2855-20.COI-5P	12231007	2020-09-21	BOLD:AAA2295	2010-07-15	UHIM	University of Hawaii Insect Museum		78904	Animalia	Arthropoda	Insecta	Diptera	Tephritidae	Dacinae	Dacini	Bactrocera	Bactrocera dorsalis		Hendel, 1912	Bactrocera dorsalis		species	Michael San jose			M	S	Adult								Y. Xia					Collection Date: 26 September-14 October 2018	2745.0	China	CN	Shandong
DACIN2856-20	UHIM.ms09432	FF19Ch017	UHIM.ms09432	DACIN2856-20.COI-5P	12231008	2020-09-21	BOLD:AAA2295	2010-07-15	UHIM	University of Hawaii Insect Museum		78904	Animalia	Arthropoda	Insecta	Diptera	Tephritidae	Dacinae	Dacini	Bactrocera	Bactrocera dorsalis		Hendel, 1912	Bactrocera dorsalis		species	Michael San jose			M	S	Adult								Y. Xia					Collection Date: 26 September-14 October 2018	2745.0	China	CN	Shandong
DACIN2857-20	UHIM.ms09433	FF19Ch017	UHIM.ms09433	DACIN2857-20.COI-5P	12231009	2020-09-21	BOLD:AAA2295	2010-07-15	UHIM	University of Hawaii Insect Museum		78904	Animalia	Arthropoda	Insecta	Diptera	Tephritidae	Dacinae	Dacini	Bactrocera	Bactrocera dorsalis		Hendel, 1912	Bactrocera dorsalis		species	Michael San jose			M	S	Adult								Y. Xia					Collection Date: 26 September-14 October 2018	2745.0	China	CN	Shandong
DACIN2858-20	UHIM.ms09434	FF19Ch017	UHIM.ms09434	DACIN2858-20.COI-5P	12231010	2020-09-21	BOLD:AAA2295	2010-07-15	UHIM	University of Hawaii Insect Museum		78904	Animalia	Arthropoda	Insecta	Diptera	Tephritidae	Dacinae	Dacini	Bactrocera	Bactrocera dorsalis		Hendel, 1912	Bactrocera dorsalis		species	Michael San jose			M	S	Adult								Y. Xia					Collection Date: 26 September-14 October 2018	2745.0	China	CN	Shandong
DACIN2859-20	UHIM.ms09436	FF19Ch017	UHIM.ms09436	DACIN2859-20.COI-5P	12231011	2020-09-21	BOLD:AAA2295	2010-07-15	UHIM	University of Hawaii Insect Museum		78904	Animalia	Arthropoda	Insecta	Diptera	Tephritidae	Dacinae	Dacini	Bactrocera	Bactrocera dorsalis		Hendel, 1912	Bactrocera dorsalis		species	Michael San jose			M	S	Adult								Y. Xia					Collection Date: 26 September-14 October 2018	2745.0	China	CN	Shandong
DACIN286-20	UHIM.ms01254	FF061	UHIM.ms01254	DACIN286-20.COI-5P	12228438	2020-09-21			UHIM	University of Hawaii Insect Museum		78904	Animalia	Arthropoda	Insecta	Diptera	Tephritidae	Dacinae	Dacini	Bactrocera	Bactrocera dorsalis		Hendel, 1912	Bactrocera dorsalis		species	Luc Leblanc				S	Adult								D. Rubinoff & M. San Jose					Collection Date: 15-17 February 2011	1640.0	Thailand	TH	Chiang Mai
DACIN2860-20	UHIM.ms09437	FF19Ch017	UHIM.ms09437	DACIN2860-20.COI-5P	12231012	2020-09-21	BOLD:AAA2295	2010-07-15	UHIM	University of Hawaii Insect Museum		78904	Animalia	Arthropoda	Insecta	Diptera	Tephritidae	Dacinae	Dacini	Bactrocera	Bactrocera dorsalis		Hendel, 1912	Bactrocera dorsalis		species	Michael San jose			M	S	Adult								Y. Xia					Collection Date: 26 September-14 October 2018	2745.0	China	CN	Shandong
[truncated: 10,028 more rows]
[truncated: 35 more columns]

## Sheet: Table S5 - mitogenome metadata
Table S5. Metadata of individual specimens used for the phylogenetic analysis of mitogenomes. For specimens intercepted in Belgium as adult, the city and location of interception is included.*
[truncated: 564 more rows]

## Sheet: Table S6 - QC sequencing
Table S6. Raw sequencing read quality metrics for data newly generated for this study.
[truncated: 33 more rows]

[truncated: 10 more sheets: Table S7 - QC bam original, Table S8 - QC bam downsampled, Table S9 - outlier individuals, Table S10 - vcf statistics, Table S11 - feature selection, Table_S12 - filter COI barcodes, Table_S13 - COI barcodes DAPC, Table S14 - clustering by cntry, Table S15 - BOLD query results, Table S16 - mango import]
